# Supplementary material for: Predicted coronavirus Nsp5 protease cleavage sites in the human proteome
Source: BMC Genom Data. 2022 Apr 4;23:25. doi: 10.1186/s12863-022-01044-y (PMC8977440; doi:10.1186/s12863-022-01044-y)
Supplement: Supplementary file 1 — Additional file 1. Supplementary Tables S1-S16 [file 12863_2022_1044_MOESM1_ESM.zip]

Archive with 10 entries (10 files):
- Table S1 pp1ab motifs in 8017 sequences.xlsx
- Table S2 S3 S4 all NetCorona predicted cut sites.xlsx
- Table S5 Published host protein-Nsp5 interactions.xlsx
- Table S6 Koudelka comparison.xlsx
- Table S7 Meyer comparison.xlsx
- Table S8 Pablos comparison.xlsx
- Table S9 Samavarchi-Therani comparison.xlsx
- Table S10 S11 S12 Nsp5 access scores and controls.xlsx
- Table S13 Netcorona vs ASA and known cleaved uncleaved.xlsx
- Table S14 S15 S16 StrNodes_ExpresSubCell_StrEnrich.xlsx
