# Supplementary material for: Predicted coronavirus Nsp5 protease cleavage sites in the human proteome
Source: BMC Genom Data. 2022 Apr 4;23:25. doi: 10.1186/s12863-022-01044-y (PMC8977440; doi:10.1186/s12863-022-01044-y)
Supplement: Supplementary file 1 — Additional file 1. Supplementary Tables S1-S16 [file 12863_2022_1044_MOESM1_ESM.zip › Table S2 S3 S4 all NetCorona predicted cut sites.xlsx]

## Sheet: Title and legend
Table S2-S4 NetCorona scores for glutamine motifs predicted to be cleaved in datasets “All Human Proteins” (Table S2), “One Protein Per Gene” (Table S3), and “Proteins With PDB” (Table S4). Annotations for the associated proteins were downloaded from UniProt, with the length of the protein indicated in number of amino acids, position of the P1 glutamine residue, NetCorona score of the glutamine m…

## Sheet: Table S2 All Human Proteins
UNIPROT ID	Protein Name	Gene Name	Length	Position	NetCorona score	Motif P5-P5'		Note that NetCorona uses P5-P4' for calculating scores
A0A024QZ33	Coiled-coil domain-containing protein 55 (Nuclear speckle splicing regulatory protein 1)	NSRP1 CCDC55 hCG_1646942	504	391	0.678	EVGVQ^SSERN
A0A024R214	Cytoplasmic polyadenylation element binding protein 1, isoform CRA_c (Cytoplasmic polyadenylation element-binding protein 1)	CPEB1 hCG_26948	626	437	0.803	RSLLQ^ACSHD
A0A024R3M2	HCG39893, isoform CRA_a (Protein Aster-B)	GRAMD1B hCG_39893	694	578	0.534	GFHLQ^SVSKL
A0A024R4E5	High density lipoprotein binding protein (Vigilin), isoform CRA_a (Vigilin)	HDLBP hCG_33048	1268	1014	0.577	APELQ^SDIIA
A0A024R4K9	Ion channel TACAN (Transmembrane protein induced by tumor necrosis factor alpha, isoform CRA_a)	TMEM120A TMPIT hCG_41362	322	44	0.57	LTKLQ^NNCTS
A0A024R7N8	Ceramide synthase 1 (HCG2045882, isoform CRA_a)	CERS1 hCG_2045882	372	41	0.546	AALLQ^ALGLR
A0A024R7W5	YTH domain family, member 3, isoform CRA_a (YTH domain-containing family protein 3)	YTHDF3 hCG_41077	534	93	0.727	GSQGQ^STQSS
A0A024R8F3	Growth factor independent 1B (Potential regulator of CDKN1A, translocated in CML), isoform CRA_a (Zinc finger protein Gfi-1b)	GFI1B hCG_31457	352	127	0.728	PSTMQ^SAFLE
A0A024RAC6	Elongin-A	ELOA TCEB3 hCG_37551	772	14	0.618	VEKLQ^ARLAA
A0A024RAC6	Elongin-A	ELOA TCEB3 hCG_37551	772	241	0.577	GVVSQ^NKEHK
A0A024RCN4	Zinc finger and SCAN domain-containing protein 26 (Zinc finger protein 187, isoform CRA_a)	ZSCAN26 ZNF187 hCG_31430	479	39	0.522	GFKLQ^GNSKG
A0A024RCR6	BCL2-associated athanogene 6 (HLA-B-associated transcript 3) (Large proline-rich protein BAG6)	BAG6 BAT3 hCG_2005629	1126	285	0.627	ESRLQ^PFLQR
A0A067XG54	Phospholipid-transporting ATPase (EC 7.6.2.1)	ATP11C	1113	150	0.502	VVEVQ^ADETF
A0A075B6E2	40S ribosomal protein S19	RPS19	71	31	0.744	RRVLQ^ALEGL
A0A075B6E4	Transcription cofactor vestigial-like protein 4	VGLL4	290	251	0.52	DTWLQ^IKAAK
A0A075B6E9	Leucine-rich repeat-containing protein 7	LRRC7	1495	1003	0.55	MSRSQ^SVPML
A0A075B6E9	Leucine-rich repeat-containing protein 7	LRRC7	1495	1460	0.519	DKILQ^ANGHS
A0A075B6F0	Zinc finger protein 541	ZNF541	1365	376	0.511	TALLQ^ARSTA
A0A075B6F0	Zinc finger protein 541	ZNF541	1365	1081	0.613	GSRFQ^AEIPE
A0A075B6F3	Dynein heavy chain 8, axonemal	DNAH8	4707	658	0.55	EVQIQ^AFMNS
A0A075B6F3	Dynein heavy chain 8, axonemal	DNAH8	4707	1393	0.855	FNKLQ^SKAVS
A0A075B6F3	Dynein heavy chain 8, axonemal	DNAH8	4707	2493	0.822	RPILQ^AWLKK
A0A075B6F3	Dynein heavy chain 8, axonemal	DNAH8	4707	3587	0.584	RWTQQ^SKEFK
A0A075B6F3	Dynein heavy chain 8, axonemal	DNAH8	4707	4093	0.55	RTVFQ^ARKYI
A0A075B6F9	Nitric oxide synthase-interacting protein	NOSIP	304	294	0.832	GVKLQ^AEKSR
A0A075B6F9	Nitric oxide synthase-interacting protein	NOSIP	304	303	0.788	RPVMQ^A
A0A075B6G3	Dystrophin	DMD	3685	743	0.751	EAVLQ^SPEFA
A0A075B6G3	Dystrophin	DMD	3685	2064	0.625	TAALQ^SATPV
A0A075B6G3	Dystrophin	DMD	3685	3310	0.661	TAKHQ^AKCNI
A0A075B6G4	Protein crumbs homolog 1	CRB1	674	325	0.529	QPVLQ^GFECI
A0A075B6G4	Protein crumbs homolog 1	CRB1	674	394	0.556	FFQLQ^SGNSF
A0A075B6G4	Protein crumbs homolog 1	CRB1	674	408	0.622	LTSLQ^SVNDG
A0A075B6H9	Immunoglobulin lambda variable 4-69	IGLV4-69	119	103	0.846	ISSLQ^SEDEA
A0A075B6I4	Immunoglobulin lambda variable 10-54	IGLV10-54	117	20	0.723	VSVVQ^AGLTQ
A0A075B6I6	Probable non-functional immunoglobulin lambda variable 1-50	IGLV1-50	118	20	0.513	GSWAQ^SVLTQ
A0A075B6I6	Probable non-functional immunoglobulin lambda variable 1-50	IGLV1-50	118	100	0.771	ITGLQ^SEDEA
A0A075B6J1	Immunoglobulin lambda variable 5-37	IGLV5-37	123	106	0.781	ISGLQ^SEDEA
A0A075B6J9	Immunoglobulin lambda variable 2-18	IGLV2-18	118	100	0.696	ISGLQ^AEDEA
A0A075B6K5	Immunoglobulin lambda variable 3-9	IGLV3-9	115	97	0.518	ISRAQ^AGDEA
A0A075B6K6	Immunoglobulin lambda variable 4-3	IGLV4-3	122	102	0.747	FSNLQ^SDDEA
A0A075B6Q2	Formin-binding protein 1-like (Fragment)	FNBP1L	451	427	0.524	RARRQ^NGEEG
A0A075B6Q3	BCL-6 corepressor-like protein 1 (Fragment)	BCORL1	1385	828	0.798	RTRSQ^SGSIC
A0A075B6Q3	BCL-6 corepressor-like protein 1 (Fragment)	BCORL1	1385	972	0.608	TSSSQ^SLEHR
A0A075B6Q4	Protein LTV1 homolog		140	119	0.529	SNRLQ^EVLND
A0A075B6R3	Probable helicase with zinc finger domain	HELZ	567	457	0.556	KSNYQ^SRLHD
A0A075B6R8	Multiple PDZ domain protein (Fragment)	MPDZ	611	27	0.736	SENLQ^NKETE
A0A075B6S4	Immunoglobulin kappa variable 1D-17	IGKV1D-17	117	77	0.697	ASSLQ^SGVPS
A0A075B6S5	Immunoglobulin kappa variable 1-27	IGKV1-27	117	77	0.768	ASTLQ^SGVPS
A0A075B6S9	Probable non-functional immunoglobulinn kappa variable 1-37	IGKV1-37	117	77	0.725	ASNLQ^SGVPS
A0A075B6T1	Activating molecule in BECN1-regulated autophagy protein 1	AMBRA1	1179	230	0.735	RALLQ^SQPVR
A0A075B6T1	Activating molecule in BECN1-regulated autophagy protein 1	AMBRA1	1179	285	0.634	FSTVQ^SSTAG
A0A075B6T4	Kelch repeat and BTB domain-containing protein 4	KBTBD4	543	203	0.549	LAQLQ^NTEEF
A0A075B6T9	Zinc finger protein 268	ZNF268	193	29	0.514	IRKLQ^GQESI
A0A075B6V8	T cell receptor alpha joining 5 (Fragment)	TRAJ5	20	16	0.504	GTRLQ^VQP
A0A075B6X8	T cell receptor alpha joining 44 (Fragment)	TRAJ44	21	17	0.672	GTRLQ^VTL
A0A075B719	Centrosomal protein of 152 kDa	CEP152	584	568	0.643	VSQLQ^NDLKD
A0A075B723	Transcription factor 4 (Fragment)	TCF4	209	77	0.875	NSRIQ^SKTER
A0A075B723	Transcription factor 4 (Fragment)	TCF4	209	95	0.621	ESNLQ^GCHQQ
A0A075B729	Ribosome biogenesis protein BOP1 (Fragment)	BOP1	217	138	0.717	VRRLQ^SGQFG
A0A075B730	Epiplakin	EPPK1	5063	1753	0.842	RHVLQ^SRTAK
A0A075B739	Coiled-coil domain-containing protein 187	CCDC187	953	825	0.789	QAQLQ^ALETT
A0A075B739	Coiled-coil domain-containing protein 187	CCDC187	953	846	0.791	TAKLQ^GAEAL
A0A075B749	Myomegalin	PDE4DIP	2482	672	0.883	EATMQ^SMESL
A0A075B749	Myomegalin	PDE4DIP	2482	815	0.525	NSELQ^ALRQY
A0A075B749	Myomegalin	PDE4DIP	2482	917	0.591	LSALQ^SMMAV
A0A075B749	Myomegalin	PDE4DIP	2482	1236	0.844	ESSLQ^AEFRK
A0A075B749	Myomegalin	PDE4DIP	2482	1314	0.527	FPRPQ^SLDLG
A0A075B749	Myomegalin	PDE4DIP	2482	1569	0.711	SPGLQ^AKKDL
A0A075B749	Myomegalin	PDE4DIP	2482	1720	0.612	IEVLQ^AKLDA
A0A075B749	Myomegalin	PDE4DIP	2482	2051	0.672	NRRLQ^AQLSH
A0A075B749	Myomegalin	PDE4DIP	2482	2125	0.855	DSRLQ^HKLVL
A0A075B764	Neuroblastoma breakpoint family member 12	NBPF12	1111	347	0.507	RNELQ^FKEEK
A0A075B774	ATP-binding cassette sub-family A member 8 (Fragment)	ABCA8	702	122	0.525	PPEFQ^GKEAI
A0A075B780	Transportin-2	TNPO2	766	595	0.854	ATALQ^SGFLP
A0A075B789	Protein FAM71E1	FAM71E1	193	171	0.611	MTRDQ^STLPQ
A0A075B7A4	Protein FAM71E1 (Fragment)	FAM71E1	147	124	0.611	MTRDQ^STLPQ
A0A075B7B1	Desmuslin, isoform CRA_a (Synemin)	SYNM DMN hCG_28262	1253	222	0.952	ESRLQ^AEEET
A0A075B7B4	Inhibitor of nuclear factor kappa-B kinase subunit epsilon	IKBKE	657	2	0.726	MQ^STANY
A0A075B7B4	Inhibitor of nuclear factor kappa-B kinase subunit epsilon	IKBKE	657	409	0.751	KVDLQ^ADYNT
A0A075B7B5	SLIT-ROBO Rho GTPase-activating protein 2	SRGAP2	789	373	0.571	CQQLQ^SRLST
A0A075B7B5	SLIT-ROBO Rho GTPase-activating protein 2	SRGAP2	789	467	0.874	ITKLQ^AKHDL
A0A075B7C7	Inhibitor of nuclear factor kappa-B kinase subunit epsilon (Fragment)	IKBKE	146	2	0.726	MQ^STANY
A0A075B7D4	Immunoglobulin kappa variable 1/OR2-108 (non-functional) (Fragment)	IGKV1OR2-108	117	77	0.697	ASSLQ^SGVPS
A0A075B7D5	Inhibitor of nuclear factor kappa-B kinase subunit epsilon	IKBKE	153	2	0.726	MQ^STANY
A0A075B7F2	TATA-binding protein-associated factor 2N (Fragment)	TAF15	239	9	0.51	GSYGQ^SGGEQ
A0A075B7G8	Amyloid-beta A4 precursor protein-binding family B member 1	APBB1	706	41	0.796	NAKLQ^ATAVG
A0A087WSV4	Arf-GAP with GTPase, ANK repeat and PH domain-containing protein 4	AGAP4	663	424	0.845	LASLQ^SCESS
A0A087WSV6	Leukocyte immunoglobulin-like receptor subfamily B member 1	LILRB1	652	22	0.613	RTHVQ^AGHLP
A0A087WSV6	Leukocyte immunoglobulin-like receptor subfamily B member 1	LILRB1	652	274	0.562	GAQPQ^AGLSQ
A0A087WSV6	Leukocyte immunoglobulin-like receptor subfamily B member 1	LILRB1	652	453	0.519	GSDPQ^SGLGR
A0A087WSW0	Hairy and enhancer of split-related protein HELT	HELT	327	208	0.73	LAFLQ^SKARL
A0A087WSW1	Cilia- and flagella-associated protein 70	CFAP70	1121	836	0.901	SSKLQ^SDSQE
A0A087WSW7	Helicase, lymphoid-specific, isoform CRA_d (Lymphoid-specific helicase)	HELLS hCG_39170	700	249	0.812	GTPLQ^NNLSE
A0A087WSW7	Helicase, lymphoid-specific, isoform CRA_d (Lymphoid-specific helicase)	HELLS hCG_39170	700	565	0.612	QSDLQ^AQDRC
A0A087WSW8	Protocadherin alpha-4	PCDHA4	776	79	0.563	EVNLQ^NGILF
A0A087WSW9	Thioredoxin-disulfide reductase (EC 1.8.1.9)	TXNRD1	548	322	0.505	RVVAQ^STNSE
A0A087WSW9	Thioredoxin-disulfide reductase (EC 1.8.1.9)	TXNRD1	548	544	0.676	ASILQ^AGCG
A0A087WSX0	Immunoglobulin lambda variable 5-45	IGLV5-45	123	106	0.781	ISGLQ^SEDEA
A0A087WSX5	Zinc finger protein 628	ZNF628	1058	684	0.674	LPHLQ^ATLSL
A0A087WSX5	Zinc finger protein 628	ZNF628	1058	933	0.525	DEGLQ^SVLVL
A0A087WSX8	Leukocyte immunoglobulin-like receptor subfamily B member 1	LILRB1	651	22	0.613	RTHVQ^AGHLP
A0A087WSX8	Leukocyte immunoglobulin-like receptor subfamily B member 1	LILRB1	651	274	0.562	GAQPQ^AGLSQ
A0A087WSX8	Leukocyte immunoglobulin-like receptor subfamily B member 1	LILRB1	651	453	0.519	GSDPQ^SGLGR
A0A087WSY3	Coiled-coil domain-containing protein 144A	CCDC144A	725	674	0.709	VSVLQ^NELSE
A0A087WSY6	Immunoglobulin kappa variable 3D-15	IGKV3D-15	115	99	0.738	ISILQ^SEDFA
A0A087WSY9	Thioredoxin reductase 1, cytoplasmic	TXNRD1	648	422	0.505	RVVAQ^STNSE
A0A087WSY9	Thioredoxin reductase 1, cytoplasmic	TXNRD1	648	644	0.676	ASILQ^AGCG
A0A087WSZ0	Immunoglobulin kappa variable 1D-8	IGKV1D-8	117	77	0.768	ASTLQ^SGVPS
A0A087WSZ0	Immunoglobulin kappa variable 1D-8	IGKV1D-8	117	101	0.656	ISCLQ^SEDFA
A0A087WT18	Putative monooxygenase p33MONOX	KIAA1191	224	77	0.825	KLKLQ^SGEVT
A0A087WT21	Cat eye syndrome critical region protein 2	CECR2	1442	1118	0.544	SPGLQ^GVGPV
A0A087WT21	Cat eye syndrome critical region protein 2	CECR2	1442	1225	0.667	MASLQ^GCETL
A0A087WT21	Cat eye syndrome critical region protein 2	CECR2	1442	1287	0.554	ATKRQ^SSLSA
A0A087WT26	Protein VAC14 homolog (Fragment)	VAC14	185	57	0.779	GPDLQ^ASHSE
A0A087WT36	5-methylcytosine rRNA methyltransferase NSUN4 (Fragment)	NSUN4	136	42	0.62	ISKCQ^SSDSE
A0A087WT36	5-methylcytosine rRNA methyltransferase NSUN4 (Fragment)	NSUN4	136	53	0.568	RSSHQ^SQSRS
A0A087WT36	5-methylcytosine rRNA methyltransferase NSUN4 (Fragment)	NSUN4	136	59	0.607	QSRSQ^SKSPH
A0A087WT36	5-methylcytosine rRNA methyltransferase NSUN4 (Fragment)	NSUN4	136	129	0.507	ISRGQ^GKSKS
A0A087WT39	Lck-interacting transmembrane adapter 1	LIME1	176	52	0.813	RARLQ^GSATA
A0A087WT45	GRIP1-associated protein 1	GRIPAP1	796	166	0.503	WEQLQ^GLESS
A0A087WT45	GRIP1-associated protein 1	GRIPAP1	796	180	0.531	TSRLQ^EELAK
A0A087WT53	Membrane-associated guanylate kinase, WW and PDZ domain-containing protein 1	MAGI1	1155	147	0.523	EVPLQ^GKPFF
A0A087WT57	Uncharacterized protein (Fragment)		169	45	0.813	RARLQ^GSATA
A0A087WT58	Maestro heat-like repeat-containing protein family member 2A	MROH2A	1688	1055	0.585	KGDLQ^STDVE
A0A087WT58	Maestro heat-like repeat-containing protein family member 2A	MROH2A	1688	1202	0.752	MGRLQ^SRLSP
A0A087WT80	1-phosphatidylinositol 4,5-bisphosphate phosphodiesterase (EC 3.1.4.11)	PLCB1	1136	341	0.571	SPKQQ^AKMAE
A0A087WT87	Amino acid transporter	SLC1A3	496	158	0.591	KVPIQ^ANETL
A0A087WTA0	Deleted.		0	83	0.663	GAGLQ^NMGNT
A0A087WTA0	Deleted.		0	416	0.674	HPCLQ^APELD
A0A087WTA1	Contactin-associated protein-like 4	CNTNAP4	1260	619	0.577	MEQLQ^ATINR
A0A087WTB5	Interleukin-6 receptor subunit alpha	IL6R	352	331	0.532	STAVQ^SQLTA
A0A087WTC1	Deleted.		0	83	0.663	GAGLQ^NMGNT
A0A087WTC1	Deleted.		0	416	0.674	HPCLQ^APELD
A0A087WTD0	GATOR complex protein NPRL3 (Fragment)	NPRL3	201	76	0.551	ATVLQ^HEERR
A0A087WTD2	24-hydroxycholesterol 7-alpha-hydroxylase	CYP39A1	297	76	0.597	MTLLQ^ATLDI
A0A087WTD5	Nodal modulator 2	NOMO2	282	252	0.905	TSRLQ^GVGAL
A0A087WTE4	Neural cell adhesion molecule 1	NCAM1	761	215	0.531	PPTIQ^ARQNI
A0A087WTE9	Pre T-cell antigen receptor alpha	PTCRA	296	292	0.683	PPPLQ^AGAA
A0A087WTF0	Protein tyrosine phosphatase domain-containing protein 1	PTPDC1	808	635	0.862	HSALQ^SELSA
A0A087WTF3	Ankyrin-3 (Fragment)	ANK3	1643	197	0.744	RVGLQ^AQPVP
A0A087WTF5	Deleted.		0	83	0.663	GAGLQ^NMGNT
A0A087WTF5	Deleted.		0	416	0.674	HPCLQ^APELD
A0A087WTF6	Neural cell adhesion molecule 1	NCAM1	848	215	0.531	PPTIQ^ARQNI
A0A087WTG3	Cullin-3	CUL3	342	66	0.605	RQHLQ^ATGVS
A0A087WTH3	Centrosomal protein kizuna (Polo-like kinase 1 substrate 1) (Fragment)	KIZ	538	438	0.603	KATLQ^DNTNQ
A0A087WTI3	NADH dehydrogenase [ubiquinone] iron-sulfur protein 7, mitochondrial	NDUFS7	214	26	0.592	GPAVQ^ARGVH
A0A087WTJ0	ATP-dependent DNA helicase Q4 (Fragment)	RECQL4	293	39	0.679	PAQLQ^ALAHR
A0A087WTJ3	Peroxisome proliferator-activated receptor gamma coactivator 1-alpha	PPARGC1A	297	248	0.555	SQHLQ^AKPTT
A0A087WTJ8	Outer dynein arm-docking complex subunit 4	ODAD4	382	75	0.77	EASLQ^SDPAF
A0A087WTJ8	Outer dynein arm-docking complex subunit 4	ODAD4	382	341	0.512	EAALQ^SHRKD
A0A087WTJ9	E3 ubiquitin-protein ligase (EC 2.3.2.27)	UBR1	1070	587	0.752	KTVVQ^SCGHS
A0A087WTK0	Protein-tyrosine-phosphatase (EC 3.1.3.48)	PTPRJ	1338	256	0.556	DSRLQ^VNISG
A0A087WTM1	Roundabout homolog 1	ROBO1	1606	1451	0.66	SPTAQ^SKTQL
A0A087WTM4	Chromodomain-helicase-DNA-binding protein 1-like	CHD1L	377	312	0.551	KVKLQ^NILSQ
A0A087WTP5	Ankyrin-3 (Fragment)	ANK3	868	690	0.609	RSFSQ^SKLEV
A0A087WTP8	Arf-GAP with GTPase, ANK repeat and PH domain-containing protein 4	AGAP4	658	447	0.845	LASLQ^SCESS
A0A087WTQ6	Protein sidekick-1	SDK1	2213	1221	0.923	RSDLQ^SSAVA
A0A087WTQ6	Protein sidekick-1	SDK1	2213	1891	0.831	GPELQ^ANITA
A0A087WTR2	NXPE family member 3	NXPE3	89	60	0.831	PTTLQ^SAYKE
A0A087WTT1	Polyadenylate-binding protein (PABP)	PABPC1	522	501	0.708	VAVLQ^AHQAK
A0A087WTT5	Dachshund homolog 2	DACH2	427	66	0.668	MNTLQ^GNGSQ
A0A087WTT5	Dachshund homolog 2	DACH2	427	338	0.76	AVELQ^SRTTM
A0A087WTU6	Transmembrane protease serine 4	TMPRSS4	399	76	0.616	RSTLQ^VLDSA
A0A087WTU7	Dystrophin	DMD	3684	743	0.751	EAVLQ^SPEFA
A0A087WTU7	Dystrophin	DMD	3684	2064	0.625	TAALQ^SATPV
A0A087WTU7	Dystrophin	DMD	3684	3309	0.661	TAKHQ^AKCNI
A0A087WTU9	Alstrom syndrome protein 1	ALMS1	4126	81	0.505	KAWLQ^AHPGR
A0A087WTU9	Alstrom syndrome protein 1	ALMS1	4126	2254	0.555	ISFIQ^SKKVV
A0A087WTU9	Alstrom syndrome protein 1	ALMS1	4126	2322	0.591	RSPLQ^EAESK
A0A087WTU9	Alstrom syndrome protein 1	ALMS1	4126	4027	0.653	ERKLQ^SMLQT
A0A087WTW5	CASP8-associated protein 2 (Fragment)	CASP8AP2	1964	86	0.637	KCQLQ^MKELM
A0A087WTW5	CASP8-associated protein 2 (Fragment)	CASP8AP2	1964	817	0.642	DSSLQ^QTELM
A0A087WTW5	CASP8-associated protein 2 (Fragment)	CASP8AP2	1964	902	0.663	TSKSQ^SDLNK
A0A087WTW5	CASP8-associated protein 2 (Fragment)	CASP8AP2	1964	1319	0.574	KSLLQ^GSDLL
A0A087WTW5	CASP8-associated protein 2 (Fragment)	CASP8AP2	1964	1730	0.582	DNSLQ^ADTVG
A0A087WTY6	Neuroblastoma suppressor of tumorigenicity 1	NBL1	215	108	0.574	NTFPQ^STESL
A0A087WU25	Acyl-coenzyme A synthetase ACSM2B, mitochondrial (Fragment)	ACSM2B	200	21	0.724	WTGLQ^ASDIM
A0A087WU26	Ribosome-binding protein 1	RRBP1	346	62	0.502	QSTLQ^AECDQ
A0A087WU27	Aminopeptidase B (Fragment)	RNPEP	171	141	0.581	YTQGQ^AVLNR
A0A087WU33	SRC kinase-signaling inhibitor 1 (Fragment)	SRCIN1	473	381	0.733	PSGLQ^SGSPS
A0A087WU44	Chromodomain-helicase-DNA-binding protein 9	CHD9	963	739	0.699	LTTLQ^ALQQN
A0A087WU44	Chromodomain-helicase-DNA-binding protein 9	CHD9	963	826	0.777	RTESQ^SSENG
A0A087WU51	CBY1-interacting BAR domain-containing protein 2 (Fragment)	CIBAR2	205	67	0.642	RTTLQ^LEETV
A0A087WU51	CBY1-interacting BAR domain-containing protein 2 (Fragment)	CIBAR2	205	151	0.889	PSVLQ^SLASQ
A0A087WU57	Aromatic-L-amino-acid decarboxylase	DDC	432	168	0.532	IHRLQ^AASPE
A0A087WU63	YTH domain-containing family protein 3 (Fragment)	YTHDF3	102	93	0.727	GSQGQ^STQSS
A0A087WU73	Myocardin-related transcription factor A	MRTFA	882	56	0.914	EPSLQ^AKQLK
A0A087WU80	Ubiquitinyl hydrolase 1 (EC 3.4.19.12)	TNFAIP3	749	187	0.561	RSGLQ^YNSLE
A0A087WU87	Signal transducer CD24 (Fragment)	CD24	88	70	0.647	GGALQ^STASL
A0A087WUA7	Zinc finger protein 804B	ZNF804B	1266	109	0.661	RHQLQ^SDRRC
A0A087WUA7	Zinc finger protein 804B	ZNF804B	1266	693	0.795	SSQMQ^SEPQK
A0A087WUA7	Zinc finger protein 804B	ZNF804B	1266	968	0.72	TTKEQ^SKPLI
A0A087WUB1	Protein ITPRID1	ITPRID1	1054	468	0.517	KPRDQ^SHSLV
A0A087WUD2	Enhancer of filamentation 1	NEDD9	685	486	0.79	YVHLQ^GKEEF
A0A087WUD4	Deleted.		0	83	0.663	GAGLQ^NMGNT
A0A087WUD4	Deleted.		0	416	0.674	HPCLQ^APELD
A0A087WUE4	Leukocyte receptor cluster member 8	LENG8	874	322	0.531	KEVLQ^ARLQD
A0A087WUF8	Aldehyde dehydrogenase family 3 member B1	ALDH3B1	169	31	0.554	AAQLQ^GLGRF
A0A087WUH1	Tripartite motif-containing protein 46	TRIM46	746	295	0.595	VSGQQ^AKEEV
A0A087WUH1	Tripartite motif-containing protein 46	TRIM46	746	320	0.642	ASLLQ^AIEEC
A0A087WUI4	Tryptase beta-2	TPSB2	282	245	0.812	GTWLQ^AGVVS
A0A087WUI6	Progesterone-induced-blocking factor 1	PIBF1	698	144	0.514	ETNLQ^LREKA
A0A087WUI6	Progesterone-induced-blocking factor 1	PIBF1	698	517	0.657	ITELQ^AQNSE
A0A087WUJ1	Lck-interacting transmembrane adapter 1 (Fragment)	LIME1	252	44	0.813	RARLQ^GSATA
A0A087WUJ3	Sorting nexin-10	SNX10	201	65	0.909	RQRLQ^SNALL
A0A087WUJ4	Zinc finger protein 516 (Fragment)	ZNF516	517	144	0.816	ASSLQ^AALVV
A0A087WUJ8	Interferon alpha-inducible protein 27, mitochondrial (Fragment)	IFI27	96	92	0.89	VATLQ^SLGA
A0A087WUK7	Major facilitator superfamily domain-containing protein 4A	MFSD4A	361	306	0.619	GSIFQ^AQGSY
A0A087WUL4	Retrotransposon-derived protein PEG10	PEG10	741	57	0.525	KVMKQ^SEENN
A0A087WUN2	Uncharacterized protein C8orf89	C8orf89	75	66	0.589	LPGLQ^SCQKS
A0A087WUR8	Inactive serine protease PAMR1	PAMR1	416	81	0.57	KQKLQ^SAPTK
A0A087WUS1	MAGUK p55 subfamily member 4	MPP4	606	63	0.755	SPWLQ^ALLKI
A0A087WUS4	Aminopeptidase B (Fragment)	RNPEP	151	120	0.581	YTQGQ^AVLNR
A0A087WUT0	Myelin expression factor 2	MYEF2	547	174	0.803	ISNLQ^AGRLG
A0A087WUV6	AT-rich interactive domain-containing protein 1A	ARID1A	1141	129	0.773	PPQLQ^SSQPP
A0A087WUV9	tRNA 4-demethylwyosine synthase (AdoMet-dependent) (EC 4.1.3.44)	TYW1	668	195	0.822	ISQLQ^ALQKG
A0A087WUW2	Neuroblastoma breakpoint family member 12	NBPF12	865	347	0.507	RNELQ^FKEEK
A0A087WUW7	Deleted.		0	83	0.663	GAGLQ^NMGNT
A0A087WUW7	Deleted.		0	416	0.674	HPCLQ^APELD
A0A087WUX3	Fibrous sheath-interacting protein 2	FSIP2	646	281	0.52	VETLQ^SDDDE
A0A087WUX8	MICOS complex subunit	APOOL	263	45	0.858	APPLQ^SKYVE
A0A087WUY2	Regulator of G-protein-signaling 3	RGS3	192	109	0.633	KVKSQ^SKMAS
A0A087WUY2	Regulator of G-protein-signaling 3	RGS3	192	147	0.607	KDNLQ^SVTRG
A0A087WUZ3	Spectrin beta chain	SPTBN1	2366	1145	0.797	RQRLQ^ALDTG
A0A087WUZ3	Spectrin beta chain	SPTBN1	2366	1404	0.636	ESQIQ^SDDYG
A0A087WUZ3	Spectrin beta chain	SPTBN1	2366	1873	0.815	AARLQ^AAYAG
A0A087WUZ6	InaD-like protein	PATJ	1182	302	0.506	GTNVQ^GMTSE
A0A087WUZ7	Sorting nexin 13, isoform CRA_g (Sorting nexin-13)	SNX13 hCG_2009798	888	352	0.627	IQRLQ^SGKEI
A0A087WV00	Diacylglycerol kinase (DAG kinase) (EC 2.7.1.107)	DGKI	932	799	0.572	HAILQ^AVIAG
A0A087WV04	SUN domain-containing ossification factor	SUCO	691	399	0.579	IVKLQ^NTSRI
A0A087WV04	SUN domain-containing ossification factor	SUCO	691	609	0.714	ETSSQ^SEESY
A0A087WV07	Dynein heavy chain 10, axonemal	DNAH10	970	238	0.688	RASAQ^SKTLE
A0A087WV20	Alstrom syndrome protein 1	ALMS1	3859	81	0.505	KAWLQ^AHPGR
A0A087WV20	Alstrom syndrome protein 1	ALMS1	3859	2296	0.555	ISFIQ^SKKVV
A0A087WV20	Alstrom syndrome protein 1	ALMS1	3859	2364	0.591	RSPLQ^EAESK
A0A087WV21	Ameloblastin	AMBN	446	128	0.726	KPFLQ^SAAAT
A0A087WV22	60S ribosomal protein L10	RPL10	178	107	0.96	RTKLQ^NKEHV
A0A087WV24	Aromatic-L-amino-acid decarboxylase	DDC	442	130	0.532	IHRLQ^AASPE
A0A087WV25	Centrosomal protein 43	CEP43	351	102	0.797	TSTLQ^GLEGR
A0A087WV25	Centrosomal protein 43	CEP43	351	229	0.502	EPRKQ^AGSLA
A0A087WV53	SPEG neighbor protein	SPEGNB	238	29	0.576	DPQVQ^SAAIR
A0A087WV55	Complement C1q tumor necrosis factor-related protein 8	C1QTNF8	256	207	0.79	RSVMQ^AQSLM
A0A087WV61	Regulator of G-protein-signaling 22	RGS22	1251	654	0.511	ENLLQ^SLYVE
A0A087WV75	Neural cell adhesion molecule 1	NCAM1	884	215	0.531	PPTIQ^ARQNI
A0A087WV84	GRIP1-associated protein 1 (Fragment)	GRIPAP1	23	3	0.824	MLQ^AKLHS
A0A087WV86	Protein aurora borealis	BORA	634	485	0.561	VTQNQ^SSASE
A0A087WV90	Dystrophin	DMD	3680	739	0.751	EAVLQ^SPEFA
A0A087WV90	Dystrophin	DMD	3680	2060	0.625	TAALQ^SATPV
A0A087WV90	Dystrophin	DMD	3680	3305	0.661	TAKHQ^AKCNI
A0A087WVA8	Testis-expressed protein 2	TEX2	1127	797	0.958	RSPLQ^SAESS
A0A087WVC1	RNA helicase (EC 3.6.4.13)	DDX50	730	249	0.579	GTSYQ^SQINH
A0A087WVC1	RNA helicase (EC 3.6.4.13)	DDX50	730	640	0.663	SERLQ^AEWHD
A0A087WVC5	Protein KRBA1 (Fragment)	KRBA1	617	165	0.516	NSPLQ^GLINC
A0A087WVC5	Protein KRBA1 (Fragment)	KRBA1	617	457	0.848	SSPLQ^GLENC
A0A087WVC6	Protein-tyrosine-phosphatase (EC 3.1.3.48)	PTPRJ	1342	256	0.556	DSRLQ^VNISG
A0A087WVD1	Leukocyte receptor cluster member 9	LENG9	478	311	0.521	EPGLQ^AEVTK
A0A087WVD1	Leukocyte receptor cluster member 9	LENG9	478	416	0.75	LSTLQ^SPGQL
A0A087WVF7	Intersectin-2	ITSN2	1680	284	0.812	NALLQ^SNLSQ
A0A087WVH1	Dixin (Fragment)	DIXDC1	77	12	0.765	ISGLQ^ALLLN
A0A087WVH9	Zinc finger protein 700	ZNF700	745	639	0.505	ASNLQ^MHERT
A0A087WVI0	Conserved oligomeric Golgi complex subunit 1	COG1	940	590	0.809	RAELQ^SIEEG
A0A087WVI3	Coiled-coil domain-containing protein 67 (Deuterosome assembly protein 1)	DEUP1	599	94	0.531	EGQLQ^SLKAQ
A0A087WVI3	Coiled-coil domain-containing protein 67 (Deuterosome assembly protein 1)	DEUP1	599	277	0.8	KSELQ^SRDDL
A0A087WVI3	Coiled-coil domain-containing protein 67 (Deuterosome assembly protein 1)	DEUP1	599	353	0.731	RSQLQ^QVEEY
A0A087WVI3	Coiled-coil domain-containing protein 67 (Deuterosome assembly protein 1)	DEUP1	599	529	0.846	PSTFQ^AKEMT
A0A087WVI5	Outer dynein arm-docking complex subunit 4 (Fragment)	ODAD4	20	10	0.77	EASLQ^SDPAF
A0A087WVI8	TIR domain-containing adapter molecule 1	TICAM1	546	395	0.582	PHRLQ^ARKAM
A0A087WVI8	TIR domain-containing adapter molecule 1	TICAM1	546	423	0.601	GERMQ^AAALN
A0A087WVI8	TIR domain-containing adapter molecule 1	TICAM1	546	436	0.72	SAYLQ^SYLSY
A0A087WVJ0	Mucin-1 (Fragment)	MUC1	228	40	0.513	ISNLQ^FNSSL
A0A087WVK4	Putative elongin-A3 member C (Fragment)	ELOA3CP	405	250	0.791	SERLQ^AAGAD
A0A087WVK9	Hydrocephalus-inducing protein homolog (Fragment)	HYDIN	82	23	0.582	TDKLQ^SIDSH
A0A087WVL2	Deleted.		0	55	0.914	EPSLQ^AKQLK
A0A087WVM4	Formyltetrahydrofolate synthetase (EC 6.3.4.3)	MTHFD1L	913	193	0.874	TRQLQ^SKLHE
A0A087WVM6	Neuroblastoma breakpoint family member 4	NBPF4	667	77	0.673	RDELQ^SMEKL
A0A087WVN8	Serine/threonine-protein kinase 4 (Fragment)	STK4	155	55	0.838	ATILQ^STLKG
A0A087WVP1	Protocadherin Fat 1	FAT1	4590	337	0.639	NLTLQ^AKDKG
A0A087WVP1	Protocadherin Fat 1	FAT1	4590	900	0.586	EARDQ^AREEP
A0A087WVP1	Protocadherin Fat 1	FAT1	4590	3150	0.758	LTRVQ^ATDAD
A0A087WVP1	Protocadherin Fat 1	FAT1	4590	3686	0.878	IVSLQ^SSEPH
A0A087WVQ2	PHD finger protein 23	PHF23	158	120	0.841	FSRLQ^APDSA
A0A087WVQ6	Clathrin heavy chain	CLTC hCG_1818599	1679	227	0.513	AVRGQ^AGGKL
A0A087WVR7	Cytoplasmic polyadenylation element-binding protein 1	CPEB1	564	375	0.803	RSLLQ^ACSHD
A0A087WVS3	Protein-glutamine gamma-glutamyltransferase 5	TGM5	721	14	0.718	LTDLQ^SSRNN
A0A087WVS7	Inositol-polyphosphate 5-phosphatase (EC 3.1.3.56)	INPP5J	571	70	0.545	SVRMQ^GVILL
A0A087WVT0	Anthrax toxin receptor-like	ANTXRL	565	153	0.514	HTFMQ^AGFRK
A0A087WVU3	Homeobox protein Nkx-2.3	NKX2-3	296	33	0.624	GAHLQ^ADLEH
A0A087WVU6	E3 ubiquitin-protein ligase HECTD1 (Fragment)	HECTD1	212	131	0.762	ESALQ^GDERC
A0A087WVV2	Ribosome-binding protein 1	RRBP1	934	30	0.79	GTQNQ^SKKAE
A0A087WVV2	Ribosome-binding protein 1	RRBP1	934	447	0.951	HSKLQ^SSEAE
A0A087WVV2	Ribosome-binding protein 1	RRBP1	934	649	0.502	QSTLQ^AECDQ
A0A087WVV7	SRC kinase-signaling inhibitor 1 (Fragment)	SRCIN1	928	108	0.733	PSGLQ^SGSPS
A0A087WVV7	SRC kinase-signaling inhibitor 1 (Fragment)	SRCIN1	928	231	0.563	AAALQ^SDLED
A0A087WVV7	SRC kinase-signaling inhibitor 1 (Fragment)	SRCIN1	928	436	0.616	VSRLQ^MQLHL
A0A087WVV7	SRC kinase-signaling inhibitor 1 (Fragment)	SRCIN1	928	571	0.744	FPGLQ^SKMRV
A0A087WVW3	Peroxisome proliferator-activated receptor gamma coactivator 1-alpha	PPARGC1A	267	248	0.555	SQHLQ^AKPTT
A0A087WVW4	Protein-glutamine gamma-glutamyltransferase 5	TGM5	719	12	0.718	LTDLQ^SSRNN
A0A087WVW9	Deleted.		0	83	0.663	GAGLQ^NMGNT
A0A087WVW9	Deleted.		0	416	0.674	HPCLQ^APELD
A0A087WVY3	Replication factor C subunit 2	RFC2	251	134	0.651	LNNLQ^STFSG
A0A087WVY5	Cilia- and flagella-associated protein 57	CFAP57	1283	822	0.53	ETKSQ^ALEEL
A0A087WVY5	Cilia- and flagella-associated protein 57	CFAP57	1283	836	0.579	EAKLQ^EKTTL
A0A087WVZ6	Protein kinase C-binding protein 1	ZMYND8	1136	820	0.566	SSTVQ^QKEIT
A0A087WVZ7	Zinc finger protein 229	ZNF229	819	121	0.834	RVNLQ^GKDFQ
A0A087WVZ7	Zinc finger protein 229	ZNF229	819	499	0.605	NSYLQ^AHQRV
A0A087WVZ9	DNA-directed RNA polymerase II subunit E (RPB5 homolog)	POLR2E	184	147	0.512	LPRIQ^AGDPV
A0A087WW06	Tetratricopeptide repeat protein 28	TTC28	2354	1642	0.794	YTSQQ^SVENK
A0A087WW06	Tetratricopeptide repeat protein 28	TTC28	2354	1695	0.883	SSTLQ^SLLGL
A0A087WW06	Tetratricopeptide repeat protein 28	TTC28	2354	1741	0.874	LVQLQ^AGEKE
A0A087WW08	Anthrax toxin receptor-like (Fragment)	ANTXRL	61	58	0.503	HTFMQ^AGF
A0A087WW22	DNA-binding protein SATB1	SATB1	138	23	0.506	SSAAQ^AKGLI
A0A087WW26	Cytochrome P450 1B1	CYP1B1	172	166	0.851	VQNLQ^AKETC
A0A087WW27	Neuroligin-3	NLGN3	351	176	0.569	RAIIQ^SGSAL
A0A087WW33	Signal transducer CD24 (Fragment)	CD24	122	104	0.647	GGALQ^STASL
A0A087WW46	Nodal modulator 1	NOMO1	1100	356	0.702	LVTLQ^SLSRQ
A0A087WW46	Nodal modulator 1	NOMO1	1100	1025	0.796	TSRLQ^GVRAL
A0A087WW53	Coronin	CORO1B	260	9	0.621	KVVRQ^SKFRH
A0A087WW56	SLIT-ROBO Rho GTPase-activating protein 2B	SRGAP2B	305	220	0.571	CQQLQ^SRLST
A0A087WW59	Uncharacterized protein C11orf96	C11orf96	122	85	0.831	KSFLQ^SLECL
A0A087WW65	ATP-binding cassette sub-family B member 7, mitochondrial	ABCB7	713	674	0.689	SSRVQ^NHDNP
A0A087WW66	26S proteasome non-ATPase regulatory subunit 1	PSMD1	953	749	0.571	TISLQ^SRTGH
A0A087WW73	1-phosphatidylinositol 4,5-bisphosphate phosphodiesterase (EC 3.1.4.11)	PLCB1	1093	341	0.571	SPKQQ^AKMAE
A0A087WW75	DNA-binding protein SATB1 (Fragment)	SATB1	166	55	0.506	SSAAQ^AKGLI
A0A087WW76	Rho GTPase-activating protein 21	ARHGAP21	1406	353	0.82	SSRSQ^AVEAP
A0A087WW76	Rho GTPase-activating protein 21	ARHGAP21	1406	425	0.736	RTTLQ^GRRRS
A0A087WW76	Rho GTPase-activating protein 21	ARHGAP21	1406	1057	0.523	SPEVQ^SVAES
A0A087WW79	Mitogen-activated protein kinase kinase kinase 9	MAP3K9	880	467	0.696	ESRLQ^HSPSQ
A0A087WW81	Rootletin (Fragment)	CROCC	838	53	0.514	RRKLQ^AYQEG
A0A087WW81	Rootletin (Fragment)	CROCC	838	70	0.562	VQRLQ^GKILQ
A0A087WW81	Rootletin (Fragment)	CROCC	838	523	0.596	REKLQ^AAQEE
A0A087WW81	Rootletin (Fragment)	CROCC	838	663	0.566	KSALQ^GRQRQ
A0A087WW81	Rootletin (Fragment)	CROCC	838	726	0.528	RSQLQ^EQLAQ
A0A087WW81	Rootletin (Fragment)	CROCC	838	746	0.901	RAQLQ^SQLQR
A0A087WW83	Probable G-protein-coupled receptor 179	GPR179	2368	276	0.786	DVDLQ^SVDIN
A0A087WW83	Probable G-protein-coupled receptor 179	GPR179	2368	866	0.702	ETYRQ^AKERE
A0A087WW83	Probable G-protein-coupled receptor 179	GPR179	2368	1232	0.79	KAGLQ^SLGSA
A0A087WW83	Probable G-protein-coupled receptor 179	GPR179	2368	2332	0.524	EPSLQ^EAESQ
A0A087WW92	GRIP1-associated protein 1 (Fragment)	GRIPAP1	69	3	0.824	MLQ^AKLHS
A0A087WW93	Neuroblastoma breakpoint family member 12	NBPF12	867	76	0.507	RNELQ^FKEEK
A0A087WW93	Neuroblastoma breakpoint family member 12	NBPF12	867	347	0.507	RNELQ^FKEEK
A0A087WWA2	N-acetylglucosamine-1-phosphotransferase subunit gamma	GNPTG	61	50	0.905	ASRLQ^AKRDP
A0A087WWA3	Kinesin-like protein KIF1B	KIF1B	1797	686	0.877	ESKLQ^ALQKQ
A0A087WWA3	Kinesin-like protein KIF1B	KIF1B	1797	1099	0.844	VTVLQ^ASGIL
A0A087WWA7	Segment polarity protein dishevelled homolog DVL-1	DVL1	444	209	0.607	SSTEQ^STSSR
A0A087WWB0	YTH domain-containing family protein 3 (Fragment)	YTHDF3	111	93	0.727	GSQGQ^STQSS
A0A087WWB2	Protein CC2D2B	CC2D2B	176	122	0.601	GVNLQ^NVAES
A0A087WWC7	Coactosin-like protein (Fragment)	COTL1	48	26	0.552	SAVVQ^SQLTA
A0A087WWD4	Neural cell adhesion molecule 1	NCAM1	884	215	0.531	PPTIQ^ARQNI
A0A087WWE9	Deleted.		0	83	0.663	GAGLQ^NMGNT
A0A087WWE9	Deleted.		0	416	0.674	HPCLQ^APELD
A0A087WWF6	DNA polymerase delta subunit 2	POLD2	504	361	0.546	YSTLQ^LVTNP
A0A087WWG1	Protein phosphatase Slingshot homolog 3 (Fragment)	SSH3	316	9	0.765	RSRLQ^RRQSF
A0A087WWG3	COBW domain-containing protein 3	CBWD3	347	209	0.735	RSSLQ^KKLQH
A0A087WWH3	BRD4-interacting chromatin-remodeling complex-associated protein	BICRA	1508	163	0.577	IPGLQ^GLPNG
A0A087WWH3	BRD4-interacting chromatin-remodeling complex-associated protein	BICRA	1508	532	0.756	TTVLQ^GVTLP
A0A087WWH3	BRD4-interacting chromatin-remodeling complex-associated protein	BICRA	1508	756	0.593	PSRPQ^SVSRP
A0A087WWI4	Hypoxia up-regulated protein 1	HYOU1	677	190	0.672	RAVLQ^AARMA
A0A087WWK8	#N/A	IQSEC1 ARFGEP100 BRAG2 KIAA0763	#N/A	71	0.647	RPKLQ^HSTSI
A0A087WWK8	#N/A	IQSEC1 ARFGEP100 BRAG2 KIAA0763	#N/A	103	0.554	SSDLQ^DKQVE
A0A087WWM1	Mucin-1	MUC1	1262	1060	0.513	ISNLQ^FNSSL
A0A087WWM5	Roundabout homolog 2	ROBO2	1250	551	0.832	TSGLQ^ATSSW
A0A087WWP1	Ras GTPase-activating-like protein IQGAP1 (Fragment)	IQGAP1	107	64	0.884	ITRLQ^ARCRG
A0A087WWS1	THO complex subunit 1	THOC1	657	178	0.639	GLNLQ^SQFNL
A0A087WWT4	Tetraspanin	TSPAN10	393	343	0.58	VVLLQ^GAELL
A0A087WWT6	Protein CBFA2T1 (Runt-related transcription factor 1 translocated to, 1 (Cyclin D-related), isoform CRA_c)	RUNX1T1 hCG_20715	584	150	0.568	HSKLQ^EATNF
A0A087WWT8	Ganglioside-induced differentiation-associated protein 1-like 1	GDAP1L1	296	228	0.877	RPNLQ^SFFER
A0A087WWW7	Tensin-1	TNS1	1365	864	0.501	VSSPQ^SSAAT
A0A087WWW8	Calcineurin-binding protein cabin-1	CABIN1	2170	596	0.559	TEMLQ^SSTAI
A0A087WWW8	Calcineurin-binding protein cabin-1	CABIN1	2170	1054	0.525	ASRIQ^DKLNS
A0A087WWW8	Calcineurin-binding protein cabin-1	CABIN1	2170	1693	0.584	DSADQ^SGERK
A0A087WWW8	Calcineurin-binding protein cabin-1	CABIN1	2170	1940	0.523	STLDQ^SKDPG
A0A087WWX0	DNA-directed RNA polymerases I, II, and III subunit RPABC1 (Fragment)	POLR2E	134	97	0.512	LPRIQ^AGDPV
A0A087WWX2	DnaJ homolog subfamily B member 14	DNAJB14	109	72	0.818	GSGDQ^SKPNC
A0A087WWY3	Filamin-A	FLNA	2315	1051	0.702	GPGLQ^GGSAG
A0A087WWY3	Filamin-A	FLNA	2315	1339	0.649	GPGIQ^SGTTN
A0A087WWY8	Deleted.		0	37	0.646	ATSLQ^ALSPQ
A0A087WWY8	Deleted.		0	217	0.598	RPVPQ^STYQP
A0A087WWY8	Deleted.		0	358	0.703	CRRLQ^GKLSH
A0A087WWY8	Deleted.		0	628	0.69	ERRLQ^ALQQG
A0A087WWY9	Ras and Rab interactor 3	RIN3	913	585	0.767	SYLLQ^STELK
A0A087WWZ2	mRNA (2'-O-methyladenosine-N(6)-)-methyltransferase (Fragment)	PCIF1	304	108	0.582	GTGLQ^GSLPV
A0A087WWZ4	Interleukin-17D (Fragment)	IL17D	90	39	0.543	GPREQ^ARNAS
A0A087WWZ6	PR domain-containing protein 11	PRDM11	1177	707	0.79	ESYLQ^ALDRA
A0A087WX09	ATP-dependent RNA helicase DDX3X	DDX3X	98	27	0.637	SSDNQ^SGGST
A0A087WX11	Folliculin-interacting protein 1	FNIP1	918	556	0.839	TTKDQ^SGESD
A0A087WX12	Centrosomal protein kizuna (Polo-like kinase 1 substrate 1) (Fragment)	KIZ	450	349	0.603	KATLQ^DNTNQ
A0A087WX19	IQ domain-containing protein E	IQCE	686	534	0.709	AVVLQ^AAFRG
A0A087WX22	Methenyltetrahydrofolate synthase domain-containing protein (Fragment)	MTHFSD	152	52	0.753	LPRLQ^AFKTA
A0A087WX23	Retrotransposon-derived protein PEG10	PEG10	783	99	0.525	KVMKQ^SEENN
A0A087WX34	Protein fantom	RPGRIP1L	1269	803	0.555	CNHLQ^SRASH
A0A087WX45	IQ domain-containing protein E (IQ motif containing E, isoform CRA_c)	IQCE hCG_1788871	702	550	0.709	AVVLQ^AAFRG
A0A087WX59	Proteasomal ubiquitin receptor ADRM1	ADRM1	368	173	0.715	SSRSQ^SAAVT
A0A087WX59	Proteasomal ubiquitin receptor ADRM1	ADRM1	368	229	0.633	LSDLQ^SILAT
A0A087WX60	Myopalladin	MYPN	1026	370	0.543	STQLQ^QLHNQ
A0A087WX61	CD83 antigen	CD83	146	110	0.636	FARLQ^SIFPD
A0A087WX76	Chromosome 9 open reading frame 50, isoform CRA_a (Uncharacterized protein C9orf50)	C9orf50 hCG_30607	69	44	0.613	NRVLQ^SVLKQ
A0A087WX77	Neural cell adhesion molecule 1	NCAM1	858	215	0.531	PPTIQ^ARQNI
A0A087WX78	Putative elongin-A3 member C (EloA3C) (Elongin-A3 family member C, pseudogene)	ELOA3CP ELOA3C	387	91	0.791	SERLQ^AAGAD
A0A087WX80	Laminin subunit alpha-2	LAMA2	3121	2035	0.54	AAKLQ^AVKDK
A0A087WX83	Myomegalin	PDE4DIP	2431	672	0.883	EATMQ^SMESL
A0A087WX83	Myomegalin	PDE4DIP	2431	815	0.525	NSELQ^ALRQY
A0A087WX83	Myomegalin	PDE4DIP	2431	917	0.591	LSALQ^SMMAV
A0A087WX83	Myomegalin	PDE4DIP	2431	1236	0.844	ESSLQ^AEFRK
A0A087WX83	Myomegalin	PDE4DIP	2431	1314	0.527	FPRPQ^SLDLG
A0A087WX83	Myomegalin	PDE4DIP	2431	1569	0.711	SPGLQ^AKKDL
A0A087WX83	Myomegalin	PDE4DIP	2431	1720	0.612	IEVLQ^AKLDA
A0A087WX83	Myomegalin	PDE4DIP	2431	2000	0.672	NRRLQ^AQLSH
A0A087WX83	Myomegalin	PDE4DIP	2431	2074	0.855	DSRLQ^HKLVL
A0A087WX84	A-kinase anchor protein 9	AKAP9	1637	254	0.501	FQQLQ^ASETL
A0A087WX88	Triacylglycerol lipase (EC 3.1.1.3) (Pancreatic lipase)	PNLIPRP2	468	463	0.618	ENVLQ^SLYPC
A0A087WX89	Zinc finger protein 714	ZNF714	55	52	0.58	ETFGQ^SKT
A0A087WX91	Glypican-5	GPC5	320	119	0.767	RTFLQ^ALNLG
A0A087WX91	Glypican-5	GPC5	320	221	0.813	DAVLQ^AHLNG
A0A087WX91	Glypican-5	GPC5	320	254	0.594	CSFDQ^SKEKH
A0A087WXB4	Zinc finger protein 800	ZNF800	336	177	0.785	TSTEQ^SKTVP
A0A087WXB6	Midkine	MDK	152	49	0.727	HPQDQ^SKGQS
A0A087WXB8	ST3 beta-galactoside alpha-2,3-sialyltransferase 6, isoform CRA_b (Type 2 lactosamine alpha-2,3-sialyltransferase)	ST3GAL6 hCG_18894	384	155	0.887	LSKLQ^SCDLF
A0A087WXC5	NADH dehydrogenase [ubiquinone] 1 alpha subcomplex subunit 10, mitochondrial	NDUFA10	355	132	0.757	SYRLQ^SWLYS
A0A087WXC7	Zinc finger CCHC domain-containing protein 2 (Fragment)	ZCCHC2	195	152	0.654	INNLQ^SSLKT
A0A087WXD2	Membrane-associated guanylate kinase, WW and PDZ domain-containing protein 1	MAGI1	980	147	0.523	EVPLQ^GKPFF
A0A087WXD4	Protein FAM166B	FAM166B	259	200	0.617	RSTHQ^AVPRT
A0A087WXD6	Deleted.		0	111	0.576	SPELQ^VKEIL
A0A087WXE9	Inactive serine protease PAMR1	PAMR1	680	345	0.57	KQKLQ^SAPTK
A0A087WXF6	NADH dehydrogenase [ubiquinone] iron-sulfur protein 7, mitochondrial	NDUFS7	214	26	0.592	GPAVQ^ARGVH
A0A087WXG7	Cytoplasmic polyadenylation element-binding protein 1	CPEB1	588	399	0.803	RSLLQ^ACSHD
A0A087WXH0	Zinc finger and SCAN domain-containing protein 26 (Fragment)	ZSCAN26	150	39	0.522	GFKLQ^GNSKG
A0A087WXH1	Protein lifeguard 4	TMBIM4	210	144	0.692	VYTLQ^SKKDF
A0A087WXI2	IgGFc-binding protein	FCGBP	4204	204	0.508	VAQLQ^SSVDL
A0A087WXI2	IgGFc-binding protein	FCGBP	4204	290	0.596	SRGLQ^AGDVV
A0A087WXI2	IgGFc-binding protein	FCGBP	4204	1060	0.657	AQQLQ^SKNEC
A0A087WXI8	Dehydrogenase/reductase SDR family member 4-like 2	DHRS4L2	215	49	0.615	VATLQ^GEGLS
A0A087WXK2	Retrotransposon-derived protein PEG10	PEG10	707	23	0.525	KVMKQ^SEENN
A0A087WXK4	Integral membrane protein GPR155	GPR155	842	69	0.561	ITSTQ^AKGLG
A0A087WXK4	Integral membrane protein GPR155	GPR155	842	621	0.575	EQYLQ^SGDQQ
A0A087WXK5	ATP-binding cassette sub-family A member 2	ABCA2	2466	1404	0.647	QASLQ^SASSV
A0A087WXK8	Chromosome 20 open reading frame 129 (Protein FAM83D)	FAM83D C20orf129 hCG_38062	615	350	0.601	NRKPQ^SKELT
A0A087WXK8	Chromosome 20 open reading frame 129 (Protein FAM83D)	FAM83D C20orf129 hCG_38062	615	412	0.513	RDELQ^SRKAI
A0A087WXL0	Selenoprotein F	SELENOF	123	27	0.846	ATVLQ^AVSAF
A0A087WXL3	DNA-directed DNA polymerase (EC 2.7.7.7)	POLQ	2725	1277	0.537	VTGSQ^SKNVT
A0A087WXL3	DNA-directed DNA polymerase (EC 2.7.7.7)	POLQ	2725	1427	0.68	ISRLQ^EKTGT
A0A087WXL5	Ubiquitinyl hydrolase 1 (EC 3.4.19.12)	TNFAIP3	470	187	0.561	RSGLQ^YNSLE
A0A087WXM7	Serine/threonine-protein kinase SMG1	SMG1	197	141	0.718	MTSLQ^SILEN
A0A087WXM8	Basal cell adhesion molecule	BCAM	588	331	0.673	VTRGQ^SGTYG
A0A087WXN0	IQ domain-containing protein N	IQCN	794	534	0.612	MVSMQ^AAEEI
A0A087WXN0	IQ domain-containing protein N	IQCN	794	594	0.555	TTTIQ^SAWRG
A0A087WXR5	Complex I subunit B13 (Complex I-13kD-B) (NADH dehydrogenase [ubiquinone] 1 alpha subcomplex subunit 5) (NADH-ubiquinone oxidoreductase 13 kDa-B subunit)	NDUFA5	77	44	0.539	EVILQ^AEHEL
A0A087WXR7	Ribonuclease H2 subunit B (Ribonuclease HI subunit B)	RNASEH2B	282	160	0.799	SSRVQ^STAFF
A0A087WXS6	Uncharacterized protein C2orf74 (Fragment)	C2orf74	28	19	0.743	LVQRQ^SKEVL
A0A087WXS7	Deleted.		0	282	0.537	RHKIQ^AKYLD
A0A087WXU3	Extended synaptotagmin-2	ESYT2	921	918	0.641	GTRPQ^AMT
A0A087WXV4	Hepatocyte nuclear factor 4-alpha	HNF4A	449	320	0.667	LPTLQ^SITWQ
A0A087WXV4	Hepatocyte nuclear factor 4-alpha	HNF4A	449	401	0.543	RPRGQ^AATPE
A0A087WXX3	Homeobox protein SIX5	SIX5	158	148	0.855	LTQLQ^SVPVE
A0A087WXX5	Solute carrier family 50 member 1 (Sugar transporter SWEET1)	SLC50A1	175	81	0.519	EARLQ^QLGLF
A0A087WXX9	5'-AMP-activated protein kinase catalytic subunit alpha-2 (EC 2.7.11.1) (EC 2.7.11.27) (EC 2.7.11.31) (Acetyl-CoA carboxylase kinase) (Hydroxymethylglutaryl-CoA reductase kinase)	PRKAA2	552	409	0.539	GIRSQ^SKPYD
A0A087WXZ2	von Willebrand factor D and EGF domain-containing protein	VWDE	944	420	0.592	VTKLQ^YNSSE
A0A087WXZ5	Anthrax toxin receptor-like	ANTXRL	257	58	0.514	HTFMQ^AGFRK
A0A087WY00	Unconventional myosin-Va	MYO5A	1828	252	0.683	RVVFQ^AEEER
A0A087WY00	Unconventional myosin-Va	MYO5A	1828	395	0.874	ISKLQ^ATNAR
A0A087WY00	Unconventional myosin-Va	MYO5A	1828	845	0.561	TIVLQ^SYLRG
A0A087WY00	Unconventional myosin-Va	MYO5A	1828	1048	0.527	RIVQQ^AKEMT
A0A087WY00	Unconventional myosin-Va	MYO5A	1828	1327	0.878	ESQLQ^SQKRS
A0A087WY08	Thrombospondin type-1 domain-containing protein 7A	THSD7A	1657	468	0.501	VYCVQ^ANENL
A0A087WY24	Neuroblastoma breakpoint family member 12	NBPF12	1213	347	0.507	RNELQ^FKEEK
A0A087WY24	Neuroblastoma breakpoint family member 12	NBPF12	1213	618	0.507	RNELQ^FKEEK
A0A087WY28	Optineurin (Fragment)	OPTN	107	16	0.838	VVRLQ^AEKAD
A0A087WY28	Optineurin (Fragment)	OPTN	107	30	0.603	VSELQ^LKLNS
A0A087WY31	YTH domain-containing family protein 3	YTHDF3	588	147	0.727	GSQGQ^STQSS
A0A087WY48	C-Maf-inducing protein	CMIP	678	47	0.549	TVLLQ^AANSY
A0A087WY50	RNA exonuclease 1 homolog (Fragment)	REXO1	64	16	0.774	SPSLQ^SLKKP
A0A087WY59	tRNA pseudouridine synthase (EC 5.4.99.12)	PUS3	273	159	0.631	YSMLQ^GLDTV
A0A087WY59	tRNA pseudouridine synthase (EC 5.4.99.12)	PUS3	273	213	0.534	RPKCQ^GLESR
A0A087WY61	Nuclear mitotic apparatus protein 1	NUMA1	2099	433	0.588	NTQLQ^ARVEM
A0A087WY61	Nuclear mitotic apparatus protein 1	NUMA1	2099	472	0.736	ITDLQ^SSISN
A0A087WY61	Nuclear mitotic apparatus protein 1	NUMA1	2099	968	0.553	QAALQ^AMERE
A0A087WY61	Nuclear mitotic apparatus protein 1	NUMA1	2099	1035	0.614	EMRLQ^NALNE
A0A087WY61	Nuclear mitotic apparatus protein 1	NUMA1	2099	1574	0.694	AQRLQ^AQLNE
A0A087WY67	Glutathione transferase (EC 2.5.1.18)	GSTT2	243	90	0.713	PSDLQ^ARARV
A0A087WY84	THO complex subunit 1	THOC1	360	161	0.639	GLNLQ^SQFNL
A0A087WY87	Deleted.		0	83	0.663	GAGLQ^NMGNT
A0A087WY87	Deleted.		0	416	0.674	HPCLQ^APELD
A0A087WYA1	Unconventional myosin-XV	MYO15A	3530	2034	0.867	TPRLQ^AEPRV
A0A087WYA1	Unconventional myosin-XV	MYO15A	3530	2472	0.671	EMTLQ^ATALQ
A0A087WYC0	Golgin subfamily A member 2	GOLGA2	286	93	0.55	MEKLQ^SRFME
A0A087WYC1	Heat shock 70 kDa protein 4	HSPA4	699	470	0.536	KVTPQ^SDGSS
A0A087WYC6	Dynein heavy chain 11, axonemal	DNAH11	4523	1406	0.699	ITELQ^SPALR
A0A087WYC6	Dynein heavy chain 11, axonemal	DNAH11	4523	1513	0.81	QTLLQ^SKYVE
A0A087WYC6	Dynein heavy chain 11, axonemal	DNAH11	4523	2985	0.614	RVRLQ^LKIIL
A0A087WYC6	Dynein heavy chain 11, axonemal	DNAH11	4523	3604	0.708	KPELQ^AQTTL
A0A087WYD6	Antigen peptide transporter 2	TAP2	702	569	0.51	AYGLQ^SCEDD
A0A087WYD9	Deleted.		0	83	0.663	GAGLQ^NMGNT
A0A087WYD9	Deleted.		0	416	0.674	HPCLQ^APELD
A0A087WYE2	Inactive glycosyltransferase 25 family member 3	CERCAM	517	224	0.865	GPRMQ^ASAHV
A0A087WYF1	Laminin subunit alpha-2	LAMA2	3118	2035	0.54	AAKLQ^AVKDK
A0A087WYF6	WASH complex subunit 2A	WASHC2A	1245	628	0.787	SGTLQ^SQEAK
A0A087WYF6	WASH complex subunit 2A	WASHC2A	1245	1047	0.668	GTGSQ^SVERT
A0A087WYF6	WASH complex subunit 2A	WASHC2A	1245	1208	0.687	SSGIQ^AKTTK
A0A087WYF7	MICOS complex subunit	APOOL	268	50	0.858	APPLQ^SKYVE
A0A087WYG2	C-Jun-amino-terminal kinase-interacting protein 3	MAPK8IP3	1337	663	0.578	DGRLQ^ACGWS
A0A087WYG4	Maestro heat-like repeat family member 5	MROH5	1317	473	0.52	RSRQQ^AMHIA
A0A087WYG4	Maestro heat-like repeat family member 5	MROH5	1317	1078	0.568	GSLLQ^GQLRP
A0A087WYH7	Laminin subunit alpha-5 (Fragment)	LAMA5	241	152	0.586	SVRLQ^CTCQH
A0A087WYI0	Integrator complex subunit 11	INTS11	502	461	0.515	SVLLQ^AAAPS
A0A087WYJ0	Small conductance calcium-activated potassium channel protein 3	KCNN3	746	92	0.66	LAQLQ^SQPVH
A0A087WYJ2	DNA polymerase (EC 2.7.7.7)	POLD1	1083	59	0.505	EEELQ^SVLEG
A0A087WYJ2	DNA polymerase (EC 2.7.7.7)	POLD1	1083	369	0.772	GAKVQ^SYEKE
A0A087WYJ2	DNA polymerase (EC 2.7.7.7)	POLD1	1083	437	0.828	DSSFQ^SKQTG
A0A087WYJ5	Nesprin-1	SYNE1	477	136	0.803	LPQLQ^SLSSS
A0A087WYJ5	Nesprin-1	SYNE1	477	335	0.573	ESNLQ^DKYQS
A0A087WYK2	Non-specific serine/threonine protein kinase (EC 2.7.11.1)	WNK3	1799	1450	0.817	GSSMQ^SGSEL
A0A087WYK2	Non-specific serine/threonine protein kinase (EC 2.7.11.1)	WNK3	1799	1575	0.667	DSKTQ^STEIP
A0A087WYK2	Non-specific serine/threonine protein kinase (EC 2.7.11.1)	WNK3	1799	1601	0.805	RSRPQ^SLTHV
A0A087WYL1	C-terminal-binding protein 2 (Fragment)	CTBP2	117	57	0.946	GTRVQ^SVEQI
A0A087WYL3	Interphotoreceptor matrix proteoglycan 1	IMPG1	719	663	0.526	CEVLQ^GKGAP
A0A087WYL5	Seizure 6-like protein 2	SEZ6L2	923	323	0.629	GYQLQ^GEETL
A0A087WYL5	Seizure 6-like protein 2	SEZ6L2	923	884	0.878	YTKLQ^GKSLF
A0A087WYL6	Partitioning defective 3 homolog B	PARD3B	1062	354	0.824	DGRLQ^SGDRI
A0A087WYM1	Caspase-2	CASP2	108	13	0.551	WSTFQ^HKELM
A0A087WYN9	ATP-dependent RNA helicase DHX29 (EC 3.6.4.13) (DEAH box protein 29)	DHX29	1370	191	0.551	RPKFQ^SPQIQ
A0A087WYN9	ATP-dependent RNA helicase DHX29 (EC 3.6.4.13) (DEAH box protein 29)	DHX29	1370	196	0.503	SPQIQ^ATISP
A0A087WYN9	ATP-dependent RNA helicase DHX29 (EC 3.6.4.13) (DEAH box protein 29)	DHX29	1370	557	0.531	FRKLQ^STPKY
A0A087WYP7	Transducin beta-like protein 3	TBL3	518	111	0.542	IWDLQ^SCQAT
A0A087WYP9	Dysbindin (Dystrobrevin binding protein 1 isoform 2)	DTNBP1	316	285	0.731	SPVVQ^SDEEE
A0A087WYQ4	Histone deacetylase 7 (Fragment)	HDAC7	205	34	0.589	WSRLQ^ERGLR
A0A087WYR8	Cadherin-23	CDH23	1381	1357	0.517	YTSTQ^AKALF
A0A087WYS0	MICOS complex subunit MIC60 (Mitofilin)	IMMT	372	225	0.743	SVTLQ^AIAAI
A0A087WYS0	MICOS complex subunit MIC60 (Mitofilin)	IMMT	372	278	0.697	LSYLQ^SLLLF
A0A087WYS2	Retrotransposon-derived protein PEG10 (Fragment)	PEG10	31	23	0.525	KVMKQ^SEENN
A0A087WYS8	Acetyl-CoA carboxylase 1 (Fragment)	ACACA	96	18	0.567	RSLVQ^ANPEV
A0A087WYU4	Golgi apparatus membrane protein TVP23 homolog (Fragment)	TVP23A	153	109	0.555	GISLQ^AANLY
A0A087WYW3	NK-tumor recognition protein	NKTR	1162	517	0.508	QSSVQ^ATQSA
A0A087WYX1	Protein arginine N-methyltransferase 2	PRMT2	161	17	0.896	SVILQ^NKESL
A0A087WYX8	FERM and PDZ domain-containing protein 4	FRMPD4	1282	332	0.666	SAVLQ^SMKEK
A0A087WYX8	FERM and PDZ domain-containing protein 4	FRMPD4	1282	364	0.613	LSALQ^AKVHY
A0A087WYX8	FERM and PDZ domain-containing protein 4	FRMPD4	1282	801	0.83	GSSLQ^NDEIP
A0A087WYX8	FERM and PDZ domain-containing protein 4	FRMPD4	1282	1163	0.894	MSSLQ^SEGHF
A0A087WYY5	Serine/threonine-protein phosphatase (EC 3.1.3.16)	PPP1CC	140	31	0.504	NVQLQ^ENEIR
A0A087WZ13	Ribonucleoprotein PTB-binding 1	RAVER1	739	128	0.523	SVQLQ^PTDAL
A0A087WZ13	Ribonucleoprotein PTB-binding 1	RAVER1	739	653	0.814	TSGLQ^AGLKQ
A0A087WZ32	Pleckstrin homology domain-containing family A member 2	PLEKHA2	375	44	0.649	RYFLQ^ANDQK
A0A087WZ32	Pleckstrin homology domain-containing family A member 2	PLEKHA2	375	312	0.598	TPVPQ^AGEKL
A0A087WZ37	Protocadherin-15	PCDH15	1888	1490	0.701	SPKIQ^AKSKS
A0A087WZ40	Ensconsin	MAP7	779	695	0.522	VTSHQ^SKVTV
A0A087WZ65	Ankyrin-3 (Fragment)	ANK3	973	122	0.744	RVGLQ^AQPVP
A0A087WZ85	Roundabout homolog 1	ROBO1	1525	1370	0.66	SPTAQ^SKTQL
A0A087WZ97	Divergent protein kinase domain 1A	DIPK1A	403	185	0.569	MVILQ^DKEHT
A0A087WZA9	Ion channel TACAN (Fragment)	TMEM120A	174	44	0.57	LTKLQ^NNCTS
A0A087WZC2	Hepatocyte nuclear factor 1-beta	HNF1B	548	508	0.509	VTQLQ^NSHMS
A0A087WZC3	Synaptonemal complex protein 1	SYCP1	951	306	0.901	KTKLQ^SENLK
A0A087WZC3	Synaptonemal complex protein 1	SYCP1	951	841	0.762	KPKLQ^QRENL
A0A087WZC4	Protein-glutamine gamma-glutamyltransferase 5	TGM5	637	12	0.718	LTDLQ^SSRNN
A0A087WZE5	Guanine nucleotide-binding protein G(t) subunit alpha-2 (Fragment)	GNAT2	123	79	0.751	GNVLQ^SILAI
A0A087WZE6	Beta-1,3-galactosyl-O-glycosyl-glycoprotein beta-1,6-N-acetylglucosaminyltransferase 7	GCNT7	429	181	0.864	FTRLQ^ADINC
A0A087WZF5	GRIP1-associated protein 1 (Fragment)	GRIPAP1	121	67	0.645	NEMLQ^AKLHS
A0A087WZG0	Testis-specific protein 10-interacting protein	TSGA10IP	114	29	0.8	DVRLQ^APGTR
A0A087WZG4	Rho guanine nucleotide exchange factor 18	ARHGEF18	1173	901	0.605	GARLQ^EREGE
A0A087WZG6	Partitioning defective 3 homolog B	PARD3B	1030	354	0.824	DGRLQ^SGDRI
A0A087WZG8	Lipase member I	LIPI	421	372	0.518	SSNLQ^CSTCT
A0A087WZG9	Retrotransposon-derived protein PEG10	PEG10	359	57	0.525	KVMKQ^SEENN
A0A087WZH4	SLIT-ROBO Rho GTPase-activating protein 3	SRGAP3	335	243	0.74	YHQLQ^SRLAT
A0A087WZJ6	Ribonuclease H2 subunit B (Ribonuclease HI subunit B)	RNASEH2B	289	190	0.799	SSRVQ^STAFF
A0A087WZK6	Divergent protein kinase domain 1A	DIPK1A	369	99	0.504	KPNNQ^AKLGD
A0A087WZK6	Divergent protein kinase domain 1A	DIPK1A	369	151	0.569	MVILQ^DKEHT
A0A087WZL0	Pleckstrin homology-like domain family B member 1 (Fragment)	PHLDB1	641	470	0.812	ERRLQ^SESAR
A0A087WZL3	Tyrosine-protein kinase receptor (EC 2.7.10.1)	ALK	1243	73	0.507	GTVLQ^LGQAC
A0A087WZL3	Tyrosine-protein kinase receptor (EC 2.7.10.1)	ALK	1243	811	0.863	GVSLQ^SLPRF
A0A087WZN1	Isocitrate dehydrogenase [NAD] subunit, mitochondrial	IDH3B hCG_39616	387	39	0.548	ASRSQ^AEDVR
A0A087WZP6	Nidogen-2	NID2	969	723	0.641	GTRLQ^KDAAK
A0A087WZP9	Lck-interacting transmembrane adapter 1	LIME1	211	52	0.813	RARLQ^GSATA
A0A087WZQ5	Receptor protein-tyrosine kinase (EC 2.7.10.1)	MERTK	588	488	0.886	RSRLQ^MKLPI
A0A087WZQ7	Beta-soluble NSF attachment protein (N-ethylmaleimide-sensitive factor attachment protein, beta, isoform CRA_d)	NAPB hCG_22369	302	80	0.644	HMQLQ^SKHDS
A0A087WZQ8	Macrophage-stimulating protein receptor	MST1R	574	140	0.537	GSSLQ^GRCFL
A0A087WZR1	Interferon alpha-inducible protein 27, mitochondrial	IFI27	119	89	0.89	VATLQ^SLGAT
A0A087WZS3	Rho GTPase-activating protein 44	ARHGAP44	116	84	0.591	DKKLQ^ALWNA
A0A087WZT0	Protein Smaug homolog 2	SAMD4B	663	37	0.521	VTRTQ^ARFLQ
A0A087WZT0	Protein Smaug homolog 2	SAMD4B	663	398	0.774	YSVLQ^ATVAA
A0A087WZT7	Dynein regulatory complex subunit 4 (Growth arrest-specific protein 8)	GAS8	395	289	0.575	ERKLQ^ALSAA
A0A087WZU1	Protein-tyrosine-phosphatase (EC 3.1.3.48)	PTPRQ	2299	1354	0.52	ATSWQ^SVLVK
A0A087WZU3	Ankyrin-2	ANK2	180	96	0.656	SSGLQ^SPTGD
A0A087WZV0	Inositol hexakisphosphate and diphosphoinositol-pentakisphosphate kinase (EC 2.7.4.21) (EC 2.7.4.24)	PPIP5K2	1278	142	0.769	YSILQ^AEGIL
A0A087WZZ3	Rab GTPase-binding effector protein 1 (Fragment)	RABEP1	101	28	0.652	VASLQ^AVMKE
A0A087WZZ6	Mucin-1	MUC1	123	80	0.513	ISNLQ^FNSSL
A0A087X000	Plexin-B2	PLXNB2	160	124	0.719	RCHLQ^SSTSS
A0A087X011	Kinesin-like protein	KIF3A	725	257	0.567	GSERQ^AKTGA
A0A087X016	SH2B adapter protein 2	SH2B2	47	36	0.708	EPGLQ^AQGQH
A0A087X020	Ribosome maturation protein SBDS	SBDS	250	153	0.617	STKQQ^ALEVI
A0A087X032	Centrosomal protein kizuna (Polo-like kinase 1 substrate 1) (Fragment)	KIZ	521	439	0.603	KATLQ^DNTNQ
A0A087X038	Pleckstrin homology domain-containing family A member 2	PLEKHA2	376	313	0.598	TPVPQ^AGEKL
A0A087X054	Hypoxia up-regulated protein 1	HYOU1	937	190	0.672	RAVLQ^AARMA
A0A087X070	Trophinin	TRO	357	15	0.582	VPLFQ^SKHLN
A0A087X072	DNA helicase (EC 3.6.4.12)	RECQL4	851	443	0.57	ESYVQ^AVGRA
A0A087X072	DNA helicase (EC 3.6.4.12)	RECQL4	851	600	0.679	PAQLQ^ALAHR
A0A087X080	Ryanodine receptor 3	RYR3	4873	1806	0.64	SVKLQ^MCELL
A0A087X080	Ryanodine receptor 3	RYR3	4873	1838	0.905	VSKLQ^ANQKF
A0A087X080	Ryanodine receptor 3	RYR3	4873	2172	0.539	GCGLQ^SCPML
A0A087X080	Ryanodine receptor 3	RYR3	4873	2709	0.548	RSVSQ^ANQGN
A0A087X096	T cell receptor alpha joining 37 (Fragment)	TRAJ37	22	17	0.589	GTTLQ^VKPG
A0A087X097	Cadherin-23	CDH23	3354	1357	0.517	YTSTQ^AKALF
A0A087X099	Protocadherin-17 (Fragment)	PCDH17	184	131	0.958	TSRLQ^SVDLL
A0A087X0A8	Collagen alpha-1(XII) chain	COL12A1	1874	75	0.839	KSLLQ^AVANL
A0A087X0A8	Collagen alpha-1(XII) chain	COL12A1	1874	357	0.51	AVTVQ^AVLHD
A0A087X0B9	Protein-tyrosine-phosphatase (EC 3.1.3.48)	PTPRQ	2332	1396	0.52	ATSWQ^SVLVK
A0A087X0C1	Uncharacterized protein KIAA1755	KIAA1755	732	652	0.827	VSALQ^ATQAQ
A0A087X0D9	AN1-type zinc finger protein 2B	ZFAND2B	213	109	0.542	ISRAQ^AVAST
A0A087X0E3	Helicase SRCAP (Fragment)	SRCAP	1610	478	0.527	GTPLQ^NSLME
A0A087X0F1	Protein TASOR	TASOR	1035	995	0.585	LSSSQ^SQENE
A0A087X0H3	Testis-specific protein 10-interacting protein (Fragment)	TSGA10IP	49	24	0.8	DVRLQ^APGTR
A0A087X0H7	Phospholipase DDHD1	DDHD1	771	643	0.665	SSTTQ^SSETS
A0A087X0H7	Phospholipase DDHD1	DDHD1	771	705	0.686	ENVMQ^NKDNA
A0A087X0I0	Tenascin-X	TNXB	1962	1606	0.556	APPLQ^AETPG
A0A087X0I0	Tenascin-X	TNXB	1962	1720	0.706	NARLQ^AMWGQ
A0A087X0I6	Non-specific serine/threonine protein kinase (EC 2.7.11.1)	MARK1	796	402	0.819	NSTLQ^SPAHL
A0A087X0I9	Protein kinase C (EC 2.7.11.13)	PRKCQ	670	336	0.633	RPSLQ^IKLKI
A0A087X0J8	Neuroblastoma breakpoint family member 12	NBPF12	299	76	0.507	RNELQ^FKEEK
A0A087X0K4	CUB and sushi domain-containing protein 2	CSMD2	3591	2522	0.514	GYHLQ^AGAEA
A0A087X0K8	Probable G-protein-coupled receptor 179	GPR179	2367	275	0.786	DVDLQ^SVDIN
A0A087X0K8	Probable G-protein-coupled receptor 179	GPR179	2367	865	0.702	ETYRQ^AKERE
A0A087X0K8	Probable G-protein-coupled receptor 179	GPR179	2367	1231	0.79	KAGLQ^SLGSA
A0A087X0K8	Probable G-protein-coupled receptor 179	GPR179	2367	2331	0.524	EPSLQ^EAESQ
A0A087X0K9	Tight junction protein ZO-1	TJP1	1676	36	0.691	NPHFQ^SGETS
A0A087X0K9	Tight junction protein ZO-1	TJP1	1676	1300	0.674	HSQNQ^SNFSS
A0A087X0L1	SLIT-ROBO Rho GTPase-activating protein 2C	SRGAP2C	305	220	0.571	CQQLQ^SRLST
A0A087X0L6	Inactive ubiquitin carboxyl-terminal hydrolase 50	USP50	343	82	0.665	ITALQ^NKTYP
A0A087X0L7	Mitochondrial inner membrane protein OXA1L	OXA1L	435	286	0.657	ETGVQ^SSDLQ
A0A087X0M6	Zinc finger protein 850	ZNF850	1058	1024	0.512	LSRHQ^SVHTG
A0A087X0M8	Neural cell adhesion molecule L1-like protein	CHL1	1171	682	0.539	LTRVQ^GKKTT
A0A087X0M8	Neural cell adhesion molecule L1-like protein	CHL1	1171	814	0.523	GPDPQ^SVTLY
A0A087X0P0	Centromere-associated protein E	CENPE	2664	369	0.6	ETRAQ^AMEKD
A0A087X0P0	Centromere-associated protein E	CENPE	2664	691	0.617	EKELQ^SAFNE
A0A087X0P0	Centromere-associated protein E	CENPE	2664	792	0.509	ESRVQ^GLLEE
A0A087X0P0	Centromere-associated protein E	CENPE	2664	904	0.578	DSTLQ^TVERE
A0A087X0P0	Centromere-associated protein E	CENPE	2664	1232	0.54	ATGLQ^TKEEL
A0A087X0P0	Centromere-associated protein E	CENPE	2664	1565	0.894	DSALQ^SIESK
A0A087X0P0	Centromere-associated protein E	CENPE	2664	2385	0.791	IAKLQ^AKVHE
A0A087X0P1	Rho guanine nucleotide exchange factor 4	ARHGEF4	630	453	0.618	VTQPQ^AKSQQ
A0A087X0Q1	YTH domain-containing family protein 3	YTHDF3	583	142	0.727	GSQGQ^STQSS
A0A087X0Q5	C-type lectin domain family 18 member B	CLEC18B	446	412	0.561	CVELQ^ASAAF
A0A087X0Q9	Selenoprotein O	SELENOO	668	548	0.621	AAELQ^SRNQG
A0A087X0R0	Lysine-specific demethylase 6A	KDM6A	1453	1290	0.742	WNKLQ^SVKSI
A0A087X0R7	SENP3-EIF4A1 readthrough (NMD candidate) (Fragment)	SENP3-EIF4A1	540	534	0.809	PSLLQ^GKTNN
A0A087X0S7	Leucine-rich repeat-containing protein 41	LRRC41	521	52	0.728	GPILQ^SILPL
A0A087X0T2	Carcinoembryonic antigen-related cell adhesion molecule 20	CEACAM20	584	518	0.573	ISQLQ^GRIRV
A0A087X0T3	Deleted.		0	459	0.722	VTKGQ^SVEQV
A0A087X0T3	Deleted.		0	1683	0.549	HATRQ^ATEAQ
A0A087X0T3	Deleted.		0	1920	0.594	VDKLQ^SKVKS
A0A087X0T6	Centrosomal protein kizuna (Polo-like kinase 1 substrate 1) (Fragment)	KIZ	624	523	0.603	KATLQ^DNTNQ
A0A087X0T7	Golgin subfamily A member 6-like protein 10	GOLGA6L10	475	85	0.658	STTLQ^DLESQ
A0A087X0U9	Dyslexia-associated protein KIAA0319	KIAA0319	483	19	0.78	SSRQQ^STAVV
A0A087X0Y7	B-cell differentiation antigen CD72	CD72	359	186	0.517	EGQLQ^ACQAD
A0A087X0Y7	B-cell differentiation antigen CD72	CD72	359	200	0.803	KETLQ^SEEQQ
A0A087X0Z1	Arf-GAP with GTPase, ANK repeat and PH domain-containing protein 4	AGAP4	686	447	0.845	LASLQ^SCESS
A0A087X106	Keratin, type II cuticular Hb1	KRT81	484	139	0.537	ETKLQ^FYQNR
A0A087X114	Corrinoid adenosyltransferase (EC 2.5.1.17)	MMAB	97	33	0.731	YPRFQ^SRGPQ
A0A087X117	Nodal modulator 1	NOMO1	1267	523	0.702	LVTLQ^SLSRQ
A0A087X117	Nodal modulator 1	NOMO1	1267	1192	0.796	TSRLQ^GVRAL
A0A087X127	Zinc finger MIZ domain-containing protein 2	ZMIZ2	923	554	0.781	RSVLQ^GLLKK
A0A087X128	Protein turtle homolog A	IGSF9	717	88	0.748	RVRLQ^KGASL
A0A087X135	Tubulin--tyrosine ligase-like protein 9	TTLL9	341	209	0.547	VKSLQ^SVQKV
A0A087X140	COBW domain-containing protein 1	CBWD1	347	209	0.735	RSSLQ^KKLQH
A0A087X152	Netrin receptor UNC5	UNC5C	890	317	0.656	GLVLQ^SKNCT
A0A087X165	SRC kinase-signaling inhibitor 1	SRCIN1	1217	355	0.733	PSGLQ^SGSPS
A0A087X165	SRC kinase-signaling inhibitor 1	SRCIN1	1217	478	0.563	AAALQ^SDLED
A0A087X165	SRC kinase-signaling inhibitor 1	SRCIN1	1217	683	0.616	VSRLQ^MQLHL
A0A087X165	SRC kinase-signaling inhibitor 1	SRCIN1	1217	818	0.744	FPGLQ^SKMRV
A0A087X170	Transient receptor potential cation channel subfamily V member 3	TRPV3	775	498	0.751	PSDLQ^SILSD
A0A087X171	Cytoplasmic polyadenylation element-binding protein 1	CPEB1	561	372	0.803	RSLLQ^ACSHD
A0A087X174	Interferon alpha-inducible protein 27, mitochondrial	IFI27	112	82	0.89	VATLQ^SLGAT
A0A087X192	Aldehyde dehydrogenase family 3 member B1 (Fragment)	ALDH3B1	211	42	0.554	AAQLQ^GLGRF
A0A087X1A5	Double-stranded RNA-binding protein Staufen homolog 1	STAU1	493	19	0.94	YSRMQ^STYNY
A0A087X1B2	U4/U6.U5 tri-snRNP-associated protein 2	USP39	487	163	0.788	NAVLQ^ALSNV
A0A087X1B5	Anaphase-promoting complex subunit 11	ANAPC11	89	31	0.788	RPRLQ^GARRR
A0A087X1B7	Chromatin target of PRMT1 protein	CHTOP	76	66	0.612	RPSVQ^AALKL
A0A087X1C3	Uncharacterized protein C2orf74	C2orf74	187	91	0.743	LVQRQ^SKEVL
A0A087X1F3	Phosphoinositide 3-kinase regulatory subunit 6	PIK3R6	100	29	0.765	APALQ^SNQGM
A0A087X1G1	Complex I subunit B13 (Complex I-13kD-B) (NADH dehydrogenase [ubiquinone] 1 alpha subcomplex subunit 5) (NADH-ubiquinone oxidoreductase 13 kDa-B subunit)	NDUFA5	101	68	0.539	EVILQ^AEHEL
A0A087X1G7	Selenoprotein F	SELENOF	164	27	0.846	ATVLQ^AVSAF
A0A087X1H5	Arf-GAP with coiled-coil, ANK repeat and PH domain-containing protein 2	ACAP2	777	180	0.814	INVLQ^SKRRS
A0A087X1I2	Heterogeneous nuclear ribonucleoprotein U-like protein 1	HNRNPUL1	122	34	0.548	AERLQ^AALEA
A0A087X1I6	Sodium-coupled neutral amino acid transporter 5	SLC38A5	403	157	0.686	KRRMQ^AVANV
A0A087X1J3	Golgin subfamily A member 6-like protein 10	GOLGA6L10	439	85	0.658	STTLQ^DLESQ
A0A087X1J4	Tectonic-1	TCTN1	573	424	0.565	GYTMQ^SGCKL
A0A087X1J6	Golgin subfamily A member 6-like protein 22	GOLGA6L22	716	269	0.594	GKELQ^SVSAK
A0A087X1L0	MAP3K12-binding inhibitory protein 1	MBIP	298	61	0.713	WNKLQ^SLSAF
A0A087X1L0	MAP3K12-binding inhibitory protein 1	MBIP	298	253	0.576	EERLQ^NIEAH
A0A087X1N1	Ubiquitinyl hydrolase 1 (EC 3.4.19.12)	TNFAIP3	531	187	0.561	RSGLQ^YNSLE
A0A087X1N3	Ribonuclease P 40kDa subunit, isoform CRA_c (Ribonuclease P protein subunit p40)	RPP40 hCG_1783141	321	130	0.554	ETGLQ^GHPSQ
A0A087X1N3	Ribonuclease P 40kDa subunit, isoform CRA_c (Ribonuclease P protein subunit p40)	RPP40 hCG_1783141	321	181	0.917	CPVLQ^SSELE
A0A087X1N7	Nebulin	NEB	8560	414	0.639	DTVLQ^NFSSD
A0A087X1N7	Nebulin	NEB	8560	760	0.626	PVLLQ^AQLNT
A0A087X1N7	Nebulin	NEB	8560	1004	0.578	PITVQ^SKINQ
A0A087X1N7	Nebulin	NEB	8560	1248	0.706	PVMVQ^AKQNT
A0A087X1N7	Nebulin	NEB	8560	1365	0.667	VAKLQ^SDREY
A0A087X1N7	Nebulin	NEB	8560	2259	0.637	PDILQ^AKQNQ
A0A087X1N7	Nebulin	NEB	8560	4446	0.58	PLMLQ^SKINA
A0A087X1N7	Nebulin	NEB	8560	4932	0.58	PLMLQ^SKINA
A0A087X1N7	Nebulin	NEB	8560	5418	0.58	PLMLQ^SKINA
A0A087X1N7	Nebulin	NEB	8560	6360	0.669	VTAVQ^SGINA
A0A087X1N7	Nebulin	NEB	8560	6646	0.571	AYKLQ^SSNLY
A0A087X1N7	Nebulin	NEB	8560	6892	0.633	GQKLQ^SQYLY
A0A087X1N7	Nebulin	NEB	8560	8428	0.777	RSREQ^SRSAS
A0A087X1P3	Calcium-dependent secretion activator 2	CADPS2	1301	127	0.526	KERFQ^AFLNG
A0A087X1Q3	Deleted.		0	83	0.663	GAGLQ^NMGNT
A0A087X1Q3	Deleted.		0	416	0.674	HPCLQ^APELD
A0A087X1S9	Partitioning defective 3 homolog B	PARD3B	1069	354	0.824	DGRLQ^SGDRI
A0A087X1T7	Aggrecan core protein	ACAN	2473	1969	0.75	LSGLQ^SGLIE
A0A087X1U0	Tryptase beta-2	TPSB2	292	238	0.812	GTWLQ^AGVVS
A0A087X1U1	Arf-GAP with GTPase, ANK repeat and PH domain-containing protein 1	AGAP1	750	485	0.845	LASLQ^SCESS
A0A087X1U8	RRP12-like protein (Fragment)	RRP12	176	63	0.673	HNELQ^SGSLR
A0A087X1U9	Cyclin-G-associated kinase	GAK	416	5	0.64	MSLLQ^SALDF
A0A087X1U9	Cyclin-G-associated kinase	GAK	416	199	0.588	SSGLQ^GSPAG
A0A087X1V1	S-adenosyl-L-methionine-dependent tRNA 4-demethylwyosine synthase TYW1B (Fragment)	TYW1B	325	130	0.822	ISQLQ^ALQKG
A0A087X1W9	ETS-related transcription factor Elf-5	ELF5	187	93	0.911	RTSLQ^SSHLW
A0A087X1X7	Elongation factor 1-delta	EEF1D	631	194	0.663	GSRRQ^GTPNT
A0A087X1Z1	Gamma-tubulin complex component	TUBGCP5	1026	581	0.527	STTCQ^AGARD
A0A087X1Z2	EF-hand domain-containing protein D1	EFHD1	142	100	0.514	EAKVQ^ALSSA
A0A087X211	Protein CIP2A	CIP2A	906	527	0.586	REQVQ^SGLRI
A0A087X211	Protein CIP2A	CIP2A	906	606	0.653	IEKLQ^SGMVV
A0A087X211	Protein CIP2A	CIP2A	906	642	0.501	ESRLQ^DLLET
A0A087X212	Protein FAM177A1	FAM177A1	89	80	0.668	TSRVQ^AILLP
A0A087X213	Deleted.		0	274	0.577	LSRVQ^ADEFA
A0A087X226	UDP-N-acetylhexosamine pyrophosphorylase-like protein 1	UAP1L1	99	12	0.581	RARLQ^RAGQE
A0A087X232	Complement C1s subcomponent	C1S	682	330	0.705	YSTCQ^SNGKW
A0A087X235	Tetraspanin	TSPAN10	355	305	0.58	VVLLQ^GAELL
A0A087X241	Small G protein-signaling modulator 1	SGSM1	1087	427	0.566	YPGMQ^SEFVA
A0A087X250	Protocadherin-15	PCDH15	1964	1566	0.701	SPKIQ^AKSKS
A0A087X251	Centrosomal protein kizuna (Polo-like kinase 1 substrate 1)	KIZ	624	524	0.603	KATLQ^DNTNQ
A0A087X253	AP complex subunit beta	AP2B1	913	845	0.816	SSKLQ^NNNVY
A0A087X254	Zinc finger protein 615	ZNF615	740	3	0.548	MMQ^AQESL
A0A087X255	E3 ubiquitin-protein ligase Midline-1	MID1	540	281	0.601	SNSLQ^ARLMG
A0A087X266	Ion channel TACAN (Transmembrane protein induced by tumor necrosis factor alpha, isoform CRA_g)	TMEM120A TMPIT hCG_41362	369	44	0.57	LTKLQ^NNCTS
A0A087X271	Calponin (Fragment)	CNN2	179	121	0.797	MTQVQ^AKTKG
A0A087X287	Myocardin-related transcription factor A	MRTFA	799	56	0.914	EPSLQ^AKQLK
A0A087X2A4	Mucin-1	MUC1	484	282	0.513	ISNLQ^FNSSL
A0A087X2A7	Protein FAM184A	FAM184A	1098	386	0.565	RSKTQ^SLDEE
A0A087X2A7	Protein FAM184A	FAM184A	1098	819	0.935	ISRRQ^SKEHI
A0A087X2B3	Neuronal cell adhesion molecule	NRCAM	771	152	0.739	PITLQ^SGQSL
A0A087X2C2	Divergent protein kinase domain 1A	DIPK1A	383	165	0.569	MVILQ^DKEHT
A0A087X2D4	Aldehyde dehydrogenase family 3 member B1	ALDH3B1	351	31	0.554	AAQLQ^GLGRF
A0A087X2E5	Isocitrate dehydrogenase [NAD] subunit, mitochondrial	IDH3B	376	39	0.548	ASRSQ^AEDVR
A0A087X2E7	Small conductance calcium-activated potassium channel protein 1	KCNN1	543	497	0.664	GASLQ^ALPGL
A0A087X2G1	ATP-dependent RNA helicase DDX1 (DEAD box protein 1)	DDX1	659	72	0.542	WSTMQ^ASLDL
A0A087X2G9	Outer dynein arm-docking complex subunit 4	ODAD4	85	75	0.77	EASLQ^SDPAF
A0A087X2H1	HECT-type E3 ubiquitin transferase (EC 2.3.2.26)	HECTD1	2614	311	0.762	ESALQ^GDERC
A0A087X2H1	HECT-type E3 ubiquitin transferase (EC 2.3.2.26)	HECTD1	2614	1976	0.912	ISTLQ^SSDIL
A0A087X2I7	MHC class II transactivator	CIITA	1131	673	0.513	GRRHQ^STLQE
A0A087X2I9	Histone demethylase UTY	UTY	1367	407	0.717	QSSLQ^NKTKL
A0A088AWK7	Uncharacterized protein		358	194	0.514	IRKLQ^GQESI
A0A088AWL3	Nuclear receptor corepressor 1	NCOR1	2343	1205	0.525	GSIMQ^GTPRA
A0A088AWN8	Nuclear prelamin A recognition factor	NARF	503	490	0.663	HTTYQ^SQERG
A0A088AWP1	Coiled-coil domain-containing protein 67 (Deuterosome assembly protein 1)	DEUP1	445	94	0.531	EGQLQ^SLKAQ
A0A088AWP1	Coiled-coil domain-containing protein 67 (Deuterosome assembly protein 1)	DEUP1	445	277	0.8	KSELQ^SRDDL
A0A088AWP1	Coiled-coil domain-containing protein 67 (Deuterosome assembly protein 1)	DEUP1	445	353	0.731	RSQLQ^QVEEY
A0A088AWP5	Protein prune homolog 2	PRUNE2	3062	681	0.79	ESVFQ^SPESW
A0A088AWP5	Protein prune homolog 2	PRUNE2	3062	1294	0.784	RETLQ^SDAAS
A0A088AWP5	Protein prune homolog 2	PRUNE2	3062	2587	0.698	ETGLQ^GTQLA
A0A088AWP5	Protein prune homolog 2	PRUNE2	3062	2675	0.509	GPQLQ^ILEEM
A0A088AWP5	Protein prune homolog 2	PRUNE2	3062	2715	0.838	AVTLQ^AVTHD
A0A096LNH0	Protocadherin-23 (Cadherin-27) (Cadherin-like protein CDHJ) (Cadherin-like protein VR8) (Protein dachsous homolog 2) (Protocadherin PCDHJ)	DCHS2 CDH27 CDHJ PCDH23 PCDHJ	3371	593	0.522	LGSLQ^SKMVH
A0A096LNH2	EF-hand calcium-binding domain-containing protein 8	EFCAB8	1288	1253	0.502	KSTLQ^GSVTP
A0A096LNH4	Uncharacterized protein (Fragment)	LOC102724488	444	106	0.609	PPTLQ^GRDWV
A0A096LNH4	Uncharacterized protein (Fragment)	LOC102724488	444	220	0.794	RRFLQ^SKTKR
A0A096LNH6	Dedicator of cytokinesis protein 1	DOCK1	1886	611	0.546	GKSMQ^SLGSC
A0A096LNL5	Cytochrome P450 26C1 (Cytochrome P450, family 26, subfamily C, polypeptide 1, isoform CRA_a)	CYP26C1 hCG_39535	302	162	0.777	VPRLQ^GALRH
A0A096LNP5	Coiled-coil domain-containing protein 110 (Fragment)	CCDC110	115	11	0.508	VSMVQ^SEISE
A0A096LNQ7	Chimeric ERCC6-PGBD3 protein (Fragment)	ERCC6	77	18	0.544	QEVLQ^SFTSI
A0A096LNR9	Cyclin-dependent kinase-like 5 (Fragment)	CDKL5	784	336	0.725	STALQ^SHHRS
A0A096LNS2	Ran-binding protein 6	RANBP6	68	36	0.543	MVRRQ^AEEIY
A0A096LNS9	Uncharacterized protein C8orf89	C8orf89	98	66	0.589	LPGLQ^SCQKS
A0A096LNU0	Colorectal mutant cancer protein	MCC	715	285	0.92	QTRLQ^SVQAT
A0A096LNW8	Integrator complex subunit 3 (Fragment)	INTS3	280	18	0.573	TAQLQ^ALRQK
A0A096LNZ5	Coiled-coil domain-containing protein 110 (Fragment)	CCDC110	150	11	0.508	VSMVQ^SEISE
A0A096LP21	CASP8-associated protein 2 (Fragment)	CASP8AP2	361	86	0.637	KCQLQ^MKELM
A0A096LP49	Coiled-coil domain-containing protein 187	CCDC187	1063	825	0.789	QAQLQ^ALETT
A0A096LP49	Coiled-coil domain-containing protein 187	CCDC187	1063	846	0.791	TAKLQ^GAEAL
A0A096LP59	Transcriptional regulator ATRX (Fragment)	ATRX	293	275	0.535	KTRSQ^SSCKF
A0A096LP62	Inter-alpha-trypsin inhibitor heavy chain H5	ITIH5	728	283	0.619	SSVVQ^ATKTL
A0A096LP62	Inter-alpha-trypsin inhibitor heavy chain H5	ITIH5	728	377	0.864	SSWLQ^SDDEP
A0A096LP62	Inter-alpha-trypsin inhibitor heavy chain H5	ITIH5	728	436	0.514	EPVVQ^SVRGA
A0A096LPA6	Ran-binding protein 6 (Fragment)	RANBP6	228	36	0.543	MVRRQ^AEEIY
A0A096LPC5	WASH complex subunit 2C	WASHC2C	1341	652	0.787	SGTLQ^SQEAK
A0A096LPC5	WASH complex subunit 2C	WASHC2C	1341	1143	0.668	GTGSQ^SVERT
A0A096LPC5	WASH complex subunit 2C	WASHC2C	1341	1304	0.666	STGIQ^AKTTK
A0A096LPD8	Histone demethylase UTY	UTY	1335	407	0.717	QSSLQ^NKTKL
A0A096LPH7	Uncharacterized protein (Fragment)		203	171	0.866	MPRLQ^ALPAG
A0A0A0MQQ9	Rho GTPase-activating protein 33	ARHGAP33	748	495	0.655	EVRVQ^SVVVE
A0A0A0MQR4	Protein capicua homolog	CIC	1606	70	0.665	VASNQ^SKEPA
A0A0A0MQR4	Protein capicua homolog	CIC	1606	890	0.836	IPILQ^SVPSA
A0A0A0MQR4	Protein capicua homolog	CIC	1606	1375	0.886	SPTLQ^SLATS
A0A0A0MQR7	DNA-directed RNA polymerase II subunit E (RPB5 homolog)	POLR2E	204	174	0.512	LPRIQ^AGDPV
A0A0A0MQS9	Laminin subunit alpha-4	LAMA4	1823	573	0.545	KSELQ^VKLSN
A0A0A0MQS9	Laminin subunit alpha-4	LAMA4	1823	680	0.532	ARELQ^AKAES
A0A0A0MQS9	Laminin subunit alpha-4	LAMA4	1823	720	0.676	VKQLQ^AAERG
A0A0A0MQS9	Laminin subunit alpha-4	LAMA4	1823	1301	0.566	GIKVQ^SVDKQ
A0A0A0MQU0	WD repeat-containing protein 18 (Fragment)	WDR18	429	153	0.78	CSVLQ^ADPSR
A0A0A0MQU1	Inverted formin-2 (Fragment)	INF2	717	338	0.555	TERLQ^ASISA
A0A0A0MQU4	Selenocysteine lyase	SCLY	453	377	0.646	GPRLQ^GHVVL
A0A0A0MQU5	Myosin-binding protein C, cardiac-type	MYBPC3	1274	1259	0.591	ATNLQ^GEARC
A0A0A0MQU6	Sema domain, transmembrane domain (TM), and cytoplasmic domain, (Semaphorin) 6A, isoform CRA_d (Semaphorin-6A)	SEMA6A hCG_2028216	1047	968	0.564	LSRNQ^SFGRG
A0A0A0MQU7	Hepatocyte nuclear factor 1-alpha	HNF1A	631	497	0.637	MAQLQ^SPHAL
A0A0A0MQV3	Kin of IRRE-like protein 2	KIRREL2	633	315	0.877	GPILQ^AKPEP
A0A0A0MQV6	Fibroblast growth factor (FGF)	FGF2	288	198	0.569	KLQLQ^AEERG
A0A0A0MQW0	Myelin expression factor 2 (Myelin expression factor 2, isoform CRA_b)	MYEF2 hCG_40072	576	227	0.803	ISNLQ^AGRLG
A0A0A0MQW5	Serine/threonine-protein kinase LMTK3	LMTK3	1489	356	0.628	MVVDQ^SRESN
A0A0A0MQW6	A disintegrin and metalloproteinase with thrombospondin motifs 10	ADAMTS10	1103	848	0.816	GSQVQ^AVECR
A0A0A0MQW7	Leukocyte immunoglobulin-like receptor subfamily B member 4 (Fragment)	LILRB4	131	63	0.758	RTHMQ^AGPLP
A0A0A0MQW8	G protein-coupled receptor 161, isoform CRA_b (G-protein-coupled receptor 161)	GPR161 hCG_42392	546	533	0.612	RLQLQ^SIEEG
A0A0A0MQX2	Magnesium transporter	MRS2	393	151	0.737	INTLQ^GKLSI
A0A0A0MQX4	N-terminal kinase-like protein	SCYL1	270	80	0.874	FARLQ^AKDEQ
A0A0A0MQX8	Muscleblind-like protein 1	MBNL1	400	244	0.628	PAHLQ^AKIKA
A0A0A0MQY7	VWFA and cache domain-containing protein 1	CACHD1	1223	174	0.716	TVRPQ^SKHIV
A0A0A0MQY7	VWFA and cache domain-containing protein 1	CACHD1	1223	283	0.574	NTKFQ^ANTDM
A0A0A0MQY8	Rap1 GTPase-activating protein 1	RAP1GAP	692	440	0.799	RSRSQ^SMDAM
A0A0A0MQZ1	Corticotropin-releasing factor receptor 1	CRHR1	430	43	0.54	ISGLQ^CNASV
A0A0A0MQZ2	Ras/Rap GTPase-activating protein SynGAP (Fragment)	SYNGAP1	1284	441	0.644	VHILQ^STGKA
A0A0A0MQZ2	Ras/Rap GTPase-activating protein SynGAP (Fragment)	SYNGAP1	1284	755	0.529	SIDLQ^SFMAR
A0A0A0MQZ2	Ras/Rap GTPase-activating protein SynGAP (Fragment)	SYNGAP1	1284	1078	0.57	GNLLQ^SPEPS
A0A0A0MQZ2	Ras/Rap GTPase-activating protein SynGAP (Fragment)	SYNGAP1	1284	1092	0.612	RPRQQ^SLSKE
A0A0A0MQZ3	Xin actin-binding repeat-containing protein 2	XIRP2	963	82	0.626	RDIMQ^SKSAC
A0A0A0MR03	RNA polymerase II subunit A C-terminal domain phosphatase (EC 3.1.3.16)	CTDP1	842	16	0.887	LTQLQ^SKNGK
A0A0A0MR03	RNA polymerase II subunit A C-terminal domain phosphatase (EC 3.1.3.16)	CTDP1	842	577	0.53	EKVLQ^AQECG
A0A0A0MR09	Tyrosine-protein phosphatase non-receptor type 9	PTPN9	583	119	0.646	HVVLQ^ALFYL
A0A0A0MR18	Doublesex- and mab-3-related transcription factor 2	DMRT2	405	262	0.681	RSDLQ^GHQAV
A0A0A0MR20	Contactin-associated protein-like 4	CNTNAP4	1308	667	0.577	MEQLQ^ATINR
A0A0A0MR22	Phospholipid-transporting ATPase (EC 7.6.2.1)	ATP9A	911	721	0.769	ISTMQ^AVFSS
A0A0A0MR25	Fibroblast growth factor receptor (EC 2.7.10.1)	FGFR2	821	259	0.841	RPILQ^AGLPA
A0A0A0MR27	Coiled-coil domain-containing protein 14	CCDC14	864	803	0.535	SNSLQ^VKGNT
A0A0A0MR30	Glutamate receptor	GRIK2	854	676	0.78	SSRRQ^SVLVK
A0A0A0MR31	Ras-specific guanine nucleotide-releasing factor RalGPS2 (Fragment)	RALGPS2	266	113	0.789	VSGLQ^SAPIF
A0A0A0MR33	Maleylacetoacetate isomerase	GSTZ1	174	71	0.599	ITIHQ^SNLSV
A0A0A0MR36	Unconventional myosin-Vb (Fragment)	MYO5B	965	465	0.765	EAQLQ^AQSLE
A0A0A0MR39	Myelin expression factor 2 (Myelin expression factor 2, isoform CRA_a)	MYEF2 hCG_40072	600	227	0.803	ISNLQ^AGRLG
A0A0A0MR42	Centrosomal protein of 192 kDa	CEP192	2062	1310	0.521	RTQLQ^KLALR
A0A0A0MR50	Cullin-4A	CUL4A	667	537	0.64	RRTLQ^SLACG
A0A0A0MR51	Acyl-CoA (8-3)-desaturase (Fatty acid desaturase 1)	FADS1 hCG_40849	501	418	0.912	STQLQ^ATCNV
A0A0A0MR55	Kallikrein-11	KLK11	116	31	0.558	SSPLQ^AMRIL
A0A0A0MR59	Pumilio homolog 2	PUM2	929	463	0.878	STNLQ^SNSFY
A0A0A0MR60	Deleted.		0	765	0.537	ISRLQ^RRSLR
A0A0A0MR62	Formin-like protein 1	FMNL1	626	517	0.886	GFRLQ^SLDAL
A0A0A0MR72	E1A-binding protein p400 (Fragment)	EP400	826	77	0.645	NITLQ^SVGPV
A0A0A0MR72	E1A-binding protein p400 (Fragment)	EP400	826	597	0.515	KVQVQ^ASQLS
A0A0A0MR73	Gamma-aminobutyric acid receptor subunit gamma-3	GABRG3	288	192	0.605	RISLQ^APSNY
A0A0A0MR80	E1A-binding protein p400	EP400	985	77	0.645	NITLQ^SVGPV
A0A0A0MR80	E1A-binding protein p400	EP400	985	670	0.515	KVQVQ^ASQLS
A0A0A0MR87	SCL-interrupting locus protein	STIL	1241	1084	0.524	YGLLQ^SSDNS
A0A0A0MR88	WASH complex subunit 2C	WASHC2C	1341	652	0.787	SGTLQ^SQEAK
A0A0A0MR88	WASH complex subunit 2C	WASHC2C	1341	1143	0.668	GTGSQ^SVERT
A0A0A0MR88	WASH complex subunit 2C	WASHC2C	1341	1304	0.666	STGIQ^AKTTK
A0A0A0MR89	Neurexin-3-beta	NRXN3	879	649	0.604	LATLQ^AYTSM
A0A0A0MR92	CASP8 and FADD-like apoptosis regulator	CFLAR	321	91	0.628	RNVLQ^AAIQK
A0A0A0MR97	Bromodomain adjacent to zinc finger domain protein 2B	BAZ2B	643	180	0.766	TSVIQ^STGLV
A0A0A0MR97	Bromodomain adjacent to zinc finger domain protein 2B	BAZ2B	643	320	0.942	KTKMQ^SKINE
A0A0A0MRA3	Titin	TTN	27118	111	0.704	VQRLQ^SMTVR
A0A0A0MRA3	Titin	TTN	27118	4082	0.615	RVTLQ^KQEAQ
A0A0A0MRA3	Titin	TTN	27118	11662	0.734	RVELQ^IKEAV
A0A0A0MRA3	Titin	TTN	27118	14434	0.582	VPDLQ^TKEKY
A0A0A0MRA3	Titin	TTN	27118	16865	0.661	IVEMQ^AKHSE
A0A0A0MRA3	Titin	TTN	27118	18754	0.512	PTGLQ^GKQFT
A0A0A0MRA3	Titin	TTN	27118	22014	0.891	VTDLQ^AGEEY
A0A0A0MRA3	Titin	TTN	27118	23614	0.687	GSYLQ^SEVIE
A0A0A0MRA3	Titin	TTN	27118	24637	0.683	NVRYQ^SNATL
A0A0A0MRA3	Titin	TTN	27118	26940	0.601	DTSLQ^GSFSS
A0A0A0MRB5	MAP kinase-activating death domain protein	MADD	1588	325	0.866	KVVLQ^SRDYN
A0A0A0MRB5	MAP kinase-activating death domain protein	MADD	1588	466	0.762	SNDLQ^STPST
A0A0A0MRC0	Protocadherin-23	DCHS2	1369	593	0.522	LGSLQ^SKMVH
A0A0A0MRC1	Kin of IRRE-like protein 2	KIRREL2	583	265	0.877	GPILQ^AKPEP
A0A0A0MRC2	VPS10 domain-containing receptor SorCS1	SORCS1	945	943	0.948	RSTLQ^SL
A0A0A0MRC3	BK channel (BKCA alpha) (Calcium-activated potassium channel subunit alpha-1) (Calcium-activated potassium channel, subfamily M subunit alpha-1) (K(VCA)alpha) (KCa1.1) (Maxi K channel) (Slo-alpha) (Slo1) (Slowpoke homolog)	KCNMA1	1071	774	0.62	DTSLQ^DKECI
A0A0A0MRC9	Kinesin-like protein KIF16B	KIF16B	201	161	0.829	SVMLQ^SATSP
A0A0A0MRD5	Actin-binding LIM protein 3	ABLIM3	170	5	0.538	MHKLQ^SGIGR
A0A0A0MRE3	Nesprin-2	SYNE2	6824	813	0.836	TTGLQ^AKIQE
A0A0A0MRE3	Nesprin-2	SYNE2	6824	1153	0.908	SSCLQ^AKLTD
A0A0A0MRE3	Nesprin-2	SYNE2	6824	2149	0.761	EKYLQ^SKEDL
A0A0A0MRE3	Nesprin-2	SYNE2	6824	2706	0.752	TTDLQ^ATKHG
A0A0A0MRE3	Nesprin-2	SYNE2	6824	2813	0.619	LARQQ^SVESL
A0A0A0MRE3	Nesprin-2	SYNE2	6824	4467	0.598	ASNLQ^TQENM
A0A0A0MRE3	Nesprin-2	SYNE2	6824	4723	0.58	PSLLQ^NRETF
A0A0A0MRE3	Nesprin-2	SYNE2	6824	4751	0.711	GMKLQ^SLLQK
A0A0A0MRE3	Nesprin-2	SYNE2	6824	4857	0.501	LHRLQ^ALLKH
A0A0A0MRE3	Nesprin-2	SYNE2	6824	5196	0.747	KTSMQ^SVLQE
A0A0A0MRE3	Nesprin-2	SYNE2	6824	6554	0.853	STELQ^SRLRQ
A0A0A0MRE3	Nesprin-2	SYNE2	6824	6729	0.802	YPAVQ^SSENY
A0A0A0MRE5	Arf-GAP with SH3 domain, ANK repeat and PH domain-containing protein 1 (Development and differentiation enhancing factor 1, isoform CRA_b)	ASAP1 DDEF1 hCG_2009092	1122	485	0.885	ISRIQ^SLELD
A0A0A0MRE5	Arf-GAP with SH3 domain, ANK repeat and PH domain-containing protein 1 (Development and differentiation enhancing factor 1, isoform CRA_b)	ASAP1 DDEF1 hCG_2009092	1122	730	0.589	SPRPQ^SFCHS
A0A0A0MRE5	Arf-GAP with SH3 domain, ANK repeat and PH domain-containing protein 1 (Development and differentiation enhancing factor 1, isoform CRA_b)	ASAP1 DDEF1 hCG_2009092	1122	1024	0.756	SPNVQ^SRDAI
A0A0A0MRE6	WD repeat-containing protein 47	WDR47	893	846	0.547	VTDLQ^GDLTK
A0A0A0MRE9	A-kinase anchor protein 9	AKAP9	3126	246	0.501	FQQLQ^ASETL
A0A0A0MRE9	A-kinase anchor protein 9	AKAP9	3126	1717	0.614	SSKSQ^SSASL
A0A0A0MRE9	A-kinase anchor protein 9	AKAP9	3126	1804	0.774	SSRLQ^AAVEK
A0A0A0MRE9	A-kinase anchor protein 9	AKAP9	3126	2145	0.566	EVQLQ^AERDA
A0A0A0MRE9	A-kinase anchor protein 9	AKAP9	3126	2198	0.647	TTRLQ^ELEQE
A0A0A0MRF5	NAD-dependent protein deacetylase sirtuin-2	SIRT2	234	228	0.835	GTSLQ^GRGLA
A0A0A0MRF6	A-kinase anchor protein 9	AKAP9	3910	257	0.501	FQQLQ^ASETL
A0A0A0MRF6	A-kinase anchor protein 9	AKAP9	3910	1775	0.614	SSKSQ^SSASL
A0A0A0MRF6	A-kinase anchor protein 9	AKAP9	3910	1862	0.774	SSRLQ^AAVEK
A0A0A0MRF6	A-kinase anchor protein 9	AKAP9	3910	2203	0.566	EVQLQ^AERDA
A0A0A0MRF6	A-kinase anchor protein 9	AKAP9	3910	2256	0.647	TTRLQ^ELEQE
A0A0A0MRF6	A-kinase anchor protein 9	AKAP9	3910	3330	0.815	HAQLQ^SSDGT
A0A0A0MRG2	ABPP (Amyloid precursor protein) (Amyloid-beta A4 protein) (Amyloid-beta precursor protein) (Amyloid-beta protein 40) (Amyloid-beta protein 42) (Beta-APP40) (Beta-APP42) (Gamma-CTF(57)) (Gamma-CTF(59)) (Gamma-secretase C-terminal fragment 57) (Gamma-secretase C-terminal fragment 59) (Soluble APP-beta)	APP	660	371	0.611	ITALQ^AVPPR
A0A0A0MRG9	CDK5 regulatory subunit-associated protein 2	CDK5RAP2	1663	581	0.723	INNLQ^AELNK
A0A0A0MRG9	CDK5 regulatory subunit-associated protein 2	CDK5RAP2	1663	735	0.813	VTQLQ^SQILE
A0A0A0MRG9	CDK5 regulatory subunit-associated protein 2	CDK5RAP2	1663	1386	0.897	SSTLQ^SRLKE
A0A0A0MRH8	Chromodomain-helicase-DNA-binding protein 1-like	CHD1L	745	160	0.551	KVKLQ^NILSQ
A0A0A0MRI2	Sorting nexin	SNX6 hCG_2013610	418	39	0.718	NVDLQ^SDAAL
A0A0A0MRI2	Sorting nexin	SNX6 hCG_2013610	418	351	0.508	KDVLQ^AETSQ
A0A0A0MRI5	Alpha N-catenin (Catenin alpha-2)	CTNNA2	569	90	0.547	AARPQ^SKVAQ
A0A0A0MRI5	Alpha N-catenin (Catenin alpha-2)	CTNNA2	569	430	0.712	GTGVQ^STFTT
A0A0A0MRI8	Obscurin (Fragment)	OBSCN	858	268	0.953	KTVLQ^AGGNV
A0A0A0MRI8	Obscurin (Fragment)	OBSCN	858	632	0.674	SSRFQ^ATRQG
A0A0A0MRJ0	Non-specific serine/threonine protein kinase (EC 2.7.11.1)	CDC42BPA	1699	561	0.611	RLKNQ^SKELK
A0A0A0MRJ2	Cyclic AMP-dependent transcription factor ATF-3 (Fragment)	ATF3	153	151	0.662	EGTLQ^S
A0A0A0MRJ3	Neuron navigator 1	NAV1	1830	161	0.727	HSLFQ^AKGSP
A0A0A0MRJ3	Neuron navigator 1	NAV1	1830	339	0.947	SPRLQ^AGDAP
A0A0A0MRJ3	Neuron navigator 1	NAV1	1830	966	0.847	RYQLQ^SQEET
A0A0A0MRJ3	Neuron navigator 1	NAV1	1830	1035	0.557	EERMQ^SEQIR
A0A0A0MRJ3	Neuron navigator 1	NAV1	1830	1210	0.509	SPKLQ^HGSTE
A0A0A0MRJ3	Neuron navigator 1	NAV1	1830	1827	0.841	DPNLQ^ATL
A0A0A0MRJ8	Rho GTPase-activating protein 30	ARHGAP30	924	81	0.754	PSILQ^AGDGP
A0A0A0MRJ9	Rho GTPase-activating protein 30	ARHGAP30	890	258	0.754	PSILQ^AGDGP
A0A0A0MRK1	G patch domain-containing protein 4	GPATCH4	370	196	0.827	APQLQ^SESKP
A0A0A0MRK1	G patch domain-containing protein 4	GPATCH4	370	367	0.662	GSREQ^SMQ
A0A0A0MRL4	Glutamate receptor	GRIK2	831	676	0.78	SSRRQ^SVLVK
A0A0A0MRM2	Nebulin-related-anchoring protein	NRAP	1731	223	0.752	GAQLQ^SDVRY
A0A0A0MRM2	Nebulin-related-anchoring protein	NRAP	1731	855	0.883	MSKLQ^SELEY
A0A0A0MRM2	Nebulin-related-anchoring protein	NRAP	1731	1098	0.814	ATSLQ^SDVNY
A0A0A0MRM2	Nebulin-related-anchoring protein	NRAP	1731	1164	0.58	AHKLQ^SENLY
A0A0A0MRM2	Nebulin-related-anchoring protein	NRAP	1731	1584	0.537	VGRLQ^SDNEY
A0A0A0MRM8	Unconventional myosin-6 (Unconventional myosin-VI)	MYO6	1253	1249	0.73	TAMLQ^SLLK
A0A0A0MRM9	Nucleolar and coiled-body phosphoprotein 1 (Fragment)	NOLC1	708	67	0.73	ERKLQ^ANGPV
A0A0A0MRM9	Nucleolar and coiled-body phosphoprotein 1 (Fragment)	NOLC1	708	151	0.751	GVKPQ^AKAAK
A0A0A0MRP6	Probable global transcription activator SNF2L1	SMARCA1	1058	344	0.768	GTPLQ^NNLHE
A0A0A0MRR0	BK channel (BKCA alpha) (Calcium-activated potassium channel subunit alpha-1) (Calcium-activated potassium channel, subfamily M subunit alpha-1) (K(VCA)alpha) (KCa1.1) (Maxi K channel) (Slo-alpha) (Slo1) (Slowpoke homolog)	KCNMA1	1233	884	0.62	DTSLQ^DKECI
A0A0A0MRR9	Transmembrane protein 273	TMEM273	140	87	0.509	PRKLQ^ASTLF
A0A0A0MRS7	Ankyrin repeat and SAM domain-containing protein 6	ANKS6	584	459	0.68	SSHRQ^SKSSG
A0A0A0MRS8	Kinesin-like protein	KIF17	929	147	0.674	GSERQ^SKTGA
A0A0A0MRT2	WW domain-containing adapter protein with coiled-coil	WAC	495	148	0.526	REVMQ^ATATS
A0A0A0MRT2	WW domain-containing adapter protein with coiled-coil	WAC	495	223	0.571	LPALQ^ATLQL
A0A0A0MRT2	WW domain-containing adapter protein with coiled-coil	WAC	495	340	0.516	GPVSQ^SATQQ
A0A0A0MRU4	COBW domain-containing protein 3	CBWD3	376	238	0.735	RSSLQ^KKLQH
A0A0A0MRV1	Non-lysosomal glucosylceramidase	GBA2	172	46	0.73	SSRPQ^SRSVM
A0A0A0MRV1	Non-lysosomal glucosylceramidase	GBA2	172	117	0.81	KSSVQ^SDEVW
A0A0A0MRV5	Zinc finger protein 573 (Fragment)	ZNF573	141	123	0.815	STQLQ^SIYKR
A0A0A0MRW5	Dynein regulatory complex subunit 6	FBXL13	683	56	0.501	KSGLQ^NLLWD
A0A0A0MRW6	Nucleolar protein 6	NOL6	1008	380	0.533	RSVLQ^FLATT
A0A0A0MRW6	Nucleolar protein 6	NOL6	1008	483	0.818	LSRLQ^AACHR
A0A0A0MRX2	DDRGK domain-containing protein 1	DDRGK1	298	75	0.906	GSRLQ^AQRRA
A0A0A0MRX3	DENN domain-containing protein 4C (Fragment)	DENND4C	353	287	0.624	GDSLQ^SGSIP
A0A0A0MRX4	Ral guanine nucleotide dissociation stimulator-like 3	RGL3	710	351	0.749	LSALQ^SNPIY
A0A0A0MRX7	Transcription factor TFIIIB component B'' homolog	BDP1	846	487	0.526	NATVQ^AGPSK
A0A0A0MRX9	Pitrilysin metalloproteinase 1 (Presequence protease, mitochondrial)	PITRM1	595	491	0.675	IETLQ^SFGKA
A0A0A0MRY0	TBC1 domain family member 22A	TBC1D22A	487	91	0.55	GPGLQ^QKPRP
A0A0A0MRY1	Structural maintenance of chromosomes protein 6 (Fragment)	SMC6	445	397	0.612	KSTDQ^SLEPE
A0A0A0MRY2	Zinc finger MYND domain-containing protein 11	ZMYND11	482	282	0.53	GRRNQ^SVEPK
A0A0A0MRY4	Uncharacterized protein		1105	1099	0.769	KSKVQ^SLSSE
A0A0A0MRZ1	Putative E3 ubiquitin-protein ligase UNKL	UNKL	733	158	0.556	VRELQ^AQEAL
A0A0A0MRZ6	Lysosomal-trafficking regulator	LYST	1382	1101	0.738	ETSLQ^SIRLL
A0A0A0MS07	Immunoglobulin heavy constant gamma 1 (Fragment)	IGHG1	295	58	0.822	PAVLQ^SSGLY
A0A0A0MS08	Immunoglobulin heavy constant gamma 1 (Fragment)	IGHG1	399	58	0.822	PAVLQ^SSGLY
A0A0A0MS18	DNA repair protein RAD51 homolog 2	RAD51B	279	225	0.658	DAQLQ^GNLKE
A0A0A0MS20	Leukocyte immunoglobulin-like receptor subfamily B member 4	LILRB4	449	22	0.758	RTHMQ^AGPLP
A0A0A0MS35	Tripartite motif-containing protein 46	TRIM46	717	291	0.642	ASLLQ^AIEEC
A0A0A0MS50	Zinc finger protein 300	ZNF300	604	224	0.567	KSSSQ^SEPNS
A0A0A0MS57	Membrane-spanning 4-domains subfamily A member 14	MS4A14	695	596	0.505	YPEGQ^SKDGQ
A0A0A0MS59	Helicase SRCAP	SRCAP	2971	582	0.527	GTPLQ^NSLME
A0A0A0MS64	Multiple epidermal growth factor-like domains protein 11	MEGF11	1140	15	0.682	FSFLQ^ATLAL
A0A0A0MS68	Growth arrest-specific protein 7	GAS7	181	104	0.887	PSKKQ^SKENT
A0A0A0MS70	Deleted.		0	242	0.673	DDYLQ^SKECD
A0A0A0MS79	Nck-associated protein 5	NCKAP5	1909	124	0.763	RNLLQ^SQGSP
A0A0A0MS79	Nck-associated protein 5	NCKAP5	1909	489	0.532	LALLQ^AVPNQ
A0A0A0MS79	Nck-associated protein 5	NCKAP5	1909	1583	0.74	DGGLQ^SKNNR
A0A0A0MS84	Centrosomal protein of 83 kDa	CEP83	472	316	0.501	RKELQ^SVRLK
A0A0A0MS87	Protein NDRG2	NDRG2	356	336	0.649	RTLSQ^SSESG
A0A0A0MS94	Cadherin-23	CDH23	1380	1123	0.655	HSILQ^AATDA
A0A0A0MS94	Cadherin-23	CDH23	1380	1356	0.517	YTSTQ^AKALF
A0A0A0MS95	Putative membrane-spanning 4-domains subfamily A member 4E	MS4A4E	167	5	0.594	MTTMQ^GMEQT
A0A0A0MS99	Multidrug resistance-associated protein 1	ABCC1	1215	416	0.661	RSVIQ^ACALL
A0A0A0MSA0	Laminin subunit alpha-3	LAMA3	3277	1848	0.725	KSQLQ^GLSAS
A0A0A0MSA0	Laminin subunit alpha-3	LAMA3	3277	1987	0.53	RARLQ^EAAAQ
A0A0A0MSA0	Laminin subunit alpha-3	LAMA3	3277	2021	0.628	INSLQ^SDFTK
A0A0A0MSA4	Band 4.1-like protein 3	EPB41L3	1046	548	0.611	TIKMQ^SFEEL
A0A0A0MSA4	Band 4.1-like protein 3	EPB41L3	1046	662	0.646	ESRRQ^SPEED
A0A0A0MSC6	Ankyrin repeat and LEM domain-containing protein 1	ANKLE1	385	265	0.57	VPRSQ^GTEAE
A0A0A0MSC6	Ankyrin repeat and LEM domain-containing protein 1	ANKLE1	385	276	0.858	NARLQ^ALTLT
A0A0A0MSC8	Slit homolog 3 protein	SLIT3	1393	1049	0.565	KVRPQ^ANISL
A0A0A0MSE4	Nck-associated protein 5	NCKAP5	590	124	0.763	RNLLQ^SQGSP
A0A0A0MSE6	BK channel (BKCA alpha) (Calcium-activated potassium channel subunit alpha-1) (Calcium-activated potassium channel, subfamily M subunit alpha-1) (K(VCA)alpha) (KCa1.1) (Maxi K channel) (Slo-alpha) (Slo1) (Slowpoke homolog) (Fragment)	KCNMA1	1142	845	0.62	DTSLQ^DKECI
A0A0A0MSF3	Cyclin-L2	CCNL2	347	216	0.638	RSREQ^SYSRS
A0A0A0MSF3	Cyclin-L2	CCNL2	347	245	0.619	GSKSQ^SRSRS
A0A0A0MSG0	WAS/WASL-interacting protein family member 3	WIPF3	483	459	0.845	GPWLQ^AEAVG
A0A0A0MSH4	Mucin-1	MUC1	268	80	0.513	ISNLQ^FNSSL
A0A0A0MSH9	Chromodomain-helicase-DNA-binding protein 1-like	CHD1L	825	240	0.551	KVKLQ^NILSQ
A0A0A0MSI1	Protein inscuteable homolog	INSC	566	47	0.686	MCVLQ^AKPIS
A0A0A0MSI2	Polyhomeotic-like protein 2	PHC2	830	104	0.878	SAQLQ^SLAAV
A0A0A0MSI2	Polyhomeotic-like protein 2	PHC2	830	342	0.868	RPVLQ^AEPHP
A0A0A0MSI2	Polyhomeotic-like protein 2	PHC2	830	525	0.546	GTAPQ^NGENK
A0A0A0MSI2	Polyhomeotic-like protein 2	PHC2	830	660	0.65	RSKLQ^KAGAA
A0A0A0MSI3	Parathion hydrolase-related protein (Phosphotriesterase-related protein)	PTER	200	36	0.721	RKVLQ^ATAHA
A0A0A0MSI5	Transport and Golgi organization protein 2 homolog	TANGO2	201	200	0.714	EFTLQ^S
A0A0A0MSI9	Myeloid differentiation primary response protein MyD88	MYD88	264	197	0.673	DDYLQ^SKECD
A0A0A0MSJ3	Deleted.		0	140	0.914	PPRLQ^SNIQY
A0A0A0MSJ7	Tissue-resident T-cell transcription regulator protein ZNF683 (Fragment)	ZNF683	197	105	0.555	GTDLQ^GLQED
A0A0A0MSJ7	Tissue-resident T-cell transcription regulator protein ZNF683 (Fragment)	ZNF683	197	122	0.557	PPGLQ^ASSTD
A0A0A0MSK5	Torsin-1A-interacting protein 1	TOR1AIP1	462	181	0.644	RTRMQ^NDSIL
A0A0A0MSK6	Rho GTPase-activating protein 5	ARHGAP5	1498	125	0.939	ASKLQ^SAEKL
A0A0A0MSK6	Rho GTPase-activating protein 5	ARHGAP5	1498	960	0.687	ESTHQ^SEDVF
A0A0A0MSL1	Disks large homolog 5 (Fragment)	DLG5	880	229	0.6	SSNLQ^FKAER
A0A0A0MSL1	Disks large homolog 5 (Fragment)	DLG5	880	415	0.736	HSTLQ^GSGTT
A0A0A0MSN4	Angiotensin-converting enzyme (EC 3.4.-.-)	ACE	1242	314	0.572	STMLQ^QGWNA
A0A0A0MSN4	Angiotensin-converting enzyme (EC 3.4.-.-)	ACE	1242	574	0.734	RKVLQ^AGSSR
A0A0A0MSP4	Osteopetrosis-associated transmembrane protein 1 (Fragment)	OSTM1	172	58	0.503	EHNLQ^GNAHS
A0A0A0MSP7	FERM and PDZ domain-containing protein 3 (Fragment)	FRMPD3	1758	328	0.714	GSAIQ^AKLQY
A0A0A0MSP7	FERM and PDZ domain-containing protein 3 (Fragment)	FRMPD3	1758	715	0.942	VSTLQ^ALEAL
A0A0A0MSQ4	Espin	ESPN	288	104	0.771	KPTPQ^SKGLT
A0A0A0MSQ6	SH3 and multiple ankyrin repeat domains protein 2	SHANK2	1261	42	0.738	TVVLQ^KKDNE
A0A0A0MSS3	SLAIN motif-containing protein 1	SLAIN1	590	469	0.53	ISRIQ^SCIPS
A0A0A0MSS3	SLAIN motif-containing protein 1	SLAIN1	590	507	0.504	SPTVQ^GSSNM
A0A0A0MSS5	Probable global transcription activator SNF2L2 (Fragment)	SMARCA2	182	172	0.652	SIVLQ^SVFKS
A0A0A0MST7	Aminopeptidase O (Fragment)	AOPEP	601	512	0.507	PRTLQ^SLQRT
A0A0A0MST8	Anion exchange protein	SLC4A7	1201	314	0.505	ESQRQ^APELL
A0A0A0MSU0	Aminopeptidase O (Fragment)	AOPEP	508	454	0.507	PRTLQ^SLQRT
A0A0A0MSU1	Protein CBFA2T1	RUNX1T1	663	229	0.568	HSKLQ^EATNF
A0A0A0MSU2	Mitotic deacetylase-associated SANT domain protein (Fragment)	MIDEAS	1018	730	0.613	GSRFQ^AEIPL
A0A0A0MSU2	Mitotic deacetylase-associated SANT domain protein (Fragment)	MIDEAS	1018	975	0.831	TQTLQ^ANESA
A0A0A0MSU4	ATP-binding cassette sub-family A member 8	ABCA8	1616	475	0.525	PPEFQ^GKEAI
A0A0A0MSU7	Seizure protein 6 homolog	SEZ6	980	134	0.781	PTQPQ^SKEGP
A0A0A0MSU7	Seizure protein 6 homolog	SEZ6	980	939	0.9	FSRLQ^GKSSL
A0A0A0MSV6	Complement C1q subcomponent subunit B (Fragment)	C1QB	228	223	0.661	NVFLQ^ATDKN
A0A0A0MSW0	E3 ubiquitin-protein ligase UBR4 (Fragment)	UBR4	2058	175	0.849	PVRLQ^AWLTR
A0A0A0MSW0	E3 ubiquitin-protein ligase UBR4 (Fragment)	UBR4	2058	1245	0.659	SVQQQ^SKSLL
A0A0A0MSW2	Transcription factor COE4	EBF4	540	29	0.592	RSWMQ^GAGIL
A0A0A0MSW3	Nuclear pore complex protein Nup214	NUP214	1519	421	0.759	SSVSQ^SLESE
A0A0A0MSW4	Phosphatidylinositol transfer protein beta isoform	PITPNB	271	99	0.513	RTILQ^NEYMK
A0A0A0MSX4	Roundabout homolog 1	ROBO1	1531	1376	0.66	SPTAQ^SKTQL
A0A0A0MSX9	Isoleucyl-tRNA synthetase (EC 6.1.1.5)	IARS1	1242	826	0.699	VSQMQ^SVIEL
A0A0A0MSY4	Dedicator of cytokinesis protein 9	DOCK9	2101	24	0.667	ESPLQ^YKDAA
A0A0A0MSY6	Dynein regulatory complex protein 11	IQCA1	830	698	0.605	DAELQ^SFCKV
A0A0A0MSZ8	Leukocyte immunoglobulin-like receptor subfamily B member 4	LILRB4	447	22	0.758	RTHMQ^AGPLP
A0A0A0MT06	Metabotropic glutamate receptor 8	GRM8	416	374	0.836	AATMQ^SKLIQ
A0A0A0MT16	ATP-binding cassette sub-family A member 13	ABCA13	5058	429	0.519	LWKLQ^SLLQN
A0A0A0MT16	ATP-binding cassette sub-family A member 13	ABCA13	5058	3829	0.841	GSSLQ^NREGE
A0A0A0MT16	ATP-binding cassette sub-family A member 13	ABCA13	5058	4690	0.542	HSTLQ^GTVKS
A0A0A0MT20	EMILIN-1 (Fragment)	EMILIN1	347	97	0.751	TSQMQ^AALLE
A0A0A0MT21	Tissue-resident T-cell transcription regulator protein ZNF683 (Fragment)	ZNF683	269	97	0.555	GTDLQ^GLQED
A0A0A0MT21	Tissue-resident T-cell transcription regulator protein ZNF683 (Fragment)	ZNF683	269	114	0.557	PPGLQ^ASSTD
A0A0A0MT26	Sodium/potassium-transporting ATPase subunit alpha-3	ATP1A3	1226	514	0.544	TILLQ^GKEQP
A0A0A0MT33	SR-related and CTD-associated factor 8	SCAF8	1349	123	0.562	KHVVQ^SVEKF
A0A0A0MT33	SR-related and CTD-associated factor 8	SCAF8	1349	301	0.762	PSILQ^ALDAG
A0A0A0MT33	SR-related and CTD-associated factor 8	SCAF8	1349	312	0.819	VVQLQ^ALTAQ
A0A0A0MT33	SR-related and CTD-associated factor 8	SCAF8	1349	1067	0.537	APGRQ^SVDNV
A0A0A0MT35	Prostamide/prostaglandin F synthase	PRXL2B	246	192	0.638	GDLLQ^SGGLL
A0A0A0MT40	Phosphoinositide phospholipase C (EC 3.1.4.11)	PLCL1	1018	65	0.509	DTDLQ^ALRWE
A0A0A0MT46	POU domain protein (Fragment)	POU2F1	594	74	0.874	GTSLQ^AAAQS
A0A0A0MT46	POU domain protein (Fragment)	POU2F1	594	83	0.548	SLNVQ^SKSNE
A0A0A0MT47	M-phase phosphoprotein 8 (Fragment)	MPHOSPH8	311	293	0.696	DSVCQ^ADENS
A0A0A0MT49	Transcription activator BRG1	SMARCA4	1681	375	0.704	EYRLQ^ARIAH
A0A0A0MT49	Transcription activator BRG1	SMARCA4	1681	979	0.778	GTPLQ^NKLPE
A0A0A0MT49	Transcription activator BRG1	SMARCA4	1681	1230	0.62	GLNLQ^SADTV
A0A0A0MT49	Transcription activator BRG1	SMARCA4	1681	1312	0.51	RAFLQ^AILEH
A0A0A0MT49	Transcription activator BRG1	SMARCA4	1681	1588	0.691	SIVLQ^SVFTS
A0A0A0MT51	Solute carrier organic anion transporter family member 4A1 (Fragment)	SLCO4A1	151	148	0.724	DSQLQ^SSV
A0A0A0MT61	Cysteine protease (EC 3.4.22.-) (Fragment)	ATG4A	202	132	0.598	TASNQ^SKGTS
A0A0A0MTB8	WD repeat-containing protein 36	WDR36	895	349	0.506	DGTLQ^SFSTV
A0A0A0MTB8	WD repeat-containing protein 36	WDR36	895	877	0.847	WTHLQ^SLFNQ
A0A0A0MTC1	E3 ubiquitin-protein ligase RNF213	RNF213	5256	224	0.709	DSPLQ^AQALG
A0A0A0MTC1	E3 ubiquitin-protein ligase RNF213	RNF213	5256	307	0.56	GTELQ^TTEQQ
A0A0A0MTC1	E3 ubiquitin-protein ligase RNF213	RNF213	5256	1410	0.645	KVILQ^VKESL
A0A0A0MTC1	E3 ubiquitin-protein ligase RNF213	RNF213	5256	3508	0.638	VTRLQ^HVTIS
A0A0A0MTC1	E3 ubiquitin-protein ligase RNF213	RNF213	5256	3875	0.881	RSRLQ^NFSRI
A0A0A0MTC7	Laminin subunit alpha-4	LAMA4	1816	566	0.545	KSELQ^VKLSN
A0A0A0MTC7	Laminin subunit alpha-4	LAMA4	1816	673	0.532	ARELQ^AKAES
A0A0A0MTC7	Laminin subunit alpha-4	LAMA4	1816	713	0.676	VKQLQ^AAERG
A0A0A0MTC7	Laminin subunit alpha-4	LAMA4	1816	1294	0.566	GIKVQ^SVDKQ
A0A0A0MTD8	Coiled-coil domain-containing protein 67 (Deuterosome assembly protein 1)	DEUP1	348	94	0.531	EGQLQ^SLKAQ
A0A0A0MTD8	Coiled-coil domain-containing protein 67 (Deuterosome assembly protein 1)	DEUP1	348	277	0.8	KSELQ^SRDDL
A0A0A0MTE8	Neuron navigator 2	NAV2	2489	816	0.947	SPRLQ^AGDAP
A0A0A0MTE8	Neuron navigator 2	NAV2	2489	1212	0.541	RTNLQ^YRSLP
A0A0A0MTE8	Neuron navigator 2	NAV2	2489	1736	0.758	TIRLQ^SLTMT
A0A0A0MTE9	Zinc finger and BTB domain-containing protein 44 (Fragment)	ZBTB44	180	100	0.857	LPTLQ^STSST
A0A0A0MTF5	Deleted.		0	188	0.718	VRRLQ^NGEQD
A0A0A0MTG1	Valyl-tRNA synthetase (EC 6.1.1.9)	VARS2	1061	930	0.874	RVLLQ^SSEPG
A0A0A0MTH9	TATA-binding protein-associated factor 172	BTAF1	1849	191	0.854	QPTLQ^AAELI
A0A0A0MTH9	TATA-binding protein-associated factor 172	BTAF1	1849	1787	0.887	NSSLQ^SMGTD
A0A0A0MTJ0	Thyrotropin receptor	TSHR	764	90	0.51	DVTLQ^QLESH
A0A0A0MTJ0	Thyrotropin receptor	TSHR	764	307	0.632	ESSMQ^SLRQR
A0A0A0MTJ0	Thyrotropin receptor	TSHR	764	379	0.707	EETLQ^AFDSH
A0A0A0MTJ5	Inactive tyrosine-protein kinase transmembrane receptor ROR1	ROR1	882	594	0.724	YYRVQ^SKSLL
A0A0A0MTJ6	Alpha N-catenin (Catenin alpha-2)	CTNNA2	476	90	0.547	AARPQ^SKVAQ
A0A0A0MTJ9	Neutral cholesterol ester hydrolase 1	NCEH1	448	265	0.646	YPVLQ^ALDFN
A0A0A0MTK4	Synaptotagmin-14 (Fragment)	SYT14	504	331	0.636	TSSCQ^SLEHG
A0A0A0MTK8	Hepatocyte nuclear factor 1-alpha	HNF1A	662	497	0.637	MAQLQ^SPHAL
A0A0A0MTL4	Neuron navigator 2	NAV2	2433	793	0.947	SPRLQ^AGDAP
A0A0A0MTL4	Neuron navigator 2	NAV2	2433	1189	0.541	RTNLQ^YRSLP
A0A0A0MTL4	Neuron navigator 2	NAV2	2433	1680	0.758	TIRLQ^SLTMT
A0A0A0MTL5	S-phase kinase-associated protein 2	SKP2	435	220	0.523	CSKLQ^NLSLE
A0A0A0MTL6	Rho family-interacting cell polarization regulator 1	RIPOR1	1238	770	0.629	ESTVQ^SLSPT
A0A0A0MTM1	Uncharacterized protein C1orf141	C1orf141	118	30	0.869	INRLQ^SEGRK
A0A0A0MTN0	Cullin-2	CUL2	758	526	0.54	IYVLQ^AGAWP
A0A0A0MTP3	M-phase phosphoprotein 9	MPHOSPH9	1153	368	0.579	VSPNQ^SNTSN
A0A0A0MTP3	M-phase phosphoprotein 9	MPHOSPH9	1153	688	0.65	KSRLQ^DLEEA
A0A0A0MTP4	Disks large-associated protein 1	DLGAP1	699	397	0.755	PSKFQ^SVGVQ
A0A0A0MTP7	Protein SCAF11	SCAF11	935	850	0.84	KSRSQ^SRERE
A0A0A0MTR4	2-(3-amino-3-carboxypropyl)histidine synthase (EC 2.5.1.108) (Fragment)	DPH1	214	46	0.695	NPQLQ^AAIRV
A0A0A0MTR7	E3 ubiquitin-protein ligase RNF213	RNF213	5207	175	0.709	DSPLQ^AQALG
A0A0A0MTR7	E3 ubiquitin-protein ligase RNF213	RNF213	5207	258	0.56	GTELQ^TTEQQ
A0A0A0MTR7	E3 ubiquitin-protein ligase RNF213	RNF213	5207	1361	0.645	KVILQ^VKESL
A0A0A0MTR7	E3 ubiquitin-protein ligase RNF213	RNF213	5207	3459	0.638	VTRLQ^HVTIS
A0A0A0MTR7	E3 ubiquitin-protein ligase RNF213	RNF213	5207	3826	0.881	RSRLQ^NFSRI
A0A0A0MTS3	ATP synthase subunit alpha, mitochondrial	ATP5F1A	90	36	0.782	RVGLQ^GGGAP
A0A0A0MTS5	HCG1811249, isoform CRA_f (Laminin subunit alpha-3)	LAMA3 hCG_1811249	1668	47	0.708	QSQLQ^ASYVE
A0A0A0MTS5	HCG1811249, isoform CRA_f (Laminin subunit alpha-3)	LAMA3 hCG_1811249	1668	239	0.725	KSQLQ^GLSAS
A0A0A0MTS5	HCG1811249, isoform CRA_f (Laminin subunit alpha-3)	LAMA3 hCG_1811249	1668	378	0.53	RARLQ^EAAAQ
A0A0A0MTS5	HCG1811249, isoform CRA_f (Laminin subunit alpha-3)	LAMA3 hCG_1811249	1668	412	0.628	INSLQ^SDFTK
A0A0A0MTS7	Titin	TTN	35991	111	0.704	VQRLQ^SMTVR
A0A0A0MTS7	Titin	TTN	35991	3561	0.578	TPKVQ^ALDRQ
A0A0A0MTS7	Titin	TTN	35991	4253	0.615	RVTLQ^KQEAQ
A0A0A0MTS7	Titin	TTN	35991	5188	0.554	TVTLQ^AAVRG
A0A0A0MTS7	Titin	TTN	35991	8032	0.608	GPKCQ^SSFSE
A0A0A0MTS7	Titin	TTN	35991	9852	0.606	RGLLQ^AFELL
A0A0A0MTS7	Titin	TTN	35991	20535	0.734	RVELQ^IKEAV
A0A0A0MTS7	Titin	TTN	35991	23307	0.582	VPDLQ^TKEKY
A0A0A0MTS7	Titin	TTN	35991	25738	0.661	IVEMQ^AKHSE
A0A0A0MTS7	Titin	TTN	35991	27627	0.512	PTGLQ^GKQFT
A0A0A0MTS7	Titin	TTN	35991	30887	0.891	VTDLQ^AGEEY
A0A0A0MTS7	Titin	TTN	35991	32487	0.687	GSYLQ^SEVIE
A0A0A0MTS7	Titin	TTN	35991	33510	0.683	NVRYQ^SNATL
A0A0A0MTS7	Titin	TTN	35991	35813	0.601	DTSLQ^GSFSS
A0A0A6YY98	Transient receptor potential cation channel subfamily V member 5	TRPV5	729	369	0.529	ITILQ^QKLLQ
A0A0A6YYA3	Cadherin-related family member 1 (Fragment)	CDHR1	598	575	0.733	GSPVQ^STLIS
A0A0A6YYA4	Coiled-coil domain-containing protein 7 (Fragment)	CCDC7	647	7	0.516	KTKLQ^IKKQE
A0A0A6YYA4	Coiled-coil domain-containing protein 7 (Fragment)	CCDC7	647	150	0.634	VSKLQ^MQEKK
A0A0A6YYA4	Coiled-coil domain-containing protein 7 (Fragment)	CCDC7	647	172	0.648	KSKLQ^MQEKK
A0A0A6YYA4	Coiled-coil domain-containing protein 7 (Fragment)	CCDC7	647	222	0.521	TKKLQ^AKVTS
A0A0A6YYF2	HCG1811249, isoform CRA_e (Laminin subunit alpha-3)	LAMA3 hCG_1811249	1724	47	0.708	QSQLQ^ASYVE
A0A0A6YYF2	HCG1811249, isoform CRA_e (Laminin subunit alpha-3)	LAMA3 hCG_1811249	1724	239	0.725	KSQLQ^GLSAS
A0A0A6YYF2	HCG1811249, isoform CRA_e (Laminin subunit alpha-3)	LAMA3 hCG_1811249	1724	434	0.53	RARLQ^EAAAQ
A0A0A6YYF2	HCG1811249, isoform CRA_e (Laminin subunit alpha-3)	LAMA3 hCG_1811249	1724	468	0.628	INSLQ^SDFTK
A0A0A6YYF7	Coiled-coil domain-containing protein 141 (Fragment)	CCDC141	894	737	0.53	RPYLQ^FKAEP
A0A0A6YYF7	Coiled-coil domain-containing protein 141 (Fragment)	CCDC141	894	819	0.603	GLRFQ^SGTSR
A0A0A6YYG5	Protein STON1-GTF2A1L	STON1-GTF2A1L	1135	237	0.649	LEHLQ^SAENQ
A0A0A6YYG5	Protein STON1-GTF2A1L	STON1-GTF2A1L	1135	544	0.582	YVELQ^AFVNM
A0A0A6YYG5	Protein STON1-GTF2A1L	STON1-GTF2A1L	1135	753	0.81	TKVLQ^SKATE
A0A0A6YYG5	Protein STON1-GTF2A1L	STON1-GTF2A1L	1135	783	0.516	HQTLQ^SSTGH
A0A0A6YYG9	Protein ARPC4-TTLL3	ARPC4-TTLL3	625	17	0.799	RATLQ^AALCL
A0A0A6YYI5	Transcription cofactor vestigial-like protein 4 (Vestigial like 4 (Drosophila), isoform CRA_b)	VGLL4 hCG_1777277	295	256	0.52	DTWLQ^IKAAK
A0A0A6YYK5	Uncharacterized protein		440	349	0.722	HSNLQ^AHLGQ
A0A0A6YYL1	5-formyltetrahydrofolate cyclo-ligase (EC 6.3.3.2)	ST20-MTHFS	179	62	0.598	RYRFQ^SNHMD
A0A0A6YYL4	Coronin	CORO7-PAM16 PAM16	1048	542	0.589	LPTLQ^NGAAV
A0A0A6YYL4	Coronin	CORO7-PAM16 PAM16	1048	1018	0.508	SFYLQ^SKVVR
A0A0A6YYN8	Mitochondrial glutamate carrier 1 (Fragment)	SLC25A22	78	37	0.872	KTRLQ^NQQNG
A0A0B4J1R5	Killer cell immunoglobulin-like receptor 3DL3	KIR3DL3	410	235	0.938	GPTVQ^AGENV
A0A0B4J1R6	Transketolase	TKT	457	113	0.747	YSQIQ^SKKKI
A0A0B4J1S1	MHC class II transactivator	CIITA	1130	672	0.513	GRRHQ^STLQE
A0A0B4J1S2	High affinity immunoglobulin alpha and immunoglobulin mu Fc receptor	FCAMR	577	401	0.58	VSKQQ^SQGSI
A0A0B4J1U3	Immunoglobulin lambda variable 1-36	IGLV1-36	117	20	0.513	GSWAQ^SVLTQ
A0A0B4J1U3	Immunoglobulin lambda variable 1-36	IGLV1-36	117	99	0.781	ISGLQ^SEDEA
A0A0B4J1V8	HCG2039996 (PPAN-P2RY11 readthrough)	PPAN-P2RY11 hCG_2039996	794	788	0.528	PSEPQ^SRELS
A0A0B4J1V9	Helicase, lymphoid-specific, isoform CRA_b (Lymphoid-specific helicase)	HELLS hCG_39170	884	387	0.812	GTPLQ^NNLSE
A0A0B4J1V9	Helicase, lymphoid-specific, isoform CRA_b (Lymphoid-specific helicase)	HELLS hCG_39170	884	749	0.612	QSDLQ^AQDRC
A0A0B4J1W1	Leukocyte immunoglobulin-like receptor subfamily B member 1	LILRB1	650	22	0.613	RTHVQ^AGHLP
A0A0B4J1W1	Leukocyte immunoglobulin-like receptor subfamily B member 1	LILRB1	650	274	0.562	GAQPQ^AGLSQ
A0A0B4J1W1	Leukocyte immunoglobulin-like receptor subfamily B member 1	LILRB1	650	452	0.519	GSDPQ^SGLGR
A0A0B4J1X7	Rho GTPase activating protein 4, isoform CRA_c (Rho GTPase-activating protein 4)	ARHGAP4 hCG_39227	625	113	0.816	HTRQQ^SRESA
A0A0B4J1X7	Rho GTPase activating protein 4, isoform CRA_c (Rho GTPase-activating protein 4)	ARHGAP4 hCG_39227	625	295	0.52	ESRTQ^ASQVQ
A0A0B4J1X7	Rho GTPase activating protein 4, isoform CRA_c (Rho GTPase-activating protein 4)	ARHGAP4 hCG_39227	625	388	0.687	KATLQ^ALLEV
A0A0B4J1X7	Rho GTPase activating protein 4, isoform CRA_c (Rho GTPase-activating protein 4)	ARHGAP4 hCG_39227	625	458	0.732	LAKLQ^AKHEK
A0A0B4J1Y4	Gamma-glutamylcyclotransferase	GGCT	51	47	0.719	VARLQ^ARRG
A0A0B4J1Z0	COBL-like 1, isoform CRA_a (Cordon-bleu protein-like 1)	COBLL1 hCG_39012	424	388	0.638	IPPHQ^SDENS
A0A0B4J1Z2	Immunoglobulin kappa variable 1D-43	IGKV1D-43	117	77	0.697	ASSLQ^SGVPS
A0A0B4J210	La-related protein 1 (Fragment)	LARP1	815	17	0.814	ATLLQ^AEEHG
A0A0B4J211	ATPase family AAA domain-containing protein 2	ATAD2	708	272	0.861	KAVLQ^ALEVL
A0A0B4J214	tRNA (cytosine(38)-C(5))-methyltransferase (Fragment)	TRDMT1	136	128	0.814	IAKLQ^SEPLP
A0A0B4J216	Glutamine-dependent NAD(+) synthetase	NADSYN1	335	193	0.542	LPALQ^SILLA
A0A0B4J224	Zinc finger and SCAN domain-containing protein 9	ZSCAN9	261	205	0.577	IPPGQ^AKTNN
A0A0B4J227	Neuroblastoma breakpoint family member 6 (Fragment)	NBPF6	572	77	0.673	RDELQ^SMEKL
A0A0B4J229	A disintegrin and metalloproteinase with thrombospondin motifs 13	ADAMTS13	344	39	0.621	QSCLQ^ALEPQ
A0A0B4J237	T cell receptor alpha variable 8-2	TRAV8-2	113	21	0.709	GTRAQ^SVTQL
A0A0B4J248	T cell receptor alpha variable 1-1	TRAV1-1	108	19	0.569	GTAGQ^SLEQP
A0A0B4J262	T cell receptor alpha variable 8-6	TRAV8-6	113	21	0.709	GTRAQ^SVTQL
A0A0B4J270	Family with sequence similarity 14, member A, isoform CRA_b (Interferon alpha-inducible protein 27-like protein 2)	IFI27L2 FAM14A hCG_22340	105	39	0.913	VATLQ^SVGAA
A0A0B4J287	COMM domain-containing protein 4	COMMD4	177	126	0.89	SSLLQ^SVEEP
A0A0B4J293	Uncharacterized protein (Fragment)		547	187	0.648	HNRMQ^ALTSC
A0A0B4J294	Trafficking protein particle complex subunit 2-like protein	TRAPPC2L	146	123	0.52	GDRIQ^SSGSV
A0A0B4J299	Deleted.		0	81	0.503	RTVGQ^SLLPP
A0A0B4J2A4	3-ketoacyl-CoA thiolase, mitochondrial	ACAA2	394	58	0.654	GNVLQ^SSSDA
A0A0B4J2F2	Probable serine/threonine-protein kinase SIK1B (EC 2.7.11.1) (Salt-inducible kinase 1B)	SIK1B	783	553	0.735	TPVLQ^AQGGL
A0A0B4J2F3	#N/A	FOXP1	#N/A	262	0.559	KERLQ^AMMTH
A0A0B4J2F3	#N/A	FOXP1	#N/A	527	0.568	RSPMQ^AVHPV
A0A0B4J2G2	Zinc finger protein 446	ZNF446	422	333	0.52	GPGVQ^SPGLA
A0A0B4J2G4	Leucine-rich repeat-containing protein 41	LRRC41	790	52	0.728	GPILQ^SILPL
A0A0C3SFZ7	Histone-lysine N-methyltransferase MECOM	MECOM	1052	88	0.766	FPDLQ^SLEKH
A0A0C3SFZ7	Histone-lysine N-methyltransferase MECOM	MECOM	1052	440	0.536	VSPLQ^NLASI
A0A0C3SFZ7	Histone-lysine N-methyltransferase MECOM	MECOM	1052	707	0.502	SELLQ^SVPSM
A0A0C3SFZ9	F-BAR domain only protein 1 (FCH domain only 1, isoform CRA_b)	FCHO1 hCG_2000568	891	426	0.858	AERLQ^SEEQV
A0A0C3SFZ9	F-BAR domain only protein 1 (FCH domain only 1, isoform CRA_b)	FCHO1 hCG_2000568	891	749	0.525	RPGPQ^SVPLQ
A0A0C4DFM2	HCG1643764, isoform CRA_b (Zinc finger protein 574)	ZNF574 hCG_1643764	986	773	0.914	AARLQ^AHEAA
A0A0C4DFM7	Terminal uridylyltransferase 4	TUT4	1645	125	0.846	ATSLQ^AKAEK
A0A0C4DFM7	Terminal uridylyltransferase 4	TUT4	1645	863	0.531	ESSHQ^SVCTD
A0A0C4DFN5	Chromosome 10 open reading frame 61 (Tectonic-3)	TCTN3 C10orf61 hCG_39491	625	424	0.879	MTLLQ^SQGNG
A0A0C4DFN6	SLAIN motif-containing protein 1	SLAIN1	349	228	0.53	ISRIQ^SCIPS
A0A0C4DFN6	SLAIN motif-containing protein 1	SLAIN1	349	266	0.504	SPTVQ^GSSNM
A0A0C4DFP1	Dapper homolog 3 (Thymus expressed gene 3-like, isoform CRA_c)	DACT3 MGC15476 hCG_1656651	404	200	0.675	ASRSQ^SETSL
A0A0C4DFP7	Complement C1q tumor necrosis factor-related protein 1	C1QTNF1	199	150	0.782	RSIMQ^SQSLM
A0A0C4DFQ2	Zinc finger and BTB domain-containing protein 34	ZBTB34	504	32	0.519	ELRLQ^GKLCD
A0A0C4DFQ2	Zinc finger and BTB domain-containing protein 34	ZBTB34	504	199	0.718	RSRLQ^EEGHS
A0A0C4DFQ2	Zinc finger and BTB domain-containing protein 34	ZBTB34	504	284	0.558	GSVLQ^HAYSY
A0A0C4DFQ8	Neutral ceramidase (EC 3.5.1.23)	ASAH2	726	157	0.824	LNRLQ^SKYGS
A0A0C4DFR0	Dynein heavy chain 11, axonemal	DNAH11	4523	1406	0.699	ITELQ^SPALR
A0A0C4DFR0	Dynein heavy chain 11, axonemal	DNAH11	4523	1513	0.81	QTLLQ^SKYVE
A0A0C4DFR0	Dynein heavy chain 11, axonemal	DNAH11	4523	2985	0.614	RVRLQ^LKIIL
A0A0C4DFR0	Dynein heavy chain 11, axonemal	DNAH11	4523	3604	0.708	KPELQ^AQTTL
A0A0C4DFR2	RIB43A-like with coiled-coils protein 1 (Fragment)	RIBC1	181	43	0.53	GVDVQ^ALNNQ
A0A0C4DFR3	[Histone H4]-lysine(20) N-methyltransferase (EC 2.1.1.361)	KMT5A	322	169	0.852	KAELQ^SEERK
A0A0C4DFS1	COL11A2 (Collagen alpha-2(XI) chain) (Collagen, type XI, alpha 2, isoform CRA_b)	COL11A2 hCG_2039805	1736	97	0.693	RPGLQ^APLLT
A0A0C4DFS2	Chondrolectin	CHODL	236	44	0.588	ESMLQ^NLTKP
A0A0C4DFS5	ATP-dependent RNA helicase TDRD9	TDRD9	877	508	0.527	YKQLQ^SLFRQ
A0A0C4DFT3	Disks large homolog 1	DLG1	892	782	0.59	GTSVQ^SVREV
A0A0C4DFU4	T-lymphocyte surface antigen Ly-9	LY9	193	26	0.554	RSQLQ^IFSSV
A0A0C4DFV3	Adhesion G protein-coupled receptor F4	ADGRF4	752	94	0.634	GDKLQ^SPEGK
A0A0C4DFX2	Protein furry homolog	FRY	3012	885	0.846	FTRLQ^SVMPL
A0A0C4DFX4	Uncharacterized protein (Fragment)		3053	760	0.527	GTPLQ^NSLME
A0A0C4DFX4	Uncharacterized protein (Fragment)		3053	1065	0.637	GSLPQ^AGEVV
A0A0C4DFX5	Olfactory receptor	OR51T1	354	337	0.569	FQLLQ^SKGSW
A0A0C4DFX7	WD repeat-containing protein 76	WDR76	562	46	0.744	ESTLQ^NSSSA
A0A0C4DFY3	NACHT, LRR and PYD domains-containing protein 12	NLRP12	892	607	0.631	GSTLQ^QGSLE
A0A0C4DFY4	Zinc finger protein 585A	ZNF585A	714	293	0.511	HKKVQ^SREKS
A0A0C4DFY6	Rho guanine nucleotide exchange factor 4 (Fragment)	ARHGEF4	695	537	0.618	VTQPQ^AKSQQ
A0A0C4DG02	DNA (cytosine-5-)-methyltransferase (EC 2.1.1.37)	DNMT3A	689	383	0.56	PSRLQ^MFFAN
A0A0C4DG23	Krev interaction trapped protein 1 (Fragment)	KRIT1	243	59	0.794	ETKLQ^GNSEI
A0A0C4DG26	Carbohydrate-responsive element-binding protein (HCG18989, isoform CRA_h)	MLXIPL hCG_18989	721	150	0.586	VTPLQ^GPEAD
A0A0C4DG26	Carbohydrate-responsive element-binding protein (HCG18989, isoform CRA_h)	MLXIPL hCG_18989	721	264	0.92	HSRLQ^ARNSC
A0A0C4DG33	Peroxin-1	PEX1 hCG_19541	1226	219	0.783	TKQLQ^SNTVG
A0A0C4DG33	Peroxin-1	PEX1 hCG_19541	1226	1153	0.565	RYRSQ^SGEDE
A0A0C4DG34	Arf-GAP domain and FG repeat-containing protein 2 (HIV-1 Rev binding protein-like, isoform CRA_c)	AGFG2 HRBL hCG_20457	155	100	0.847	VVFLQ^SRGNE
A0A0C4DG39	Probable sodium-coupled neutral amino acid transporter 6 (Fragment)	SLC38A6	516	489	0.842	GNCLQ^AKGRG
A0A0C4DG40	Nesprin-1	SYNE1	8749	153	0.803	LPQLQ^SLSSS
A0A0C4DG40	Nesprin-1	SYNE1	8749	352	0.573	ESNLQ^DKYQS
A0A0C4DG40	Nesprin-1	SYNE1	8749	633	0.642	VASLQ^AWLED
A0A0C4DG40	Nesprin-1	SYNE1	8749	3356	0.657	ESVLQ^NTSPE
A0A0C4DG40	Nesprin-1	SYNE1	8749	3672	0.578	TSRYQ^ALLLQ
A0A0C4DG40	Nesprin-1	SYNE1	8749	4112	0.864	VKKLQ^SKQAS
A0A0C4DG40	Nesprin-1	SYNE1	8749	5616	0.628	KPKVQ^AVQLC
A0A0C4DG40	Nesprin-1	SYNE1	8749	5652	0.625	ASRLQ^HTAIQ
A0A0C4DG40	Nesprin-1	SYNE1	8749	5950	0.612	INELQ^SSLAE
A0A0C4DG40	Nesprin-1	SYNE1	8749	6297	0.57	EVSSQ^SGGAK
A0A0C4DG40	Nesprin-1	SYNE1	8749	6730	0.605	WTRYQ^SESAD
A0A0C4DG40	Nesprin-1	SYNE1	8749	7161	0.533	AEQLQ^SSKAL
A0A0C4DG40	Nesprin-1	SYNE1	8749	7277	0.562	QTSLQ^AGVLD
A0A0C4DG40	Nesprin-1	SYNE1	8749	7381	0.88	FSKLQ^SFLLQ
A0A0C4DG40	Nesprin-1	SYNE1	8749	7573	0.663	EAALQ^AELAE
A0A0C4DG41	Transcriptional regulator ERG	ERG	387	177	0.712	HPTPQ^SKAAQ
A0A0C4DG43	Thymic stromal lymphopoietin	TSLP	159	145	0.659	VSQLQ^GLWRR
A0A0C4DG51	Calcium-independent phospholipase A2-gamma (Fragment)	PNPLA8	639	220	0.648	DSKSQ^SEEQE
A0A0C4DG65	Forkhead box protein N4 (Fragment)	FOXN4	218	18	0.517	VPRLQ^QMASG
A0A0C4DG68	Pumilio homolog 2 (Fragment)	PUM2	876	410	0.878	STNLQ^SNSFY
A0A0C4DG74	Tudor domain-containing protein 5 (Fragment)	TDRD5	491	167	0.638	KISPQ^SKESE
A0A0C4DG76	Hephaestin (Hephaestin, isoform CRA_c)	HEPH hCG_18329	1160	107	0.606	GPVLQ^AEVGD
A0A0C4DG78	Zinc finger and SCAN domain-containing protein 18 (Fragment)	ZSCAN18	407	249	0.552	GSQRQ^SVIQQ
A0A0C4DG80	Kelch-like protein 13	KLHL13	604	8	0.781	SSHLQ^SSKAG
A0A0C4DG80	Kelch-like protein 13	KLHL13	604	29	0.686	SVVLQ^GFDQL
A0A0C4DG86	Syntabulin	SYBU	668	277	0.537	LTPLQ^QKEVT
A0A0C4DG86	Syntabulin	SYBU	668	379	0.866	ESLLQ^SMEMA
A0A0C4DG90	Laminin subunit beta-4 (Fragment)	LAMB4	749	632	0.519	KNVLQ^AENQT
A0A0C4DG93	Nephrocystin-3 (Fragment)	NPHP3	123	15	0.719	RAELQ^ALQKT
A0A0C4DG98	THO complex subunit 2	THOC2	1478	525	0.914	SSWLQ^SLASF
A0A0C4DGA4	T-cell immunoreceptor with Ig and ITIM domains	TIGIT	311	163	0.642	GLTLQ^SLTVN
A0A0C4DGA4	T-cell immunoreceptor with Ig and ITIM domains	TIGIT	311	269	0.517	GSCVQ^AEAAP
A0A0C4DGA7	Actin-binding LIM protein 3	ABLIM3	650	486	0.538	MHKLQ^SGIGR
A0A0C4DGC1	C-X-C motif chemokine 14	CXCL14	99	78	0.883	HPKLQ^STKRF
A0A0C4DGC5	Prelamin-A/C (Fragment)	LMNA	260	252	0.536	SPRTQ^SPQNC
A0A0C4DGD4	D-glutamate cyclase, mitochondrial (Fragment)	DGLUCY	431	370	0.692	VAFLQ^ALEKE
A0A0C4DGD6	E3 ubiquitin-protein ligase RNF19A (Fragment)	RNF19A	58	14	0.512	DRDLQ^SSASS
A0A0C4DGE6	Rho GTPase-activating protein 27	ARHGAP27	521	314	0.798	RPTLQ^SLREK
A0A0C4DGE7	Ellis van Creveld syndrome 2 (Limbin), isoform CRA_c (Limbin)	EVC2 hCG_1981074	1166	169	0.847	AATLQ^AGDLG
A0A0C4DGE7	Ellis van Creveld syndrome 2 (Limbin), isoform CRA_c (Limbin)	EVC2 hCG_1981074	1166	298	0.913	GSMLQ^ALEEL
A0A0C4DGE7	Ellis van Creveld syndrome 2 (Limbin), isoform CRA_c (Limbin)	EVC2 hCG_1981074	1166	523	0.7	VQNLQ^SSETR
A0A0C4DGE7	Ellis van Creveld syndrome 2 (Limbin), isoform CRA_c (Limbin)	EVC2 hCG_1981074	1166	530	0.642	ETRVQ^GLLST
A0A0C4DGE8	LON peptidase N-terminal domain and RING finger protein 1	LONRF1	416	364	0.657	EENLQ^AAPNG
A0A0C4DGE8	LON peptidase N-terminal domain and RING finger protein 1	LONRF1	416	414	0.766	FSRDQ^SK
A0A0C4DGE9	Bestrophin	BEST1	435	316	0.612	ETRMQ^CQERK
A0A0C4DGG0	Protein FAM186B (Fragment)	FAM186B	506	334	0.593	YRRLQ^SLRQE
A0A0C4DGG0	Protein FAM186B (Fragment)	FAM186B	506	370	0.536	IDRLQ^SLRLQ
A0A0C4DGG1	Protein kinase C and casein kinase substrate in neurons protein 3 (Fragment)	PACSIN3	405	103	0.551	REKLQ^GQDSE
A0A0C4DGG2	Cytochrome c oxidase subunit 7B2, mitochondrial	COX7B2	80	19	0.668	QSILQ^SMARH
A0A0C4DGG9	DNA helicase (EC 3.6.4.12)	CHD4	1937	903	0.677	GTPLQ^NNLEE
A0A0C4DGG9	DNA helicase (EC 3.6.4.12)	CHD4	1937	1700	0.789	EVMLQ^NGETP
A0A0C4DGG9	DNA helicase (EC 3.6.4.12)	CHD4	1937	1911	0.656	AVRLQ^MSERN
A0A0C4DGH1	Carboxylic ester hydrolase (EC 3.1.1.-) (Fragment)	CES4A	454	209	0.507	RAISQ^SGTAL
A0A0C4DGH5	Cullin-associated NEDD8-dissociated protein 1 (Fragment)	CAND1	770	288	0.576	SPLLQ^GGALS
A0A0C4DGH6	UHRF1-binding protein 1-like	UHRF1BP1L	1114	1047	0.521	RSVTQ^ATQTS
A0A0C4DGI4	Protein patched homolog 1 (Fragment)	PTCH1	174	33	0.581	DSALQ^ASRVH
A0A0C4DGI4	Protein patched homolog 1 (Fragment)	PTCH1	174	91	0.947	GAKLQ^SGTAY
A0A0C4DGJ5	Protein patched homolog 1	PTCH1	183	118	0.581	DSALQ^ASRVH
A0A0C4DGJ5	Protein patched homolog 1	PTCH1	183	176	0.947	GAKLQ^SGTAY
A0A0C4DGK3	Nesprin-2	SYNE2	3541	1150	0.598	ASNLQ^TQENM
A0A0C4DGK3	Nesprin-2	SYNE2	3541	1291	0.526	KTSLQ^QSLNE
A0A0C4DGK3	Nesprin-2	SYNE2	3541	1440	0.58	PSLLQ^NRETF
A0A0C4DGK3	Nesprin-2	SYNE2	3541	1468	0.711	GMKLQ^SLLQK
A0A0C4DGK3	Nesprin-2	SYNE2	3541	1574	0.501	LHRLQ^ALLKH
A0A0C4DGK3	Nesprin-2	SYNE2	3541	1907	0.747	KTSMQ^SVLQE
A0A0C4DGK3	Nesprin-2	SYNE2	3541	3289	0.853	STELQ^SRLRQ
A0A0C4DGK5	Tetratricopeptide repeat protein 7B (Fragment)	TTC7B	330	63	0.826	KVKLQ^SLCRG
A0A0C4DGK5	Tetratricopeptide repeat protein 7B (Fragment)	TTC7B	330	167	0.817	ASSLQ^SSAPK
A0A0C4DGK5	Tetratricopeptide repeat protein 7B (Fragment)	TTC7B	330	296	0.778	GEVLQ^AQGND
A0A0C4DGL1	Alpha-mannosidase 2x (Mannosidase, alpha, class 2A, member 2, isoform CRA_f)	MAN2A2 hCG_32578	796	37	0.567	PTRHQ^NGGNF
A0A0C4DGL7	Ataxin-2-like protein (Fragment)	ATXN2L	401	144	0.85	APMLQ^SNPRM
A0A0C4DGL7	Ataxin-2-like protein (Fragment)	ATXN2L	401	210	0.576	GSQPQ^SQHAA
A0A0C4DGM1	Tryptase alpha/beta-1 (Fragment)	TPSAB1	213	176	0.812	GTWLQ^AGVVS
A0A0C4DGM5	Zinc finger protein 106 (Zinc finger protein 106 homolog (Mouse), isoform CRA_c)	ZNF106 ZFP106 hCG_40432	1068	905	0.56	GSSDQ^SVHAH
A0A0C4DGM9	Kinesin-like protein KIFC3	KIFC3	498	162	0.531	EQQLQ^SSHQL
A0A0C4DGN3	Sarcoplasmic/endoplasmic reticulum calcium ATPase 3 (Fragment)	ATP2A3	153	142	0.572	SSRCQ^SCSER
A0A0C4DGN4	Zymogen granule protein 16 homolog B	ZG16B	178	84	0.571	EVTLQ^PGEYI
A0A0C4DGN6	ARF GTPase-activating protein GIT1	GIT1	747	182	0.597	GQTLQ^AELLV
A0A0C4DGN6	ARF GTPase-activating protein GIT1	GIT1	747	278	0.63	KKKLQ^ALSNR
A0A0C4DGN6	ARF GTPase-activating protein GIT1	GIT1	747	541	0.525	TTRLQ^PFHST
A0A0C4DGN6	ARF GTPase-activating protein GIT1	GIT1	747	699	0.666	AYRLQ^SECRK
A0A0C4DGN9	Zinc finger protein Aiolos	IKZF3	207	16	0.532	STQEQ^SVPAE
A0A0C4DGN9	Zinc finger protein Aiolos	IKZF3	207	173	0.903	RTFLQ^STDPG
A0A0C4DGQ0	Adenomatous polyposis coli protein 2 (Fragment)	APC2	702	160	0.624	YSQLQ^GLSKR
A0A0C4DGQ4	NACHT, LRR and PYD domains-containing protein 13	NLRP13	1036	227	0.552	RTRAQ^AQTIV
A0A0C4DGQ5	Calcium-activated neutral proteinase small subunit (Calcium-dependent protease small subunit) (Calcium-dependent protease small subunit 1) (Calpain regulatory subunit) (Calpain small subunit 1)	CAPNS1	322	286	0.76	SSELQ^SPSSY
A0A0C4DGQ7	Echinoderm microtubule-associated protein-like 2	EML2	427	329	0.636	YSKLQ^EVEVP
A0A0C4DGR0	Zinc finger and SCAN domain-containing protein 1	ZSCAN1	178	99	0.703	RTWVQ^SQGPR
A0A0C4DGS1	Dolichyl-diphosphooligosaccharide--protein glycosyltransferase 48 kDa subunit (Oligosaccharyl transferase 48 kDa subunit)	DDOST	439	231	0.722	IAGLQ^ARNNA
A0A0C4DGS3	(E2-independent) E3 ubiquitin-conjugating enzyme FATS	C10orf90	103	80	0.89	RVILQ^SNRLR
A0A0C4DGU1	BEN domain-containing protein 4	BEND4	405	313	0.59	KRSVQ^SGETG
A0A0C4DGU2	Alkylcobalamin:glutathione S-alkyltransferase (EC 1.16.1.6) (EC 2.5.1.151) (CblC) (Cyanocobalamin reductase (cyanide-eliminating)) (Cyanocobalamin reductase / alkylcobalamin dealkylase) (Methylmalonic aciduria and homocystinuria type C protein)	MMACHC	225	11	0.688	KPFLQ^SCHLR
A0A0C4DGU8	F-box only protein 31 (F-box protein 31, isoform CRA_a)	FBXO31 hCG_1980666	367	341	0.777	YSRVQ^ATFRN
A0A0C4DGV8	Semaphorin-3B	SEMA3B	754	722	0.581	QPALQ^SLPLE
A0A0C4DGW1	Arf-GAP with Rho-GAP domain, ANK repeat and PH domain-containing protein 2	ARAP2	863	332	0.528	STMVQ^NGEKL
A0A0C4DGW3	Mucin-1	MUC1	475	273	0.513	ISNLQ^FNSSL
A0A0C4DGX4	Cullin-1	CUL1	752	578	0.532	RYTLQ^ASTFQ
A0A0C4DGZ2	Protein FAM184A	FAM184A	268	13	0.935	ISRRQ^SKEHI
A0A0C4DGZ5	Tyrosine--tRNA ligase (EC 6.1.1.1) (Tyrosyl-tRNA synthetase)	YARS1	225	170	0.636	YPGLQ^ALDEE
A0A0C4DGZ8	Glycoprotein Ib (Platelet), alpha polypeptide (Platelet glycoprotein Ib alpha chain)	GP1BA hCG_32689	626	106	0.715	HNQLQ^SLPLL
A0A0C4DH01	DNA-directed RNA polymerase III subunit RPC5	POLR3E	672	391	0.521	WTGIQ^AKLEK
A0A0C4DH12	Zinc finger protein 821	ZNF821	370	230	0.667	EVRLQ^RLERE
A0A0C4DH17	NACHT, LRR and PYD domains-containing protein 12	NLRP12	1006	607	0.631	GSTLQ^QGSLE
A0A0C4DH17	NACHT, LRR and PYD domains-containing protein 12	NLRP12	1006	939	0.902	SVVLQ^ANHNL
A0A0C4DH20	Bcl-2-like protein 11	BCL2L11	75	66	0.66	NSQVQ^AVLLP
A0A0C4DH21	Complement factor H-related protein 4	CFHR4	331	136	0.531	ITCLQ^NGWSA
A0A0C4DH52	Constitutive coactivator of PPAR-gamma-like protein 1 (Fragment)	FAM120A	495	217	0.84	QTSLQ^AKPVA
A0A0C4DH56	Poly(A) polymerase gamma (Fragment)	PAPOLG	382	188	0.582	SGGLQ^SKRLS
A0A0C4DH60	Serine/threonine-protein kinase 33 (Fragment)	STK33	203	36	0.605	EAMLQ^ATCGT
A0A0C4DH65	Protein KRBA1	KRBA1	1064	243	0.516	NSPLQ^GLINC
A0A0C4DH65	Protein KRBA1	KRBA1	1064	535	0.848	SSPLQ^GLENC
A0A0C4DH67	Immunoglobulin kappa variable 1-8	IGKV1-8	115	75	0.768	ASTLQ^SGVPS
A0A0C4DH67	Immunoglobulin kappa variable 1-8	IGKV1-8	115	99	0.656	ISCLQ^SEDFA
A0A0C4DH69	Immunoglobulin kappa variable 1-9	IGKV1-9	117	77	0.768	ASTLQ^SGVPS
A0A0C4DH72	Immunoglobulin kappa variable 1-6	IGKV1-6	117	77	0.697	ASSLQ^SGVPS
A0A0C4DH73	Immunoglobulin kappa variable 1-12	IGKV1-12	117	77	0.697	ASSLQ^SGVPS
A0A0C4ZLQ8	KIR3DL1 (Killer cell immunoglobulin-like receptor 3DL1) (Killer cell immunoglobulin-like receptor three domains long cytoplasmic tail 1) (Natural killer cell inhibitory receptor)	KIR3DL1	444	235	0.915	GPKVQ^AGESV
A0A0C4ZN08	Killer cell immunoglobulin-like receptor 3DL3 (Killer cell immunoglobulin-like receptor three domains long cytoplasmic tail 3)	KIR3DL3	410	235	0.938	GPTVQ^AGENV
A0A0C4ZN30	Killer cell immunoglobulin-like receptor (Killer cell immunoglobulin-like receptor 2DS4) (Killer cell immunoglobulin-like receptor two domains short cytoplasmic tail 4)	KIR2DS4	239	140	0.938	GPTVQ^AGENV
A0A0C4ZN31	Killer cell immunoglobulin-like receptor 3DL1 (Killer cell immunoglobulin-like receptor three domains long cytoplasmic tail 1)	KIR3DL1	444	235	0.915	GPKVQ^AGESV
A0A0C4ZNX4	Killer cell immunoglobulin-like receptor 3DL3 (Killer cell immunoglobulin-like receptor three domains long cytoplasmic tail 3)	KIR3DL3	410	235	0.938	GPTVQ^AGENV
A0A0C4ZQX3	Killer cell immunoglobulin-like receptor (Killer cell immunoglobulin-like receptor 3DL3) (Killer cell immunoglobulin-like receptor three domains long cytoplasmic tail 3)	KIR3DL3	410	235	0.938	GPTVQ^AGENV
A0A0C4ZR07	Killer cell immunoglobulin-like receptor (Killer cell immunoglobulin-like receptor 3DL3) (Killer cell immunoglobulin-like receptor three domains long cytoplasmic tail 3)	KIR3DL3	410	235	0.938	GPTVQ^AGENV
A0A0D2X7Z3	Cryptochrome-2	CRY2	614	97	0.562	RFLLQ^SLEDL
A0A0D9SEI9	Mitochondrial glutamate carrier 1 (Fragment)	SLC25A22	197	37	0.872	KTRLQ^NQQNG
A0A0D9SEJ5	Constitutive coactivator of peroxisome proliferator-activated receptor gamma	FAM120B	922	723	0.807	REELQ^AVESP
A0A0D9SEM4	Serine/arginine-rich-splicing factor 4 (Fragment)	SRSF4	378	207	0.77	RSRSQ^SRSRS
A0A0D9SEM4	Serine/arginine-rich-splicing factor 4 (Fragment)	SRSF4	378	242	0.582	KSKDQ^AEEKI
A0A0D9SEM5	Neurexin-1-beta	NRXN1	469	309	0.537	ATAMQ^SEMST
A0A0D9SEP2	Histone-lysine N-methyltransferase EHMT1 (Fragment)	EHMT1	106	102	0.619	KPALQ^AQPL
A0A0D9SEQ1	Histone-lysine N-methyltransferase EHMT1 (Fragment)	EHMT1	432	107	0.619	KPALQ^AQPLR
A0A0D9SER3	Histone-lysine N-methyltransferase EHMT1 (Fragment)	EHMT1	137	102	0.619	KPALQ^AQPLR
A0A0D9SER5	Cyclin-dependent kinase 11B	CDK11B	783	124	0.501	HSQKQ^ANTAG
A0A0D9SES8	Transducin-like enhancer protein 3	TLE3	772	737	0.906	ASIFQ^SKESS
A0A0D9SEV0	Bifunctional polynucleotide phosphatase/kinase	PNKP	174	164	0.586	GVKPQ^GKDLV
A0A0D9SEV4	Tyrosine-protein kinase Fer	FER	163	47	0.706	ASTLQ^NLCNQ
A0A0D9SEX8	Transcription factor 4 (Fragment)	TCF4	179	77	0.875	NSRIQ^SKTER
A0A0D9SEX8	Transcription factor 4 (Fragment)	TCF4	179	95	0.621	ESNLQ^GCHQS
A0A0D9SEX9	Zinc finger protein GLIS1	GLIS1	795	151	0.594	SPRPQ^ATYVN
A0A0D9SEY1	Mitogen-activated protein kinase kinase kinase kinase 4 (Mitogen-activated protein kinase kinase kinase kinase 4, isoform CRA_a)	MAP4K4 hCG_1640439	1320	719	0.543	DSPLQ^GSGQQ
A0A0D9SEY1	Mitogen-activated protein kinase kinase kinase kinase 4 (Mitogen-activated protein kinase kinase kinase kinase 4, isoform CRA_a)	MAP4K4 hCG_1640439	1320	993	0.537	NTRPQ^SDTPE
A0A0D9SEY1	Mitogen-activated protein kinase kinase kinase kinase 4 (Mitogen-activated protein kinase kinase kinase kinase 4, isoform CRA_a)	MAP4K4 hCG_1640439	1320	1238	0.51	DVVLQ^WGEMP
A0A0D9SF09	Myeloid/lymphoid or mixed-lineage leukemia (Trithorax homolog, Drosophila) translocated to, 3, isoform CRA_a (Protein AF-9)	MLLT3 hCG_1811108	138	129	0.505	VRKLQ^SYLET
A0A0D9SF16	Methyl-CpG-binding domain protein 5 (Fragment)	MBD5	910	228	0.553	SSVLQ^NIPLR
A0A0D9SF16	Methyl-CpG-binding domain protein 5 (Fragment)	MBD5	910	358	0.572	GNPLQ^SQLPI
A0A0D9SF16	Methyl-CpG-binding domain protein 5 (Fragment)	MBD5	910	445	0.813	LTHLQ^SLLNN
A0A0D9SF18	Transcription factor 4 (Fragment)	TCF4	202	42	0.621	ESNLQ^GCHQQ
A0A0D9SF28	Neurobeachin	NBEA	2946	704	0.512	EDELQ^SILNY
A0A0D9SF28	Neurobeachin	NBEA	2946	2141	0.551	VSLLQ^EKEID
A0A0D9SF51	Phosphoinositide phospholipase C (EC 3.1.4.11) (Fragment)	PLCB1	960	320	0.571	SPKQQ^AKMAE
A0A0D9SF53	RNA helicase (EC 3.6.4.13)	DDX3X	733	27	0.637	SSDNQ^SGGST
A0A0D9SF54	Spectrin alpha chain, non-erythrocytic 1	SPTAN1	2457	79	0.812	PTNLQ^GKLQK
A0A0D9SF54	Spectrin alpha chain, non-erythrocytic 1	SPTAN1	2457	608	0.591	PSNLQ^GKVQK
A0A0D9SF54	Spectrin alpha chain, non-erythrocytic 1	SPTAN1	2457	2011	0.559	DAGLQ^AFQQE
A0A0D9SF58	Chromosome transmission fidelity protein 18 homolog	CHTF18	1184	302	0.511	RPRLQ^VVKRL
A0A0D9SF60	Plakophilin-4	PKP4	1208	544	0.533	FPSVQ^ANAAA
A0A0D9SF60	Plakophilin-4	PKP4	1208	1039	0.627	SPIIQ^SVGST
A0A0D9SF70	ADP-ribosylation factor GTPase-activating protein 2 (Zinc finger protein 289, ID1 regulated, isoform CRA_d)	ARFGAP2 ZNF289 hCG_1811553	385	316	0.563	RSRLQ^QLSGS
A0A0D9SF86	Membrane-associated guanylate kinase, WW and PDZ domain-containing protein 2 (Fragment)	MAGI2	183	176	0.842	FSSLQ^AVEQK
A0A0D9SF91	Ubiquitin-protein ligase E3A (Fragment)	UBE3A	187	179	0.515	LKSLQ^AKDED
A0A0D9SFA8	Mitochondrial glutamate carrier 1 (Fragment)	SLC25A22	97	37	0.872	KTRLQ^NQQNG
A0A0D9SFB1	Dynamin GTPase (EC 3.6.5.5)	DNM1	835	301	0.846	RNKLQ^SQLLS
A0A0D9SFB2	RING-type domain-containing protein (Fragment)		70	6	0.648	AKRLQ^AELSC
A0A0D9SFB3	RNA helicase (EC 3.6.4.13)	DDX3X	640	27	0.637	SSDNQ^SGGST
A0A0D9SFC7	Leukocyte immunoglobulin-like receptor subfamily A member 2	LILRA2	203	22	0.613	RTHVQ^AGHLP
A0A0D9SFD6	Bifunctional polynucleotide phosphatase/kinase (Fragment)	PNKP	256	83	0.533	GVKPQ^GKLVI
A0A0D9SFE1	Mitochondrial glutamate carrier 1 (Fragment)	SLC25A22	247	37	0.872	KTRLQ^NQQNG
A0A0D9SFE4	Dynamin GTPase (EC 3.6.5.5)	DNM1	864	301	0.846	RNKLQ^SQLLS
A0A0D9SFE5	Lamin B1, isoform CRA_a (Lamin-B1)	LMNB1 hCG_27033	329	31	0.726	LSRLQ^EKEEL
A0A0D9SFF0	Forkhead box protein M1	FOXM1	748	650	0.7	TTPLQ^SAPPL
A0A0D9SFF3	Zinc finger protein 40	HIVEP1	583	285	0.543	FVPLQ^AGPVQ
A0A0D9SFF3	Zinc finger protein 40	HIVEP1	583	351	0.753	TPGLQ^SLPSL
A0A0D9SFF6	Spectrin alpha chain, non-erythrocytic 1 (Fragment)	SPTAN1	153	91	0.812	PTNLQ^GKLQK
A0A0D9SFG7	Histone-lysine N-methyltransferase EHMT1 (Fragment)	EHMT1	139	102	0.619	KPALQ^AQPLR
A0A0D9SFH5	Dedicator of cytokinesis protein 9	DOCK9	705	24	0.667	ESPLQ^YKDAA
A0A0D9SFK2	Unconventional myosin-XVIIIa	MYO18A	2038	646	0.684	FSKLQ^AAMKV
A0A0D9SFL5	Trafficking kinesin-binding protein 1	TRAK1	849	825	0.523	GSSMQ^MKAPV
A0A0D9SFM0	E3 ubiquitin-protein ligase SHPRH (SNF2 histone linker PHD RING helicase, isoform CRA_a)	SHPRH hCG_18061	1687	1408	0.56	TSQLQ^KKLGQ
A0A0D9SFP6	Tyrosine-protein kinase receptor (EC 2.7.10.1)	NTRK3	864	249	0.676	VTGLQ^SINTH
A0A0D9SFQ2	Calcium binding tyrosine-(Y)-phosphorylation regulated (Fibrousheathin 2), isoform CRA_a (Calcium-binding tyrosine phosphorylation-regulated protein)	CABYR hCG_37186	395	184	0.653	EVTLQ^ADIEV
A0A0D9SFQ2	Calcium binding tyrosine-(Y)-phosphorylation regulated (Fibrousheathin 2), isoform CRA_a (Calcium-binding tyrosine phosphorylation-regulated protein)	CABYR hCG_37186	395	234	0.667	KENEQ^SKENE
A0A0D9SFS4	Histone-lysine N-methyltransferase EHMT1 (Fragment)	EHMT1	134	102	0.619	KPALQ^AQPLR
A0A0D9SFU6	Neuronal acetylcholine receptor subunit alpha-4	CHRNA4	111	105	0.812	VARLQ^AALGP
A0A0D9SFU9	Arf-GAP with GTPase, ANK repeat and PH domain-containing protein 5	AGAP5	686	447	0.845	LASLQ^SCESS
A0A0D9SFW1	zf-C3HC4 domain-containing protein (Fragment)		35	6	0.648	AKRLQ^AELSC
A0A0D9SFX4	Histone-lysine N-methyltransferase EHMT1 (Fragment)	EHMT1	268	170	0.619	KPALQ^AQPLR
A0A0D9SFX5	Transcription factor 4 (Fragment)	TCF4	228	49	0.621	ESNLQ^GCHQQ
A0A0D9SFY5	Lamin-B1 (Fragment)	LMNB1	166	31	0.726	LSRLQ^EKEEL
A0A0D9SG04	Cordon-bleu protein-like 1	COBLL1	1233	441	0.638	IPPHQ^SDENS
A0A0D9SG04	Cordon-bleu protein-like 1	COBLL1	1233	966	0.502	ASNAQ^AKPSS
A0A0D9SG05	Homeobox protein NANOGP8	NANOGP8	289	233	0.535	EESLQ^SCMHF
A0A0D9SG12	RNA helicase (EC 3.6.4.13)	DDX3X	647	27	0.637	SSDNQ^SGGST
A0A0D9SG17	Phosphoinositide phospholipase C (EC 3.1.4.11) (Fragment)	PLCB1	961	320	0.571	SPKQQ^AKMAE
A0A0D9SG23	Methyl-CpG-binding domain protein 5	MBD5	1086	286	0.614	GSPVQ^SSCAM
A0A0D9SG23	Methyl-CpG-binding domain protein 5	MBD5	1086	750	0.553	SSVLQ^NIPLR
A0A0D9SG23	Methyl-CpG-binding domain protein 5	MBD5	1086	880	0.572	GNPLQ^SQLPI
A0A0D9SG23	Methyl-CpG-binding domain protein 5	MBD5	1086	967	0.813	LTHLQ^SLLNN
A0A0D9SG52	RING-type domain-containing protein (Fragment)		128	6	0.648	AKRLQ^AELSC
A0A0D9SG55	Transcription factor 4 (Fragment)	TCF4	156	101	0.875	NSRIQ^SKTER
A0A0D9SG55	Transcription factor 4 (Fragment)	TCF4	156	119	0.621	ESNLQ^GCHQS
A0A0D9SG61	Transcription factor 4 (Fragment)	TCF4	204	77	0.875	NSRIQ^SKTER
A0A0D9SG61	Transcription factor 4 (Fragment)	TCF4	204	95	0.621	ESNLQ^GCHQQ
A0A0D9SG62	Mitogen-activated protein kinase kinase kinase kinase 4	MAP4K4	1044	441	0.543	DSPLQ^GSGQQ
A0A0D9SG62	Mitogen-activated protein kinase kinase kinase kinase 4	MAP4K4	1044	717	0.537	NTRPQ^SDTPE
A0A0D9SG62	Mitogen-activated protein kinase kinase kinase kinase 4	MAP4K4	1044	962	0.51	DVVLQ^WGEMP
A0A0D9SG77	Ubiquitin-protein ligase E3A	UBE3A	765	159	0.515	LKSLQ^AKDED
A0A0D9SG79	Ubiquitin-associated protein 1 (Fragment)	UBAP1	528	236	0.687	GSVLQ^DEEVL
A0A0D9SG84	Mitochondrial glutamate carrier 1 (Fragment)	SLC25A22	117	37	0.872	KTRLQ^NQQNG
A0A0D9SGE5	Transcription factor 4 (Fragment)	TCF4	221	101	0.875	NSRIQ^SKTER
A0A0D9SGE5	Transcription factor 4 (Fragment)	TCF4	221	119	0.621	ESNLQ^GCHQQ
A0A0D9SGF6	Spectrin alpha chain, non-erythrocytic 1	SPTAN1	2498	79	0.812	PTNLQ^GKLQK
A0A0D9SGF6	Spectrin alpha chain, non-erythrocytic 1	SPTAN1	2498	608	0.591	PSNLQ^GKVQK
A0A0D9SGF6	Spectrin alpha chain, non-erythrocytic 1	SPTAN1	2498	2031	0.559	DAGLQ^AFQQE
A0A0D9SGH8	Transcription factor 7-like 2	TCF7L2	584	130	0.565	RTYLQ^MKWPL
A0A0D9SGH8	Transcription factor 7-like 2	TCF7L2	584	144	0.503	AGSLQ^SRQAL
A0A0D9SGJ4	Transcription factor 4	TCF4	134	122	0.523	TSQVQ^AILLP
A0A0D9SGJ6	Phosphoinositide 5-phosphatase (EC 3.1.3.36)	SYNJ1	1526	1177	0.618	TPESQ^SKTSE
A0A0D9SGJ6	Phosphoinositide 5-phosphatase (EC 3.1.3.36)	SYNJ1	1526	1337	0.722	PARSQ^SQENM
A0A0G2JH29	Ornithine decarboxylase antizyme 3	OAZ3	190	29	0.673	RSCLQ^CSESL
A0A0G2JH31	HLA class II histocompatibility antigen, DQ beta 2 chain	HLA-DQB2	279	212	0.614	HPSLQ^SPITV
A0A0G2JH31	HLA class II histocompatibility antigen, DQ beta 2 chain	HLA-DQB2	279	272	0.691	SAMIQ^SGERA
A0A0G2JH35	Potassium voltage-gated channel subfamily KQT member 2 (Fragment)	KCNQ2	728	665	0.815	FSISQ^SKENL
A0A0G2JHL1	G patch domain and ankyrin repeat-containing protein 1 (GPANK1)	GPANK1	356	216	0.662	TPSLQ^YCENC
A0A0G2JHN4	Alpha-helical coiled-coil rod protein (Coiled-coil alpha-helical rod protein 1) (Fragment)	CCHCR1	316	81	0.566	ETSLQ^QKMRL
A0A0G2JHN4	Alpha-helical coiled-coil rod protein (Coiled-coil alpha-helical rod protein 1) (Fragment)	CCHCR1	316	263	0.607	QVRVQ^SLTHI
A0A0G2JI07	Collagen alpha-2(XI) chain (Fragment)	COL11A2	624	97	0.693	RPGLQ^APLLT
A0A0G2JI40	Alpha-helical coiled-coil rod protein (Coiled-coil alpha-helical rod protein 1) (Fragment)	CCHCR1	171	143	0.566	ETSLQ^QKMRL
A0A0G2JI85	Receptor protein-tyrosine kinase (EC 2.7.10.1) (Fragment)	DDR1	378	36	0.563	IVTLQ^GVTGG
A0A0G2JI89	Phosphatidylserine lipase ABHD16A (Fragment)	ABHD16A	263	105	0.634	THRNQ^SSENK
A0A0G2JIA5	Valyl-tRNA synthetase (EC 6.1.1.9)	VARS2	1063	932	0.874	RVLLQ^SSEPG
A0A0G2JII5	Alpha-helical coiled-coil rod protein (Coiled-coil alpha-helical rod protein 1)	CCHCR1	729	117	0.566	ETSLQ^QKMRL
A0A0G2JII5	Alpha-helical coiled-coil rod protein (Coiled-coil alpha-helical rod protein 1)	CCHCR1	729	299	0.607	QVRVQ^SLTHI
A0A0G2JII5	Alpha-helical coiled-coil rod protein (Coiled-coil alpha-helical rod protein 1)	CCHCR1	729	376	0.529	KVTSQ^SQEQA
A0A0G2JIL2	Alpha-helical coiled-coil rod protein (Coiled-coil alpha-helical rod protein 1) (Fragment)	CCHCR1	171	143	0.566	ETSLQ^QKMRL
A0A0G2JIR1	Histone-lysine N-methyltransferase EHMT2	EHMT2	1233	729	0.82	HVLLQ^AGANI
A0A0G2JIS2	Histone-lysine N-methyltransferase EHMT2	EHMT2	1176	672	0.82	HVLLQ^AGANI
A0A0G2JIT9	Alpha-helical coiled-coil rod protein (Coiled-coil alpha-helical rod protein 1) (Fragment)	CCHCR1	188	117	0.566	ETSLQ^QKMRL
A0A0G2JJ47	Alpha-helical coiled-coil rod protein (Coiled-coil alpha-helical rod protein 1)	CCHCR1	729	117	0.566	ETSLQ^QKMRL
A0A0G2JJ47	Alpha-helical coiled-coil rod protein (Coiled-coil alpha-helical rod protein 1)	CCHCR1	729	299	0.607	QVRVQ^SLTHI
A0A0G2JJ47	Alpha-helical coiled-coil rod protein (Coiled-coil alpha-helical rod protein 1)	CCHCR1	729	376	0.529	KVTSQ^SQEQA
A0A0G2JJD3	Alpha/beta hydrolase domain-containing protein 16A (EC 3.1.1.23) (Monoacylglycerol lipase ABHD16A) (Phosphatidylserine lipase ABHD16A)	ABHD16A BAT5 hCG_43724	601	181	0.634	THRNQ^SSENK
A0A0G2JJK2	Alpha-helical coiled-coil rod protein (Coiled-coil alpha-helical rod protein 1) (Fragment)	CCHCR1	316	81	0.566	ETSLQ^QKMRL
A0A0G2JJK2	Alpha-helical coiled-coil rod protein (Coiled-coil alpha-helical rod protein 1) (Fragment)	CCHCR1	316	263	0.607	QVRVQ^SLTHI
A0A0G2JJK7	Alpha-helical coiled-coil rod protein (Coiled-coil alpha-helical rod protein 1) (Fragment)	CCHCR1	152	117	0.566	ETSLQ^QKMRL
A0A0G2JJM1	BCL2-associated athanogene 6 (HLA-B-associated transcript 3) (Large proline-rich protein BAG6) (Fragment)	BAG6	742	285	0.627	ESRLQ^PFLQR
A0A0G2JJX2	RING-type E3 ubiquitin transferase (EC 2.3.2.27)	TRIM31	425	87	0.616	ASEVQ^SKRKE
A0A0G2JJZ1	Alpha-helical coiled-coil rod protein (Coiled-coil alpha-helical rod protein 1) (Fragment)	CCHCR1	188	117	0.566	ETSLQ^QKMRL
A0A0G2JK23	BCL2-associated athanogene 6 (HLA-B-associated transcript 3) (Large proline-rich protein BAG6)	BAG6	1132	291	0.627	ESRLQ^PFLQR
A0A0G2JK44	Bromodomain-containing protein 2	BRD2	836	616	0.859	GTKLQ^AGVQW
A0A0G2JK64	Histone-lysine N-methyltransferase EHMT2	EHMT2	1267	763	0.82	HVLLQ^AGANI
A0A0G2JKF9	GABBR1 (Gamma-aminobutyric acid type B receptor subunit 1)	GABBR1	961	917	0.803	RHQLQ^SRQQL
A0A0G2JKJ3	HLA class II histocompatibility antigen, DQ alpha 1 chain	HLA-DQA1	115	89	0.701	HPLLQ^SAWLL
A0A0G2JL35	COL11A2 (Collagen alpha-2(XI) chain)	COL11A2	1736	97	0.693	RPGLQ^APLLT
A0A0G2JL47	BCL2-associated athanogene 6 (HLA-B-associated transcript 3) (Large proline-rich protein BAG6)	BAG6	1077	285	0.627	ESRLQ^PFLQR
A0A0G2JL52	Valyl-tRNA synthetase (EC 6.1.1.9)	VARS2	1093	962	0.874	RVLLQ^SSEPG
A0A0G2JLA3	Uncharacterized protein		301	262	0.669	RPTHQ^SELLL
A0A0G2JLG4	Acid-sensing ion channel 5 (Fragment)	ASIC5	411	217	0.751	GETLQ^AKRKV
A0A0G2JLJ6	Zinc finger protein 615 (Fragment)	ZNF615	8	3	0.548	MMQ^AQESL
A0A0G2JLK9	Lysosomal thioesterase PPT2 (Fragment)	PPT2	127	79	0.669	RPTHQ^SELLL
A0A0G2JLL3	Uncharacterized protein		301	262	0.669	RPTHQ^SELLL
A0A0G2JLL6	Uncharacterized protein		359	188	0.712	VVPLQ^AGDGE
A0A0G2JLM6	TBC1 domain family member 3B	TBC1D3B	549	247	0.57	VATSQ^SKTMG
A0A0G2JLM7	Killer cell immunoglobulin-like receptor 3DL2	KIR3DL2	438	235	0.938	GPTVQ^AGENV
A0A0G2JLP2	Killer cell immunoglobulin-like receptor 3DL2	KIR3DL2	455	235	0.938	GPTVQ^AGENV
A0A0G2JLR5	Ras association domain-containing protein 7	RASSF7	337	194	0.727	QARLQ^ALSAA
A0A0G2JLR5	Ras association domain-containing protein 7	RASSF7	337	208	0.876	AARLQ^ALDAQ
A0A0G2JLS1	Leucine-rich repeat-containing protein 56	LRRC56	542	60	0.79	PARLQ^ALARV
A0A0G2JLS1	Leucine-rich repeat-containing protein 56	LRRC56	542	473	0.898	STDLQ^SRGRR
A0A0G2JLS4	Leukocyte immunoglobulin-like receptor subfamily B member 1 (Fragment)	LILRB1	684	40	0.613	RTHVQ^AGHLP
A0A0G2JLS4	Leukocyte immunoglobulin-like receptor subfamily B member 1 (Fragment)	LILRB1	684	292	0.562	GAQPQ^AGLSQ
A0A0G2JLS7	Leukocyte immunoglobulin-like receptor subfamily B member 2 (Fragment)	LILRB2	219	73	0.519	GSDPQ^SGLGR
A0A0G2JLT7	Leukocyte immunoglobulin-like receptor subfamily B member 3	LILRB3	631	22	0.844	RTRMQ^AGPFP
A0A0G2JLU2	Leukocyte immunoglobulin-like receptor subfamily B member 3	LILRB3	191	22	0.777	RTRVQ^AGPFP
A0A0G2JLU6	Immunoglobulin alpha Fc receptor	FCAR	287	170	0.64	LPQHQ^SGEHP
A0A0G2JLU7	Killer cell immunoglobulin-like receptor 3DL2	KIR3DL2	455	235	0.938	GPTVQ^AGENV
A0A0G2JLV0	Antigen peptide transporter 2	TAP2	702	569	0.545	TYGLQ^SCEDD
A0A0G2JLV5	Leukocyte immunoglobulin-like receptor subfamily A member 3 (Fragment)	LILRA3	105	22	0.662	RTHVQ^AGPLP
A0A0G2JLW6	Disks large-associated protein 2	DLGAP2	975	298	0.67	LTVSQ^AKEAY
A0A0G2JLW6	Disks large-associated protein 2	DLGAP2	975	433	0.639	RSRNQ^SYMRA
A0A0G2JLX2	KIR3DL1 (Killer cell immunoglobulin-like receptor 3DL1)	KIR3DL1	444	235	0.915	GPKVQ^AGESV
A0A0G2JLX6	Leukocyte immunoglobulin-like receptor subfamily A member 6	LILRA6	382	22	0.777	RTRVQ^AGPFP
A0A0G2JLX7	Killer cell immunoglobulin-like receptor 3DL2	KIR3DL2	438	235	0.938	GPTVQ^AGENV
A0A0G2JLZ2	Killer cell immunoglobulin-like receptor 3DL3	KIR3DL3	410	235	0.938	GPTVQ^AGENV
A0A0G2JLZ4	Killer cell immunoglobulin-like receptor 3DL2	KIR3DL2	455	235	0.938	GPTVQ^AGENV
A0A0G2JM05	Leukocyte immunoglobulin-like receptor subfamily B member 2 (Fragment)	LILRB2	218	72	0.519	GSDPQ^SGLGR
A0A0G2JM09	Killer cell immunoglobulin-like receptor (Killer cell immunoglobulin-like receptor 3DL3)	KIR3DL3	410	235	0.938	GPTVQ^AGENV
A0A0G2JM12	Casein kinase II subunit beta (Phosvitin)	CSNK2B	304	216	0.844	SPQLQ^SSLPE
A0A0G2JM16	Mucin-4	MUC4	5314	615	0.726	TTALQ^AAPSS
A0A0G2JM16	Mucin-4	MUC4	5314	789	0.538	RPTGQ^SSPTS
A0A0G2JM16	Mucin-4	MUC4	5314	4802	0.53	YSQLQ^KNSSW
A0A0G2JM20	Killer cell immunoglobulin-like receptor 3DL3	KIR3DL3	410	235	0.938	GPTVQ^AGENV
A0A0G2JM22	Killer cell immunoglobulin-like receptor 3DL1	KIR3DL1	427	235	0.915	GPKVQ^AGESV
A0A0G2JM27	Immunoglobulin alpha Fc receptor	FCAR	253	158	0.64	LPQHQ^SGEHP
A0A0G2JM30	Golgin subfamily A member 6-like protein 10	GOLGA6L10	474	85	0.658	STTLQ^DLESQ
A0A0G2JM36	KIR3DL2 protein (Killer cell immunoglobulin-like receptor 3DL2)	KIR3DL2	438	235	0.938	GPTVQ^AGENV
A0A0G2JM43	Leukocyte immunoglobulin-like receptor subfamily B member 4 (Fragment)	LILRB4	399	22	0.758	RTHMQ^AGPLP
A0A0G2JM46	Leukocyte immunoglobulin-like receptor subfamily B member 3	LILRB3	632	22	0.777	RTRVQ^AGPFP
A0A0G2JM53	Immunoglobulin alpha Fc receptor	FCAR	142	73	0.64	LPQHQ^SGEHP
A0A0G2JM57	Leukocyte immunoglobulin-like receptor subfamily B member 4	LILRB4	447	22	0.758	RTHMQ^AGPLP
A0A0G2JM59	Killer cell immunoglobulin-like receptor 3DL2	KIR3DL2	438	235	0.938	GPTVQ^AGENV
A0A0G2JM66	Killer cell immunoglobulin-like receptor 3DL1	KIR3DL1	427	235	0.915	GPKVQ^AGESV
A0A0G2JM84	Leukocyte immunoglobulin-like receptor subfamily B member 4	LILRB4	448	22	0.758	RTHMQ^AGPLP
A0A0G2JM87	Mucin-2	MUC2	1779	503	0.513	GVRLQ^VQLAP
A0A0G2JM95	Leukocyte immunoglobulin-like receptor subfamily A member 6	LILRA6	193	22	0.777	RTRVQ^AGPFP
A0A0G2JM97	Leukocyte immunoglobulin-like receptor subfamily A member 3 (Fragment)	LILRA3	37	22	0.662	RTHVQ^AGPLP
A0A0G2JM99	Leukocyte immunoglobulin-like receptor subfamily A member 3 (Fragment)	LILRA3	254	39	0.662	RTHVQ^AGPLP
A0A0G2JMA3	Killer cell immunoglobulin-like receptor 3DL2	KIR3DL2	455	235	0.938	GPTVQ^AGENV
A0A0G2JMC9	Leukocyte immunoglobulin-like receptor subfamily A member 2	LILRA2	490	22	0.613	RTHVQ^AGHLP
A0A0G2JMC9	Leukocyte immunoglobulin-like receptor subfamily A member 2	LILRA2	490	372	0.553	RSEHQ^AQQNQ
A0A0G2JME4	Apolipoprotein L5	APOL5	433	312	0.742	SSFLQ^SWKHL
A0A0G2JMF6	TBC1 domain family member 3B	TBC1D3B	549	247	0.57	VATSQ^SKTMG
A0A0G2JMH7	Leukocyte immunoglobulin-like receptor subfamily B member 4	LILRB4	449	22	0.758	RTHMQ^AGPLP
A0A0G2JMI1	Killer cell immunoglobulin-like receptor 3DL2	KIR3DL2	438	235	0.938	GPTVQ^AGENV
A0A0G2JMJ0	Leukocyte immunoglobulin-like receptor subfamily A member 3	LILRA3	205	22	0.662	RTHVQ^AGPLP
A0A0G2JMK7	Killer cell immunoglobulin-like receptor 3DL1	KIR3DL1	427	235	0.915	GPKVQ^AGESV
A0A0G2JML1	Leukocyte immunoglobulin-like receptor subfamily B member 4	LILRB4	448	22	0.758	RTHMQ^AGPLP
A0A0G2JMM1	Leukocyte immunoglobulin-like receptor subfamily B member 3	LILRB3	648	22	0.777	RTRVQ^AGPFP
A0A0G2JMN6	Leukocyte immunoglobulin-like receptor subfamily A member 6	LILRA6	504	22	0.777	RTRVQ^AGPFP
A0A0G2JMQ2	Killer cell immunoglobulin-like receptor (Killer cell immunoglobulin-like receptor 3DL3)	KIR3DL3	410	235	0.938	GPTVQ^AGENV
A0A0G2JMR1	Leukocyte immunoglobulin-like receptor subfamily B member 5 (Fragment)	LILRB5	158	22	0.684	RTCVQ^AGTLP
A0A0G2JMR2	Leukocyte immunoglobulin-like receptor subfamily A member 2 (Fragment)	LILRA2	327	22	0.613	RTHVQ^AGHLP
A0A0G2JMS0	Killer cell immunoglobulin-like receptor 3DL2	KIR3DL2	438	235	0.938	GPTVQ^AGENV
A0A0G2JMS7	Protein scribble homolog	SCRIB	1549	60	0.571	DVSLQ^ALPGD
A0A0G2JMS7	Protein scribble homolog	SCRIB	1549	290	0.78	GNRLQ^SLPFA
A0A0G2JMS7	Protein scribble homolog	SCRIB	1549	708	0.734	GVALQ^GAEHH
A0A0G2JMV4	Killer cell immunoglobulin-like receptor 3DS1	KIR3DS1	388	235	0.915	GPKVQ^AGESV
A0A0G2JMV9	Killer cell immunoglobulin-like receptor 2DS4 (Fragment)	KIR2DS4	171	72	0.938	GPTVQ^AGENV
A0A0G2JMW3	Cadherin-related family member 5	CDHR5	845	150	0.905	ETQLQ^AEDRD
A0A0G2JMW4	Ras association domain-containing protein 7	RASSF7	373	194	0.727	QARLQ^ALSAA
A0A0G2JMW4	Ras association domain-containing protein 7	RASSF7	373	208	0.876	AARLQ^ALDAQ
A0A0G2JMW7	Killer cell immunoglobulin-like receptor 3DL2	KIR3DL2	438	235	0.938	GPTVQ^AGENV
A0A0G2JMW8	Leukocyte immunoglobulin-like receptor subfamily A member 2	LILRA2	454	360	0.553	RSEHQ^AQQNQ
A0A0G2JMX0	Leukocyte immunoglobulin-like receptor subfamily A member 6	LILRA6	382	22	0.777	RTRVQ^AGPFP
A0A0G2JMX1	Mucin-4 (Fragment)	MUC4	5333	686	0.726	TTALQ^AAPSS
A0A0G2JMX1	Mucin-4 (Fragment)	MUC4	5333	860	0.538	RPTGQ^SSPTS
A0A0G2JMX1	Mucin-4 (Fragment)	MUC4	5333	4820	0.53	YSQLQ^KNSSW
A0A0G2JMX5	Leukocyte immunoglobulin-like receptor subfamily B member 5	LILRB5	622	22	0.684	RTCVQ^AGTLP
A0A0G2JMX5	Leukocyte immunoglobulin-like receptor subfamily B member 5	LILRB5	622	476	0.679	RHRHQ^SKHRT
A0A0G2JMX7	Microtubule-associated protein	MAPT	776	579	0.509	KSRLQ^TAPVP
A0A0G2JMX7	Microtubule-associated protein	MAPT	776	623	0.594	LSNVQ^SKCGS
A0A0G2JMY9	Leukocyte immunoglobulin-like receptor subfamily A member 3	LILRA3	489	22	0.662	RTHVQ^AGPLP
A0A0G2JMZ2	Leucine-rich repeat-containing protein 37A3	LRRC37A3	1700	481	0.587	ETSFQ^SPEPI
A0A0G2JMZ2	Leucine-rich repeat-containing protein 37A3	LRRC37A3	1700	1075	0.522	MKVLQ^ARKNY
A0A0G2JMZ3	Leukocyte immunoglobulin-like receptor subfamily B member 3	LILRB3	649	22	0.777	RTRVQ^AGPFP
A0A0G2JMZ6	Kinesin-like protein (Fragment)	KIF5C	860	392	0.612	KEVLQ^ALEEL
A0A0G2JN05	Killer cell immunoglobulin-like receptor 3DS1	KIR3DS1 LOC112268355	287	140	0.915	GPKVQ^AGESV
A0A0G2JN08	Leukocyte immunoglobulin-like receptor subfamily B member 3	LILRB3	489	22	0.844	RTRMQ^AGPFP
A0A0G2JN16	Transcription factor TFIIIB component B'' homolog	BDP1	846	487	0.526	NATVQ^AGPSK
A0A0G2JN29	Nodal modulator 1	NOMO1	1267	523	0.702	LVTLQ^SLSRQ
A0A0G2JN29	Nodal modulator 1	NOMO1	1267	1192	0.796	TSRLQ^GVRAL
A0A0G2JN35	Leukocyte immunoglobulin-like receptor subfamily B member 2	LILRB2	602	456	0.519	GSDPQ^SGLGR
A0A0G2JN36	Leukocyte immunoglobulin-like receptor subfamily A member 6	LILRA6	382	22	0.777	RTRVQ^AGPFP
A0A0G2JN40	Multiple epidermal growth factor-like domains protein 11 (Fragment)	MEGF11	903	15	0.682	FSFLQ^ATLAL
A0A0G2JN42	Mucin-6	MUC6	2439	775	0.646	KSCSQ^SSENK
A0A0G2JN42	Mucin-6	MUC6	2439	1322	0.525	TSTAQ^STTRT
A0A0G2JN43	Leukocyte immunoglobulin-like receptor subfamily A member 6	LILRA6	481	22	0.777	RTRVQ^AGPFP
A0A0G2JN45	Killer cell immunoglobulin-like receptor 3DL2	KIR3DL2	438	235	0.938	GPTVQ^AGENV
A0A0G2JN47	Killer cell immunoglobulin-like receptor 3DL1	KIR3DL1	427	235	0.915	GPKVQ^AGESV
A0A0G2JN48	Killer cell immunoglobulin-like receptor 3DL1	KIR3DL1	411	235	0.915	GPKVQ^AGESV
A0A0G2JN52	Serine/threonine-protein phosphatase 2A regulatory subunit B'' subunit beta	PPP2R3B	575	293	0.539	SSFLQ^NVALL
A0A0G2JN54	Mucin-4	MUC4	4969	688	0.726	TTALQ^AAPSS
A0A0G2JN54	Mucin-4	MUC4	4969	862	0.538	RPTGQ^SSPTS
A0A0G2JN54	Mucin-4	MUC4	4969	4874	0.53	YSQLQ^KNSSW
A0A0G2JN57	Killer cell immunoglobulin-like receptor (Killer cell immunoglobulin-like receptor 3DL3)	KIR3DL3	410	235	0.938	GPTVQ^AGENV
A0A0G2JN67	Leukocyte immunoglobulin-like receptor subfamily B member 3	LILRB3	648	22	0.844	RTRMQ^AGPFP
A0A0G2JNA1	Killer cell immunoglobulin-like receptor 3DL2	KIR3DL2	222	140	0.938	GPTVQ^AGENV
A0A0G2JNB1	KAT8 regulatory NSL complex subunit 1	KANSL1	1104	895	0.601	EVDLQ^SLKGS
A0A0G2JNB3	Leukocyte immunoglobulin-like receptor subfamily B member 3	LILRB3	632	22	0.844	RTRMQ^AGPFP
A0A0G2JNC7	Baculoviral IAP repeat-containing protein 1	NAIP	1241	18	0.76	VHSLQ^SSLNI
A0A0G2JNC7	Baculoviral IAP repeat-containing protein 1	NAIP	1241	197	0.774	TPDLQ^SRGEL
A0A0G2JNC7	Baculoviral IAP repeat-containing protein 1	NAIP	1241	711	0.552	KTAYQ^SNTVA
A0A0G2JNC9	Leucine-rich repeat-containing protein 37A	LRRC37A	1700	481	0.587	ETSFQ^SPEPI
A0A0G2JNC9	Leucine-rich repeat-containing protein 37A	LRRC37A	1700	1075	0.522	MKVLQ^ARKNY
A0A0G2JNE3	Killer cell immunoglobulin-like receptor 2DS4	KIR2DS4	398	234	0.938	GPTVQ^AGENV
A0A0G2JNE7	Leukocyte immunoglobulin-like receptor subfamily B member 2	LILRB2	498	440	0.519	GSDPQ^SGLGR
A0A0G2JNE9	Leukocyte immunoglobulin-like receptor subfamily B member 4	LILRB4	448	22	0.758	RTHMQ^AGPLP
A0A0G2JNF3	Killer cell immunoglobulin-like receptor 3DL1	KIR3DL1	427	235	0.915	GPKVQ^AGESV
A0A0G2JNF6	Leukocyte immunoglobulin-like receptor subfamily B member 5 (Fragment)	LILRB5	151	22	0.684	RTCVQ^AGTLP
A0A0G2JNG2	Leukocyte immunoglobulin-like receptor subfamily A member 4	LILRA4	400	22	0.815	RTRVQ^AENLP
A0A0G2JNH0	Leukocyte immunoglobulin-like receptor subfamily B member 2	LILRB2	510	452	0.519	GSDPQ^SGLGR
A0A0G2JNH4	Immunoglobulin alpha Fc receptor	FCAR	275	158	0.64	LPQHQ^SGEHP
A0A0G2JNH6	Golgin subfamily A member 6-like protein 10	GOLGA6L10	474	85	0.658	STTLQ^DLESQ
A0A0G2JNI5	Killer cell immunoglobulin-like receptor 3DL3	KIR3DL3	410	235	0.938	GPTVQ^AGENV
A0A0G2JNJ1	Killer cell immunoglobulin-like receptor 3DL3	KIR3DL3	410	235	0.938	GPTVQ^AGENV
A0A0G2JNJ5	Mucin-4 (Fragment)	MUC4	1149	636	0.53	YSQLQ^KNSSW
A0A0G2JNJ8	Mucin-6	MUC6	2439	775	0.646	KSCSQ^SSENK
A0A0G2JNJ8	Mucin-6	MUC6	2439	1322	0.525	TSTAQ^STTRT
A0A0G2JNK5	tRNA-intron lyase (EC 4.6.1.16) (Fragment)	TSEN34	252	208	0.786	DWRVQ^SKDWP
A0A0G2JNK9	Leukocyte immunoglobulin-like receptor subfamily B member 1 (Fragment)	LILRB1	510	21	0.613	RTHVQ^AGHLP
A0A0G2JNK9	Leukocyte immunoglobulin-like receptor subfamily B member 1 (Fragment)	LILRB1	510	273	0.562	GAQPQ^AGLSQ
A0A0G2JNK9	Leukocyte immunoglobulin-like receptor subfamily B member 1 (Fragment)	LILRB1	510	451	0.519	GSDPQ^SGLGR
A0A0G2JNL0	tRNA-intron lyase (EC 4.6.1.16) (Fragment)	TSEN34	251	208	0.786	DWRVQ^SKDWP
A0A0G2JNL3	Mucin-4	MUC4	2138	688	0.726	TTALQ^AAPSS
A0A0G2JNL3	Mucin-4	MUC4	2138	862	0.538	RPTGQ^SSPTS
A0A0G2JNL3	Mucin-4	MUC4	2138	1626	0.53	YSQLQ^KNSSW
A0A0G2JNM2	Leukocyte immunoglobulin-like receptor subfamily B member 1	LILRB1	667	39	0.613	RTHVQ^AGHLP
A0A0G2JNM2	Leukocyte immunoglobulin-like receptor subfamily B member 1	LILRB1	667	291	0.562	GAQPQ^AGLSQ
A0A0G2JNM2	Leukocyte immunoglobulin-like receptor subfamily B member 1	LILRB1	667	469	0.519	GSDPQ^SGLGR
A0A0G2JNM3	Mucin-4 (Fragment)	MUC4	5385	686	0.726	TTALQ^AAPSS
A0A0G2JNM3	Mucin-4 (Fragment)	MUC4	5385	860	0.538	RPTGQ^SSPTS
A0A0G2JNM3	Mucin-4 (Fragment)	MUC4	5385	4872	0.53	YSQLQ^KNSSW
A0A0G2JNM4	Killer cell immunoglobulin-like receptor 3DL1	KIR3DL1	444	235	0.915	GPKVQ^AGESV
A0A0G2JNN3	Leukocyte receptor cluster member 8 (Fragment)	LENG8	726	173	0.531	KEVLQ^ARLQD
A0A0G2JNN5	Killer cell immunoglobulin-like receptor 3DL2	KIR3DL2	438	235	0.938	GPTVQ^AGENV
A0A0G2JNP1	Leucine-rich repeat-containing protein 37A2	LRRC37A2	1700	481	0.587	ETSFQ^SPEPI
A0A0G2JNP1	Leucine-rich repeat-containing protein 37A2	LRRC37A2	1700	1075	0.522	MKVLQ^ARKNY
A0A0G2JNP3	Leukocyte immunoglobulin-like receptor subfamily B member 5	LILRB5	643	22	0.684	RTCVQ^AGTLP
A0A0G2JNP3	Leukocyte immunoglobulin-like receptor subfamily B member 5	LILRB5	643	484	0.679	RHRHQ^SKHRT
A0A0G2JNQ6	Leukocyte immunoglobulin-like receptor subfamily B member 1	LILRB1	652	22	0.613	RTHVQ^AGHLP
A0A0G2JNQ6	Leukocyte immunoglobulin-like receptor subfamily B member 1	LILRB1	652	274	0.562	GAQPQ^AGLSQ
A0A0G2JNQ6	Leukocyte immunoglobulin-like receptor subfamily B member 1	LILRB1	652	453	0.519	GSDPQ^SGLGR
A0A0G2JNQ7	Leukocyte immunoglobulin-like receptor subfamily B member 2	LILRB2	597	451	0.519	GSDPQ^SGLGR
A0A0G2JNR0	Leukocyte immunoglobulin-like receptor subfamily B member 5 (Fragment)	LILRB5	160	22	0.684	RTCVQ^AGTLP
A0A0G2JNR3	Leukocyte immunoglobulin-like receptor subfamily B member 1	LILRB1	510	22	0.613	RTHVQ^AGHLP
A0A0G2JNR3	Leukocyte immunoglobulin-like receptor subfamily B member 1	LILRB1	510	274	0.562	GAQPQ^AGLSQ
A0A0G2JNR3	Leukocyte immunoglobulin-like receptor subfamily B member 1	LILRB1	510	452	0.519	GSDPQ^SGLGR
A0A0G2JNR6	Serine/threonine-protein phosphatase 2A regulatory subunit B'' subunit beta	PPP2R3B	575	293	0.539	SSFLQ^NVALL
A0A0G2JNR7	Killer cell immunoglobulin-like receptor 3DL3	KIR3DL3	425	235	0.938	GPTVQ^AGENV
A0A0G2JNS3	Immunoglobulin alpha Fc receptor	FCAR	239	170	0.64	LPQHQ^SGEHP
A0A0G2JNT7	KAT8 regulatory NSL complex subunit 1	KANSL1	1105	896	0.601	EVDLQ^SLKGS
A0A0G2JNT8	Leukocyte immunoglobulin-like receptor subfamily B member 2	LILRB2	585	439	0.519	GSDPQ^SGLGR
A0A0G2JNU1	Killer cell immunoglobulin-like receptor 3DL1	KIR3DL1	427	235	0.915	GPKVQ^AGESV
A0A0G2JNU3	Transcription factor TFIIIB component B'' homolog	BDP1	2624	487	0.526	NATVQ^AGPSK
A0A0G2JNU3	Transcription factor TFIIIB component B'' homolog	BDP1	2624	1708	0.832	VTTDQ^SKEGK
A0A0G2JNU3	Transcription factor TFIIIB component B'' homolog	BDP1	2624	2165	0.588	ENKDQ^SKLAC
A0A0G2JNU3	Transcription factor TFIIIB component B'' homolog	BDP1	2624	2445	0.549	EAAFQ^SRGSR
A0A0G2JNW3	Leukocyte immunoglobulin-like receptor subfamily B member 3	LILRB3	191	22	0.777	RTRVQ^AGPFP
A0A0G2JNW7	Solute carrier family 12 member 7	SLC12A7	1083	521	0.757	GAGLQ^SLTGA
A0A0G2JNY3	Rho GTPase-activating protein 27	ARHGAP27	889	682	0.798	RPTLQ^SLREK
A0A0G2JNY7	Leukocyte immunoglobulin-like receptor subfamily B member 5	LILRB5	490	22	0.684	RTCVQ^AGTLP
A0A0G2JNY7	Leukocyte immunoglobulin-like receptor subfamily B member 5	LILRB5	490	384	0.679	RHRHQ^SKHRT
A0A0G2JNZ2	Protein scribble homolog	SCRIB	1630	141	0.571	DVSLQ^ALPGD
A0A0G2JNZ2	Protein scribble homolog	SCRIB	1630	371	0.78	GNRLQ^SLPFA
A0A0G2JNZ2	Protein scribble homolog	SCRIB	1630	789	0.734	GVALQ^GAEHH
A0A0G2JP03	Uncharacterized protein (Fragment)		293	117	0.938	GPTVQ^AGENV
A0A0G2JP11	Immunoglobulin alpha Fc receptor	FCAR	227	158	0.64	LPQHQ^SGEHP
A0A0G2JP19	Leucine-rich repeat-containing protein 37A2	LRRC37A2	1700	481	0.587	ETSFQ^SPEPI
A0A0G2JP19	Leucine-rich repeat-containing protein 37A2	LRRC37A2	1700	1075	0.522	MKVLQ^ARKNY
A0A0G2JP21	Golgin subfamily A member 6-like protein 22	GOLGA6L22	659	252	0.594	GKELQ^SVSAK
A0A0G2JP25	Leukocyte immunoglobulin-like receptor subfamily B member 4	LILRB4	448	22	0.758	RTHMQ^AGPLP
A0A0G2JP44	Cadherin-related family member 5 (Mucin and cadherin-like, isoform CRA_c)	CDHR5 MUCDHL hCG_1778294	651	150	0.905	ETQLQ^AEDRD
A0A0G2JP59	Killer cell immunoglobulin-like receptor 3DL2 (Fragment)	KIR3DL2	333	235	0.938	GPTVQ^AGENV
A0A0G2JP64	Leukocyte immunoglobulin-like receptor subfamily B member 1	LILRB1	668	39	0.613	RTHVQ^AGHLP
A0A0G2JP64	Leukocyte immunoglobulin-like receptor subfamily B member 1	LILRB1	668	291	0.562	GAQPQ^AGLSQ
A0A0G2JP64	Leukocyte immunoglobulin-like receptor subfamily B member 1	LILRB1	668	469	0.519	GSDPQ^SGLGR
A0A0G2JP67	Killer cell immunoglobulin-like receptor 3DL2	KIR3DL2	438	235	0.938	GPTVQ^AGENV
A0A0G2JP80	Leukocyte immunoglobulin-like receptor subfamily B member 1 (Fragment)	LILRB1	652	21	0.613	RTHVQ^AGHLP
A0A0G2JP80	Leukocyte immunoglobulin-like receptor subfamily B member 1 (Fragment)	LILRB1	652	273	0.562	GAQPQ^AGLSQ
A0A0G2JP80	Leukocyte immunoglobulin-like receptor subfamily B member 1 (Fragment)	LILRB1	652	452	0.519	GSDPQ^SGLGR
A0A0G2JP84	Leukocyte immunoglobulin-like receptor subfamily B member 4	LILRB4	447	22	0.758	RTHMQ^AGPLP
A0A0G2JP87	Alpha-helical coiled-coil rod protein (Coiled-coil alpha-helical rod protein 1)	CCHCR1	870	205	0.566	ETSLQ^QKMRL
A0A0G2JP87	Alpha-helical coiled-coil rod protein (Coiled-coil alpha-helical rod protein 1)	CCHCR1	870	387	0.607	QVRVQ^SLTHI
A0A0G2JP87	Alpha-helical coiled-coil rod protein (Coiled-coil alpha-helical rod protein 1)	CCHCR1	870	464	0.529	KVTSQ^SQEQA
A0A0G2JP89	Killer cell immunoglobulin-like receptor 3DL1	KIR3DL1	349	140	0.915	GPKVQ^AGESV
A0A0G2JP90	Nodal modulator 1	NOMO1	1100	356	0.702	LVTLQ^SLSRQ
A0A0G2JP90	Nodal modulator 1	NOMO1	1100	1025	0.796	TSRLQ^GVRAL
A0A0G2JP93	3DL2 (KIR3DL2) (KIR3DL2 protein) (Killer cell immunoglobulin-like receptor) (Killer cell immunoglobulin-like receptor 2DL2) (Killer cell immunoglobulin-like receptor 3DL2) (Killer cell immunoglobulin-like receptor three domains long cytoplasmic tail 2)	KIR3DL2 3DL2	455	235	0.938	GPTVQ^AGENV
A0A0G2JP96	Leukocyte immunoglobulin-like receptor subfamily A member 1	LILRA1	506	39	0.73	RTHVQ^AGTLP
A0A0G2JP96	Leukocyte immunoglobulin-like receptor subfamily A member 1	LILRA1	506	291	0.666	GPQPQ^AGLSQ
A0A0G2JPA4	Mucin-4	MUC4	2138	688	0.726	TTALQ^AAPSS
A0A0G2JPA4	Mucin-4	MUC4	2138	862	0.538	RPTGQ^SSPTS
A0A0G2JPA4	Mucin-4	MUC4	2138	1626	0.53	YSQLQ^KNSSW
A0A0G2JPA6	Killer cell immunoglobulin-like receptor 3DL2	KIR3DL2	438	235	0.938	GPTVQ^AGENV
A0A0G2JPA8	Alpha-2-antiplasmin	SERPINF2	427	317	0.6	GVQHQ^STLEL
A0A0G2JPA9	Leukocyte immunoglobulin-like receptor subfamily B member 4	LILRB4	395	22	0.758	RTHMQ^AGPLP
A0A0G2JPB3	Killer cell immunoglobulin-like receptor 3DL3	KIR3DL3	410	235	0.938	GPTVQ^AGENV
A0A0G2JPC2	Killer cell immunoglobulin-like receptor 3DL1	KIR3DL1	427	235	0.915	GPKVQ^AGESV
A0A0G2JPC7	Leukocyte immunoglobulin-like receptor subfamily B member 4	LILRB4	447	22	0.758	RTHMQ^AGPLP
A0A0G2JPC8	Disintegrin and metalloproteinase domain-containing protein 32	ADAM32	629	625	0.592	STQTQ^SSSN
A0A0G2JPD5	Microtubule-associated protein	MAPT	758	561	0.509	KSRLQ^TAPVP
A0A0G2JPD5	Microtubule-associated protein	MAPT	758	605	0.594	LSNVQ^SKCGS
A0A0G2JPE0	Disks large-associated protein 2	DLGAP2	961	298	0.67	LTVSQ^AKEAY
A0A0G2JPE0	Disks large-associated protein 2	DLGAP2	961	433	0.639	RSRNQ^SYMRA
A0A0G2JPG2	Leukocyte immunoglobulin-like receptor subfamily B member 3	LILRB3	455	22	0.777	RTRVQ^AGPFP
A0A0G2JPH5	Leukocyte immunoglobulin-like receptor subfamily B member 2	LILRB2	603	457	0.519	GSDPQ^SGLGR
A0A0G2JPH7	Killer cell immunoglobulin-like receptor 3DL1	KIR3DL1	349	140	0.915	GPKVQ^AGESV
A0A0G2JPI0	Leukocyte immunoglobulin-like receptor subfamily B member 4 (Fragment)	LILRB4	168	22	0.758	RTHMQ^AGPLP
A0A0G2JPI1	Killer cell immunoglobulin-like receptor 3DL3	KIR3DL3	410	235	0.938	GPTVQ^AGENV
A0A0G2JPI4	E3 ubiquitin-protein ligase TRIM69	TRIM69	500	72	0.919	FWRLQ^AKETF
A0A0G2JPI4	E3 ubiquitin-protein ligase TRIM69	TRIM69	500	146	0.586	LSVGQ^SKEFL
A0A0G2JPI7	Leukocyte immunoglobulin-like receptor subfamily B member 3	LILRB3	193	22	0.777	RTRVQ^AGPFP
A0A0G2JPK5	Leukocyte immunoglobulin-like receptor subfamily B member 3	LILRB3	489	22	0.777	RTRVQ^AGPFP
A0A0G2JPK6	Protein tweety homolog	TTYH1	323	93	0.531	GARRQ^AEAAA
A0A0G2JPL0	Killer cell immunoglobulin-like receptor (Killer cell immunoglobulin-like receptor 3DL2) (Fragment)	KIR3DL2	333	235	0.938	GPTVQ^AGENV
A0A0G2JPM8	Leukocyte immunoglobulin-like receptor subfamily B member 5	LILRB5	643	22	0.684	RTCVQ^AGTLP
A0A0G2JPM8	Leukocyte immunoglobulin-like receptor subfamily B member 5	LILRB5	643	484	0.679	RHRHQ^SKHRT
A0A0G2JPN1	Leukocyte immunoglobulin-like receptor subfamily A member 6	LILRA6	191	22	0.777	RTRVQ^AGPFP
A0A0G2JPP5	Protein scribble homolog	SCRIB	1655	141	0.571	DVSLQ^ALPGD
A0A0G2JPP5	Protein scribble homolog	SCRIB	1655	371	0.78	GNRLQ^SLPFA
A0A0G2JPP5	Protein scribble homolog	SCRIB	1655	789	0.734	GVALQ^GAEHH
A0A0G2JPQ5	KIR3DL2 (Killer cell immunoglobulin-like receptor) (Killer cell immunoglobulin-like receptor 3DL2)	KIR3DL2	455	235	0.938	GPTVQ^AGENV
A0A0G2JPU2	Alpha-helical coiled-coil rod protein (Coiled-coil alpha-helical rod protein 1)	CCHCR1	870	205	0.566	ETSLQ^QKMRL
A0A0G2JPU2	Alpha-helical coiled-coil rod protein (Coiled-coil alpha-helical rod protein 1)	CCHCR1	870	387	0.607	QVRVQ^SLTHI
A0A0G2JPU2	Alpha-helical coiled-coil rod protein (Coiled-coil alpha-helical rod protein 1)	CCHCR1	870	464	0.529	KVTSQ^SQEQA
A0A0G2JPU4	Leukocyte immunoglobulin-like receptor subfamily B member 4	LILRB4	449	22	0.758	RTHMQ^AGPLP
A0A0G2JPV6	Killer cell immunoglobulin-like receptor 3DL1	KIR3DL1	427	235	0.915	GPKVQ^AGESV
A0A0G2JPW3	Nostrin (Fragment)	NOSTRIN	449	153	0.538	SVCLQ^SILEL
A0A0G2JPW5	Gamma-tubulin complex component	TUBGCP5	1024	581	0.527	STTCQ^AGARD
A0A0G2JPX5	Leukocyte immunoglobulin-like receptor subfamily B member 4	LILRB4	449	22	0.758	RTHMQ^AGPLP
A0A0G2JPZ4	Immunoglobulin alpha Fc receptor	FCAR	265	170	0.64	LPQHQ^SGEHP
A0A0G2JQ10	Leukocyte immunoglobulin-like receptor subfamily B member 4	LILRB4	448	22	0.758	RTHMQ^AGPLP
A0A0G2JQ15	Leukocyte immunoglobulin-like receptor subfamily B member 1	LILRB1	668	39	0.613	RTHVQ^AGHLP
A0A0G2JQ15	Leukocyte immunoglobulin-like receptor subfamily B member 1	LILRB1	668	291	0.562	GAQPQ^AGLSQ
A0A0G2JQ15	Leukocyte immunoglobulin-like receptor subfamily B member 1	LILRB1	668	470	0.519	GSDPQ^SGLGR
A0A0G2JQ20	Leukocyte immunoglobulin-like receptor subfamily B member 4	LILRB4	448	22	0.758	RTHMQ^AGPLP
A0A0G2JQ37	Killer cell immunoglobulin-like receptor 3DL3 (Fragment)	KIR3DL3	387	212	0.897	DPTVQ^AGENV
A0A0G2JQ44	Leukocyte immunoglobulin-like receptor subfamily B member 1	LILRB1	651	22	0.613	RTHVQ^AGHLP
A0A0G2JQ44	Leukocyte immunoglobulin-like receptor subfamily B member 1	LILRB1	651	274	0.562	GAQPQ^AGLSQ
A0A0G2JQ44	Leukocyte immunoglobulin-like receptor subfamily B member 1	LILRB1	651	453	0.519	GSDPQ^SGLGR
A0A0G2JQ46	Leukocyte immunoglobulin-like receptor subfamily B member 1	LILRB1	634	22	0.613	RTHVQ^AGHLP
A0A0G2JQ46	Leukocyte immunoglobulin-like receptor subfamily B member 1	LILRB1	634	274	0.562	GAQPQ^AGLSQ
A0A0G2JQ46	Leukocyte immunoglobulin-like receptor subfamily B member 1	LILRB1	634	436	0.519	GSDPQ^SGLGR
A0A0G2JQ91	MAM domain-containing protein 2 (Fragment)	MAMDC2	549	74	0.85	SPDLQ^AEEWS
A0A0G2JQA9	Mucin-4 (Fragment)	MUC4	4393	686	0.726	TTALQ^AAPSS
A0A0G2JQA9	Mucin-4 (Fragment)	MUC4	4393	860	0.538	RPTGQ^SSPTS
A0A0G2JQA9	Mucin-4 (Fragment)	MUC4	4393	4346	0.584	RSSSQ^SQTTR
A0A0G2JQC1	Mucin-4 (Fragment)	MUC4	1098	585	0.53	YSQLQ^KNSSW
A0A0G2JQC6	Mucin-4 (Fragment)	MUC4	5044	686	0.726	TTALQ^AAPSS
A0A0G2JQC6	Mucin-4 (Fragment)	MUC4	5044	860	0.538	RPTGQ^SSPTS
A0A0G2JQC6	Mucin-4 (Fragment)	MUC4	5044	4873	0.53	YSQLQ^KNSSW
A0A0G2JQD0	Lanosterol synthase (Fragment)	LSS	549	459	0.656	RRYLQ^SAQSQ
A0A0G2JQE0	Baculoviral IAP repeat-containing protein 1 (Fragment)	NAIP	1160	18	0.76	VHSLQ^SSLNI
A0A0G2JQE0	Baculoviral IAP repeat-containing protein 1 (Fragment)	NAIP	1160	197	0.774	TPDLQ^SRGEL
A0A0G2JQE0	Baculoviral IAP repeat-containing protein 1 (Fragment)	NAIP	1160	711	0.552	KTAYQ^SNTVA
A0A0G2JQF4	KAT8 regulatory NSL complex subunit 1	KANSL1	1105	896	0.601	EVDLQ^SLKGS
A0A0G2JQF5	KAT8 regulatory NSL complex subunit 1	KANSL1	1041	832	0.601	EVDLQ^SLKGS
A0A0G2JQI2	Mucin-4	MUC4	6516	719	0.726	TTALQ^AAPSS
A0A0G2JQI2	Mucin-4	MUC4	6516	893	0.538	RPTGQ^SSPTS
A0A0G2JQI7	Leucine-rich repeat-containing protein 37A3	LRRC37A3	738	113	0.522	MKVLQ^ARKNY
A0A0G2JQJ0	Immunoglobulin kappa variable 1D-8 (Fragment)	IGKV1D-8	117	77	0.768	ASTLQ^SGVPS
A0A0G2JQJ0	Immunoglobulin kappa variable 1D-8 (Fragment)	IGKV1D-8	117	101	0.656	ISCLQ^SEDFA
A0A0G2JQJ2	Mucin-4 (Fragment)	MUC4	1149	636	0.53	YSQLQ^KNSSW
A0A0G2JQJ7	Microtubule-associated protein	MAPT	758	561	0.509	KSRLQ^TAPVP
A0A0G2JQJ7	Microtubule-associated protein	MAPT	758	605	0.594	LSNVQ^SKCGS
A0A0G2JQK9	Mucin-4	MUC4	7076	719	0.726	TTALQ^AAPSS
A0A0G2JQK9	Mucin-4	MUC4	7076	893	0.538	RPTGQ^SSPTS
A0A0G2JQK9	Mucin-4	MUC4	7076	6906	0.53	YSQLQ^KNSSW
A0A0G2JQN9	Mucin-4 (Fragment)	MUC4	4431	686	0.726	TTALQ^AAPSS
A0A0G2JQN9	Mucin-4 (Fragment)	MUC4	4431	860	0.538	RPTGQ^SSPTS
A0A0G2JQT8	Mucin-4 (Fragment)	MUC4	5334	686	0.726	TTALQ^AAPSS
A0A0G2JQT8	Mucin-4 (Fragment)	MUC4	5334	860	0.538	RPTGQ^SSPTS
A0A0G2JQT8	Mucin-4 (Fragment)	MUC4	5334	4821	0.53	YSQLQ^KNSSW
A0A0G2JQV0	Leucine-rich repeat-containing protein 37A	LRRC37A	738	113	0.522	MKVLQ^ARKNY
A0A0G2JQX1	Gamma-tubulin complex component	TUBGCP5	1024	581	0.527	STTCQ^AGARD
A0A0G2JQZ4	Uncharacterized protein		141	69	0.621	RSLGQ^SREQR
A0A0G2JR43	Mucin-4 (Fragment)	MUC4	4484	686	0.726	TTALQ^AAPSS
A0A0G2JR43	Mucin-4 (Fragment)	MUC4	4484	860	0.538	RPTGQ^SSPTS
A0A0G2JR46	Mucin-4	MUC4	6436	719	0.726	TTALQ^AAPSS
A0A0G2JR46	Mucin-4	MUC4	6436	893	0.538	RPTGQ^SSPTS
A0A0G2JR46	Mucin-4	MUC4	6436	6380	0.584	RSSSQ^SQTTR
A0A0G2JR51	Neutrophil cytosol factor 4 (Fragment)	NCF4	300	66	0.54	FHALQ^SKLEE
A0A0G2JR58	Mucin-4 (Fragment)	MUC4	157	110	0.584	RSSSQ^SQTTR
A0A0G2JR65	Mucin-2	MUC2	2817	503	0.513	GVRLQ^VQLAP
A0A0G2JR65	Mucin-2	MUC2	2817	2373	0.523	CASLQ^AYAAL
A0A0G2JR66	Kinesin-like protein KIF26B (Fragment)	KIF26B	1954	132	0.509	SPTHQ^AKVSL
A0A0G2JR66	Kinesin-like protein KIF26B (Fragment)	KIF26B	1954	485	0.618	GTQLQ^NQSEL
A0A0G2JR66	Kinesin-like protein KIF26B (Fragment)	KIF26B	1954	705	0.502	SSSEQ^SCDTV
A0A0G2JR66	Kinesin-like protein KIF26B (Fragment)	KIF26B	1954	889	0.709	SPSLQ^SSRES
A0A0G2JR66	Kinesin-like protein KIF26B (Fragment)	KIF26B	1954	1168	0.711	VSSLQ^NTAVV
A0A0G2JR78	Gamma-2-syntrophin (Fragment)	SNTG2	231	172	0.521	DCWLQ^ANLYL
A0A0G2JR79	Thyroid peroxidase (Fragment)	TPO	864	853	0.742	RFYLQ^ANDSE
A0A0G2JR97	Mucin-4	MUC4	7366	719	0.726	TTALQ^AAPSS
A0A0G2JR97	Mucin-4	MUC4	7366	893	0.538	RPTGQ^SSPTS
A0A0G2JR97	Mucin-4	MUC4	7366	6854	0.53	YSQLQ^KNSSW
A0A0G2JRA1	Mucin-4 (Fragment)	MUC4	5386	686	0.726	TTALQ^AAPSS
A0A0G2JRA1	Mucin-4 (Fragment)	MUC4	5386	860	0.538	RPTGQ^SSPTS
A0A0G2JRA1	Mucin-4 (Fragment)	MUC4	5386	4873	0.53	YSQLQ^KNSSW
A0A0G2JRA3	Leucine-rich repeat-containing protein 37A2	LRRC37A2	738	113	0.522	MKVLQ^ARKNY
A0A0G2JRA5	RNA-binding protein fox-1 homolog 2 (Fragment)	RBFOX2	389	108	0.625	QSQTQ^SSENS
A0A0G2JRB3	Leucine-rich repeat-containing protein 37A	LRRC37A	1635	481	0.587	ETSFQ^SPEPI
A0A0G2JRB3	Leucine-rich repeat-containing protein 37A	LRRC37A	1635	1075	0.522	MKVLQ^ARKNY
A0A0G2JRD8	Mucin-4	MUC4	6448	719	0.726	TTALQ^AAPSS
A0A0G2JRD8	Mucin-4	MUC4	6448	893	0.538	RPTGQ^SSPTS
A0A0G2JRE6	Mucin-4 (Fragment)	MUC4	4374	686	0.726	TTALQ^AAPSS
A0A0G2JRE6	Mucin-4 (Fragment)	MUC4	4374	860	0.538	RPTGQ^SSPTS
A0A0G2JRG8	Rho GTPase-activating protein 27	ARHGAP27	867	660	0.798	RPTLQ^SLREK
A0A0G2JRJ6	Mucin-4	MUC4	6464	719	0.726	TTALQ^AAPSS
A0A0G2JRJ6	Mucin-4	MUC4	6464	893	0.538	RPTGQ^SSPTS
A0A0G2JRK4	Mucin-4 (Fragment)	MUC4	4483	686	0.726	TTALQ^AAPSS
A0A0G2JRK4	Mucin-4 (Fragment)	MUC4	4483	860	0.538	RPTGQ^SSPTS
A0A0G2JRM9	A disintegrin and metalloproteinase with thrombospondin motifs 12 (Fragment)	ADAMTS12	163	147	0.633	GTVLQ^QGTRV
A0A0G2JRN8	Histone-lysine N-methyltransferase EHMT2 (Fragment)	EHMT2	922	418	0.82	HVLLQ^AGANI
A0A0G2JRP8	Golgin subfamily A member 6-like protein 22	GOLGA6L22	632	225	0.594	GKELQ^SVSAK
A0A0G2JRR0	Histone-lysine N-methyltransferase EHMT2 (Fragment)	EHMT2	888	384	0.82	HVLLQ^AGANI
A0A0G2JRS2	Mucin-4	MUC4	6406	719	0.726	TTALQ^AAPSS
A0A0G2JRS2	Mucin-4	MUC4	6406	893	0.538	RPTGQ^SSPTS
A0A0G2JRT1	Mucin-4 (Fragment)	MUC4	5043	686	0.726	TTALQ^AAPSS
A0A0G2JRT1	Mucin-4 (Fragment)	MUC4	5043	860	0.538	RPTGQ^SSPTS
A0A0G2JRT1	Mucin-4 (Fragment)	MUC4	5043	4872	0.53	YSQLQ^KNSSW
A0A0G2JRT3	Leucine-rich repeat-containing protein 37A3	LRRC37A3	1635	481	0.587	ETSFQ^SPEPI
A0A0G2JRT3	Leucine-rich repeat-containing protein 37A3	LRRC37A3	1635	1075	0.522	MKVLQ^ARKNY
A0A0G2JRU8	Mucin-4	MUC4	1125	613	0.53	YSQLQ^KNSSW
A0A0G2JRV5	Mucin-4 (Fragment)	MUC4	4417	686	0.726	TTALQ^AAPSS
A0A0G2JRV5	Mucin-4 (Fragment)	MUC4	4417	860	0.538	RPTGQ^SSPTS
A0A0G2JRW3	Mucin-4 (Fragment)	MUC4	4373	686	0.726	TTALQ^AAPSS
A0A0G2JRW3	Mucin-4 (Fragment)	MUC4	4373	860	0.538	RPTGQ^SSPTS
A0A0G2JRW6	Mucin-4 (Fragment)	MUC4	4415	686	0.726	TTALQ^AAPSS
A0A0G2JRW6	Mucin-4 (Fragment)	MUC4	4415	860	0.538	RPTGQ^SSPTS
A0A0G2JRY3	Mucin-4	MUC4	6450	719	0.726	TTALQ^AAPSS
A0A0G2JRY3	Mucin-4	MUC4	6450	893	0.538	RPTGQ^SSPTS
A0A0G2JS06	Immunoglobulin lambda variable 5-39	IGLV5-39	123	106	0.781	ISGLQ^SEDEA
A0A0G2JS19	Mucin-4 (Fragment)	MUC4	4432	686	0.726	TTALQ^AAPSS
A0A0G2JS19	Mucin-4 (Fragment)	MUC4	4432	860	0.538	RPTGQ^SSPTS
A0A0G2JS42	Mucin-4 (Fragment)	MUC4	4403	686	0.726	TTALQ^AAPSS
A0A0G2JS42	Mucin-4 (Fragment)	MUC4	4403	860	0.538	RPTGQ^SSPTS
A0A0G2JS42	Mucin-4 (Fragment)	MUC4	4403	4346	0.584	RSSSQ^SQTTR
A0A0G2JS48	Leucine-rich repeat-containing protein 37A2	LRRC37A2	1635	481	0.587	ETSFQ^SPEPI
A0A0G2JS48	Leucine-rich repeat-containing protein 37A2	LRRC37A2	1635	1075	0.522	MKVLQ^ARKNY
A0A0G2JS52	Uncharacterized protein (Fragment)		829	737	0.761	MVQLQ^SQISS
A0A0G2JS53	Baculoviral IAP repeat-containing protein 1	NAIP	1403	359	0.774	TPDLQ^SRGEL
A0A0G2JS53	Baculoviral IAP repeat-containing protein 1	NAIP	1403	873	0.552	KTAYQ^SNTVA
A0A0G2JS65	Mucin-4	MUC4	7418	719	0.726	TTALQ^AAPSS
A0A0G2JS65	Mucin-4	MUC4	7418	893	0.538	RPTGQ^SSPTS
A0A0G2JS65	Mucin-4	MUC4	7418	6906	0.53	YSQLQ^KNSSW
A0A0G2JS76	Microtubule-associated protein	MAPT	776	579	0.509	KSRLQ^TAPVP
A0A0G2JS76	Microtubule-associated protein	MAPT	776	623	0.594	LSNVQ^SKCGS
A0A0G2JS82	AP-2 complex subunit alpha-2 (Fragment)	AP2A2	917	889	0.643	EPNLQ^AQMYR
A0A0G2JS91	Mucin-4 (Fragment)	MUC4	4404	686	0.726	TTALQ^AAPSS
A0A0G2JS91	Mucin-4 (Fragment)	MUC4	4404	860	0.538	RPTGQ^SSPTS
A0A0G2JS91	Mucin-4 (Fragment)	MUC4	4404	4347	0.584	RSSSQ^SQTTR
A0A0G2JSA7	Gamma-tubulin complex component	TUBGCP5	1026	581	0.527	STTCQ^AGARD
A0A0G2JSB1	Mucin-4 (Fragment)	MUC4	1098	585	0.53	YSQLQ^KNSSW
A0A0G2JSB3	RNA-binding protein fox-1 homolog 2 (Fragment)	RBFOX2	186	108	0.625	QSQTQ^SSENS
A0A0G2JSB4	Mucin-4 (Fragment)	MUC4	4416	686	0.726	TTALQ^AAPSS
A0A0G2JSB4	Mucin-4 (Fragment)	MUC4	4416	860	0.538	RPTGQ^SSPTS
A0A0G2JSC0	Immunoglobulin lambda variable 5-45 (Fragment)	IGLV5-45	123	106	0.781	ISGLQ^SEDEA
A0A0G2JSC3	Mucin-4	MUC4	1176	664	0.53	YSQLQ^KNSSW
A0A0G2JSD7	Cytochrome P450 2D6	CYP2D6	494	312	0.504	GGRVQ^AGAHP
A0A0G2JSD9	Mucin-4 (Fragment)	MUC4	4418	686	0.726	TTALQ^AAPSS
A0A0G2JSD9	Mucin-4 (Fragment)	MUC4	4418	860	0.538	RPTGQ^SSPTS
A0A0G2JSE4	Mucin-4 (Fragment)	MUC4	167	110	0.584	RSSSQ^SQTTR
A0A0J9YVP0	E3 ubiquitin-protein ligase HERC2 (Fragment)	HERC2	2081	1545	0.566	VAALQ^GKKVN
A0A0J9YVP4	Leucine-rich repeat-containing protein 37A2	LRRC37A2	1676	481	0.587	ETSFQ^SPEPI
A0A0J9YVP4	Leucine-rich repeat-containing protein 37A2	LRRC37A2	1676	1051	0.522	MKVLQ^ARKNY
A0A0J9YVR0	Phosphatase and actin regulator 4 (Fragment)	PHACTR4	221	193	0.543	ASEGQ^AKDAT
A0A0J9YVS1	KAT8 regulatory NSL complex subunit 1	KANSL1	1041	832	0.601	EVDLQ^SLKGS
A0A0J9YVT7	Leucine-rich repeat-containing protein 37A2	LRRC37A2	738	113	0.522	MKVLQ^ARKNY
A0A0J9YVW2	Translin	TSN	92	29	0.561	RKVVQ^SLEQT
A0A0J9YVW5	Multidrug resistance-associated protein 6	ABCC6	871	821	0.682	EAPLQ^AGGPS
A0A0J9YVY4	Disks large-associated protein 2 (Fragment)	DLGAP2	400	298	0.67	LTVSQ^AKEAY
A0A0J9YW09	Golgin subfamily A member 6-like protein 10	GOLGA6L10	522	85	0.658	STTLQ^DLESQ
A0A0J9YW36	Stathmin-3 (Fragment)	STMN3	239	110	0.649	RASGQ^SFEVI
A0A0J9YW49	Mediator of RNA polymerase II transcription subunit 16 (Mediator complex subunit 16) (Fragment)	MED16	371	231	0.551	MNTLQ^ALQQL
A0A0J9YW50	Unconventional myosin-XVB	MYO15B	1543	887	0.782	ACRLQ^GKEDA
A0A0J9YW50	Unconventional myosin-XVB	MYO15B	1543	1344	0.566	LPRMQ^ARMRG
A0A0J9YW69	NHS-like protein 2 (Fragment)	NHSL2	835	124	0.534	SATSQ^SNQVN
A0A0J9YW69	NHS-like protein 2 (Fragment)	NHSL2	835	705	0.778	RISLQ^SQEEA
A0A0J9YW69	NHS-like protein 2 (Fragment)	NHSL2	835	770	0.542	GDDLQ^SLGQR
A0A0J9YWA6	Rab effector Noc2 (Fragment)	RPH3AL	117	28	0.506	RAKLQ^TGWSV
A0A0J9YWB6	RNA polymerase II subunit A C-terminal domain phosphatase (EC 3.1.3.16) (Fragment)	CTDP1	805	135	0.887	LTQLQ^SKNGK
A0A0J9YWB6	RNA polymerase II subunit A C-terminal domain phosphatase (EC 3.1.3.16) (Fragment)	CTDP1	805	696	0.53	EKVLQ^AQECG
A0A0J9YWC2	Unconventional myosin-XVB (Fragment)	MYO15B	66	46	0.566	LPRMQ^ARMRG
A0A0J9YWD2	Protein CLN8	CLN8	216	154	0.522	LVNLQ^AGHYL
A0A0J9YWD4	Regulating synaptic membrane exocytosis protein 2 (Fragment)	RIMS2	1121	921	0.652	GRDLQ^SSTLS
A0A0J9YWD5	PHD and RING finger domain-containing protein 1	PHRF1	1648	469	0.816	RSALQ^SHQPV
A0A0J9YWD5	PHD and RING finger domain-containing protein 1	PHRF1	1648	578	0.683	GNRPQ^STGLS
A0A0J9YWD6	Deformed epidermal autoregulatory factor 1 homolog (Fragment)	DEAF1	161	144	0.654	AVTVQ^ADEVH
A0A0J9YWJ4	RNA polymerase II subunit A C-terminal domain phosphatase (EC 3.1.3.16) (Fragment)	CTDP1	737	67	0.887	LTQLQ^SKNGK
A0A0J9YWJ4	RNA polymerase II subunit A C-terminal domain phosphatase (EC 3.1.3.16) (Fragment)	CTDP1	737	628	0.53	EKVLQ^AQECG
A0A0J9YWL0	Beta/gamma crystallin domain-containing protein 1	CRYBG1	2131	171	0.762	RSRSQ^SSQLK
A0A0J9YWM1	60 kDa poly(U)-binding-splicing factor (Poly(U)-binding-splicing factor PUF60) (Fragment)	PUF60	329	106	0.667	LSPLQ^SMAAQ
A0A0J9YWN9	Disintegrin and metalloproteinase domain-containing protein 32 (Fragment)	ADAM32	54	49	0.592	STQTQ^SSSN
A0A0J9YWQ1	Rab-interacting lysosomal protein (Fragment)	RILP	226	42	0.682	AATPQ^AKERA
A0A0J9YWQ8	Espin (Fragment)	ESPN	237	53	0.771	KPTPQ^SKGLT
A0A0J9YWT4	Leucine-rich repeat-containing protein 37A2	LRRC37A2	1611	481	0.587	ETSFQ^SPEPI
A0A0J9YWT4	Leucine-rich repeat-containing protein 37A2	LRRC37A2	1611	1051	0.522	MKVLQ^ARKNY
A0A0J9YWU3	P protein (Fragment)	OCA2	748	106	0.557	RNSLQ^EKGSR
A0A0J9YWY6	Supervillin (Fragment)	SVIL	963	515	0.547	CSLLQ^PKEVL
A0A0J9YWY6	Supervillin (Fragment)	SVIL	963	773	0.604	VQVLQ^GKEPP
A0A0J9YX07	Unconventional myosin-XVB (Fragment)	MYO15B	256	205	0.566	LPRMQ^ARMRG
A0A0J9YX19	Protein CLN8 (Fragment)	CLN8	171	154	0.522	LVNLQ^AGHYL
A0A0J9YX34	#N/A	TRIM2	#N/A	246	0.643	DTLLQ^GQESI
A0A0J9YX70	Disks large-associated protein 2 (Fragment)	DLGAP2	561	32	0.639	RSRNQ^SYMRA
A0A0J9YX72	Rab effector Noc2 (Fragment)	RPH3AL	146	28	0.506	RAKLQ^TGWSV
A0A0J9YX80	Deformed epidermal autoregulatory factor 1 homolog (Fragment)	DEAF1	147	130	0.654	AVTVQ^ADEVH
A0A0J9YX88	PHD and RING finger domain-containing protein 1	PHRF1	1494	470	0.816	RSALQ^SHQPV
A0A0J9YX88	PHD and RING finger domain-containing protein 1	PHRF1	1494	579	0.683	GNRPQ^STGLS
A0A0J9YXA0	Mediator of RNA polymerase II transcription subunit 16 (Mediator complex subunit 16) (Fragment)	MED16	497	231	0.551	MNTLQ^ALQQL
A0A0J9YXA0	Mediator of RNA polymerase II transcription subunit 16 (Mediator complex subunit 16) (Fragment)	MED16	497	362	0.737	VSRLQ^PKQPL
A0A0J9YXE6	Mediator of RNA polymerase II transcription subunit 16 (Mediator complex subunit 16) (Fragment)	MED16	480	231	0.551	MNTLQ^ALQQL
A0A0J9YXE6	Mediator of RNA polymerase II transcription subunit 16 (Mediator complex subunit 16) (Fragment)	MED16	480	381	0.737	VSRLQ^PKQPL
A0A0J9YXF2	Paraoxonase 2, isoform CRA_a (Serum paraoxonase/arylesterase 2)	PON2 hCG_1640820	375	349	0.728	GSVLQ^GSSVA
A0A0J9YXG4	Regulating synaptic membrane exocytosis protein 2 (Fragment)	RIMS2	370	326	0.652	GRDLQ^SSTLS
A0A0J9YXI7	Transient receptor potential cation channel subfamily V member 5	TRPV5	381	369	0.529	ITILQ^QKLLQ
A0A0J9YXJ8	60 kDa poly(U)-binding-splicing factor (Poly(U)-binding-splicing factor PUF60) (Fragment)	PUF60	522	78	0.667	LSPLQ^SMAAQ
A0A0J9YXL6	Mediator of RNA polymerase II transcription subunit 16 (Mediator complex subunit 16) (Fragment)	MED16	283	231	0.551	MNTLQ^ALQQL
A0A0J9YXL8	P protein (Fragment)	OCA2	724	106	0.557	RNSLQ^EKGSR
A0A0J9YXM6	WD repeat-containing protein 81	WDR81	1940	554	0.891	GYKLQ^GKEAV
A0A0J9YXM6	WD repeat-containing protein 81	WDR81	1940	1641	0.536	QIRLQ^SFPGH
A0A0J9YXM9	Selenoprotein F (Fragment)	SELENOF	31	11	0.829	ATVLQ^AVSVD
A0A0J9YXN7	Perilipin-4	PLIN4	1372	1293	0.652	VSSLQ^GLPAE
A0A0J9YXP0	Cytoplasmic polyadenylation element-binding protein 1 (Fragment)	CPEB1	556	367	0.803	RSLLQ^ACSHD
A0A0J9YXP9	Unconventional myosin-XVB (Fragment)	MYO15B	105	91	0.582	SRHLQ^AQEAP
A0A0J9YXQ8	E3 ubiquitin-protein ligase HERC2 (Fragment)	HERC2	959	883	0.527	LSTVQ^SAAQA
A0A0J9YXQ8	E3 ubiquitin-protein ligase HERC2 (Fragment)	HERC2	959	891	0.811	QAVLQ^SGWSV
A0A0J9YXV3	Long intergenic non-protein coding RNA 514	LINC00514	536	487	0.848	WPTLQ^AWGAG
A0A0J9YXW2	Pigment epithelium-derived factor (Fragment)	SERPINF1	43	17	0.687	GPRMQ^ALVLL
A0A0J9YXX5	60 kDa poly(U)-binding-splicing factor (Poly(U)-binding-splicing factor PUF60) (Fragment)	PUF60	551	107	0.667	LSPLQ^SMAAQ
A0A0J9YXY4	Stathmin (Fragment)	STMN3	86	41	0.649	RASGQ^SFEVI
A0A0J9YXZ5	Ras GTPase-activating-like protein IQGAP1	IQGAP1	1191	753	0.884	ITRLQ^ARCRG
A0A0J9YXZ5	Ras GTPase-activating-like protein IQGAP1	IQGAP1	1191	813	0.501	VVKIQ^SLARM
A0A0J9YY01	Unconventional myosin-XVB	MYO15B	3064	887	0.782	ACRLQ^GKEDA
A0A0J9YY01	Unconventional myosin-XVB	MYO15B	3064	1122	0.516	TSTSQ^ATDHT
A0A0J9YY01	Unconventional myosin-XVB	MYO15B	3064	1369	0.566	LPRMQ^ARMRG
A0A0J9YY01	Unconventional myosin-XVB	MYO15B	3064	1721	0.802	GWILQ^SRDAW
A0A0J9YY01	Unconventional myosin-XVB	MYO15B	3064	2969	0.54	RVSMQ^ALSGP
A0A0J9YY17	Dynein heavy chain 10, axonemal (Fragment)	DNAH10	3196	947	0.734	RIRLQ^AHCAL
A0A0J9YY63	Disks large-associated protein 2 (Fragment)	DLGAP2	575	32	0.639	RSRNQ^SYMRA
A0A0J9YY72	NHS-like protein 2	NHSL2	950	15	0.625	RSKSQ^SRMHS
A0A0J9YY72	NHS-like protein 2	NHSL2	950	132	0.534	SATSQ^SNQVN
A0A0J9YY72	NHS-like protein 2	NHSL2	950	713	0.778	RISLQ^SQEEA
A0A0J9YY72	NHS-like protein 2	NHSL2	950	778	0.542	GDDLQ^SLGQR
A0A0J9YY76	Espin (Fragment)	ESPN	179	26	0.771	KPTPQ^SKGLT
A0A0J9YY97	#N/A	FRMD4A	#N/A	82	0.617	VKVLQ^AHELL
A0A0J9YYA7	FERM domain-containing protein 4A (Fragment)	FRMD4A	229	142	0.527	STSSQ^STFVA
A0A0J9YYB3	Unconventional myosin-XVB (Fragment)	MYO15B	101	82	0.595	GWILQ^SRSEK
A0A0J9YYB5	PHD and RING finger domain-containing protein 1	PHRF1	1647	468	0.816	RSALQ^SHQPV
A0A0J9YYB5	PHD and RING finger domain-containing protein 1	PHRF1	1647	577	0.683	GNRPQ^STGLS
A0A0J9YYC4	Uncharacterized protein (Fragment)		293	106	0.803	RSLLQ^ACSHD
A0A0J9YYC6	Mediator of RNA polymerase II transcription subunit 16 (Mediator complex subunit 16) (Fragment)	MED16	461	231	0.551	MNTLQ^ALQQL
A0A0J9YYC6	Mediator of RNA polymerase II transcription subunit 16 (Mediator complex subunit 16) (Fragment)	MED16	461	362	0.737	VSRLQ^PKQPL
A0A0J9YYD9	Uncharacterized protein (Fragment)		290	24	0.749	LSSLQ^AGSAC
A0A0J9YYD9	Uncharacterized protein (Fragment)		290	165	0.813	RARLQ^GSATA
A0A0J9YYF7	Disheveled-associated activator of morphogenesis 2 (Dishevelled associated activator of morphogenesis 2, isoform CRA_a)	DAAM2 hCG_33196	1077	254	0.501	RTRFQ^TLLNE
A0A0J9YYF7	Disheveled-associated activator of morphogenesis 2 (Dishevelled associated activator of morphogenesis 2, isoform CRA_a)	DAAM2 hCG_33196	1077	975	0.531	DTFLQ^AFSEA
A0A0J9YYF7	Disheveled-associated activator of morphogenesis 2 (Dishevelled associated activator of morphogenesis 2, isoform CRA_a)	DAAM2 hCG_33196	1077	1062	0.58	RSGSQ^ALEVT
A0A0J9YYG8	Disks large homolog 5 (Fragment)	DLG5	598	286	0.6	SSNLQ^FKAER
A0A0J9YYG8	Disks large homolog 5 (Fragment)	DLG5	598	472	0.736	HSTLQ^GSGTT
A0A0J9YYJ0	Protein canopy homolog 4 (Fragment)	CNPY4	118	9	0.817	STELQ^AELSR
A0A0J9YYJ3	Transmembrane protein 184B (Fragment)	TMEM184B	348	128	0.823	TVVLQ^AFGKY
A0A0K2YUJ3	Tyrosine-protein kinase receptor (EC 2.7.10.1)	ALK	552	120	0.863	GVSLQ^SLPRF
A0A0M3HER2	Centromere protein V	CENPV	175	51	0.735	GSKSQ^AVEKP
A0A0M3HER8	Golgin subfamily A member 6-like protein 10	GOLGA6L10	536	85	0.658	STTLQ^DLESQ
A0A0N4SWI6	Indoleamine 2,3-dioxygenase 2	IDO2	407	202	0.54	EALLQ^ALQRL
A0A0R4J2E1	Cat eye syndrome critical region protein 2	CECR2	1301	977	0.544	SPGLQ^GVGPV
A0A0R4J2E1	Cat eye syndrome critical region protein 2	CECR2	1301	1084	0.667	MASLQ^GCETL
A0A0R4J2E1	Cat eye syndrome critical region protein 2	CECR2	1301	1146	0.554	ATKRQ^SSLSA
A0A0R4J2E4	Fas-binding factor 1 (Fragment)	FBF1	1092	127	0.579	PPVTQ^SKTAS
A0A0R4J2E4	Fas-binding factor 1 (Fragment)	FBF1	1092	537	0.52	PAELQ^AELLH
A0A0R4J2E4	Fas-binding factor 1 (Fragment)	FBF1	1092	968	0.763	QARLQ^AVQQQ
A0A0R4J2E8	Matrin-3	MATR3	847	84	0.665	SHNLQ^SIFNI
A0A0R4J2F1	Deleted.		0	116	0.76	LSQLQ^SLLGP
A0A0R4J2F1	Deleted.		0	951	0.621	GSTQQ^SRSLG
A0A0R4J2F1	Deleted.		0	985	0.504	LANLQ^ATSED
A0A0R4J2F6	Interferon-related developmental regulator 2	IFRD2	442	240	0.652	SAALQ^AWALL
A0A0R4J2G3	Deleted.		0	257	0.646	YPVLQ^ALDFN
A0A0R4J2G7	Neurexin-1-beta	NRXN1	1495	910	0.604	LATLQ^AYTSM
A0A0R4J2G7	Neurexin-1-beta	NRXN1	1495	1332	0.537	ATAMQ^SEMST
A0A0S1TJ81	Potassium voltage-gated channel subfamily H member 1 (Potassium voltage-gated channel subfamily H member 1 isoform E65)	KCNH1	454	280	0.712	HAKLQ^APGSE
A0A0S1TJ81	Potassium voltage-gated channel subfamily H member 1 (Potassium voltage-gated channel subfamily H member 1 isoform E65)	KCNH1	454	442	0.74	ISRPQ^SPESE
A0A0S2Z4L7	Toll-like receptor 2 (Fragment)	TLR2	210	73	0.536	NSDLQ^SERDA
A0A0S2Z4Q7	Lactosylceramide alpha-2,3-sialyltransferase (ST3 beta-galactoside alpha-23-sialyltransferase 5 isoform 3) (Fragment)	ST3GAL5	337	26	0.72	YTRAQ^SKMRR
A0A0S2Z5D0	Ceroid-lipofuscinosis neuronal 6 late infantile variant isoform 2 (Ceroid-lipofuscinosis neuronal protein 6)	CLN6	171	26	0.505	ASFLQ^ARHGS
A0A0U1RQC5	Neurexin-3-beta	NRXN3	1664	877	0.604	LATLQ^AYTSM
A0A0U1RQC7	Cilia- and flagella-associated protein 99	CFAP99	714	37	0.646	ATSLQ^ALSPQ
A0A0U1RQC7	Cilia- and flagella-associated protein 99	CFAP99	714	217	0.598	RPVPQ^STYQP
A0A0U1RQC7	Cilia- and flagella-associated protein 99	CFAP99	714	358	0.703	CRRLQ^GKLSH
A0A0U1RQC7	Cilia- and flagella-associated protein 99	CFAP99	714	696	0.69	ERRLQ^ALQQG
A0A0U1RQD2	Coiled-coil domain-containing protein 149	CCDC149	540	432	0.553	SPANQ^SRGNQ
A0A0U1RQE0	Forkhead box protein P2 (Fragment)	FOXP2	589	175	0.521	HPGKQ^AKEQQ
A0A0U1RQE0	Forkhead box protein P2 (Fragment)	FOXP2	589	383	0.696	RERLQ^AMMTH
A0A0U1RQE4	SH3 domain-containing protein 19	SH3D19	1047	71	0.711	RTSIQ^SELHR
A0A0U1RQE4	SH3 domain-containing protein 19	SH3D19	1047	476	0.945	VPVLQ^SKPLV
A0A0U1RQE6	Forkhead box protein P2 (Fragment)	FOXP2	228	47	0.521	HPGKQ^AKEQQ
A0A0U1RQF0	3-hydroxyacyl-[acyl-carrier-protein] dehydratase (EC 1.1.1.100) (EC 1.3.1.39) (EC 2.3.1.38) (EC 2.3.1.39) (EC 2.3.1.41) (EC 2.3.1.85) (EC 3.1.2.14) (EC 4.2.1.59) (3-oxoacyl-[acyl-carrier-protein] reductase) (3-oxoacyl-[acyl-carrier-protein] synthase) (Acyl-[acyl-carrier-protein] hydrolase) (Enoyl-[acyl-carrier-protein] reductase) (Fatty acid synthase) ([Acyl-carrier-protein] S-acetyltransferase) …	FASN	2509	278	0.527	RSLYQ^SAGVA
A0A0U1RQF0	3-hydroxyacyl-[acyl-carrier-protein] dehydratase (EC 1.1.1.100) (EC 1.3.1.39) (EC 2.3.1.38) (EC 2.3.1.39) (EC 2.3.1.41) (EC 2.3.1.85) (EC 3.1.2.14) (EC 4.2.1.59) (3-oxoacyl-[acyl-carrier-protein] reductase) (3-oxoacyl-[acyl-carrier-protein] synthase) (Acyl-[acyl-carrier-protein] hydrolase) (Enoyl-[acyl-carrier-protein] reductase) (Fatty acid synthase) ([Acyl-carrier-protein] S-acetyltransferase) …	FASN	2509	768	0.554	HALLQ^AVLKR
[truncated: 19,045 more rows]

## Sheet: Table S3 One Protein Per Gene
UNIPROT ID	Protein Name	Gene Name	Length	Position	NetCorona score	Motif P5-P5'		Note that NetCorona uses P5-P4' for calculating scores
A0A0B4J1Z2	Immunoglobulin kappa variable 1D-43	IGKV1D-43	117	77	0.697	ASSLQ^SGVPS
A0A0B4J237	T cell receptor alpha variable 8-2	TRAV8-2	113	21	0.709	GTRAQ^SVTQL
A0A0B4J248	T cell receptor alpha variable 1-1	TRAV1-1	108	19	0.569	GTAGQ^SLEQP
A0A0B4J262	T cell receptor alpha variable 8-6	TRAV8-6	113	21	0.709	GTRAQ^SVTQL
A0A0B4J2F2	Probable serine/threonine-protein kinase SIK1B (EC 2.7.11.1) (Salt-inducible kinase 1B)	SIK1B	783	553	0.735	TPVLQ^AQGGL
A0A0C4DH67	Immunoglobulin kappa variable 1-8	IGKV1-8	115	75	0.768	ASTLQ^SGVPS
A0A0C4DH67	Immunoglobulin kappa variable 1-8	IGKV1-8	115	99	0.656	ISCLQ^SEDFA
A0A0C4DH69	Immunoglobulin kappa variable 1-9	IGKV1-9	117	77	0.768	ASTLQ^SGVPS
A0A0C4DH72	Immunoglobulin kappa variable 1-6	IGKV1-6	117	77	0.697	ASSLQ^SGVPS
A0A0C4DH73	Immunoglobulin kappa variable 1-12	IGKV1-12	117	77	0.697	ASSLQ^SGVPS
A0A0G2JLG4	Acid-sensing ion channel 5 (Fragment)	ASIC5	411	217	0.751	GETLQ^AKRKV
A0A0G2JMZ2	Uncharacterized protein	LRRC37A3	1700	481	0.587	ETSFQ^SPEPI
A0A0G2JMZ2	Uncharacterized protein	LRRC37A3	1700	1075	0.522	MKVLQ^ARKNY
A0A0G2JP03	Uncharacterized protein (Fragment)		293	117	0.938	GPTVQ^AGENV
A0A0G2JQZ4	Uncharacterized protein		141	69	0.621	RSLGQ^SREQR
A0A0G2JS06	Immunoglobulin lambda variable 5-39	IGLV5-39	123	106	0.781	ISGLQ^SEDEA
A0A0J9YXV3	Long intergenic non-protein coding RNA 514	LINC00514	536	487	0.848	WPTLQ^AWGAG
A0A0M3HER8	Golgin subfamily A member 6-like protein 10	GOLGA6L10	536	85	0.658	STTLQ^DLESQ
A0A0U1RQI7	Kruppel-like factor 18	KLF18	1052	7	0.7	SSLLQ^AIEEI
A0A0U1RR11	Centromere protein V-like protein 1 (Centromere protein V pseudogene 1)	CENPVL1 CENPVP1	272	181	0.557	FTLLQ^GAESI
A0A0U1RRI6	Centromere protein V-like protein 3 (Centromere protein V pseudogene 3)	CENPVL3 CENPVP3	287	196	0.557	FTLLQ^GAESI
A0A140TA62	IF rod domain-containing protein		436	308	0.698	SEQLQ^SCQAE
A0A1B0GTG1	IQ motif and ankyrin repeat-containing 1	IQANK1	560	287	0.631	EAMLQ^NMEAE
A0A1B0GTH6	Casein kinase II subunit alpha'-interacting protein	CSNKA2IP	734	47	0.604	MAKVQ^SHSNH
A0A1B0GTH6	Casein kinase II subunit alpha'-interacting protein	CSNKA2IP	734	217	0.908	STLLQ^SKPQK
A0A1B0GTH6	Casein kinase II subunit alpha'-interacting protein	CSNKA2IP	734	279	0.506	DSRLQ^KTPIL
A0A1B0GTH6	Casein kinase II subunit alpha'-interacting protein	CSNKA2IP	734	345	0.516	HSKFQ^NTTSP
A0A1B0GTH6	Casein kinase II subunit alpha'-interacting protein	CSNKA2IP	734	393	0.941	GFRLQ^SKSSF
A0A1B0GTJ6	HCG1796489	LOC101059948 hCG_1796489	334	129	0.711	TTKYQ^SSETR
A0A1B0GTU1	Zinc finger CCCH domain-containing protein 11B	ZC3H11B ZC3HDC11B	805	455	0.561	ASKGQ^SEEPA
A0A1B0GU29	Small integral membrane protein 28	SMIM28	152	37	0.728	ETQLQ^GTQGV
A0A1B0GUU1	Transmembrane protein C17orf113	C17orf113	675	451	0.81	GARLQ^GFLQE
A0A1B0GUY1	MARCO-like protein	MARCOL	285	192	0.543	SSSLQ^GHLGL
A0A1B0GV03	Golgin subfamily A member 6-like protein 7	GOLGA6L7	622	500	0.547	VERLQ^FKEER
A0A1B0GVG6	Testis-expressed protein 54	TEX54	124	15	0.66	MSDEQ^SKEEE
A0A1B0GVM2	TRPM8 channel-associated factor 2C (Fragment)	TCAF2C	712	471	0.591	TTNLQ^ALKDP
A0A1B0GVM2	TRPM8 channel-associated factor 2C (Fragment)	TCAF2C	712	589	0.523	IPRAQ^AHEAL
A0A1B0GVZ6	Methyl-CpG-binding domain protein 3-like 2B	MBD3L2B	204	94	0.533	YRRLQ^ALQPC
A0A1W2PPD8	Lysine demethylase 4F	KDM4F	638	408	0.639	GSAIQ^ALETS
A0A1W2PPD8	Lysine demethylase 4F	KDM4F	638	455	0.713	ETTVQ^SAAKR
A0A1W2PPK0	Homeobox domain-containing protein		400	329	0.753	QSQLQ^SQLPQ
A0A1W2PPM1	Cytoplasmic polyadenylated homeobox-like (Cytoplasmic polyadenylated homeobox 1)	CPHXL CPHX1	405	355	0.753	QSQLQ^SQLPQ
A0A1W2PQM1	Uncharacterized protein		296	140	0.938	GPTVQ^AGENV
A0A1W2PR48	Transducin-like enhancer protein 7	TLE7	441	86	0.903	RSELQ^AAGLP
A0A1W2PR80	Uncharacterized protein		420	387	0.524	GSLLQ^WMEAP
A0A2R8YE69	Uncharacterized protein		777	367	0.556	QVSLQ^SENIY
A0A2R8YFL7	Oocyte-secreted protein 4A	OOSP4A	184	33	0.586	ESWLQ^VKLRR
A0A2R8YFM6	Oocyte-secreted protein 3	OOSP3	193	8	0.812	FVRLQ^SSFLL
A0A2Z4LIS9	Forkhead box protein O3B	FOXO3B	290	126	0.817	RPELQ^ASPAK
A0A3B3IT52	Uncharacterized protein	MSANTD5	213	32	0.516	KPSVQ^SVKPW
A0AUZ9	KAT8 regulatory NSL complex subunit 1-like protein (MSL1v2)	KANSL1L C2orf67	987	386	0.667	WTWLQ^AQISD
A0AUZ9	KAT8 regulatory NSL complex subunit 1-like protein (MSL1v2)	KANSL1L C2orf67	987	604	0.674	MPCLQ^SASTW
A0AV02	Solute carrier family 12 member 8 (Cation-chloride cotransporter 9)	SLC12A8 CCC9	714	577	0.568	KSRLQ^EQDVW
A0AVF1	Intraflagellar transport protein 56 (Tetratricopeptide repeat protein 26) (TPR repeat protein 26)	TTC26 IFT56	554	123	0.848	KSRLQ^NRLLF
A0AVI2	Fer-1-like protein 5	FER1L5	2057	1641	0.762	KFKLQ^SFEPK
A0FGR8	Extended synaptotagmin-2 (E-Syt2) (Chr2Syt)	ESYT2 FAM62B KIAA1228	921	918	0.641	GTRPQ^AMT
A0FGR9	Extended synaptotagmin-3 (E-Syt3) (Chr3Syt)	ESYT3 FAM62C	886	218	0.568	GIQLQ^GTLRV
A0JNW5	UHRF1-binding protein 1-like (Syntaxin-6 Habc-interacting protein of 164 kDa)	UHRF1BP1L KIAA0701 SHIP164	1464	1397	0.521	RSVTQ^ATQTS
A0N4X5	HCG2039756 (Possible J 34 gene segment) (T cell receptor alpha joining 34) (Fragment)	TRAJ34 Tcr-alpha hCG_2039756	19	16	0.566	GTRLQ^VFP
A0PJX2	TLD domain-containing protein 2 (TBC/LysM-associated domain-containing protein 2)	TLDC2	215	91	0.584	GFSLQ^SLYRR
A0PJX8	Transmembrane protein 82	TMEM82	343	262	0.513	HPGLQ^SQVQT
A1A4G5	Leukemia NUP98 fusion partner 1	LNP1 NP3	178	40	0.862	RHRLQ^ATSHR
A1A5B4	Anoctamin-9 (Transmembrane protein 16J) (Tumor protein p53-inducible protein 5) (p53-induced gene 5 protein)	ANO9 PIG5 TMEM16J TP53I5	782	600	0.545	GTWLQ^VLETI
A1A5D9	BICD family-like cargo adapter 2 (Bicaudal D-related protein 2) (BICD-related protein 2) (BICDR-2) (Coiled-coil domain-containing protein 64B)	BICDL2 BICDR2 CCDC64B	508	286	0.68	ESRLQ^DADVS
A1A5D9	BICD family-like cargo adapter 2 (Bicaudal D-related protein 2) (BICD-related protein 2) (BICDR-2) (Coiled-coil domain-containing protein 64B)	BICDL2 BICDR2 CCDC64B	508	296	0.787	AASLQ^SELAH
A1IGU5	Rho guanine nucleotide exchange factor 37	ARHGEF37	675	61	0.649	RSRLQ^QLPQG
A1IGU5	Rho guanine nucleotide exchange factor 37	ARHGEF37	675	537	0.712	VAILQ^NKDTK
A1IGU5	Rho guanine nucleotide exchange factor 37	ARHGEF37	675	624	0.759	EVSLQ^AGQPV
A1L0T0	2-hydroxyacyl-CoA lyase 2 (EC 4.1.2.-) (Acetolactate synthase-like protein) (IlvB-like protein)	ILVBL AHAS HACL2	632	155	0.585	STLLQ^NRGAL
A1L170	Uncharacterized protein C1orf226	C1orf226	272	14	0.775	TPKLQ^ASRSF
A2A3K4	Protein tyrosine phosphatase domain-containing protein 1 (EC 3.1.3.-)	PTPDC1 PTP9Q22	754	581	0.862	HSALQ^SELSA
A2A3L6	Tetratricopeptide repeat protein 24 (TPR repeat protein 24)	TTC24	582	79	0.626	TPVLQ^ACAFN
A2A3L6	Tetratricopeptide repeat protein 24 (TPR repeat protein 24)	TTC24	582	261	0.545	EAFLQ^ALPLC
A2A3N6	Putative PIP5K1A and PSMD4-like protein (PIP5K1A-PSMD4)	PIPSL PSMD4P2	862	512	0.771	PTRLQ^AQQDA
A2AJT9	BCLAF1 and THRAP3 family member 3	BCLAF3 CXorf23	711	532	0.808	LAELQ^SKQAV
A2CJ06	Dystrotelin	DYTN	578	24	0.636	AFKLQ^SVQTL
A2CJ06	Dystrotelin	DYTN	578	380	0.551	RRDLQ^ARLQP
A2CJ06	Dystrotelin	DYTN	578	394	0.563	SSSFQ^NVGNK
A2CJ06	Dystrotelin	DYTN	578	466	0.575	STRAQ^SQTQK
A2RRP1	Neuroblastoma-amplified sequence (Neuroblastoma-amplified gene protein)	NBAS NAG	2371	739	0.751	ESNVQ^ALEIL
A2RRP1	Neuroblastoma-amplified sequence (Neuroblastoma-amplified gene protein)	NBAS NAG	2371	1430	0.611	KAVLQ^AVSDG
A2RU48	Single-pass membrane and coiled-coil domain-containing protein 3	SMCO3 C12orf69	225	189	0.772	KTQLQ^AAIKS
A2RUR9	Coiled-coil domain-containing protein 144A	CCDC144A KIAA0565	1427	674	0.709	VSVLQ^NELSE
A2RUR9	Coiled-coil domain-containing protein 144A	CCDC144A KIAA0565	1427	962	0.787	MSGLQ^AKNEI
A2RUR9	Coiled-coil domain-containing protein 144A	CCDC144A KIAA0565	1427	1046	0.735	LSQLQ^SENML
A2RUT3	Transmembrane protein 89	TMEM89	159	157	0.59	GTSTQ^SG
A2VCK2	Doublecortin domain-containing protein 2B	DCDC2B	349	170	0.916	KVKLQ^SGAVC
A2VDJ0	Transmembrane protein 131-like	TMEM131L KIAA0922	1609	220	0.58	LSQMQ^AETTN
A2VEC9	SCO-spondin	SSPOP KIAA2036 SSPO	5150	4956	0.509	ATKTQ^SNCSS
A2VEC9	SCO-spondin	SSPOP KIAA2036 SSPO	5150	5098	0.559	EPYLQ^SQCDC
A3KMH1	von Willebrand factor A domain-containing protein 8 (PEX7-binding protein 2) (P7BP2)	VWA8 KIAA0564	1905	2	0.523	MQ^SRLLL
A3KMH1	von Willebrand factor A domain-containing protein 8 (PEX7-binding protein 2) (P7BP2)	VWA8 KIAA0564	1905	262	0.845	RSRFQ^ARDIY
A3KMH1	von Willebrand factor A domain-containing protein 8 (PEX7-binding protein 2) (P7BP2)	VWA8 KIAA0564	1905	1459	0.919	VTDLQ^SKKLR
A3KMH1	von Willebrand factor A domain-containing protein 8 (PEX7-binding protein 2) (P7BP2)	VWA8 KIAA0564	1905	1662	0.526	LDNLQ^AKGKE
A3KN83	Protein strawberry notch homolog 1 (Monocyte protein 3) (MOP-3)	SBNO1 MOP3	1393	632	0.585	VIGLQ^STGEA
A4D0S4	Laminin subunit beta-4 (Laminin beta-1-related protein)	LAMB4	1761	562	0.547	ATTLQ^GLAPL
A4D0S4	Laminin subunit beta-4 (Laminin beta-1-related protein)	LAMB4	1761	655	0.715	PKTLQ^SKPQS
A4D0S4	Laminin subunit beta-4 (Laminin beta-1-related protein)	LAMB4	1761	1606	0.519	KNVLQ^AENQT
A4D0V7	Cadherin-like and PC-esterase domain-containing protein 1	CPED1 C7orf58 UNQ9432/PRO34713	1026	712	0.769	EAILQ^SELKR
A4D126	D-ribitol-5-phosphate cytidylyltransferase (EC 2.7.7.40) (2-C-methyl-D-erythritol 4-phosphate cytidylyltransferase-like protein) (Isoprenoid synthase domain-containing protein) (hISPD)	CRPPA ISPD	451	33	0.773	SASLQ^SVAGT
A4D126	D-ribitol-5-phosphate cytidylyltransferase (EC 2.7.7.40) (2-C-methyl-D-erythritol 4-phosphate cytidylyltransferase-like protein) (Isoprenoid synthase domain-containing protein) (hISPD)	CRPPA ISPD	451	82	0.764	SYTLQ^ALERV
A4D1E1	Zinc finger protein 804B	ZNF804B	1349	192	0.661	RHQLQ^SDRRC
A4D1E1	Zinc finger protein 804B	ZNF804B	1349	776	0.795	SSQMQ^SEPQK
A4D1E1	Zinc finger protein 804B	ZNF804B	1349	1051	0.72	TTKEQ^SKPLI
A4D1F6	Leucine-rich repeat and death domain-containing protein 1	LRRD1	860	625	0.685	LCQLQ^SLEQL
A4D1N5	Putative uncharacterized protein FLJ40288		150	81	0.52	LFKLQ^GKDSY
A4D256	Dual specificity protein phosphatase CDC14C (EC 3.1.3.16) (EC 3.1.3.48) (CDC14 cell division cycle 14 homolog C)	CDC14C CDC14B2 CDC14Bretro	447	409	0.726	KRRRQ^SKTND
A4D2H0	cTAGE family member 15 (Protein cTAGE-15)	CTAGE15 CTAGE15P	777	367	0.507	QASLQ^SENIY
A4D2P6	Delphilin (Glutamate receptor, ionotropic, delta 2-interacting protein 1)	GRID2IP	1211	342	0.656	VSMLQ^GSGAM
A4D2P6	Delphilin (Glutamate receptor, ionotropic, delta 2-interacting protein 1)	GRID2IP	1211	1195	0.781	LSDLQ^AGEGL
A4FU28	cTAGE family member 9 (Protein cTAGE-9)	CTAGE9	777	367	0.507	QASLQ^SENIY
A4FU69	EF-hand calcium-binding domain-containing protein 5	EFCAB5	1503	481	0.711	ASKTQ^SKLLE
A4GXA9	Probable crossover junction endonuclease EME2 (EC 3.1.22.-)	EME2	379	290	0.699	GAGLQ^AAWRR
A4QPH2	Putative phosphatidylinositol 4-kinase alpha-like protein P2	PI4KAP2	592	263	0.716	GTPMQ^SAAKA
A4UGR9	Xin actin-binding repeat-containing protein 2 (Beta-xin) (Cardiomyopathy-associated protein 3) (Xeplin)	XIRP2 CMYA3	3374	2493	0.626	RDIMQ^SKSAC
A5D6W6	Fat storage-inducing transmembrane protein 1 (Fat-inducing protein 1)	FITM1 FIT1	292	18	0.511	GARIQ^ALLGC
A5D8T8	C-type lectin domain family 18 member A (Mannose receptor-like protein 2)	CLEC18A MRLP2	446	412	0.561	CVELQ^ASAAF
A5D8W1	Cilia- and flagella-associated protein 69	CFAP69 C7orf63	941	202	0.599	KTMVQ^SMTLL
A5D8W1	Cilia- and flagella-associated protein 69	CFAP69 C7orf63	941	575	0.59	PRKLQ^SGLGY
A5D8W1	Cilia- and flagella-associated protein 69	CFAP69 C7orf63	941	800	0.641	VASLQ^SDIIE
A5LHX3	Proteasome subunit beta type-11 (EC 3.4.25.1) (Proteasome subunit beta-5t)	PSMB11	300	171	0.624	GTRLQ^GDIFS
A5PKW4	PH and SEC7 domain-containing protein 1 (Exchange factor for ADP-ribosylation factor guanine nucleotide factor 6) (Exchange factor for ARF6) (Exchange factor for ARF6 A) (Pleckstrin homology and SEC7 domain-containing protein 1)	PSD EFA6 EFA6A KIAA2011 PSD1 TYL	1024	997	0.614	SPSLQ^PKPSS
A5PL33	Protein KRBA1	KRBA1 KIAA1862	1030	209	0.516	NSPLQ^GLINC
A5PL33	Protein KRBA1	KRBA1 KIAA1862	1030	501	0.848	SSPLQ^GLENC
A5PLL1	Ankyrin repeat domain-containing protein 34B	ANKRD34B	514	295	0.657	ITRHQ^SIDVK
A6BM72	Multiple epidermal growth factor-like domains protein 11 (Multiple EGF-like domains protein 11)	MEGF11 KIAA1781 UNQ1949/PRO4432	1044	15	0.682	FSFLQ^ATLAL
A6H8M9	Cadherin-related family member 4 (Cadherin-like protein 29)	CDHR4 CDH29 UNQ9392/PRO34300	788	259	0.604	VVQVQ^ARGVD
A6H8M9	Cadherin-related family member 4 (Cadherin-like protein 29)	CDHR4 CDH29 UNQ9392/PRO34300	788	307	0.587	VSRLQ^VKAFE
A6H8Y1	Transcription factor TFIIIB component B'' homolog (Transcription factor IIIB 150) (TFIIIB150) (Transcription factor-like nuclear regulator)	BDP1 KIAA1241 KIAA1689 TFNR	2624	487	0.526	NATVQ^AGPSK
A6H8Y1	Transcription factor TFIIIB component B'' homolog (Transcription factor IIIB 150) (TFIIIB150) (Transcription factor-like nuclear regulator)	BDP1 KIAA1241 KIAA1689 TFNR	2624	1708	0.832	VTTDQ^SKEGK
A6H8Y1	Transcription factor TFIIIB component B'' homolog (Transcription factor IIIB 150) (TFIIIB150) (Transcription factor-like nuclear regulator)	BDP1 KIAA1241 KIAA1689 TFNR	2624	2165	0.588	ENKDQ^SKLAC
A6H8Y1	Transcription factor TFIIIB component B'' homolog (Transcription factor IIIB 150) (TFIIIB150) (Transcription factor-like nuclear regulator)	BDP1 KIAA1241 KIAA1689 TFNR	2624	2445	0.549	EAAFQ^SRGSR
A6NC57	Ankyrin repeat domain-containing protein 62	ANKRD62	917	525	0.647	EVKKQ^SKLTL
A6NC62	Putative RBAK downstream neighbor protein	RBAKDN	111	62	0.843	RPGLQ^ATATG
A6NC97	Putative protein FAM172B (FAM172B pseudogene)	FAM172BP FAM172B	362	327	0.784	SSSLQ^SIFKY
A6NC98	Coiled-coil domain-containing protein 88B (Brain leucine zipper domain-containing protein) (Gipie) (Hook-related protein 3) (HkRP3)	CCDC88B BRLZ	1476	344	0.917	RERLQ^AAEAY
A6NC98	Coiled-coil domain-containing protein 88B (Brain leucine zipper domain-containing protein) (Gipie) (Hook-related protein 3) (HkRP3)	CCDC88B BRLZ	1476	563	0.71	ESPLQ^AAAMD
A6NC98	Coiled-coil domain-containing protein 88B (Brain leucine zipper domain-containing protein) (Gipie) (Hook-related protein 3) (HkRP3)	CCDC88B BRLZ	1476	599	0.907	RSSLQ^SPASV
A6NC98	Coiled-coil domain-containing protein 88B (Brain leucine zipper domain-containing protein) (Gipie) (Hook-related protein 3) (HkRP3)	CCDC88B BRLZ	1476	928	0.658	EAELQ^AAATS
A6NC98	Coiled-coil domain-containing protein 88B (Brain leucine zipper domain-containing protein) (Gipie) (Hook-related protein 3) (HkRP3)	CCDC88B BRLZ	1476	1033	0.908	SSRLQ^AEKSV
A6NCE7	Microtubule-associated proteins 1A/1B light chain 3 beta 2 (Microtubule-associated proteins 1A/1B light chain 3B-like)	MAP1LC3B2	125	72	0.535	RRRLQ^LNANQ
A6NCF5	Kelch-like protein 33	KLHL33	533	464	0.588	SAVLQ^GELLV
A6NCF6	Putative MAGE domain-containing protein MAGEA13P	MAGEA13P	341	84	0.572	TPWNQ^SDESS
A6NCI4	von Willebrand factor A domain-containing protein 3A	VWA3A	1184	572	0.657	HNNLQ^SAWRW
A6NCI4	von Willebrand factor A domain-containing protein 3A	VWA3A	1184	1031	0.788	VTHLQ^AQGST
A6NCI4	von Willebrand factor A domain-containing protein 3A	VWA3A	1184	1040	0.749	TSILQ^ALLKA
A6NCI4	von Willebrand factor A domain-containing protein 3A	VWA3A	1184	1172	0.596	RSQLQ^KKNDA
A6NCI8	Uncharacterized protein C2orf78	C2orf78	922	227	0.692	LSCLQ^SYGSV
A6NCI8	Uncharacterized protein C2orf78	C2orf78	922	340	0.527	ITPVQ^SPTNL
A6NCW0	Ubiquitin carboxyl-terminal hydrolase 17-like protein 3 (EC 3.4.19.12) (Deubiquitinating enzyme 17-like protein 3) (Ubiquitin thioesterase 17-like protein 3) (Ubiquitin-specific-processing protease 17-like protein 3)	USP17L3 USP17B USP17F	530	83	0.663	GAGLQ^NMGNT
A6NCW0	Ubiquitin carboxyl-terminal hydrolase 17-like protein 3 (EC 3.4.19.12) (Deubiquitinating enzyme 17-like protein 3) (Ubiquitin thioesterase 17-like protein 3) (Ubiquitin-specific-processing protease 17-like protein 3)	USP17L3 USP17B USP17F	530	416	0.674	HPCLQ^APELD
A6NCW7	Inactive ubiquitin carboxyl-terminal hydrolase 17-like protein 4	USP17L4	530	83	0.663	GAGLQ^NMGNT
A6NDE4	RNA-binding motif protein, Y chromosome, family 1 member B	RBMY1B	496	89	0.689	KPSFQ^SGGRR
A6NDN8	Putative ubiquitin-like protein FUBI-like protein ENSP00000310146		102	48	0.688	ETVAQ^SKAHV
A6NDN8	Putative ubiquitin-like protein FUBI-like protein ENSP00000310146		102	74	0.609	GSPLQ^NEATL
A6NDS4	TBC1 domain family member 3B	TBC1D3B TBC1D3I	549	247	0.57	VATSQ^SKTMG
A6NDY0	Embryonic polyadenylate-binding protein 2 (Embryonic poly(A)-binding protein 2) (ePABP-2) (ePABP2) (Embryonic poly(A)-binding protein type II) (Poly(A)-binding protein nuclear-like 1)	PABPN1L EPABP2 PABPNL1	278	254	0.535	HSGLQ^GRPRL
A6NDZ8	Putative methyl-CpG-binding domain protein 3-like 4 (MBD3-like protein 4)	MBD3L4	208	94	0.533	YRRLQ^ALQPC
A6NE01	Protein FAM186A	FAM186A	2351	869	0.62	KAWLQ^MKEGK
A6NE52	WD repeat-containing protein 97	WDR97 KIAA1875	1622	1244	0.554	SSDLQ^GQLQG
A6NE52	WD repeat-containing protein 97	WDR97 KIAA1875	1622	1503	0.741	RSSLQ^EKAAH
A6NE82	Putative methyl-CpG-binding domain protein 3-like 3 (MBD3-like protein 3)	MBD3L3	208	94	0.533	YRRLQ^ALQPC
A6NEE1	Pleckstrin homology domain-containing family D member 1 (PH domain-containing family D member 1)	PLEKHD1	506	331	0.566	SSQSQ^ALQNS
A6NEM1	Golgin subfamily A member 6-like protein 9	GOLGA6L9 GOLGA6L20	432	85	0.658	STTLQ^DLESQ
A6NEQ0	RNA-binding motif protein, Y chromosome, family 1 member E	RBMY1E	496	89	0.689	KPSFQ^SGGRR
A6NEQ2	Protein FAM181B	FAM181B	426	161	0.786	AASLQ^SRSLA
A6NES4	Maestro heat-like repeat-containing protein family member 2A (HEAT repeat-containing protein 7B1)	MROH2A HEATR7B1	1674	1052	0.585	KGDLQ^STDVE
A6NES4	Maestro heat-like repeat-containing protein family member 2A (HEAT repeat-containing protein 7B1)	MROH2A HEATR7B1	1674	1199	0.752	MGRLQ^SRLSP
A6NF01	Putative nuclear envelope pore membrane protein POM 121B	POM121B	834	267	0.791	PPTLQ^AETTT
A6NF01	Putative nuclear envelope pore membrane protein POM 121B	POM121B	834	825	0.632	RQRLQ^ARRQH
A6NF34	Anthrax toxin receptor-like	ANTXRL	631	153	0.514	HTFMQ^AGFRK
A6NF36	Coiled-coil domain-containing protein 182	CCDC182	153	18	0.537	VNTLQ^GKKMI
A6NF36	Coiled-coil domain-containing protein 182	CCDC182	153	28	0.791	ESGLQ^SGDFS
A6NF83	Nuclear protein 2 (Nuclear transcriptional regulator 1-like protein) (Nuclear transcriptional regulator protein 2)	NUPR2 NUPR1L	97	13	0.768	LPRLQ^ALARP
A6NFC9	Putative olfactory receptor 2W5	OR2W5P OR2W5	320	10	0.614	ASYLQ^AFILV
A6NFD8	Hairy and enhancer of split-related protein HELT (HES/HEY-like transcription factor)	HELT	242	123	0.73	LAFLQ^SKARL
A6NFE3	EF-hand calcium-binding domain-containing protein 10	EFCAB10	127	9	0.505	SRELQ^AAEYL
A6NFF2	Putative nucleosome assembly protein 1-like 6	NAP1L6P NAP1L6	107	58	0.544	LKKLQ^AKCAV
A6NFI3	Zinc finger protein 316	ZNF316	1004	116	0.666	SPVLQ^EKGLQ
A6NFQ2	TRPM8 channel-associated factor 2 (TRP channel-associated factor 2)	TCAF2 FAM115C FAM139A	919	679	0.591	TTNLQ^ALKDP
A6NFQ2	TRPM8 channel-associated factor 2 (TRP channel-associated factor 2)	TCAF2 FAM115C FAM139A	919	797	0.523	IPRAQ^AHEAL
A6NFQ7	Divergent paired-related homeobox	DPRX	191	187	0.559	CSSNQ^SRER
A6NFU0	Ig-like V-type domain-containing protein FAM187A	FAM187A	413	16	0.566	AWGLQ^AFEIV
A6NFZ4	Protein FAM24A	FAM24A	105	67	0.542	ATNSQ^AKATT
A6NGB9	WAS/WASL-interacting protein family member 3 (Corticosteroids and regional expression protein 16 homolog)	WIPF3 CR16	483	459	0.845	GPWLQ^AEAVG
A6NGE7	Putative 2-oxo-4-hydroxy-4-carboxy-5-ureidoimidazoline decarboxylase (OHCU decarboxylase) (EC 4.1.1.97) (Parahox neighbor) (Ureidoimidazoline (2-oxo-4-hydroxy-4-carboxy-5-) decarboxylase)	URAD PRHOXNB	173	76	0.515	GSELQ^RGTLT
A6NGG8	Photoreceptor cilium actin regulator	PCARE C2orf71	1288	515	0.662	HSRPQ^SSPAD
A6NGG8	Photoreceptor cilium actin regulator	PCARE C2orf71	1288	526	0.512	ESPFQ^ARTRR
A6NGG8	Photoreceptor cilium actin regulator	PCARE C2orf71	1288	1245	0.66	SPELQ^GGTRR
A6NGH7	Coiled-coil domain-containing protein 160	CCDC160	325	292	0.676	EKTLQ^ARNNR
A6NGW2	Putative stereocilin-like protein (Stereocilin pseudogene 1)	STRCP1 STRCP	1772	491	0.63	EASLQ^AVPPS
A6NGW2	Putative stereocilin-like protein (Stereocilin pseudogene 1)	STRCP1 STRCP	1772	1025	0.514	LPVLQ^GTSVT
A6NH13	Putative uncharacterized protein DNAJC9-AS1 (DNAJC9 antisense RNA 1) (DNAJC9 antisense gene protein 1)	DNAJC9-AS1 C10orf103	148	86	0.603	ASKSQ^SKWGP
A6NH52	Golgi apparatus membrane protein TVP23 homolog A	TVP23A FAM18A	213	161	0.555	GISLQ^AANLY
A6NH57	Putative ADP-ribosylation factor-like protein 5C (ADP-ribosylation factor-like protein 12)	ARL5C ARL12	179	170	0.565	PARLQ^WMESQ
A6NHM9	Putative DBH-like monooxygenase protein 2 (EC 1.14.17.-) (DBH-like monooxygenase protein 2 pseudogene)	MOXD2P MOXD2	499	20	0.86	GVPLQ^SNRLG
A6NHS1	Putative uncharacterized protein ENSP00000347057		94	10	0.784	GTRPQ^GGEAR
A6NI15	Mesogenin-1 (Paraxial mesoderm-specific mesogenin1) (pMesogenin1) (pMsgn1)	MSGN1	193	191	0.549	EPRAQ^SA
A6NI28	Rho GTPase-activating protein 42 (Rho GTPase-activating protein 10-like) (Rho-type GTPase-activating protein 42)	ARHGAP42 GRAF3 TMEM133	874	23	0.505	RERLQ^CHEIE
A6NI28	Rho GTPase-activating protein 42 (Rho GTPase-activating protein 10-like) (Rho-type GTPase-activating protein 42)	ARHGAP42 GRAF3 TMEM133	874	702	0.542	ESDCQ^SVASV
A6NI28	Rho GTPase-activating protein 42 (Rho GTPase-activating protein 10-like) (Rho-type GTPase-activating protein 42)	ARHGAP42 GRAF3 TMEM133	874	820	0.51	SSGRQ^AKAMY
A6NI56	Coiled-coil domain-containing protein 154	CCDC154 C16orf29	667	114	0.834	RVQLQ^GSELR
A6NI73	Leukocyte immunoglobulin-like receptor subfamily A member 5 (CD85 antigen-like family member F) (Immunoglobulin-like transcript 11) (ILT-11) (Leukocyte immunoglobulin-like receptor 9) (LIR-9) (CD antigen CD85f)	LILRA5 ILT11 LILRB7 LIR9	299	40	0.626	RTHVQ^AGNLS
A6NI86	Golgin subfamily A member 6-like protein 10	GOLGA6L10 GOLGA6L18	522	85	0.658	STTLQ^DLESQ
A6NIJ5	Putative protein FAM90A20P	FAM90A20P FAM90A20	464	321	0.693	ESTIQ^GGELG
A6NIR3	Arf-GAP with GTPase, ANK repeat and PH domain-containing protein 5 (AGAP-5) (Centaurin-gamma-like family member 2)	AGAP5 CTGLF2	686	447	0.845	LASLQ^SCESS
A6NJ08	Putative methyl-CpG-binding domain protein 3-like 5 (MBD3-like protein 5)	MBD3L5	208	94	0.533	YRRLQ^ALQPC
A6NJ46	Homeobox protein Nkx-6.3	NKX6-3	265	6	0.771	ESNLQ^GTFLL
A6NJ88	Putative SAGE1-like protein (Sarcoma antigen 2 pseudogene)	SAGE2P	616	85	0.563	ATGHQ^SKQKR
A6NJI1	Uncharacterized protein C11orf86	C11orf86	115	48	0.504	KSRSQ^GLERG
A6NJI9	Leucine-rich repeat-containing protein 72	LRRC72	287	26	0.743	ETALQ^SSRRA
A6NJL1	Zinc finger and SCAN domain-containing protein 5B	ZSCAN5B	495	427	0.602	ESTLQ^GHKRI
A6NJT0	Homeobox protein unc-4 homolog (Homeobox protein Uncx4.1)	UNCX UNCX4.1	531	42	0.812	GHQLQ^SAAAA
A6NJZ7	RIMS-binding protein 3C (RIM-BP3.C) (RIMS-binding protein 3.3) (RIM-BP3.3)	RIMBP3C	1639	131	0.642	GVVRQ^ARELQ
A6NJZ7	RIMS-binding protein 3C (RIM-BP3.C) (RIMS-binding protein 3.3) (RIM-BP3.3)	RIMBP3C	1639	606	0.895	ETQLQ^AALLK
A6NJZ7	RIMS-binding protein 3C (RIM-BP3.C) (RIMS-binding protein 3.3) (RIM-BP3.3)	RIMBP3C	1639	623	0.708	NGRLQ^AKTDW
A6NJZ7	RIMS-binding protein 3C (RIM-BP3.C) (RIMS-binding protein 3.3) (RIM-BP3.3)	RIMBP3C	1639	782	0.593	KTSSQ^SNSSS
A6NK02	Putative tripartite motif-containing protein 75 (Tripartite motif-containing protein 75 pseudogene)	TRIM75P TRIM75	468	11	0.541	LTGLQ^AEAKC
A6NK53	Zinc finger protein 233	ZNF233	670	254	0.755	HSIIQ^SGEQT
A6NK53	Zinc finger protein 233	ZNF233	670	414	0.824	TSQLQ^AHQRG
A6NK53	Zinc finger protein 233	ZNF233	670	468	0.753	ASNLQ^AHQRI
A6NK53	Zinc finger protein 233	ZNF233	670	496	0.622	NSHLQ^AHQRV
A6NK53	Zinc finger protein 233	ZNF233	670	524	0.644	ISHLQ^AHQRV
A6NK53	Zinc finger protein 233	ZNF233	670	580	0.715	SSHLQ^AHQRV
A6NK53	Zinc finger protein 233	ZNF233	670	636	0.658	TSHLQ^AHQRV
A6NKB5	Pecanex-like protein 2 (Pecanex homolog protein 2)	PCNX2 KIAA0435 PCNXL2	2137	149	0.653	SSRGQ^SITSH
A6NKB5	Pecanex-like protein 2 (Pecanex homolog protein 2)	PCNX2 KIAA0435 PCNXL2	2137	300	0.758	RERVQ^SKSPQ
A6NKB5	Pecanex-like protein 2 (Pecanex homolog protein 2)	PCNX2 KIAA0435 PCNXL2	2137	641	0.756	KPDLQ^SQDHT
A6NKT7	RanBP2-like and GRIP domain-containing protein 3	RGPD3 RGP3	1758	267	0.778	DSALQ^SAKSS
A6NKT7	RanBP2-like and GRIP domain-containing protein 3	RGPD3 RGP3	1758	499	0.569	TSHLQ^LKEKC
A6NKT7	RanBP2-like and GRIP domain-containing protein 3	RGPD3 RGP3	1758	948	0.694	DTGLQ^AQDIS
A6NLP5	Tetratricopeptide repeat protein 36 (TPR repeat protein 36) (HSP70-binding protein 21)	TTC36 HBP21	189	11	0.598	QAVLQ^AIFNP
A6NLU5	V-set and transmembrane domain-containing protein 2B	VSTM2B	285	104	0.597	TVRVQ^GNDIS
A6NLU5	V-set and transmembrane domain-containing protein 2B	VSTM2B	285	158	0.715	PPNMQ^AAEAV
A6NLW8	Double homeobox protein A	DUXA	204	97	0.754	GVEFQ^SREAR
A6NLX3	Speedy protein E4	SPDYE4	237	47	0.568	SPQPQ^SLGLK
A6NM11	Leucine-rich repeat-containing protein 37A2	LRRC37A2	1700	481	0.587	ETSFQ^SPEPI
A6NM11	Leucine-rich repeat-containing protein 37A2	LRRC37A2	1700	1075	0.522	MKVLQ^ARKNY
A6NM28	Zinc finger protein 92 homolog (Zfp-92)	ZFP92	416	93	0.581	GDRTQ^SKTST
A6NM45	Putative claudin-24 (Claudin-21)	CLDN24 CLDN21	220	10	0.86	RTAMQ^SVGLL
A6NM62	Leucine-rich repeat-containing protein 53	LRRC53	1247	1013	0.72	IPQTQ^SKNNL
A6NMB1	Sialic acid-binding Ig-like lectin 16 (Siglec-16) (Siglec-P16)	SIGLEC16 SIGLECP16	481	79	0.666	ATNNQ^SREVA
A6NMK8	Protein INSYN2B (Inhibitory synaptic factor family member 2B)	INSYN2B C5orf57 FAM196B	535	178	0.793	VPKVQ^SNGPV
A6NMK8	Protein INSYN2B (Inhibitory synaptic factor family member 2B)	INSYN2B C5orf57 FAM196B	535	391	0.898	ETKLQ^SNREI
A6NMK8	Protein INSYN2B (Inhibitory synaptic factor family member 2B)	INSYN2B C5orf57 FAM196B	535	417	0.698	QGRLQ^SVEES
A6NMK8	Protein INSYN2B (Inhibitory synaptic factor family member 2B)	INSYN2B C5orf57 FAM196B	535	491	0.702	HEVLQ^SLEEA
A6NMS7	Leucine-rich repeat-containing protein 37A	LRRC37A LRRC37A1	1700	481	0.587	ETSFQ^SPEPI
A6NMS7	Leucine-rich repeat-containing protein 37A	LRRC37A LRRC37A1	1700	1075	0.522	MKVLQ^ARKNY
A6NMZ7	Collagen alpha-6(VI) chain	COL6A6	2263	877	0.625	ISVLQ^NDQAM
A6NNA5	Dorsal root ganglia homeobox protein (Paired-related homeobox protein-like 1)	DRGX PRRXL1	263	222	0.825	EAVLQ^SANLL
A6NNM3	RIMS-binding protein 3B (RIM-BP3.B) (RIMS-binding protein 3.2) (RIM-BP3.2)	RIMBP3B	1639	131	0.642	GVVRQ^ARELQ
A6NNM3	RIMS-binding protein 3B (RIM-BP3.B) (RIMS-binding protein 3.2) (RIM-BP3.2)	RIMBP3B	1639	606	0.895	ETQLQ^AALLK
A6NNM3	RIMS-binding protein 3B (RIM-BP3.B) (RIMS-binding protein 3.2) (RIM-BP3.2)	RIMBP3B	1639	623	0.708	NGRLQ^AKTDW
A6NNM3	RIMS-binding protein 3B (RIM-BP3.B) (RIMS-binding protein 3.2) (RIM-BP3.2)	RIMBP3B	1639	782	0.593	KTSSQ^SNSSS
A6NNM8	Tubulin polyglutamylase TTLL13P (EC 6.-.-.-) (Tubulin tyrosine ligase-like family member 13 pseudogene) (Tubulin--tyrosine ligase-like protein 13)	TTLL13P TTLL13	815	556	0.801	RAGLQ^SLSTH
A6NNT2	Uncharacterized protein C16orf96	C16orf96	1141	206	0.68	VASLQ^NKFKT
A6PVY3	Protein FAM177B	FAM177B	158	127	0.666	GSKAQ^AAEVP
A6XGL0	YjeF N-terminal domain-containing protein 3 (YjeF_N3) (hYjeF_N3)	YJEFN3 AIBP2	299	69	0.558	GPVCQ^STAEA
A7E2U8	UPF0602 protein C4orf47	C4orf47 Chr4_1746	309	58	0.572	MSDLQ^AGYFD
A7E2Y1	Myosin-7B (Antigen MLAA-21) (Myosin cardiac muscle beta chain) (Myosin heavy chain 7B, cardiac muscle beta isoform) (Slow A MYH14)	MYH7B KIAA1512	1983	460	0.722	VTKGQ^SVEQV
A7E2Y1	Myosin-7B (Antigen MLAA-21) (Myosin cardiac muscle beta chain) (Myosin heavy chain 7B, cardiac muscle beta isoform) (Slow A MYH14)	MYH7B KIAA1512	1983	1684	0.549	HATRQ^ATEAQ
A7E2Y1	Myosin-7B (Antigen MLAA-21) (Myosin cardiac muscle beta chain) (Myosin heavy chain 7B, cardiac muscle beta isoform) (Slow A MYH14)	MYH7B KIAA1512	1983	1921	0.594	VDKLQ^SKVKS
A7KAX9	Rho GTPase-activating protein 32 (Brain-specific Rho GTPase-activating protein) (GAB-associated Cdc42/Rac GTPase-activating protein) (GC-GAP) (GTPase regulator interacting with TrkA) (Rho-type GTPase-activating protein 32) (Rho/Cdc42/Rac GTPase-activating protein RICS) (RhoGAP involved in the beta-catenin-N-cadherin and NMDA receptor signaling) (p200RhoGAP) (p250GAP)	ARHGAP32 GRIT KIAA0712 RICS	2087	390	0.513	PQVLQ^SCTAF
A7KAX9	Rho GTPase-activating protein 32 (Brain-specific Rho GTPase-activating protein) (GAB-associated Cdc42/Rac GTPase-activating protein) (GC-GAP) (GTPase regulator interacting with TrkA) (Rho-type GTPase-activating protein 32) (Rho/Cdc42/Rac GTPase-activating protein RICS) (RhoGAP involved in the beta-catenin-N-cadherin and NMDA receptor signaling) (p200RhoGAP) (p250GAP)	ARHGAP32 GRIT KIAA0712 RICS	2087	552	0.55	EVRIQ^SVVVE
A7KAX9	Rho GTPase-activating protein 32 (Brain-specific Rho GTPase-activating protein) (GAB-associated Cdc42/Rac GTPase-activating protein) (GC-GAP) (GTPase regulator interacting with TrkA) (Rho-type GTPase-activating protein 32) (Rho/Cdc42/Rac GTPase-activating protein RICS) (RhoGAP involved in the beta-catenin-N-cadherin and NMDA receptor signaling) (p200RhoGAP) (p250GAP)	ARHGAP32 GRIT KIAA0712 RICS	2087	632	0.517	PAALQ^GKFHT
A7KAX9	Rho GTPase-activating protein 32 (Brain-specific Rho GTPase-activating protein) (GAB-associated Cdc42/Rac GTPase-activating protein) (GC-GAP) (GTPase regulator interacting with TrkA) (Rho-type GTPase-activating protein 32) (Rho/Cdc42/Rac GTPase-activating protein RICS) (RhoGAP involved in the beta-catenin-N-cadherin and NMDA receptor signaling) (p200RhoGAP) (p250GAP)	ARHGAP32 GRIT KIAA0712 RICS	2087	859	0.521	VSPLQ^EKLSP
A7KAX9	Rho GTPase-activating protein 32 (Brain-specific Rho GTPase-activating protein) (GAB-associated Cdc42/Rac GTPase-activating protein) (GC-GAP) (GTPase regulator interacting with TrkA) (Rho-type GTPase-activating protein 32) (Rho/Cdc42/Rac GTPase-activating protein RICS) (RhoGAP involved in the beta-catenin-N-cadherin and NMDA receptor signaling) (p200RhoGAP) (p250GAP)	ARHGAP32 GRIT KIAA0712 RICS	2087	999	0.715	VSSSQ^SKAVA
A7KAX9	Rho GTPase-activating protein 32 (Brain-specific Rho GTPase-activating protein) (GAB-associated Cdc42/Rac GTPase-activating protein) (GC-GAP) (GTPase regulator interacting with TrkA) (Rho-type GTPase-activating protein 32) (Rho/Cdc42/Rac GTPase-activating protein RICS) (RhoGAP involved in the beta-catenin-N-cadherin and NMDA receptor signaling) (p200RhoGAP) (p250GAP)	ARHGAP32 GRIT KIAA0712 RICS	2087	1697	0.902	NPRLQ^GKSLY
A7MCY6	TANK-binding kinase 1-binding protein 1 (TBK1-binding protein 1)	TBKBP1 KIAA0775 SINTBAD	615	480	0.679	PPWLQ^AEAAT
A7MD48	Serine/arginine repetitive matrix protein 4 (Medulloblastoma antigen MU-MB-2.76) (Neural-specific serine/arginine repetitive splicing factor of 100 kDa) (Neural-specific SR-related protein of 100 kDa) (nSR100)	SRRM4 KIAA1853	611	193	0.778	PSRSQ^SSESR
A7MD48	Serine/arginine repetitive matrix protein 4 (Medulloblastoma antigen MU-MB-2.76) (Neural-specific serine/arginine repetitive splicing factor of 100 kDa) (Neural-specific SR-related protein of 100 kDa) (nSR100)	SRRM4 KIAA1853	611	307	0.509	RSRGQ^EKGSP
A7MD48	Serine/arginine repetitive matrix protein 4 (Medulloblastoma antigen MU-MB-2.76) (Neural-specific serine/arginine repetitive splicing factor of 100 kDa) (Neural-specific SR-related protein of 100 kDa) (nSR100)	SRRM4 KIAA1853	611	596	0.698	RSRSQ^SRSYS
A8CG34	Nuclear envelope pore membrane protein POM 121C (Nuclear pore membrane protein 121-2) (POM121-2) (Pore membrane protein of 121 kDa C)	POM121C	1229	660	0.811	PPTLQ^AETAT
A8CG34	Nuclear envelope pore membrane protein POM 121C (Nuclear pore membrane protein 121-2) (POM121-2) (Pore membrane protein of 121 kDa C)	POM121C	1229	1220	0.632	RQRLQ^ARRQH
A8K0R7	Zinc finger protein 839 (Renal carcinoma antigen NY-REN-50)	ZNF839 C14orf131	811	557	0.725	GSVFQ^AGPQL
A8K0R7	Zinc finger protein 839 (Renal carcinoma antigen NY-REN-50)	ZNF839 C14orf131	811	563	0.937	GPQLQ^ALANL
A8K0Z3	WASH complex subunit 1 (CXYorf1-like protein on chromosome 9) (Protein FAM39E) (WAS protein family homolog 1)	WASHC1 FAM39E WASH1	465	63	0.627	RSQVQ^AIGEK
A8K0Z3	WASH complex subunit 1 (CXYorf1-like protein on chromosome 9) (Protein FAM39E) (WAS protein family homolog 1)	WASHC1 FAM39E WASH1	465	124	0.739	RHRIQ^SKHRP
A8K2U0	Alpha-2-macroglobulin-like protein 1 (C3 and PZP-like alpha-2-macroglobulin domain-containing protein 9)	A2ML1 CPAMD9	1454	958	0.528	GTALQ^NLDGL
A8K2U0	Alpha-2-macroglobulin-like protein 1 (C3 and PZP-like alpha-2-macroglobulin domain-containing protein 9)	A2ML1 CPAMD9	1454	1246	0.592	VVALQ^ALAKY
A8K7I4	Calcium-activated chloride channel regulator 1 (EC 3.4.-.-) (Calcium-activated chloride channel family member 1) (hCLCA1) (Calcium-activated chloride channel protein 1) (CaCC-1) (hCaCC-1)	CLCA1 CACC1	914	228	0.679	EFVLQ^SRQTE
A8K8P3	Protein SFI1 homolog (hSFI1)	SFI1 KIAA0542	1242	206	0.631	RTKLQ^MQTTA
A8K8P3	Protein SFI1 homolog (hSFI1)	SFI1 KIAA0542	1242	908	0.534	RQQLQ^AQQQV
A8MPX8	Protein phosphatase 2C-like domain-containing protein 1	PP2D1 C3orf48	630	129	0.638	EKTLQ^SINNA
A8MQ03	Cysteine-rich tail protein 1	CYSRT1 C9orf169	144	97	0.576	SSQRQ^AGLTY
A8MQ14	Zinc finger protein 850	ZNF850	1090	1056	0.512	LSRHQ^SVHTG
A8MQB3	Putative uncharacterized protein LINC02693	LINC02693 C17orf51	221	102	0.688	TSWLQ^APQAP
A8MT70	Zinc finger B-box domain-containing protein 1	ZBBX	800	176	0.837	TTLLQ^AKSQI
A8MT70	Zinc finger B-box domain-containing protein 1	ZBBX	800	768	0.655	DTKIQ^SLLSL
A8MTI9	Putative serine protease 47 (EC 3.4.21.-)	PRSS47	375	232	0.803	PSRLQ^AVCCS
A8MTJ3	Guanine nucleotide-binding protein G(t) subunit alpha-3 (Gustducin alpha-3 chain)	GNAT3	354	79	0.684	SNTLQ^SILAI
A8MTL0	IQ domain-containing protein F5	IQCF5	148	75	0.783	AVRLQ^SWVRM
A8MTL9	Serpin-like protein HMSD (Minor histocompatibility protein HMSD) (Minor histocompatibility serpin domain-containing protein)	HMSD	139	135	0.553	VSSLQ^NCQI
A8MU10	Putative uncharacterized protein ENSP00000381562		97	18	0.715	GPLLQ^GMEAA
A8MU46	Smoothelin-like protein 1	SMTNL1	494	67	0.589	SAELQ^GEANG
A8MUK1	Ubiquitin carboxyl-terminal hydrolase 17-like protein 5 (EC 3.4.19.12) (Deubiquitinating enzyme 17-like protein 5) (Ubiquitin thioesterase 17-like protein 5) (Ubiquitin-specific-processing protease 17-like protein 5)	USP17L5	530	83	0.663	GAGLQ^NMGNT
A8MUK1	Ubiquitin carboxyl-terminal hydrolase 17-like protein 5 (EC 3.4.19.12) (Deubiquitinating enzyme 17-like protein 5) (Ubiquitin thioesterase 17-like protein 5) (Ubiquitin-specific-processing protease 17-like protein 5)	USP17L5	530	416	0.674	HPCLQ^APELD
A8MVX0	Rho guanine nucleotide exchange factor 33	ARHGEF33	844	27	0.563	IYQLQ^ALASE
A8MVX0	Rho guanine nucleotide exchange factor 33	ARHGEF33	844	210	0.693	SADIQ^SKGHL
A8MW95	Beclin-2 (Beclin-1 autophagy-related pseudogene 1) (Beclin-1-like protein 1)	BECN2 BECN1L1 BECN1P1	431	195	0.581	AADLQ^AAQAE
A8MWA6	Putative protein FAM90A22P	FAM90A22P FAM90A22	464	257	0.515	ASRPQ^AQDKR
A8MWP6	Uncharacterized protein ENSP00000382042		167	100	0.57	ATWMQ^SFPGS
A8MWV9	Small integral membrane protein 34A	SMIM34A	139	98	0.573	MTGLQ^GKVAK
A8MWX3	Putative WAS protein family homolog 4 (Protein FAM39CP)	WASH4P FAM39CP	477	76	0.627	RSQVQ^AIGEK
A8MWX3	Putative WAS protein family homolog 4 (Protein FAM39CP)	WASH4P FAM39CP	477	137	0.798	RHRIQ^SKQRP
A8MX76	Calpain-14 (EC 3.4.22.-) (Calcium-activated neutral proteinase 14) (CANP 14)	CAPN14	684	193	0.564	YEDLQ^SGQVS
A8MX76	Calpain-14 (EC 3.4.22.-) (Calcium-activated neutral proteinase 14) (CANP 14)	CAPN14	684	539	0.679	AVQLQ^NLLNQ
A8MX76	Calpain-14 (EC 3.4.22.-) (Calcium-activated neutral proteinase 14) (CANP 14)	CAPN14	684	640	0.655	GPRLQ^MDFVS
A8MXK9	Uncharacterized protein ENSP00000382033		166	99	0.57	ATWMQ^SFPGS
A8MXQ7	Putative IQ motif and ankyrin repeat domain-containing protein LOC642574	IQCF6	604	310	0.631	EAMLQ^NMEAE
A8MYZ5	IQ domain-containing protein F6	IQCF6	107	8	0.814	RTLLQ^AALRA
A8MYZ6	Forkhead box protein O6	FOXO6	492	205	0.518	KKQLQ^APERS
A8MZ36	Envoplakin-like protein	EVPLL	301	285	0.6	ETQLQ^HVEDY
A8MZ97	Uncharacterized protein C2orf74	C2orf74	194	98	0.743	LVQRQ^SKEVL
A8MZA4	Golgin subfamily A member 6-like protein 6	GOLGA6L6	724	263	0.594	GKELQ^SVSAK
A8TX70	Collagen alpha-5(VI) chain (Collagen alpha-1(XXIX) chain) (von Willebrand factor A domain-containing protein 4)	COL6A5 COL29A1 VWA4	2615	1313	0.545	SDGLQ^SESNI
A9QM74	Importin subunit alpha-8 (Karyopherin subunit alpha-7)	KPNA7	516	439	0.634	SCILQ^AAEKR
A9YTQ3	Aryl hydrocarbon receptor repressor (AhR repressor) (AhRR) (Class E basic helix-loop-helix protein 77) (bHLHe77)	AHRR BHLHE77 KIAA1234	701	421	0.681	RPRLQ^PSKND
A9Z1Z3	Fer-1-like protein 4	FER1L4 C20orf124	1794	540	0.641	TWRLQ^SSNCV
B0FP48	Uroplakin-3b-like protein 1	UPK3BL1 UPLP	263	186	0.539	DTRLQ^QAQAL
B1AJZ9	Forkhead-associated domain-containing protein 1 (FHA domain-containing protein 1)	FHAD1 KIAA1937	1412	1050	0.692	LVQQQ^SKELS
B1AK53	Espin (Autosomal recessive deafness type 36 protein) (Ectoplasmic specialization protein)	ESPN DFNB36 LP2654	854	670	0.771	KPTPQ^SKGLT
B1AK76	Putative SNURF-like protein	SNURFL CXorf19	121	55	0.578	VVDFQ^AKLRQ
B1AKI9	Isthmin-1	ISM1 C20orf82 ISM	464	46	0.682	QAQLQ^NNLNV
B2RN74	Olfactory receptor 11H12	OR11H12	326	308	0.597	IYSLQ^NKEIK
B2RTY4	Unconventional myosin-IXa (Unconventional myosin-9a)	MYO9A MYR7	2548	895	0.537	SAQFQ^ASLSK
B2RTY4	Unconventional myosin-IXa (Unconventional myosin-9a)	MYO9A MYR7	2548	1549	0.629	PSSYQ^SKQRV
B2RTY4	Unconventional myosin-IXa (Unconventional myosin-9a)	MYO9A MYR7	2548	1613	0.507	GSPCQ^SSTVK
B2RV13	Uncharacterized protein CFAP97D1 (CFAP97 domain-containing protein 1)	CFAP97D1 C17orf105	164	65	0.521	LSKLQ^GEQKK
B2RXH2	Lysine-specific demethylase 4E (EC 1.14.11.-) (KDM4D-like protein) (Lysine-specific demethylase 4D-like)	KDM4E KDM4DL	506	408	0.538	GSAFQ^SSAYH
B2RXH4	BTB/POZ domain-containing protein 18	BTBD18	712	39	0.507	DVLLQ^AEGEA
B2RXH4	BTB/POZ domain-containing protein 18	BTBD18	712	321	0.915	ASPLQ^STPNP
B3KS81	Serine/arginine repetitive matrix protein 5	SRRM5 ZNF576	715	279	0.707	RSRPQ^SHSQS
B3KS81	Serine/arginine repetitive matrix protein 5	SRRM5 ZNF576	715	343	0.509	KSQNQ^SRTPR
B3KU38	IQCJ-SCHIP1 readthrough transcript protein	IQCJ-SCHIP1	563	122	0.53	RASSQ^SNSTK
B3KU38	IQCJ-SCHIP1 readthrough transcript protein	IQCJ-SCHIP1	563	322	0.544	RNQGQ^ARTNS
B3KU38	IQCJ-SCHIP1 readthrough transcript protein	IQCJ-SCHIP1	563	371	0.966	SSRLQ^SGMNL
B4DYI2	Putative spermatogenesis-associated protein 31C2 (Protein FAM75C2)	SPATA31C2 FAM75C2	1134	108	0.76	LSQLQ^SLLGP
B4DYI2	Putative spermatogenesis-associated protein 31C2 (Protein FAM75C2)	SPATA31C2 FAM75C2	1134	783	0.621	GSTQQ^SRSLG
B4DYI2	Putative spermatogenesis-associated protein 31C2 (Protein FAM75C2)	SPATA31C2 FAM75C2	1134	817	0.811	RANLQ^ATSED
B4DZS4	T-complex protein 11 X-linked protein 1	TCP11X1	312	10	0.687	ETVLQ^NDPSV
B5MCY1	Tudor domain-containing protein 15	TDRD15	1934	642	0.723	TVNIQ^SVEAS
B5MCY1	Tudor domain-containing protein 15	TDRD15	1934	920	0.577	LVDLQ^SSFTS
B7U540	Inward rectifier potassium channel 18 (Inward rectifier K(+) channel Kir2.6) (Potassium channel, inwardly rectifying subfamily J member 18)	KCNJ18	433	416	0.502	FDRLQ^AGGGV
B7ZC32	Kinesin-like protein KIF28P (Kinesin-like protein 6)	KIF28P KLP6	967	464	0.657	RTKLQ^HLDRL
B8ZZ34	Protein shisa-8 (Shisa family member 8)	SHISA8 C22orf17	397	245	0.939	GPRLQ^GGGSL
B9ZVM9	T-complex protein 10A homolog 2 (T-complex 10-like protein 2)		353	275	0.587	LSRVQ^AEEFA
C4AMC7	Putative WAS protein family homolog 3 (Protein FAM39DP)	WASH3P FAM39DP	463	63	0.627	RSQVQ^AIGEK
C4AMC7	Putative WAS protein family homolog 3 (Protein FAM39DP)	WASH3P FAM39DP	463	124	0.739	RHRIQ^SKHRP
C9J2P7	Ubiquitin carboxyl-terminal hydrolase 17-like protein 15 (EC 3.4.19.12)	USP17L15	530	83	0.663	GAGLQ^NMGNT
C9J2P7	Ubiquitin carboxyl-terminal hydrolase 17-like protein 15 (EC 3.4.19.12)	USP17L15	530	416	0.674	HPCLQ^APELD
C9J6K1	Putative uncharacterized protein C19orf81	C19orf81	198	99	0.531	LEVLQ^ALEAQ
C9JA33	PALM2 and AKAP2 fusion	PALM2AKAP2	377	12	0.524	KERLQ^AIAEK
C9JC47	Putative protein FAM157A	FAM157A	383	218	0.533	GLRLQ^GAEPS
C9JE40	Protein PAT1 homolog 2 (PAT1-like protein 2) (Protein PAT1 homolog a) (Pat1a) (hPat1a)	PATL2	543	207	0.709	MVQLQ^SAKPR
C9JH25	Proline-rich transmembrane protein 4	PRRT4	899	870	0.879	ASELQ^AEEAL
C9JI98	Transmembrane protein 238	TMEM238	176	160	0.563	RVRLQ^LATLE
C9JJH3	Ubiquitin carboxyl-terminal hydrolase 17-like protein 10 (EC 3.4.19.12)	USP17L10	530	83	0.663	GAGLQ^NMGNT
C9JJH3	Ubiquitin carboxyl-terminal hydrolase 17-like protein 10 (EC 3.4.19.12)	USP17L10	530	416	0.674	HPCLQ^APELD
C9JL84	HERV-H LTR-associating protein 1	HHLA1	531	180	0.739	LSVNQ^SNESD
C9JLJ4	Ubiquitin carboxyl-terminal hydrolase 17-like protein 13 (EC 3.4.19.12)	USP17L13	530	83	0.663	GAGLQ^NMGNT
C9JLJ4	Ubiquitin carboxyl-terminal hydrolase 17-like protein 13 (EC 3.4.19.12)	USP17L13	530	416	0.674	HPCLQ^APELD
C9JLR9	Uncharacterized protein C11orf95	C11orf95	678	324	0.533	SALLQ^AWGGQ
C9JN71	Zinc finger protein 878	ZNF878	531	100	0.651	TPGVQ^SYESS
C9JPN9	Ubiquitin carboxyl-terminal hydrolase 17-like protein 12 (EC 3.4.19.12)	USP17L12	530	83	0.663	GAGLQ^NMGNT
C9JPN9	Ubiquitin carboxyl-terminal hydrolase 17-like protein 12 (EC 3.4.19.12)	USP17L12	530	416	0.674	HPCLQ^APELD
C9JQI7	Transmembrane protein 232	TMEM232	657	297	0.519	KTQLQ^KKCWL
C9JVI0	Ubiquitin carboxyl-terminal hydrolase 17-like protein 11 (EC 3.4.19.12)	USP17L11	530	83	0.663	GAGLQ^NMGNT
C9JVI0	Ubiquitin carboxyl-terminal hydrolase 17-like protein 11 (EC 3.4.19.12)	USP17L11	530	416	0.674	HPCLQ^APELD
D3W0D1	Killer cell lectin-like receptor subfamily F member 2 (Lectin-like receptor F2) (Activating coreceptor NKp65)	KLRF2	207	110	0.766	CTQLQ^AHLLV
D6R901	Ubiquitin carboxyl-terminal hydrolase 17-like protein 21 (EC 3.4.19.12)	USP17L21	530	83	0.663	GAGLQ^NMGNT
D6R901	Ubiquitin carboxyl-terminal hydrolase 17-like protein 21 (EC 3.4.19.12)	USP17L21	530	416	0.674	HPCLQ^APELD
D6R9N7	Ubiquitin carboxyl-terminal hydrolase 17-like protein 18 (EC 3.4.19.12)	USP17L18	530	83	0.663	GAGLQ^NMGNT
D6R9N7	Ubiquitin carboxyl-terminal hydrolase 17-like protein 18 (EC 3.4.19.12)	USP17L18	530	416	0.674	HPCLQ^APELD
D6RA61	Ubiquitin carboxyl-terminal hydrolase 17-like protein 22 (EC 3.4.19.12)	USP17L22	530	83	0.663	GAGLQ^NMGNT
D6RA61	Ubiquitin carboxyl-terminal hydrolase 17-like protein 22 (EC 3.4.19.12)	USP17L22	530	416	0.674	HPCLQ^APELD
D6RBM5	Putative ubiquitin carboxyl-terminal hydrolase 17-like protein 23	USP17L23	183	83	0.663	GAGLQ^NMGNT
D6RBQ6	Ubiquitin carboxyl-terminal hydrolase 17-like protein 17 (EC 3.4.19.12)	USP17L17	530	83	0.663	GAGLQ^NMGNT
D6RBQ6	Ubiquitin carboxyl-terminal hydrolase 17-like protein 17 (EC 3.4.19.12)	USP17L17	530	416	0.674	HPCLQ^APELD
D6RCP7	Ubiquitin carboxyl-terminal hydrolase 17-like protein 19 (EC 3.4.19.12)	USP17L19	530	83	0.663	GAGLQ^NMGNT
D6RCP7	Ubiquitin carboxyl-terminal hydrolase 17-like protein 19 (EC 3.4.19.12)	USP17L19	530	416	0.674	HPCLQ^APELD
D6REC4	Cilia- and flagella-associated protein 99	CFAP99	459	103	0.703	CRRLQ^GKLSH
D6REC4	Cilia- and flagella-associated protein 99	CFAP99	459	441	0.69	ERRLQ^ALQQG
D6RJB6	Ubiquitin carboxyl-terminal hydrolase 17-like protein 20 (EC 3.4.19.12)	USP17L20	530	83	0.663	GAGLQ^NMGNT
D6RJB6	Ubiquitin carboxyl-terminal hydrolase 17-like protein 20 (EC 3.4.19.12)	USP17L20	530	416	0.674	HPCLQ^APELD
E5RIL1	Uroplakin-3b-like protein 2	UPK3BL2	263	186	0.539	DTRLQ^QAQAL
E7EW31	Proline-rich basic protein 1	PROB1 C5orf65	1015	217	0.548	RPRPQ^SPPRA
E7EW31	Proline-rich basic protein 1	PROB1 C5orf65	1015	345	0.633	SIFLQ^SEEKI
E7EW31	Proline-rich basic protein 1	PROB1 C5orf65	1015	807	0.719	SPQMQ^ASPSP
E9PAV3	Nascent polypeptide-associated complex subunit alpha, muscle-specific form (Alpha-NAC, muscle-specific form) (skNAC)	NACA	2078	574	0.711	SPSFQ^STSSS
E9PAV3	Nascent polypeptide-associated complex subunit alpha, muscle-specific form (Alpha-NAC, muscle-specific form) (skNAC)	NACA	2078	1856	0.599	GVPFQ^SVLVN
E9PQ18	Putative short transient receptor potential channel 2-like protein	LOC100133315	207	172	0.648	FTRHQ^SFGLA
F2Z3F1	Uncharacterized protein C5orf67	C5orf67	127	121	0.576	SPELQ^VKEIL
H0YKK7	Putative golgin subfamily A member 6-like protein 19	GOLGA6L19	550	85	0.658	STTLQ^DLESQ
H0YM25	Golgin subfamily A member 6-like protein 22	GOLGA6L22	810	225	0.594	GKELQ^SVSAK
H7BZ55	Putative ciliary rootlet coiled-coil protein 2	CROCC2	1653	129	0.54	SEQLQ^ARLET
H7BZ55	Putative ciliary rootlet coiled-coil protein 2	CROCC2	1653	314	0.764	KVALQ^ARLSE
H7BZ55	Putative ciliary rootlet coiled-coil protein 2	CROCC2	1653	458	0.731	RAREQ^ARERE
H7BZ55	Putative ciliary rootlet coiled-coil protein 2	CROCC2	1653	1599	0.642	GARPQ^ATQAL
I3L3R5	Coiled-coil domain-containing glutamate-rich protein 2	CCER2	266	182	0.568	TAQFQ^AEEKG
M0QZD8	Uncharacterized protein	LOC400499	3266	338	0.571	VSQLQ^GLSGG
M0QZD8	Uncharacterized protein	LOC400499	3266	1375	0.516	RAVFQ^AVLEL
M0QZD8	Uncharacterized protein	LOC400499	3266	1921	0.602	KGRLQ^AQTRN
M0QZD8	Uncharacterized protein	LOC400499	3266	2501	0.504	LNSLQ^ACGAF
M0QZD8	Uncharacterized protein	LOC400499	3266	2771	0.697	GSQVQ^ARLEE
M0QZD8	Uncharacterized protein	LOC400499	3266	3081	0.547	YPSLQ^AYRLY
M0R2J8	Doublecortin domain-containing protein 1 (Doublecortin domain-containing 5 protein)	DCDC1 DCDC5 KIAA1493	1783	465	0.848	GPQLQ^AEQEQ
O00115	Deoxyribonuclease-2-alpha (EC 3.1.22.1) (Acid DNase) (Deoxyribonuclease II alpha) (DNase II alpha) (Lysosomal DNase II) (R31240_2)	DNASE2 DNASE2A DNL2	360	226	0.614	GAVFQ^SFAKF
O00159	Unconventional myosin-Ic (Myosin I beta) (MMI-beta) (MMIb)	MYO1C	1063	176	0.507	DRLLQ^SNPVL
O00159	Unconventional myosin-Ic (Myosin I beta) (MMI-beta) (MMIb)	MYO1C	1063	616	0.842	VEILQ^SKEPA
O00159	Unconventional myosin-Ic (Myosin I beta) (MMI-beta) (MMIb)	MYO1C	1063	735	0.58	EVRRQ^SLATK
O00159	Unconventional myosin-Ic (Myosin I beta) (MMI-beta) (MMIb)	MYO1C	1063	912	0.509	PRVLQ^ALGSE
O00159	Unconventional myosin-Ic (Myosin I beta) (MMI-beta) (MMIb)	MYO1C	1063	995	0.779	DVVLQ^SDHVI
O00160	Unconventional myosin-If (Myosin-Ie)	MYO1F	1098	146	0.638	DIILQ^SNPLL
O00170	AH receptor-interacting protein (AIP) (Aryl-hydrocarbon receptor-interacting protein) (HBV X-associated protein 2) (XAP-2) (Immunophilin homolog ARA9)	AIP XAP2	330	307	0.626	SRELQ^ALEAR
O00180	Potassium channel subfamily K member 1 (Inward rectifying potassium channel protein TWIK-1) (Potassium channel K2P1) (Potassium channel KCNO1)	KCNK1 HOHO1 KCNO1 TWIK1	336	3	0.541	MLQ^SLAGS
O00187	Mannan-binding lectin serine protease 2 (EC 3.4.21.104) (MBL-associated serine protease 2) (Mannose-binding protein-associated serine protease 2) (MASP-2) [Cleaved into: Mannan-binding lectin serine protease 2 A chain; Mannan-binding lectin serine protease 2 B chain]	MASP2	686	315	0.602	VSPVQ^AKYIL
O00192	Armadillo repeat protein deleted in velo-cardio-facial syndrome	ARVCF	962	799	0.891	RSLLQ^ARGVP
O00192	Armadillo repeat protein deleted in velo-cardio-facial syndrome	ARVCF	962	850	0.695	KARFQ^SAAAT
O00194	Ras-related protein Rab-27B (EC 3.6.5.2) (C25KG)	RAB27B	218	118	0.894	MSQLQ^ANAYC
O00203	AP-3 complex subunit beta-1 (Adaptor protein complex AP-3 subunit beta-1) (Adaptor-related protein complex 3 subunit beta-1) (Beta-3A-adaptin) (Clathrin assembly protein complex 3 beta-1 large chain)	AP3B1 ADTB3A	1094	309	0.719	KPLLQ^SRNAA
O00213	Amyloid-beta A4 precursor protein-binding family B member 1 (Protein Fe65)	APBB1 FE65 RIR	710	41	0.796	NAKLQ^ATAVG
O00214	Galectin-8 (Gal-8) (Po66 carbohydrate-binding protein) (Po66-CBP) (Prostate carcinoma tumor antigen 1) (PCTA-1)	LGALS8	317	158	0.914	SSDLQ^STQAS
O00220	Tumor necrosis factor receptor superfamily member 10A (Death receptor 4) (TNF-related apoptosis-inducing ligand receptor 1) (TRAIL receptor 1) (TRAIL-R1) (CD antigen CD261)	TNFRSF10A APO2 DR4 TRAILR1	468	329	0.534	GVTVQ^SPGEA
O00222	Metabotropic glutamate receptor 8 (mGluR8)	GRM8 GPRC1H MGLUR8	908	866	0.836	AATMQ^SKLIQ
O00231	26S proteasome non-ATPase regulatory subunit 11 (26S proteasome regulatory subunit RPN6) (26S proteasome regulatory subunit S9) (26S proteasome regulatory subunit p44.5)	PSMD11	422	207	0.745	PPKLQ^ATLDM
O00267	Transcription elongation factor SPT5 (hSPT5) (DRB sensitivity-inducing factor 160 kDa subunit) (DSIF p160) (DRB sensitivity-inducing factor large subunit) (DSIF large subunit) (Tat-cotransactivator 1 protein) (Tat-CT1 protein)	SUPT5H SPT5 SPT5H	1087	573	0.549	TVRHQ^AVTRK
O00268	Transcription initiation factor TFIID subunit 4 (RNA polymerase II TBP-associated factor subunit C) (TBP-associated factor 4) (Transcription initiation factor TFIID 130 kDa subunit) (TAF(II)130) (TAFII-130) (TAFII130) (Transcription initiation factor TFIID 135 kDa subunit) (TAF(II)135) (TAFII-135) (TAFII135)	TAF4 TAF2C TAF2C1 TAF4A TAFII130 TAFII135	1085	612	0.57	SSGKQ^STETA
O00291	Huntingtin-interacting protein 1 (HIP-1) (Huntingtin-interacting protein I) (HIP-I)	HIP1	1037	404	0.677	RVVLQ^LKGHV
O00291	Huntingtin-interacting protein 1 (HIP-1) (Huntingtin-interacting protein I) (HIP-I)	HIP1	1037	561	0.552	ETSAQ^SEANW
O00295	Tubby-related protein 2 (Cancer/testis antigen 65) (CT65) (Tubby-like protein 2)	TULP2 TUBL2	520	510	0.516	FSPLQ^AFSIC
O00305	Voltage-dependent L-type calcium channel subunit beta-4 (CAB4) (Calcium channel voltage-dependent subunit beta 4)	CACNB4 CACNLB4	520	434	0.603	ISGLQ^SQRMR
O00321	ETS translocation variant 2 (Ets-related protein 71)	ETV2 ER71 ETSRP71	342	146	0.529	WSRAQ^AAGSN
O00330	Pyruvate dehydrogenase protein X component, mitochondrial (Dihydrolipoamide dehydrogenase-binding protein of pyruvate dehydrogenase complex) (E3-binding protein) (E3BP) (Lipoyl-containing pyruvate dehydrogenase complex component X) (proX)	PDHX PDX1	501	248	0.654	PSPLQ^ATAGP
O00338	Sulfotransferase 1C2 (ST1C2) (EC 2.8.2.-) (Sulfotransferase 1C1) (SULT1C#1) (humSULTC2)	SULT1C2 SULT1C1	296	33	0.818	WSQIQ^SFEAK
O00391	Sulfhydryl oxidase 1 (hQSOX) (EC 1.8.3.2) (Quiescin Q6)	QSOX1 QSCN6 UNQ2520/PRO6013	747	46	0.529	LTLLQ^ADTVR
O00408	cGMP-dependent 3',5'-cyclic phosphodiesterase (EC 3.1.4.17) (Cyclic GMP-stimulated phosphodiesterase) (CGS-PDE) (cGSPDE)	PDE2A	941	178	0.783	EWSLQ^AVEKH
O00410	Importin-5 (Imp5) (Importin subunit beta-3) (Karyopherin beta-3) (Ran-binding protein 5) (RanBP5)	IPO5 KPNB3 RANBP5	1097	28	0.511	VVRKQ^AEETY
O00411	DNA-directed RNA polymerase, mitochondrial (MtRPOL) (EC 2.7.7.6)	POLRMT	1230	1209	0.528	KETLQ^AVPKP
O00425	Insulin-like growth factor 2 mRNA-binding protein 3 (IGF2 mRNA-binding protein 3) (IMP-3) (IGF-II mRNA-binding protein 3) (KH domain-containing protein overexpressed in cancer) (hKOC) (VICKZ family member 3)	IGF2BP3 IMP3 KOC1 VICKZ3	579	131	0.507	SSKDQ^ARQAL
O00429	Dynamin-1-like protein (EC 3.6.5.5) (Dnm1p/Vps1p-like protein) (DVLP) (Dynamin family member proline-rich carboxyl-terminal domain less) (Dymple) (Dynamin-like protein) (Dynamin-like protein 4) (Dynamin-like protein IV) (HdynIV) (Dynamin-related protein 1)	DNM1L DLP1 DRP1	736	683	0.594	KDTLQ^SELVG
O00442	RNA 3'-terminal phosphate cyclase (RNA cyclase) (RNA-3'-phosphate cyclase) (EC 6.5.1.4) (RNA terminal phosphate cyclase domain-containing protein 1) (RTC domain-containing protein 1)	RTCA RPC RPC1 RTC1 RTCD1	366	238	0.637	EPKDQ^AFGNG
O00443	Phosphatidylinositol 4-phosphate 3-kinase C2 domain-containing subunit alpha (PI3K-C2-alpha) (PtdIns-3-kinase C2 subunit alpha) (EC 2.7.1.154) (Phosphoinositide 3-kinase-C2-alpha)	PIK3C2A	1686	1512	0.84	NSYLQ^SLMNA
O00444	Serine/threonine-protein kinase PLK4 (EC 2.7.11.21) (Polo-like kinase 4) (PLK-4) (Serine/threonine-protein kinase 18) (Serine/threonine-protein kinase Sak)	PLK4 SAK STK18	970	390	0.557	NSQSQ^AKTYT
O00451	GDNF family receptor alpha-2 (GDNF receptor alpha-2) (GDNFR-alpha-2) (GFR-alpha-2) (GDNF receptor beta) (GDNFR-beta) (Neurturin receptor alpha) (NRTNR-alpha) (NTNR-alpha) (RET ligand 2) (TGF-beta-related neurotrophic factor receptor 2)	GFRA2 GDNFRB RETL2 TRNR2	464	27	0.617	PSSLQ^GPELH
O00451	GDNF family receptor alpha-2 (GDNF receptor alpha-2) (GDNFR-alpha-2) (GFR-alpha-2) (GDNF receptor beta) (GDNFR-beta) (Neurturin receptor alpha) (NRTNR-alpha) (NTNR-alpha) (RET ligand 2) (TGF-beta-related neurotrophic factor receptor 2)	GFRA2 GDNFRB RETL2 TRNR2	464	371	0.677	GPSFQ^ATQAP
O00458	Interferon-related developmental regulator 1 (Nerve growth factor-inducible protein PC4)	IFRD1	451	185	0.566	SASMQ^ARQTC
O00459	Phosphatidylinositol 3-kinase regulatory subunit beta (PI3-kinase regulatory subunit beta) (PI3K regulatory subunit beta) (PtdIns-3-kinase regulatory subunit beta) (Phosphatidylinositol 3-kinase 85 kDa regulatory subunit beta) (PI3-kinase subunit p85-beta) (PtdIns-3-kinase regulatory subunit p85-beta)	PIK3R2	728	39	0.758	RAALQ^ALGVA
O00476	Sodium-dependent phosphate transport protein 4 (Na(+)/PI cotransporter 4) (Sodium/phosphate cotransporter 4) (Solute carrier family 17 member 3)	SLC17A3 NPT4	420	73	0.634	STSPQ^SQLND
O00478	Butyrophilin subfamily 3 member A3	BTN3A3 BTF3	584	577	0.515	NHKLQ^ARTEA
O00479	High mobility group nucleosome-binding domain-containing protein 4 (Non-histone chromosomal protein HMG-17-like 3) (Non-histone chromosomal protein)	HMGN4 HMG17L3 NHC	90	79	0.853	ASTLQ^SQKAE
O00482	Nuclear receptor subfamily 5 group A member 2 (Alpha-1-fetoprotein transcription factor) (B1-binding factor) (hB1F) (CYP7A promoter-binding factor) (Hepatocytic transcription factor) (Liver receptor homolog 1) (LRH-1)	NR5A2 B1F CPF FTF	541	319	0.68	EPQVQ^AKIMA
O00487	26S proteasome non-ATPase regulatory subunit 14 (EC 3.4.19.-) (26S proteasome regulatory subunit RPN11) (26S proteasome-associated PAD1 homolog 1)	PSMD14 POH1	310	92	0.649	DPVFQ^AKMLD
O00499	Myc box-dependent-interacting protein 1 (Amphiphysin II) (Amphiphysin-like protein) (Box-dependent myc-interacting protein 1) (Bridging integrator 1)	BIN1 AMPHL	593	62	0.617	GTRLQ^KDLRT
O00501	Claudin-5 (Transmembrane protein deleted in VCFS) (TMDVCF)	CLDN5 AWAL TMVCF	218	57	0.528	SCVVQ^STGHM
O00505	Importin subunit alpha-4 (Importin alpha Q2) (Qip2) (Karyopherin subunit alpha-3) (SRP1-gamma)	KPNA3 QIP2	521	155	0.53	QAVVQ^SNAVP
O00507	Probable ubiquitin carboxyl-terminal hydrolase FAF-Y (EC 3.4.19.12) (Deubiquitinating enzyme FAF-Y) (Fat facets protein-related, Y-linked) (Ubiquitin thioesterase FAF-Y) (Ubiquitin-specific protease 9, Y chromosome) (Ubiquitin-specific-processing protease FAF-Y)	USP9Y DFFRY	2555	781	0.611	RVVIQ^SSDEI
O00507	Probable ubiquitin carboxyl-terminal hydrolase FAF-Y (EC 3.4.19.12) (Deubiquitinating enzyme FAF-Y) (Fat facets protein-related, Y-linked) (Ubiquitin thioesterase FAF-Y) (Ubiquitin-specific protease 9, Y chromosome) (Ubiquitin-specific-processing protease FAF-Y)	USP9Y DFFRY	2555	1200	0.825	AVVLQ^SALQS
O00507	Probable ubiquitin carboxyl-terminal hydrolase FAF-Y (EC 3.4.19.12) (Deubiquitinating enzyme FAF-Y) (Fat facets protein-related, Y-linked) (Ubiquitin thioesterase FAF-Y) (Ubiquitin-specific protease 9, Y chromosome) (Ubiquitin-specific-processing protease FAF-Y)	USP9Y DFFRY	2555	1204	0.692	QSALQ^SIPNP
O00507	Probable ubiquitin carboxyl-terminal hydrolase FAF-Y (EC 3.4.19.12) (Deubiquitinating enzyme FAF-Y) (Fat facets protein-related, Y-linked) (Ubiquitin thioesterase FAF-Y) (Ubiquitin-specific protease 9, Y chromosome) (Ubiquitin-specific-processing protease FAF-Y)	USP9Y DFFRY	2555	2146	0.588	GPSSQ^ACDNL
O00507	Probable ubiquitin carboxyl-terminal hydrolase FAF-Y (EC 3.4.19.12) (Deubiquitinating enzyme FAF-Y) (Fat facets protein-related, Y-linked) (Ubiquitin thioesterase FAF-Y) (Ubiquitin-specific protease 9, Y chromosome) (Ubiquitin-specific-processing protease FAF-Y)	USP9Y DFFRY	2555	2247	0.809	SSTMQ^SSING
O00507	Probable ubiquitin carboxyl-terminal hydrolase FAF-Y (EC 3.4.19.12) (Deubiquitinating enzyme FAF-Y) (Fat facets protein-related, Y-linked) (Ubiquitin thioesterase FAF-Y) (Ubiquitin-specific protease 9, Y chromosome) (Ubiquitin-specific-processing protease FAF-Y)	USP9Y DFFRY	2555	2448	0.828	SPPVQ^SNETA
O00512	B-cell CLL/lymphoma 9 protein (B-cell lymphoma 9 protein) (Bcl-9) (Protein legless homolog)	BCL9	1426	942	0.647	KPPLQ^SPGIP
O00522	Krev interaction trapped protein 1 (Krev interaction trapped 1) (Cerebral cavernous malformations 1 protein)	KRIT1 CCM1	736	59	0.794	ETKLQ^GNSEI
O00533	Neural cell adhesion molecule L1-like protein (Close homolog of L1) [Cleaved into: Processed neural cell adhesion molecule L1-like protein]	CHL1 CALL	1208	666	0.539	LTRVQ^GKKTT
O00533	Neural cell adhesion molecule L1-like protein (Close homolog of L1) [Cleaved into: Processed neural cell adhesion molecule L1-like protein]	CHL1 CALL	1208	798	0.523	GPDPQ^SVTLY
O00534	von Willebrand factor A domain-containing protein 5A (Breast cancer suppressor candidate 1) (BCSC-1) (Loss of heterozygosity 11 chromosomal region 2 gene A protein)	VWA5A BCSC1 LOH11CR2A	786	451	0.751	KDRMQ^SKALR
O00548	Delta-like protein 1 (Drosophila Delta homolog 1) (Delta1) (H-Delta-1)	DLL1 UNQ146/PRO172	723	705	0.511	DTKYQ^SVYVI
O00567	Nucleolar protein 56 (Nucleolar protein 5A)	NOP56 NOL5A	594	427	0.594	EAMVQ^AEEAA
O00571	ATP-dependent RNA helicase DDX3X (EC 3.6.4.13) (CAP-Rf) (DEAD box protein 3, X-chromosomal) (DEAD box, X isoform) (DBX) (Helicase-like protein 2) (HLP2)	DDX3X DBX DDX3	662	27	0.637	SSDNQ^SGGST
O00574	C-X-C chemokine receptor type 6 (CXC-R6) (CXCR-6) (CDw186) (G-protein coupled receptor STRL33) (G-protein coupled receptor bonzo) (CD antigen CD186)	CXCR6 BONZO STRL33 TYMSTR	342	63	0.538	YHKLQ^SLTDV
O00625	Pirin (EC 1.13.11.24) (Probable quercetin 2,3-dioxygenase PIR) (Probable quercetinase)	PIR	290	16	0.506	LSREQ^SEGVG
O00626	C-C motif chemokine 22 (CC chemokine STCP-1) (MDC(1-69)) (Macrophage-derived chemokine) (Small-inducible cytokine A22) (Stimulated T-cell chemotactic protein 1) [Cleaved into: MDC(3-69); MDC(5-69); MDC(7-69)]	CCL22 MDC SCYA22 A-152E5.1	93	20	0.861	AVALQ^ATEAG
O00629	Importin subunit alpha-3 (Importin alpha Q1) (Qip1) (Karyopherin subunit alpha-4)	KPNA4 QIP1	521	155	0.53	QAVVQ^SNAVP
O00629	Importin subunit alpha-3 (Importin alpha Q1) (Qip1) (Karyopherin subunit alpha-4)	KPNA4 QIP1	521	466	0.53	IEQLQ^NHENE
O00716	Transcription factor E2F3 (E2F-3)	E2F3 KIAA0075	465	75	0.932	SSSLQ^SGAVA
O00754	Lysosomal alpha-mannosidase (Laman) (EC 3.2.1.24) (Lysosomal acid alpha-mannosidase) (Mannosidase alpha class 2B member 1) (Mannosidase alpha-B) [Cleaved into: Lysosomal alpha-mannosidase A peptide; Lysosomal alpha-mannosidase B peptide; Lysosomal alpha-mannosidase C peptide; Lysosomal alpha-mannosidase D peptide; Lysosomal alpha-mannosidase E peptide]	MAN2B1 LAMAN MANB	1011	952	0.57	ITRLQ^ETTLV
O00763	Acetyl-CoA carboxylase 2 (EC 6.4.1.2) (ACC-beta)	ACACB ACC2 ACCB	2458	116	0.884	SPELQ^ANGTG
O00763	Acetyl-CoA carboxylase 2 (EC 6.4.1.2) (ACC-beta)	ACACB ACC2 ACCB	2458	1447	0.865	RTFVQ^SKKNI
O14490	Disks large-associated protein 1 (DAP-1) (Guanylate kinase-associated protein) (hGKAP) (PSD-95/SAP90-binding protein 1) (SAP90/PSD-95-associated protein 1) (SAPAP1)	DLGAP1 DAP1 GKAP	977	675	0.755	PSKFQ^SVGVQ
O14494	Phospholipid phosphatase 1 (EC 3.1.3.-) (EC 3.1.3.106) (EC 3.1.3.4) (EC 3.1.3.81) (Lipid phosphate phosphohydrolase 1) (PAP2-alpha) (Phosphatidate phosphohydrolase type 2a) (Phosphatidic acid phosphatase 2a) (PAP-2a) (PAP2a)	PLPP1 LPP1 PPAP2A	284	203	0.646	RPTLQ^FGLVA
O14497	AT-rich interactive domain-containing protein 1A (ARID domain-containing protein 1A) (B120) (BRG1-associated factor 250) (BAF250) (BRG1-associated factor 250a) (BAF250A) (Osa homolog 1) (hOSA1) (SWI-like protein) (SWI/SNF complex protein p270) (SWI/SNF-related, matrix-associated, actin-dependent regulator of chromatin subfamily F member 1) (hELD)	ARID1A BAF250 BAF250A C1orf4 OSA1 SMARCF1	2285	185	0.589	LAALQ^SGGGG
O14497	AT-rich interactive domain-containing protein 1A (ARID domain-containing protein 1A) (B120) (BRG1-associated factor 250) (BAF250) (BRG1-associated factor 250a) (BAF250A) (Osa homolog 1) (hOSA1) (SWI-like protein) (SWI/SNF complex protein p270) (SWI/SNF-related, matrix-associated, actin-dependent regulator of chromatin subfamily F member 1) (hELD)	ARID1A BAF250 BAF250A C1orf4 OSA1 SMARCF1	2285	512	0.773	PPQLQ^SSQPP
O14497	AT-rich interactive domain-containing protein 1A (ARID domain-containing protein 1A) (B120) (BRG1-associated factor 250) (BAF250) (BRG1-associated factor 250a) (BAF250A) (Osa homolog 1) (hOSA1) (SWI-like protein) (SWI/SNF complex protein p270) (SWI/SNF-related, matrix-associated, actin-dependent regulator of chromatin subfamily F member 1) (hELD)	ARID1A BAF250 BAF250A C1orf4 OSA1 SMARCF1	2285	1512	0.506	YANRQ^STGSA
O14498	Immunoglobulin superfamily containing leucine-rich repeat protein	ISLR UNQ189/PRO215	428	77	0.709	VPLLQ^SLWLA
O14498	Immunoglobulin superfamily containing leucine-rich repeat protein	ISLR UNQ189/PRO215	428	176	0.52	LSHLQ^INENP
O14498	Immunoglobulin superfamily containing leucine-rich repeat protein	ISLR UNQ189/PRO215	428	305	0.636	QPRFQ^AFANG
O14503	Class E basic helix-loop-helix protein 40 (bHLHe40) (Class B basic helix-loop-helix protein 2) (bHLHb2) (Differentially expressed in chondrocytes protein 1) (DEC1) (Enhancer-of-split and hairy-related protein 2) (SHARP-2) (Stimulated by retinoic acid gene 13 protein)	BHLHE40 BHLHB2 DEC1 SHARP2 STRA13	412	122	0.552	IIALQ^SGLQA
O14503	Class E basic helix-loop-helix protein 40 (bHLHe40) (Class B basic helix-loop-helix protein 2) (bHLHb2) (Differentially expressed in chondrocytes protein 1) (DEC1) (Enhancer-of-split and hairy-related protein 2) (SHARP-2) (Stimulated by retinoic acid gene 13 protein)	BHLHE40 BHLHB2 DEC1 SHARP2 STRA13	412	126	0.848	QSGLQ^AGELS
O14511	Pro-neuregulin-2, membrane-bound isoform (Pro-NRG2) [Cleaved into: Neuregulin-2 (NRG-2) (Divergent of neuregulin-1) (DON-1) (Neural- and thymus-derived activator for ERBB kinases) (NTAK)]	NRG2 NTAK	850	297	0.598	NSRLQ^FNKVK
O14512	Suppressor of cytokine signaling 7 (SOCS-7) (Nck, Ash and phospholipase C gamma-binding protein) (Nck-associated protein 4) (NAP-4)	SOCS7 NAP4 SOCS6	581	340	0.925	GSSLQ^SFPLP
O14513	Nck-associated protein 5 (NAP-5) (Peripheral clock protein)	NCKAP5 ERIH NAP5	1909	124	0.763	RNLLQ^SQGSP
O14513	Nck-associated protein 5 (NAP-5) (Peripheral clock protein)	NCKAP5 ERIH NAP5	1909	489	0.532	LALLQ^AVPNQ
O14513	Nck-associated protein 5 (NAP-5) (Peripheral clock protein)	NCKAP5 ERIH NAP5	1909	1583	0.74	DGGLQ^SKNNR
O14514	Adhesion G protein-coupled receptor B1 (Brain-specific angiogenesis inhibitor 1) [Cleaved into: Vasculostatin-40 (Vstat40); Vasculostatin-120 (Vstat120)]	ADGRB1 BAI1	1584	325	0.587	SSRSQ^SLRST
O14523	Phospholipid transfer protein C2CD2L (C2 domain-containing protein 2-like) (C2CD2-like) (Transmembrane protein 24)	C2CD2L KIAA0285 TMEM24 DLNB23	706	224	0.875	LPKLQ^ARERG
O14523	Phospholipid transfer protein C2CD2L (C2 domain-containing protein 2-like) (C2CD2-like) (Transmembrane protein 24)	C2CD2L KIAA0285 TMEM24 DLNB23	706	453	0.708	VTTVQ^SRPRI
O14524	Nuclear envelope integral membrane protein 1	NEMP1 KIAA0286 TMEM194 TMEM194A	444	381	0.502	VSRIQ^SPKRF
O14526	F-BAR domain only protein 1	FCHO1 KIAA0290	889	426	0.858	AERLQ^SEEQV
O14526	F-BAR domain only protein 1	FCHO1 KIAA0290	889	749	0.525	RPGPQ^SVPLQ
O14529	Homeobox protein cut-like 2 (Homeobox protein cux-2)	CUX2 CUTL2 KIAA0293	1486	179	0.582	ETLLQ^RNEAE
O14543	Suppressor of cytokine signaling 3 (SOCS-3) (Cytokine-inducible SH2 protein 3) (CIS-3) (STAT-induced STAT inhibitor 3) (SSI-3)	SOCS3 CIS3 SSI3	225	87	0.52	SVKTQ^SGTKN
O14543	Suppressor of cytokine signaling 3 (SOCS-3) (Cytokine-inducible SH2 protein 3) (CIS-3) (STAT-induced STAT inhibitor 3) (SSI-3)	SOCS3 CIS3 SSI3	225	105	0.524	SFSLQ^SDPRS
O14544	Suppressor of cytokine signaling 6 (SOCS-6) (Cytokine-inducible SH2 protein 4) (CIS-4) (Suppressor of cytokine signaling 4) (SOCS-4)	SOCS6 CIS4 SOCS4	535	298	0.648	GVMLQ^SPRAG
O14559	Rho GTPase-activating protein 33 (Rho-type GTPase-activating protein 33) (Sorting nexin-26) (Tc10/CDC42 GTPase-activating protein)	ARHGAP33 SNX26 TCGAP	1287	495	0.655	EVRVQ^SVVVE
O14576	Cytoplasmic dynein 1 intermediate chain 1 (Cytoplasmic dynein intermediate chain 1) (Dynein intermediate chain 1, cytosolic) (DH IC-1)	DYNC1I1 DNCI1 DNCIC1	645	64	0.613	EALLQ^SIGIS
O14578	Citron Rho-interacting kinase (CRIK) (EC 2.7.11.1) (Serine/threonine-protein kinase 21)	CIT CRIK KIAA0949 STK21	2027	1436	0.552	SPGLQ^TKEPS
O14594	Neurocan core protein (Chondroitin sulfate proteoglycan 3)	NCAN CSPG3 NEUR	1321	501	0.516	EPGLQ^GGMEA
O14599	Testis-specific basic protein Y 2 (Basic charge, Y-linked 2) (Variably charged protein Y 2)	BPY2 BPY2A VCY2 VCY2A; BPY2B VCY2B; BPY2C VCY2C	106	63	0.673	NTLLQ^SKVGL
O14613	Cdc42 effector protein 2 (Binder of Rho GTPases 1)	CDC42EP2 BORG1 CEP2	210	59	0.682	ISFLQ^GKFHL
O14617	AP-3 complex subunit delta-1 (AP-3 complex subunit delta) (Adaptor-related protein complex 3 subunit delta-1) (Delta-adaptin)	AP3D1 PRO0039	1153	535	0.686	ASILQ^QKEQA
O14617	AP-3 complex subunit delta-1 (AP-3 complex subunit delta) (Adaptor-related protein complex 3 subunit delta-1) (Delta-adaptin)	AP3D1 PRO0039	1153	586	0.777	IQKLQ^AKDVP
O14640	Segment polarity protein dishevelled homolog DVL-1 (Dishevelled-1) (DSH homolog 1)	DVL1	695	209	0.607	SSTEQ^STSSR
O14641	Segment polarity protein dishevelled homolog DVL-2 (Dishevelled-2) (DSH homolog 2)	DVL2	736	226	0.569	SSTEQ^SSASR
O14646	Chromodomain-helicase-DNA-binding protein 1 (CHD-1) (EC 3.6.4.12) (ATP-dependent helicase CHD1)	CHD1	1710	46	0.674	GSSSQ^SGSSD
O14646	Chromodomain-helicase-DNA-binding protein 1 (CHD-1) (EC 3.6.4.12) (ATP-dependent helicase CHD1)	CHD1	1710	75	0.534	ENKVQ^AKPPK
O14646	Chromodomain-helicase-DNA-binding protein 1 (CHD-1) (EC 3.6.4.12) (ATP-dependent helicase CHD1)	CHD1	1710	235	0.615	SSRRQ^ATVNV
O14646	Chromodomain-helicase-DNA-binding protein 1 (CHD-1) (EC 3.6.4.12) (ATP-dependent helicase CHD1)	CHD1	1710	445	0.789	FSRNQ^SKTTP
O14646	Chromodomain-helicase-DNA-binding protein 1 (CHD-1) (EC 3.6.4.12) (ATP-dependent helicase CHD1)	CHD1	1710	647	0.585	GTPLQ^NSLKE
O14647	Chromodomain-helicase-DNA-binding protein 2 (CHD-2) (EC 3.6.4.12) (ATP-dependent helicase CHD2)	CHD2	1828	650	0.585	GTPLQ^NSLKE
O14656	Torsin-1A (Dystonia 1 protein) (Torsin ATPase-1A) (EC 3.6.4.-) (Torsin family 1 member A)	TOR1A DQ2 DYT1 TA TORA	332	19	0.648	PSVVQ^AVEPI
O14656	Torsin-1A (Dystonia 1 protein) (Torsin ATPase-1A) (EC 3.6.4.-) (Torsin family 1 member A)	TOR1A DQ2 DYT1 TA TORA	332	286	0.726	RVEMQ^SRGYE
O14681	Etoposide-induced protein 2.4 homolog (p53-induced gene 8 protein)	EI24 PIG8	340	98	0.912	IPVLQ^SVTAR
O14681	Etoposide-induced protein 2.4 homolog (p53-induced gene 8 protein)	EI24 PIG8	340	312	0.79	TVYLQ^SALSS
O14686	Histone-lysine N-methyltransferase 2D (Lysine N-methyltransferase 2D) (EC 2.1.1.354) (ALL1-related protein) (Myeloid/lymphoid or mixed-lineage leukemia protein 2)	KMT2D ALR MLL2 MLL4	5537	52	0.502	SPRLQ^ETPQD
O14686	Histone-lysine N-methyltransferase 2D (Lysine N-methyltransferase 2D) (EC 2.1.1.354) (ALL1-related protein) (Myeloid/lymphoid or mixed-lineage leukemia protein 2)	KMT2D ALR MLL2 MLL4	5537	1927	0.592	RPFLQ^GGLPL
O14686	Histone-lysine N-methyltransferase 2D (Lysine N-methyltransferase 2D) (EC 2.1.1.354) (ALL1-related protein) (Myeloid/lymphoid or mixed-lineage leukemia protein 2)	KMT2D ALR MLL2 MLL4	5537	2445	0.541	TPRFQ^SPDPY
O14686	Histone-lysine N-methyltransferase 2D (Lysine N-methyltransferase 2D) (EC 2.1.1.354) (ALL1-related protein) (Myeloid/lymphoid or mixed-lineage leukemia protein 2)	KMT2D ALR MLL2 MLL4	5537	2458	0.59	PSRPQ^SRDPF
O14686	Histone-lysine N-methyltransferase 2D (Lysine N-methyltransferase 2D) (EC 2.1.1.354) (ALL1-related protein) (Myeloid/lymphoid or mixed-lineage leukemia protein 2)	KMT2D ALR MLL2 MLL4	5537	4180	0.917	GPVLQ^SGQGL
O14686	Histone-lysine N-methyltransferase 2D (Lysine N-methyltransferase 2D) (EC 2.1.1.354) (ALL1-related protein) (Myeloid/lymphoid or mixed-lineage leukemia protein 2)	KMT2D ALR MLL2 MLL4	5537	4202	0.805	RAQLQ^GVLAK
O14686	Histone-lysine N-methyltransferase 2D (Lysine N-methyltransferase 2D) (EC 2.1.1.354) (ALL1-related protein) (Myeloid/lymphoid or mixed-lineage leukemia protein 2)	KMT2D ALR MLL2 MLL4	5537	5407	0.677	RSRIQ^GLGLY
O14713	Integrin beta-1-binding protein 1 (Integrin cytoplasmic domain-associated protein 1) (ICAP-1)	ITGB1BP1 ICAP1	200	15	0.632	SSSSQ^SSEIS
O14713	Integrin beta-1-binding protein 1 (Integrin cytoplasmic domain-associated protein 1) (ICAP-1)	ITGB1BP1 ICAP1	200	52	0.701	KSSGQ^SNNNS
O14715	RANBP2-like and GRIP domain-containing protein 8 (Ran-binding protein 2-like 3) (RanBP2-like 3) (RanBP2L3)	RGPD8 RANBP2ALPHA RANBP2L1 RANBP2L3	1765	267	0.778	DSALQ^SAKSS
O14715	RANBP2-like and GRIP domain-containing protein 8 (Ran-binding protein 2-like 3) (RanBP2-like 3) (RanBP2L3)	RGPD8 RANBP2ALPHA RANBP2L1 RANBP2L3	1765	499	0.569	TSHLQ^LKEKC
O14715	RANBP2-like and GRIP domain-containing protein 8 (Ran-binding protein 2-like 3) (RanBP2-like 3) (RanBP2L3)	RGPD8 RANBP2ALPHA RANBP2L1 RANBP2L3	1765	947	0.694	DTGLQ^AQDIR
O14717	tRNA (cytosine(38)-C(5))-methyltransferase (EC 2.1.1.204) (DNA (cytosine-5)-methyltransferase-like protein 2) (Dnmt2) (DNA methyltransferase homolog HsaIIP) (DNA MTase homolog HsaIIP) (M.HsaIIP) (PuMet)	TRDMT1 DNMT2	391	170	0.814	IAKLQ^SEPLP
O14717	tRNA (cytosine(38)-C(5))-methyltransferase (EC 2.1.1.204) (DNA (cytosine-5)-methyltransferase-like protein 2) (Dnmt2) (DNA methyltransferase homolog HsaIIP) (DNA MTase homolog HsaIIP) (M.HsaIIP) (PuMet)	TRDMT1 DNMT2	391	309	0.501	GSVLQ^TAEDV
O14727	Apoptotic protease-activating factor 1 (APAF-1)	APAF1 KIAA0413	1248	583	0.782	QAKLQ^AKQEV
O14737	Programmed cell death protein 5 (TF-1 cell apoptosis-related protein 19) (Protein TFAR19)	PDCD5 TFAR19	125	18	0.514	LAELQ^AKHGD
O14746	Telomerase reverse transcriptase (EC 2.7.7.49) (HEST2) (Telomerase catalytic subunit) (Telomerase-associated protein 2) (TP2)	TERT EST2 TCS1 TRT	1132	585	0.867	WSKLQ^SIGIR
O14777	Kinetochore protein NDC80 homolog (Highly expressed in cancer protein) (Kinetochore protein Hec1) (HsHec1) (Kinetochore-associated protein 2) (Retinoblastoma-associated protein HEC)	NDC80 HEC HEC1 KNTC2	642	251	0.875	NAELQ^SKLKD
O14782	Kinesin-like protein KIF3C	KIF3C	793	87	0.511	DSVLQ^GFNGT
O14782	Kinesin-like protein KIF3C	KIF3C	793	596	0.758	YAKLQ^AVKAE
O14786	Neuropilin-1 (Vascular endothelial cell growth factor 165 receptor) (CD antigen CD304)	NRP1 NRP VEGF165R	923	266	0.806	YSVLQ^SSVSE
O14787	Transportin-2 (Karyopherin beta-2b)	TNPO2	897	595	0.854	ATALQ^SGFLP
O14791	Apolipoprotein L1 (Apolipoprotein L) (Apo-L) (ApoL) (Apolipoprotein L-I) (ApoL-I)	APOL1 APOL	398	294	0.896	RANLQ^SVPHA
O14793	Growth/differentiation factor 8 (GDF-8) (Myostatin)	MSTN GDF8	375	213	0.626	KTVLQ^NWLKQ
O14795	Protein unc-13 homolog B (Munc13-2) (munc13)	UNC13B UNC13	1591	613	0.558	AQGLQ^AKDKT
O14795	Protein unc-13 homolog B (Munc13-2) (munc13)	UNC13B UNC13	1591	1385	0.608	SPDLQ^SLRYA
O14802	DNA-directed RNA polymerase III subunit RPC1 (RNA polymerase III subunit C1) (EC 2.7.7.6) (DNA-directed RNA polymerase III largest subunit) (DNA-directed RNA polymerase III subunit A) (RNA polymerase III 155 kDa subunit) (RPC155) (RNA polymerase III subunit C160)	POLR3A	1390	195	0.765	SNFLQ^SFETA
O14807	Ras-related protein M-Ras (Ras-related protein R-Ras3)	MRAS RRAS3	208	140	0.65	ITREQ^GKEMA
O14815	Calpain-9 (EC 3.4.22.-) (Digestive tract-specific calpain) (New calpain 4) (nCL-4) (Protein CG36)	CAPN9 NCL4	690	27	0.621	HSSGQ^SFEQM
O14817	Tetraspanin-4 (Tspan-4) (Novel antigen 2) (NAG-2) (Transmembrane 4 superfamily member 7)	TSPAN4 NAG2 TM4SF7	238	7	0.555	RACLQ^AVKYL
O14841	5-oxoprolinase (EC 3.5.2.9) (5-oxo-L-prolinase) (5-OPase) (Pyroglutamase)	OPLAH	1288	343	0.763	GVTLQ^APQLD
O14841	5-oxoprolinase (EC 3.5.2.9) (5-oxo-L-prolinase) (5-OPase) (Pyroglutamase)	OPLAH	1288	976	0.562	GTSRQ^ARGLP
O14863	Zinc transporter 4 (ZnT-4) (Solute carrier family 30 member 4)	SLC30A4 ZNT4	429	70	0.719	HPTLQ^ADDDS
O14863	Zinc transporter 4 (ZnT-4) (Solute carrier family 30 member 4)	SLC30A4 ZNT4	429	390	0.541	WEEVQ^SKANH
O14901	Krueppel-like factor 11 (Transforming growth factor-beta-inducible early growth response protein 2) (TGFB-inducible early growth response protein 2) (TIEG-2)	KLF11 FKLF TIEG2	512	140	0.541	TDVLQ^SSAVV
O14910	Protein lin-7 homolog A (Lin-7A) (hLin-7) (Mammalian lin-seven protein 1) (MALS-1) (Tax interaction protein 33) (TIP-33) (Vertebrate lin-7 homolog 1) (Veli-1)	LIN7A MALS1 VELI1	233	51	0.562	VHKLQ^SLKKV
O14964	Hepatocyte growth factor-regulated tyrosine kinase substrate (Hrs) (Protein pp110)	HGS HRS	777	571	0.721	YAQLQ^AMPAA
O14965	Aurora kinase A (EC 2.7.11.1) (Aurora 2) (Aurora/IPL1-related kinase 1) (ARK-1) (Aurora-related kinase 1) (hARK1) (Breast tumor-amplified kinase) (Serine/threonine-protein kinase 15) (Serine/threonine-protein kinase 6) (Serine/threonine-protein kinase aurora-A)	AURKA AIK AIRK1 ARK1 AURA AYK1 BTAK IAK1 STK15 STK6	403	60	0.674	RVPLQ^AQKLV
O14965	Aurora kinase A (EC 2.7.11.1) (Aurora 2) (Aurora/IPL1-related kinase 1) (ARK-1) (Aurora-related kinase 1) (hARK1) (Breast tumor-amplified kinase) (Serine/threonine-protein kinase 15) (Serine/threonine-protein kinase 6) (Serine/threonine-protein kinase aurora-A)	AURKA AIK AIRK1 ARK1 AURA AYK1 BTAK IAK1 STK15 STK6	403	394	0.528	PSNCQ^NKESA
O14976	Cyclin-G-associated kinase (EC 2.7.11.1)	GAK	1311	5	0.64	MSLLQ^SALDF
O14976	Cyclin-G-associated kinase (EC 2.7.11.1)	GAK	1311	656	0.875	GGRLQ^AKMAS
O14976	Cyclin-G-associated kinase (EC 2.7.11.1)	GAK	1311	1094	0.588	SSGLQ^GSPAG
O14981	TATA-binding protein-associated factor 172 (EC 3.6.4.-) (ATP-dependent helicase BTAF1) (B-TFIID transcription factor-associated 170 kDa subunit) (TAF(II)170) (TBP-associated factor 172) (TAF-172)	BTAF1 TAF172	1849	191	0.854	QPTLQ^AAELI
O14981	TATA-binding protein-associated factor 172 (EC 3.6.4.-) (ATP-dependent helicase BTAF1) (B-TFIID transcription factor-associated 170 kDa subunit) (TAF(II)170) (TBP-associated factor 172) (TAF-172)	BTAF1 TAF172	1849	1787	0.887	NSSLQ^SMGTD
O14990	Protein phosphatase inhibitor 2 family member C (PPP1R2 family member B) (Protein phosphatase 1, regulatory subunit 2 pseudogene 9) (Type-1 protein phosphatase inhibitor 4) (I-4)	PPP1R2C PPP1R2P9	202	163	0.606	WKELQ^SEDNE
O15013	Rho guanine nucleotide exchange factor 10	ARHGEF10 KIAA0294	1369	1015	0.503	KVRLQ^HFFTP
O15013	Rho guanine nucleotide exchange factor 10	ARHGEF10 KIAA0294	1369	1192	0.611	VPRLQ^GIPKV
O15014	Zinc finger protein 609	ZNF609 KIAA0295	1411	885	0.758	PPQPQ^SKDSP
O15015	Zinc finger protein 646	ZNF646 KIAA0296	1832	1526	0.527	SSQLQ^PGSHS
O15015	Zinc finger protein 646	ZNF646 KIAA0296	1832	1605	0.634	ASHLQ^AHARG
O15016	Tripartite motif-containing protein 66	TRIM66 C11orf29 KIAA0298	1216	571	0.641	EETLQ^ATDEP
O15016	Tripartite motif-containing protein 66	TRIM66 C11orf29 KIAA0298	1216	657	0.769	EPQIQ^SVSNL
O15016	Tripartite motif-containing protein 66	TRIM66 C11orf29 KIAA0298	1216	712	0.72	HSTFQ^SMPNL
O15018	PDZ domain-containing protein 2 (Activated in prostate cancer protein) (PDZ domain-containing protein 3) [Cleaved into: Processed PDZ domain-containing protein 2]	PDZD2 AIPC KIAA0300 PDZK3	2839	1160	0.765	DSRVQ^ATSVK
O15018	PDZ domain-containing protein 2 (Activated in prostate cancer protein) (PDZ domain-containing protein 3) [Cleaved into: Processed PDZ domain-containing protein 2]	PDZD2 AIPC KIAA0300 PDZK3	2839	2591	0.678	QQRLQ^SVLSS
O15020	Spectrin beta chain, non-erythrocytic 2 (Beta-III spectrin) (Spinocerebellar ataxia 5 protein)	SPTBN2 KIAA0302 SCA5	2390	345	0.602	QNQLQ^SFNSY
O15020	Spectrin beta chain, non-erythrocytic 2 (Beta-III spectrin) (Spinocerebellar ataxia 5 protein)	SPTBN2 KIAA0302 SCA5	2390	555	0.765	KGRLQ^SQDLG
O15020	Spectrin beta chain, non-erythrocytic 2 (Beta-III spectrin) (Spinocerebellar ataxia 5 protein)	SPTBN2 KIAA0302 SCA5	2390	1373	0.621	ETTTQ^AKARS
O15020	Spectrin beta chain, non-erythrocytic 2 (Beta-III spectrin) (Spinocerebellar ataxia 5 protein)	SPTBN2 KIAA0302 SCA5	2390	1992	0.639	LSQLQ^ARRQE
O15021	Microtubule-associated serine/threonine-protein kinase 4 (EC 2.7.11.1)	MAST4 KIAA0303	2623	1487	0.685	EAPLQ^SLDEN
O15027	Protein transport protein Sec16A (SEC16 homolog A) (p250)	SEC16A KIAA0310 SEC16 SEC16L	2357	63	0.617	RQALQ^STPLG
O15027	Protein transport protein Sec16A (SEC16 homolog A) (p250)	SEC16A KIAA0310 SEC16 SEC16L	2357	287	0.88	VSHLQ^SGSHL
O15027	Protein transport protein Sec16A (SEC16 homolog A) (p250)	SEC16A KIAA0310 SEC16 SEC16L	2357	804	0.511	EEALQ^SQASS
O15031	Plexin-B2 (MM1)	PLXNB2 KIAA0315	1838	947	0.501	GAQLQ^CVTGP
O15034	RIMS-binding protein 2 (RIM-BP2)	RIMBP2 KIAA0318 RBP2	1052	598	0.672	RPAPQ^SKPLA
O15040	Tectonin beta-propeller repeat-containing protein 2 (WD repeat-containing protein KIAA0329/KIAA0297)	TECPR2 KIAA0297 KIAA0329	1411	428	0.588	PPGLQ^ATPEL
O15040	Tectonin beta-propeller repeat-containing protein 2 (WD repeat-containing protein KIAA0329/KIAA0297)	TECPR2 KIAA0297 KIAA0329	1411	1313	0.706	VPGLQ^ACQLA
O15042	U2 snRNP-associated SURP motif-containing protein (140 kDa Ser/Arg-rich domain protein) (U2-associated protein SR140)	U2SURP KIAA0332 SR140	1029	1013	0.556	KSRSQ^SRSPH
O15047	Histone-lysine N-methyltransferase SETD1A (EC 2.1.1.354) (Lysine N-methyltransferase 2F) (SET domain-containing protein 1A) (hSET1A) (Set1/Ash2 histone methyltransferase complex subunit SET1)	SETD1A KIAA0339 KMT2F SET1 SET1A	1707	844	0.573	AAKQQ^AKEED
O15049	NEDD4-binding protein 3 (N4BP3)	N4BP3 KIAA0341	544	411	0.51	GSRAQ^AQAQD
O15050	TPR and ankyrin repeat-containing protein 1 (Lupus brain antigen 1 homolog)	TRANK1 KIAA0342 LBA1	2925	107	0.624	SIVLQ^SFLPC
O15055	Period circadian protein homolog 2 (hPER2) (Circadian clock protein PERIOD 2)	PER2 KIAA0347	1255	387	0.614	KKILQ^SGGQP
O15056	Synaptojanin-2 (EC 3.1.3.36) (Synaptic inositol 1,4,5-trisphosphate 5-phosphatase 2)	SYNJ2 KIAA0348	1496	851	0.814	RAELQ^ASDHR
O15056	Synaptojanin-2 (EC 3.1.3.36) (Synaptic inositol 1,4,5-trisphosphate 5-phosphatase 2)	SYNJ2 KIAA0348	1496	897	0.735	VVNLQ^SPTLE
O15060	Zinc finger and BTB domain-containing protein 39	ZBTB39 KIAA0352	712	8	0.843	RIKLQ^STNHP
O15061	Synemin (Desmuslin)	SYNM DMN KIAA0353 SYN	1565	222	0.952	ESRLQ^AEEET
O15061	Synemin (Desmuslin)	SYNM DMN KIAA0353 SYN	1565	1373	0.573	KSTFQ^SVVSE
O15063	Uncharacterized protein KIAA0355	GARRE1 KIAA0355	1070	314	0.518	EASLQ^GCCSE
O15063	Uncharacterized protein KIAA0355	GARRE1 KIAA0355	1070	589	0.926	DTRLQ^SILNI
O15066	Kinesin-like protein KIF3B (HH0048) (Microtubule plus end-directed kinesin motor 3B) [Cleaved into: Kinesin-like protein KIF3B, N-terminally processed]	KIF3B KIAA0359	747	86	0.511	DSVLQ^GFNGT
O15066	Kinesin-like protein KIF3B (HH0048) (Microtubule plus end-directed kinesin motor 3B) [Cleaved into: Kinesin-like protein KIF3B, N-terminally processed]	KIF3B KIAA0359	747	252	0.567	GSERQ^AKTGA
O15066	Kinesin-like protein KIF3B (HH0048) (Microtubule plus end-directed kinesin motor 3B) [Cleaved into: Kinesin-like protein KIF3B, N-terminally processed]	KIF3B KIAA0359	747	549	0.768	FSKLQ^AVKAE
O15067	Phosphoribosylformylglycinamidine synthase (FGAM synthase) (FGAMS) (EC 6.3.5.3) (Formylglycinamide ribonucleotide amidotransferase) (FGAR amidotransferase) (FGAR-AT) (Formylglycinamide ribotide amidotransferase)	PFAS KIAA0361	1338	27	0.686	RRKLQ^GKLPE
O15067	Phosphoribosylformylglycinamidine synthase (FGAM synthase) (FGAMS) (EC 6.3.5.3) (Formylglycinamide ribonucleotide amidotransferase) (FGAR amidotransferase) (FGAR-AT) (Formylglycinamide ribotide amidotransferase)	PFAS KIAA0361	1338	34	0.56	LPELQ^GVETE
O15067	Phosphoribosylformylglycinamidine synthase (FGAM synthase) (FGAMS) (EC 6.3.5.3) (Formylglycinamide ribonucleotide amidotransferase) (FGAR amidotransferase) (FGAR-AT) (Formylglycinamide ribotide amidotransferase)	PFAS KIAA0361	1338	277	0.657	SSAIQ^GKEVR
O15068	Guanine nucleotide exchange factor DBS (DBL's big sister) (MCF2-transforming sequence-like protein)	MCF2L KIAA0362 OST	1137	949	0.702	TSQLQ^ACREA
O15069	NAC-alpha domain-containing protein 1	NACAD KIAA0363	1562	363	0.555	ASFLQ^SLSDL
O15069	NAC-alpha domain-containing protein 1	NACAD KIAA0363	1562	505	0.685	RVTPQ^AGEEE
O15078	Centrosomal protein of 290 kDa (Cep290) (Bardet-Biedl syndrome 14 protein) (Cancer/testis antigen 87) (CT87) (Nephrocystin-6) (Tumor antigen se2-2)	CEP290 BBS14 KIAA0373 NPHP6	2479	890	0.611	ITVLQ^VNEKS
O15078	Centrosomal protein of 290 kDa (Cep290) (Bardet-Biedl syndrome 14 protein) (Cancer/testis antigen 87) (CT87) (Nephrocystin-6) (Tumor antigen se2-2)	CEP290 BBS14 KIAA0373 NPHP6	2479	1229	0.578	TSKLQ^KMEAY
O15078	Centrosomal protein of 290 kDa (Cep290) (Bardet-Biedl syndrome 14 protein) (Cancer/testis antigen 87) (CT87) (Nephrocystin-6) (Tumor antigen se2-2)	CEP290 BBS14 KIAA0373 NPHP6	2479	1546	0.695	IANMQ^ARLNQ
O15078	Centrosomal protein of 290 kDa (Cep290) (Bardet-Biedl syndrome 14 protein) (Cancer/testis antigen 87) (CT87) (Nephrocystin-6) (Tumor antigen se2-2)	CEP290 BBS14 KIAA0373 NPHP6	2479	1709	0.565	KSELQ^AQKEA
O15078	Centrosomal protein of 290 kDa (Cep290) (Bardet-Biedl syndrome 14 protein) (Cancer/testis antigen 87) (CT87) (Nephrocystin-6) (Tumor antigen se2-2)	CEP290 BBS14 KIAA0373 NPHP6	2479	1862	0.786	TSGLQ^GKPLT
O15079	Syntaphilin	SNPH KIAA0374	494	80	0.537	LTPLQ^QKEVC
O15083	ERC protein 2	ERC2 KIAA0378	957	313	0.702	LEMLQ^SKGLP
O15083	ERC protein 2	ERC2 KIAA0378	957	367	0.556	RSQLQ^PEPAK
O15084	Serine/threonine-protein phosphatase 6 regulatory ankyrin repeat subunit A (PP6-ARS-A) (Serine/threonine-protein phosphatase 6 regulatory subunit ARS-A) (Ankyrin repeat domain-containing protein 28) (Phosphatase interactor targeting protein hnRNP K) (PITK)	ANKRD28 KIAA0379	1053	740	0.814	GALLQ^SAASM
O15085	Rho guanine nucleotide exchange factor 11 (PDZ-RhoGEF)	ARHGEF11 KIAA0380	1522	548	0.507	KSSSQ^STFHI
O15090	Zinc finger protein 536	ZNF536 KIAA0390	1300	435	0.661	LSCLQ^SGFMT
O15090	Zinc finger protein 536	ZNF536 KIAA0390	1300	507	0.622	IERLQ^AAAKA
O15090	Zinc finger protein 536	ZNF536 KIAA0390	1300	1058	0.64	LPSLQ^SNKDL
O15117	FYN-binding protein 1 (Adhesion and degranulation promoting adaptor protein) (ADAP) (FYB-120/130) (p120/p130) (FYN-T-binding protein) (SLAP-130) (SLP-76-associated phosphoprotein)	FYB1 FYB SLAP130	783	296	0.714	KNTFQ^SKINQ
O15117	FYN-binding protein 1 (Adhesion and degranulation promoting adaptor protein) (ADAP) (FYB-120/130) (p120/p130) (FYN-T-binding protein) (SLAP-130) (SLP-76-associated phosphoprotein)	FYB1 FYB SLAP130	783	328	0.582	GPWGQ^SQEKE
O15118	NPC intracellular cholesterol transporter 1 (Niemann-Pick C1 protein)	NPC1	1278	811	0.845	GTSVQ^ASESC
O15119	T-box transcription factor TBX3 (T-box protein 3)	TBX3	743	722	0.736	TSELQ^SIQRL
O15131	Importin subunit alpha-6 (Karyopherin subunit alpha-5)	KPNA5	536	483	0.664	IEFLQ^SHENQ
O15156	Zinc finger and BTB domain-containing protein 7B (Krueppel-related zinc finger protein cKrox) (hcKrox) (T-helper-inducing POZ/Krueppel-like factor) (Zinc finger and BTB domain-containing protein 15) (Zinc finger protein 67 homolog) (Zfp-67) (Zinc finger protein 857B) (Zinc finger protein Th-POK)	ZBTB7B ZBTB15 ZFP67 ZNF857B	539	123	0.509	PAVLQ^AARLL
O15165	Low-density lipoprotein receptor class A domain-containing protein 4	LDLRAD4 C18orf1	306	282	0.756	GSRLQ^FQQNN
O15178	T-box transcription factor T (Brachyury protein) (Protein T)	TBXT T	435	29	0.516	ENELQ^AGSEK
O15178	T-box transcription factor T (Brachyury protein) (Protein T)	TBXT T	435	315	0.86	LSMLQ^SHDNW
O15198	Mothers against decapentaplegic homolog 9 (MAD homolog 9) (Mothers against DPP homolog 9) (Madh6) (SMAD family member 9) (SMAD 9) (Smad9)	SMAD9 MADH6 MADH9 SMAD8	467	102	0.556	WPDLQ^SHHEL
O15211	Ral guanine nucleotide dissociation stimulator-like 2 (RalGDS-like 2) (RalGDS-like factor) (Ras-associated protein RAB2L)	RGL2 RAB2L	777	359	0.777	VSALQ^SSPIH
O15211	Ral guanine nucleotide dissociation stimulator-like 2 (RalGDS-like 2) (RalGDS-like factor) (Ras-associated protein RAB2L)	RGL2 RAB2L	777	408	0.745	EVKLQ^SPLEP
O15228	Dihydroxyacetone phosphate acyltransferase (DAP-AT) (DHAP-AT) (EC 2.3.1.42) (Acyl-CoA:dihydroxyacetonephosphateacyltransferase) (Glycerone-phosphate O-acyltransferase)	GNPAT DAPAT DHAPAT	680	94	0.662	KESLQ^SVDVL
O15230	Laminin subunit alpha-5 (Laminin-10 subunit alpha) (Laminin-11 subunit alpha) (Laminin-15 subunit alpha)	LAMA5 KIAA0533 KIAA1907	3695	1039	0.533	PSAQQ^SGDNC
O15230	Laminin subunit alpha-5 (Laminin-10 subunit alpha) (Laminin-11 subunit alpha) (Laminin-15 subunit alpha)	LAMA5 KIAA0533 KIAA1907	3695	1738	0.618	DVVLQ^GNQMS
O15230	Laminin subunit alpha-5 (Laminin-10 subunit alpha) (Laminin-11 subunit alpha) (Laminin-15 subunit alpha)	LAMA5 KIAA0533 KIAA1907	3695	2216	0.674	IADLQ^SQLRS
O15230	Laminin subunit alpha-5 (Laminin-10 subunit alpha) (Laminin-11 subunit alpha) (Laminin-15 subunit alpha)	LAMA5 KIAA0533 KIAA1907	3695	2260	0.63	GTRDQ^ASQLL
O15230	Laminin subunit alpha-5 (Laminin-10 subunit alpha) (Laminin-11 subunit alpha) (Laminin-15 subunit alpha)	LAMA5 KIAA0533 KIAA1907	3695	2427	0.806	NATLQ^ATLHA
O15230	Laminin subunit alpha-5 (Laminin-10 subunit alpha) (Laminin-11 subunit alpha) (Laminin-15 subunit alpha)	LAMA5 KIAA0533 KIAA1907	3695	2449	0.534	HSLDQ^AKEEL
O15230	Laminin subunit alpha-5 (Laminin-10 subunit alpha) (Laminin-11 subunit alpha) (Laminin-15 subunit alpha)	LAMA5 KIAA0533 KIAA1907	3695	2647	0.751	ATRVQ^SQLQA
O15230	Laminin subunit alpha-5 (Laminin-10 subunit alpha) (Laminin-11 subunit alpha) (Laminin-15 subunit alpha)	LAMA5 KIAA0533 KIAA1907	3695	2651	0.625	QSQLQ^AMQEN
O15230	Laminin subunit alpha-5 (Laminin-10 subunit alpha) (Laminin-11 subunit alpha) (Laminin-15 subunit alpha)	LAMA5 KIAA0533 KIAA1907	3695	3297	0.516	APALQ^AQTPG
O15240	Neurosecretory protein VGF [Cleaved into: Neuroendocrine regulatory peptide-1 (NERP-1); Neuroendocrine regulatory peptide-2 (NERP-2); VGF-derived peptide TLQP-21; VGF-derived peptide TLQP-62; Antimicrobial peptide VGF[554-577]]	VGF	615	88	0.568	AVLLQ^ALDRP
O15254	Peroxisomal acyl-coenzyme A oxidase 3 (EC 1.3.3.6) (Branched-chain acyl-CoA oxidase) (BRCACox) (Pristanoyl-CoA oxidase)	ACOX3 BRCOX PRCOX	700	271	0.533	RVPRQ^SLLNR
O15259	Nephrocystin-1 (Juvenile nephronophthisis 1 protein)	NPHP1 NPH1	732	600	0.843	RMSLQ^STDLI
O15270	Serine palmitoyltransferase 2 (EC 2.3.1.50) (Long chain base biosynthesis protein 2) (LCB 2) (Long chain base biosynthesis protein 2a) (LCB2a) (Serine-palmitoyl-CoA transferase 2) (SPT 2)	SPTLC2 KIAA0526 LCB2	562	286	0.638	HNNMQ^SLEKL
O15294	UDP-N-acetylglucosamine--peptide N-acetylglucosaminyltransferase 110 kDa subunit (EC 2.4.1.255) (O-GlcNAc transferase subunit p110) (O-linked N-acetylglucosamine transferase 110 kDa subunit) (OGT)	OGT	1046	859	0.559	PSTLQ^MWANI
O15296	Arachidonate 15-lipoxygenase B (15-LOX-B) (EC 1.13.11.33) (15-lipoxygenase 2) (15-LOX-2) (Arachidonate 15-lipoxygenase type II) (Linoleate 13-lipoxygenase 15-LOb) (EC 1.13.11.-)	ALOX15B	676	279	0.852	GTSLQ^AELEK
O15296	Arachidonate 15-lipoxygenase B (15-LOX-B) (EC 1.13.11.33) (15-lipoxygenase 2) (15-LOX-2) (Arachidonate 15-lipoxygenase type II) (Linoleate 13-lipoxygenase 15-LOb) (EC 1.13.11.-)	ALOX15B	676	641	0.588	IATFQ^SRLAQ
O15304	Apoptosis regulatory protein Siva (CD27-binding protein) (CD27BP)	SIVA1 SIVA	175	100	0.525	RSLGQ^ASEAD
O15315	DNA repair protein RAD51 homolog 2 (R51H2) (RAD51 homolog B) (Rad51B) (RAD51-like protein 1)	RAD51B RAD51L1 REC2	384	225	0.658	DAQLQ^GNLKE
O15344	E3 ubiquitin-protein ligase Midline-1 (EC 2.3.2.27) (Midin) (Putative transcription factor XPRF) (RING finger protein 59) (RING finger protein Midline-1) (RING-type E3 ubiquitin transferase Midline-1) (Tripartite motif-containing protein 18)	MID1 FXY RNF59 TRIM18 XPRF	667	454	0.623	VHGLQ^SGTKY
O15353	Forkhead box protein N1 (Winged-helix transcription factor nude)	FOXN1 RONU WHN	648	40	0.534	SPAPQ^SKHAG
O15354	Prosaposin receptor GPR37 (Endothelin B receptor-like protein 1) (ETBR-LP-1) (G-protein coupled receptor 37) (Parkin-associated endothelin receptor-like receptor) (PAELR)	GPR37	613	168	0.573	RSQEQ^SVKTV
O15360	Fanconi anemia group A protein (Protein FACA)	FANCA FAA FACA FANCH	1455	1057	0.853	RRRLQ^ALTSG
O15360	Fanconi anemia group A protein (Protein FACA)	FANCA FAA FACA FANCH	1455	1437	0.745	SAALQ^SRQQA
O15371	Eukaryotic translation initiation factor 3 subunit D (eIF3d) (Eukaryotic translation initiation factor 3 subunit 7) (eIF-3-zeta) (eIF3 p66)	EIF3D EIF3S7	548	137	0.526	RIRLQ^KKFQK
O15374	Monocarboxylate transporter 5 (MCT 5) (Monocarboxylate transporter 4) (MCT 4) (Solute carrier family 16 member 4)	SLC16A4 MCT4 MCT5	487	258	0.513	VSQNQ^SEEFY
O15375	Monocarboxylate transporter 6 (MCT 6) (Monocarboxylate transporter 5) (MCT 5) (Solute carrier family 16 member 5)	SLC16A5 MCT5 MCT6	505	493	0.9	KAVLQ^AKQTA
O15379	Histone deacetylase 3 (HD3) (EC 3.5.1.98) (RPD3-2) (SMAP45)	HDAC3	428	113	0.617	GASLQ^GATQL
O15397	Importin-8 (Imp8) (Ran-binding protein 8) (RanBP8)	IPO8 RANBP8	1037	531	0.653	SNQIQ^AKEYM
O15397	Importin-8 (Imp8) (Ran-binding protein 8) (RanBP8)	IPO8 RANBP8	1037	594	0.782	GKVLQ^SDEYE
O15409	Forkhead box protein P2 (CAG repeat protein 44) (Trinucleotide repeat-containing gene 10 protein)	FOXP2 CAGH44 TNRC10	715	196	0.521	HPGKQ^AKEQQ
O15409	Forkhead box protein P2 (CAG repeat protein 44) (Trinucleotide repeat-containing gene 10 protein)	FOXP2 CAGH44 TNRC10	715	403	0.696	RERLQ^AMMTH
O15409	Forkhead box protein P2 (CAG repeat protein 44) (Trinucleotide repeat-containing gene 10 protein)	FOXP2 CAGH44 TNRC10	715	613	0.685	NASLQ^AALAE
O15438	Canalicular multispecific organic anion transporter 2 (ATP-binding cassette sub-family C member 3) (Multi-specific organic anion transporter D) (MOAT-D) (Multidrug resistance-associated protein 3)	ABCC3 CMOAT2 MLP2 MRP3	1527	129	0.528	YERLQ^GVQSS
O15439	Multidrug resistance-associated protein 4 (ATP-binding cassette sub-family C member 4) (MRP/cMOAT-related ABC transporter) (Multi-specific organic anion transporter B) (MOAT-B)	ABCC4 MRP4	1325	909	0.659	SSSLQ^GLWTI
O15439	Multidrug resistance-associated protein 4 (ATP-binding cassette sub-family C member 4) (MRP/cMOAT-related ABC transporter) (Multi-specific organic anion transporter B) (MOAT-B)	ABCC4 MRP4	1325	1263	0.812	YVLLQ^NKESL
O15440	Multidrug resistance-associated protein 5 (ATP-binding cassette sub-family C member 5) (Multi-specific organic anion transporter C) (MOAT-C) (SMRP) (pABC11)	ABCC5 MRP5	1437	539	0.512	RTEHQ^AVLAE
O15446	DNA-directed RNA polymerase I subunit RPA34 (A34.5) (Antisense to ERCC-1 protein) (ASE-1) (CD3-epsilon-associated protein) (CAST) (CD3E-associated protein) (RNA polymerase I-associated factor PAF49)	POLR1G ASE1 CAST CD3EAP PAF49	510	88	0.573	SSCPQ^AGEAT
O15460	Prolyl 4-hydroxylase subunit alpha-2 (4-PH alpha-2) (EC 1.14.11.2) (Procollagen-proline,2-oxoglutarate-4-dioxygenase subunit alpha-2)	P4HA2 UNQ290/PRO330	535	161	0.574	GTKYQ^AMLSV
O15480	Melanoma-associated antigen B3 (MAGE-B3 antigen)	MAGEB3	346	105	0.67	SSTVQ^SRTDP
O15482	Testis-specific protein TEX28	TEX28 CXorf2; TEX28P1; TEX28P2	410	181	0.794	ESRFQ^SLQQG
O15488	Glycogenin-2 (GN-2) (GN2) (EC 2.4.1.186)	GYG2	501	276	0.509	SSQHQ^AAFLH
O15499	Homeobox protein goosecoid-2 (GSC-2) (Homeobox protein goosecoid-like) (GSC-L)	GSC2 GSCL	205	139	0.791	EEQLQ^ALEAL
O15504	Nucleoporin NUP42 (NLP-1) (NUP42 homolog) (Nucleoporin hCG1) (Nucleoporin-42) (Nucleoporin-like protein 2)	NUP42 CG1 NUPL2	423	172	0.79	SNNLQ^SYLNS
O15511	Actin-related protein 2/3 complex subunit 5 (Arp2/3 complex 16 kDa subunit) (p16-ARC)	ARPC5 ARC16	151	56	0.551	TAALQ^AALKN
O15516	Circadian locomoter output cycles protein kaput (hCLOCK) (EC 2.3.1.48) (Class E basic helix-loop-helix protein 8) (bHLHe8)	CLOCK BHLHE8 KIAA0334	846	608	0.51	TNQIQ^SGMNT
O15519	CASP8 and FADD-like apoptosis regulator (Caspase homolog) (CASH) (Caspase-eight-related protein) (Casper) (Caspase-like apoptosis regulatory protein) (CLARP) (Cellular FLICE-like inhibitory protein) (c-FLIP) (FADD-like antiapoptotic molecule 1) (FLAME-1) (Inhibitor of FLICE) (I-FLICE) (MACH-related inducer of toxicity) (MRIT) (Usurpin) [Cleaved into: CASP8 and FADD-like apoptosis regulator subuni…	CFLAR CASH CASP8AP1 CLARP MRIT	480	187	0.628	RNVLQ^AAIQK
O15527	N-glycosylase/DNA lyase [Includes: 8-oxoguanine DNA glycosylase (EC 3.2.2.-); DNA-(apurinic or apyrimidinic site) lyase (AP lyase) (EC 4.2.99.18)]	OGG1 MMH MUTM OGH1	345	185	0.554	FPSLQ^ALAGP
O15534	Period circadian protein homolog 1 (hPER1) (Circadian clock protein PERIOD 1) (Circadian pacemaker protein Rigui)	PER1 KIAA0482 PER RIGUI	1290	572	0.679	RARPQ^SRPRL
O15544	Protein GR6	LINC01565 C3orf27 GR6	149	30	0.524	VSRLQ^GPPDS
O15550	Lysine-specific demethylase 6A (EC 1.14.11.-) (Histone demethylase UTX) (Ubiquitously-transcribed TPR protein on the X chromosome) (Ubiquitously-transcribed X chromosome tetratricopeptide repeat protein)	KDM6A UTX	1401	1262	0.742	WNKLQ^SVKSI
O15554	Intermediate conductance calcium-activated potassium channel protein 4 (SK4) (SKCa 4) (SKCa4) (IKCa1) (IK1) (KCa3.1) (KCa4) (Putative Gardos channel)	KCNN4 IK1 IKCA1 KCA4 SK4	427	425	0.666	EPSQQ^SK
O43143	Pre-mRNA-splicing factor ATP-dependent RNA helicase DHX15 (EC 3.6.4.13) (ATP-dependent RNA helicase #46) (DEAH box protein 15)	DHX15 DBP1 DDX15	795	788	0.953	IAKLQ^SKEYS
O43149	Zinc finger ZZ-type and EF-hand domain-containing protein 1	ZZEF1 KIAA0399	2961	149	0.658	GANLQ^GELSH
O43149	Zinc finger ZZ-type and EF-hand domain-containing protein 1	ZZEF1 KIAA0399	2961	278	0.507	SSYWQ^SDGSA
O43149	Zinc finger ZZ-type and EF-hand domain-containing protein 1	ZZEF1 KIAA0399	2961	1172	0.578	GPRLQ^FLFHS
O43150	Arf-GAP with SH3 domain, ANK repeat and PH domain-containing protein 2 (Development and differentiation-enhancing factor 2) (Paxillin-associated protein with ARF GAP activity 3) (PAG3) (Pyk2 C-terminus-associated protein) (PAP)	ASAP2 DDEF2 KIAA0400	1006	474	0.896	YSRMQ^SLTLD
O43150	Arf-GAP with SH3 domain, ANK repeat and PH domain-containing protein 2 (Development and differentiation-enhancing factor 2) (Paxillin-associated protein with ARF GAP activity 3) (PAG3) (Pyk2 C-terminus-associated protein) (PAP)	ASAP2 DDEF2 KIAA0400	1006	732	0.892	SNQLQ^SNAVS
O43156	TELO2-interacting protein 1 homolog (Protein SMG10)	TTI1 KIAA0406 SMG10	1089	38	0.75	QTRLQ^AVSDS
O43156	TELO2-interacting protein 1 homolog (Protein SMG10)	TTI1 KIAA0406 SMG10	1089	259	0.843	ISKVQ^AKPAV
O43156	TELO2-interacting protein 1 homolog (Protein SMG10)	TTI1 KIAA0406 SMG10	1089	593	0.656	HPGLQ^AITSG
O43156	TELO2-interacting protein 1 homolog (Protein SMG10)	TTI1 KIAA0406 SMG10	1089	897	0.841	VVVLQ^SHKNQ
O43157	Plexin-B1 (Semaphorin receptor SEP)	PLXNB1 KIAA0407 PLXN5 SEP	2135	1779	0.632	DTISQ^AKEKM
O43164	E3 ubiquitin-protein ligase Praja-2 (Praja2) (EC 2.3.2.27) (RING finger protein 131) (RING-type E3 ubiquitin transferase Praja-2)	PJA2 KIAA0438 RNF131	708	472	0.823	EPELQ^SDSSG
O43164	E3 ubiquitin-protein ligase Praja-2 (Praja2) (EC 2.3.2.27) (RING finger protein 131) (RING-type E3 ubiquitin transferase Praja-2)	PJA2 KIAA0438 RNF131	708	504	0.625	IPWLQ^YNEVN
O43166	Signal-induced proliferation-associated 1-like protein 1 (SIPA1-like protein 1) (High-risk human papilloma viruses E6 oncoproteins targeted protein 1) (E6-targeted protein 1)	SIPA1L1 E6TP1 KIAA0440	1804	1507	0.631	RKRHQ^SDGNE
O43175	D-3-phosphoglycerate dehydrogenase (3-PGDH) (EC 1.1.1.95) (2-oxoglutarate reductase) (EC 1.1.1.399) (Malate dehydrogenase) (EC 1.1.1.37)	PHGDH PGDH3	533	165	0.872	ATRMQ^SFGMK
O43181	NADH dehydrogenase [ubiquinone] iron-sulfur protein 4, mitochondrial (Complex I-18 kDa) (CI-18 kDa) (Complex I-AQDQ) (CI-AQDQ) (NADH-ubiquinone oxidoreductase 18 kDa subunit)	NDUFS4	175	88	0.688	RNNMQ^SGVNN
O43182	Rho GTPase-activating protein 6 (Rho-type GTPase-activating protein 6) (Rho-type GTPase-activating protein RhoGAPX-1)	ARHGAP6 RHOGAP6	974	860	0.765	VAGLQ^SRATP
O43184	Disintegrin and metalloproteinase domain-containing protein 12 (ADAM 12) (EC 3.4.24.-) (Meltrin-alpha)	ADAM12 MLTN UNQ346/PRO545	909	813	0.535	VPQPQ^STQRV
O43194	G-protein coupled receptor 39	GPR39	453	399	0.607	ASRRQ^SSARR
O43236	Septin-4 (Apoptosis-related protein in the TGF-beta signaling pathway) (ARTS) (Bradeion beta) (Brain protein H5) (CE5B3 beta) (Cell division control-related protein 2) (hCDCREL-2) (Cerebral protein 7) (Peanut-like protein 2)	SEPTIN4 ARTS C17orf47 PNUTL2 SEP4 SEPT4 hucep-7	478	85	0.775	PSRPQ^SSDNQ
O43237	Cytoplasmic dynein 1 light intermediate chain 2 (Dynein light intermediate chain 2, cytosolic) (LIC-2) (LIC53/55)	DYNC1LI2 DNCLI2 LIC2	492	75	0.836	MTKLQ^GAEHG
O43251	RNA binding protein fox-1 homolog 2 (Fox-1 homolog B) (Hexaribonucleotide-binding protein 2) (RNA-binding motif protein 9) (RNA-binding protein 9) (Repressor of tamoxifen transcriptional activity)	RBFOX2 FOX2 HRNBP2 RBM9 RTA	390	109	0.625	QSQTQ^SSENS
O43255	E3 ubiquitin-protein ligase SIAH2 (EC 2.3.2.27) (RING-type E3 ubiquitin transferase SIAH2) (Seven in absentia homolog 2) (Siah-2) (hSiah2)	SIAH2	324	199	0.683	ITTLQ^GEDIV
O43261	Leukemia-associated protein 1 (Deleted in lymphocytic leukemia 1) (HBV X-transactivated gene 6 protein) (HBV XAg-transactivated protein 6)	DLEU1 LEU1 XTP6	78	28	0.513	SSALQ^GLSHL
O43264	Centromere/kinetochore protein zw10 homolog	ZW10	779	359	0.505	SSKLQ^QYEEI
O43281	Embryonal Fyn-associated substrate (hEFS) (Cas scaffolding protein family member 3)	EFS CASS3	561	451	0.509	YSALQ^AAVAA
O43292	Glycosylphosphatidylinositol anchor attachment 1 protein (GPI anchor attachment protein 1) (GAA1 protein homolog) (hGAA1)	GPAA1 GAA1	621	208	0.636	VTGMQ^SSPLQ
O43292	Glycosylphosphatidylinositol anchor attachment 1 protein (GPI anchor attachment protein 1) (GAA1 protein homolog) (hGAA1)	GPAA1 GAA1	621	213	0.52	SSPLQ^GRAGA
O43295	SLIT-ROBO Rho GTPase-activating protein 3 (srGAP3) (Mental disorder-associated GAP) (Rho GTPase-activating protein 14) (WAVE-associated Rac GTPase-activating protein) (WRP)	SRGAP3 ARHGAP14 KIAA0411 KIAA1156 MEGAP SRGAP2	1099	363	0.74	YHQLQ^SRLAT
O43295	SLIT-ROBO Rho GTPase-activating protein 3 (srGAP3) (Mental disorder-associated GAP) (Rho GTPase-activating protein 14) (WAVE-associated Rac GTPase-activating protein) (WRP)	SRGAP3 ARHGAP14 KIAA0411 KIAA1156 MEGAP SRGAP2	1099	457	0.874	ITKLQ^AKHDL
O43299	AP-5 complex subunit zeta-1 (Adaptor-related protein complex 5 zeta subunit) (Zeta5)	AP5Z1 KIAA0415 SPG48	807	561	0.636	PTLLQ^AFFSA
O43310	CBP80/20-dependent translation initiation factor	CTIF KIAA0427	598	344	0.517	ITLLQ^SSKDR
O43310	CBP80/20-dependent translation initiation factor	CTIF KIAA0427	598	512	0.591	RELLQ^SQDVK
O43310	CBP80/20-dependent translation initiation factor	CTIF KIAA0427	598	529	0.628	SMELQ^STGRL
O43313	ATM interactor (ATM/ATR-substrate CHK2-interacting zinc finger protein) (ASCIZ) (Zinc finger protein 822)	ATMIN KIAA0431 ZNF822	823	206	0.731	RTALQ^SHIYR
O43313	ATM interactor (ATM/ATR-substrate CHK2-interacting zinc finger protein) (ASCIZ) (Zinc finger protein 822)	ATMIN KIAA0431 ZNF822	823	485	0.606	DTCFQ^SGGVS
O43314	Inositol hexakisphosphate and diphosphoinositol-pentakisphosphate kinase 2 (EC 2.7.4.21) (EC 2.7.4.24) (Diphosphoinositol pentakisphosphate kinase 2) (Histidine acid phosphatase domain-containing protein 1) (InsP6 and PP-IP5 kinase 2) (VIP1 homolog 2) (hsVIP2)	PPIP5K2 HISPPD1 KIAA0433 VIP2	1243	142	0.769	YSILQ^AEGIL
O43353	Receptor-interacting serine/threonine-protein kinase 2 (EC 2.7.11.1) (CARD-containing interleukin-1 beta-converting enzyme-associated kinase) (CARD-containing IL-1 beta ICE-kinase) (RIP-like-interacting CLARP kinase) (Receptor-interacting protein 2) (RIP-2) (Tyrosine-protein kinase RIPK2) (EC 2.7.10.2)	RIPK2 CARDIAK RICK RIP2 UNQ277/PRO314/PRO34092	540	315	0.935	KTKLQ^SVSSA
O43379	WD repeat-containing protein 62	WDR62 C19orf14	1518	1497	0.645	SPDLQ^ALLEH
O43426	Synaptojanin-1 (EC 3.1.3.36) (Synaptic inositol 1,4,5-trisphosphate 5-phosphatase 1)	SYNJ1 KIAA0910	1573	510	0.649	EQTLQ^SASSK
O43426	Synaptojanin-1 (EC 3.1.3.36) (Synaptic inositol 1,4,5-trisphosphate 5-phosphatase 1)	SYNJ1 KIAA0910	1573	1224	0.618	TPESQ^SKTSE
O43426	Synaptojanin-1 (EC 3.1.3.36) (Synaptic inositol 1,4,5-trisphosphate 5-phosphatase 1)	SYNJ1 KIAA0910	1573	1384	0.722	PARSQ^SQENM
O43427	Acidic fibroblast growth factor intracellular-binding protein (aFGF intracellular-binding protein) (FGF-1 intracellular-binding protein)	FIBP	364	53	0.763	AAVLQ^SDTMD
O43439	Protein CBFA2T2 (ETO homologous on chromosome 20) (MTG8-like protein) (MTG8-related protein 1) (Myeloid translocation-related protein 1) (p85)	CBFA2T2 EHT MTGR1	604	40	0.643	EVKIQ^SRSSP
O43488	Aflatoxin B1 aldehyde reductase member 2 (EC 1.1.1.n11) (AFB1 aldehyde reductase 1) (AFB1-AR 1) (Aldoketoreductase 7) (Succinic semialdehyde reductase) (SSA reductase)	AKR7A2 AFAR AFAR1 AKR7	359	306	0.538	HSQLQ^GAHGD
O43497	Voltage-dependent T-type calcium channel subunit alpha-1G (Cav3.1c) (NBR13) (Voltage-gated calcium channel subunit alpha Cav3.1)	CACNA1G KIAA1123	2377	1738	0.571	DTVMQ^ALPQV
O43524	Forkhead box protein O3 (AF6q21 protein) (Forkhead in rhabdomyosarcoma-like 1)	FOXO3 FKHRL1 FOXO3A	673	41	0.817	RPELQ^ASPAK
O43526	Potassium voltage-gated channel subfamily KQT member 2 (KQT-like 2) (Neuroblastoma-specific potassium channel subunit alpha KvLQT2) (Voltage-gated potassium channel subunit Kv7.2)	KCNQ2	872	809	0.815	FSISQ^SKENL
O43548	Protein-glutamine gamma-glutamyltransferase 5 (EC 2.3.2.13) (Transglutaminase X) (TG(X)) (TGX) (TGase X) (Transglutaminase-5) (TGase-5)	TGM5 TGMX	720	13	0.718	LTDLQ^SSRNN
O43566	Regulator of G-protein signaling 14 (RGS14)	RGS14	566	509	0.505	LNRVQ^SSGAH
O43586	Proline-serine-threonine phosphatase-interacting protein 1 (PEST phosphatase-interacting protein 1) (CD2-binding protein 1) (H-PIP)	PSTPIP1 CD2BP1	416	6	0.676	MPQLQ^FKDAF
O43592	Exportin-T (Exportin(tRNA)) (tRNA exportin)	XPOT	962	88	0.699	ISWLQ^AQMLN
O43592	Exportin-T (Exportin(tRNA)) (tRNA exportin)	XPOT	962	436	0.715	SSTLQ^NWQTT
O43602	Neuronal migration protein doublecortin (Doublin) (Lissencephalin-X) (Lis-X)	DCX DBCN LISX	365	44	0.634	TRTLQ^ALSNE
O43609	Protein sprouty homolog 1 (Spry-1)	SPRY1	319	315	0.521	PSRGQ^GKPS
O43613	Orexin receptor type 1 (Ox-1-R) (Ox1-R) (Ox1R) (Hypocretin receptor type 1)	HCRTR1	425	126	0.646	IPYLQ^AVSVS
O43623	Zinc finger protein SNAI2 (Neural crest transcription factor Slug) (Protein snail homolog 2)	SNAI2 SLUG SLUGH	268	114	0.943	EERLQ^SKLSD
O43639	Cytoplasmic protein NCK2 (Growth factor receptor-bound protein 4) (NCK adaptor protein 2) (Nck-2) (SH2/SH3 adaptor protein NCK-beta)	NCK2 GRB4	380	294	0.517	VTRHQ^AECAL
O43660	Pleiotropic regulator 1	PLRG1	514	339	0.523	TVRCQ^AAEPQ
O43663	Protein regulator of cytokinesis 1	PRC1	620	619	0.641	STNIQ^S
O43679	LIM domain-binding protein 2 (LDB-2) (Carboxyl-terminal LIM domain-binding protein 1) (CLIM-1) (LIM domain-binding factor CLIM1)	LDB2 CLIM1	373	40	0.681	NKRLQ^SRTED
O43681	ATPase GET3 (EC 3.6.-.-) (Arsenical pump-driving ATPase) (Arsenite-stimulated ATPase) (Guided entry of tail-anchored proteins factor 3, ATPase) (Transmembrane domain recognition complex 40 kDa ATPase subunit) (hARSA-I) (hASNA-I)	GET3 ARSA ASNA1 TRC40	348	299	0.537	RHKIQ^AKYLD
O43707	Alpha-actinin-4 (Non-muscle alpha-actinin 4)	ACTN4	911	645	0.686	QSKQQ^SNEHL
O43766	Lipoyl synthase, mitochondrial (EC 2.8.1.8) (Lipoate synthase) (LS) (Lip-syn) (Lipoic acid synthase)	LIAS LAS HUSSY-01	372	245	0.812	VPELQ^SKVRD
O43781	Dual specificity tyrosine-phosphorylation-regulated kinase 3 (EC 2.7.12.1) (Regulatory erythroid kinase) (REDK)	DYRK3	588	321	0.782	QSILQ^SLDAL
O43790	Keratin, type II cuticular Hb6 (Hair keratin K2.11) (Keratin-86) (K86) (Type II hair keratin Hb6) (Type-II keratin Kb26)	KRT86 KRTHB6	486	139	0.537	ETKLQ^FYQNR
O43795	Unconventional myosin-Ib (MYH-1c) (Myosin I alpha) (MMI-alpha) (MMIa)	MYO1B	1136	144	0.524	EQLLQ^SNPVL
O43815	Striatin	STRN	780	78	0.636	RAELQ^AQIAF
O43815	Striatin	STRN	780	355	0.562	RSKLQ^DMLAN
O43822	Cilia- and flagella-associated protein 410 (C21orf-HUMF09G8.5) (Leucine-rich repeat-containing protein 76) (YF5/A2)	CFAP410 C21orf2 LRRC76	256	244	0.879	GSRLQ^ALRGE
O43837	Isocitrate dehydrogenase [NAD] subunit beta, mitochondrial (Isocitric dehydrogenase subunit beta) (NAD(+)-specific ICDH subunit beta)	IDH3B	385	39	0.548	ASRSQ^AEDVR
O43847	Nardilysin (EC 3.4.24.61) (N-arginine dibasic convertase) (NRD convertase) (NRD-C) (Nardilysin convertase)	NRDC NRD1	1151	384	0.607	TLVVQ^SKETL
O43861	Probable phospholipid-transporting ATPase IIB (EC 7.6.2.1) (ATPase class II type 9B)	ATP9B ATPIIB NEO1L HUSSY-20	1147	510	0.681	YSQMQ^SQAGG
O43861	Probable phospholipid-transporting ATPase IIB (EC 7.6.2.1) (ATPase class II type 9B)	ATP9B ATPIIB NEO1L HUSSY-20	1147	946	0.769	ISTMQ^AVFSS
O43889	Cyclic AMP-responsive element-binding protein 3 (CREB-3) (cAMP-responsive element-binding protein 3) (Leucine zipper protein) (Luman) (Transcription factor LZIP-alpha) [Cleaved into: Processed cyclic AMP-responsive element-binding protein 3 (N-terminal Luman) (Transcriptionally active form)]	CREB3 LZIP	371	303	0.564	DCVLQ^APGNT
O43896	Kinesin-like protein KIF1C	KIF1C KIAA0706	1103	31	0.523	VVSMQ^GNTTS
O43896	Kinesin-like protein KIF1C	KIF1C KIAA0706	1103	289	0.519	LADMQ^SKKRK
O43896	Kinesin-like protein KIF1C	KIF1C KIAA0706	1103	735	0.833	RRRLQ^GKDPR
O43896	Kinesin-like protein KIF1C	KIF1C KIAA0706	1103	850	0.56	EVKLQ^NSSKD
O43900	Prickle planar cell polarity protein 3 (LIM domain only protein 6) (LMO-6) (Prickle-like protein 3) (Pk3) (Triple LIM domain protein 6)	PRICKLE3 LMO6	615	252	0.609	RPRCQ^ACDEI
O43903	Growth arrest-specific protein 2 (GAS-2)	GAS2	313	285	0.569	TSPIQ^SKSPT
O43913	Origin recognition complex subunit 5	ORC5 ORC5L	435	19	0.73	VSILQ^SLFGE
O43918	Autoimmune regulator (Autoimmune polyendocrinopathy candidiasis ectodermal dystrophy protein) (APECED protein)	AIRE APECED	545	342	0.572	SSCLQ^ATVQE
O43933	Peroxisome biogenesis factor 1 (Peroxin-1) (Peroxisome biogenesis disorder protein 1)	PEX1	1283	219	0.783	TKQLQ^SNTVG
O43933	Peroxisome biogenesis factor 1 (Peroxin-1) (Peroxisome biogenesis disorder protein 1)	PEX1	1283	1210	0.565	RYRSQ^SGEDE
O60218	Aldo-keto reductase family 1 member B10 (EC 1.1.1.300) (EC 1.1.1.54) (ARL-1) (Aldose reductase-like) (Aldose reductase-related protein) (ARP) (hARP) (Small intestine reductase) (SI reductase)	AKR1B10 AKR1B11	316	303	0.55	CNVLQ^SSHLE
O60229	Kalirin (EC 2.7.11.1) (Huntingtin-associated protein-interacting protein) (Protein Duo) (Serine/threonine-protein kinase with Dbl- and pleckstrin homology domain)	KALRN DUET DUO HAPIP TRAD	2986	968	0.566	EVLLQ^AGHYD
O60229	Kalirin (EC 2.7.11.1) (Huntingtin-associated protein-interacting protein) (Protein Duo) (Serine/threonine-protein kinase with Dbl- and pleckstrin homology domain)	KALRN DUET DUO HAPIP TRAD	2986	1746	0.69	VANLQ^AQPSL
O60229	Kalirin (EC 2.7.11.1) (Huntingtin-associated protein-interacting protein) (Protein Duo) (Serine/threonine-protein kinase with Dbl- and pleckstrin homology domain)	KALRN DUET DUO HAPIP TRAD	2986	2139	0.531	DAGMQ^SRTKE
O60229	Kalirin (EC 2.7.11.1) (Huntingtin-associated protein-interacting protein) (Protein Duo) (Serine/threonine-protein kinase with Dbl- and pleckstrin homology domain)	KALRN DUET DUO HAPIP TRAD	2986	2207	0.859	RVVLQ^AANAD
O60231	Pre-mRNA-splicing factor ATP-dependent RNA helicase DHX16 (EC 3.6.4.13) (ATP-dependent RNA helicase #3) (DEAH-box protein 16)	DHX16 DBP2 DDX16 KIAA0577 PRP2	1041	119	0.537	GSSLQ^KKRKK
O60231	Pre-mRNA-splicing factor ATP-dependent RNA helicase DHX16 (EC 3.6.4.13) (ATP-dependent RNA helicase #3) (DEAH-box protein 16)	DHX16 DBP2 DDX16 KIAA0577 PRP2	1041	372	0.75	ATQLQ^GDEEP
O60239	SH3 domain-binding protein 5 (SH3BP-5) (SH3 domain-binding protein that preferentially associates with BTK)	SH3BP5 SAB	455	233	0.583	VDDLQ^AKLTL
O60239	SH3 domain-binding protein 5 (SH3BP-5) (SH3 domain-binding protein that preferentially associates with BTK)	SH3BP5 SAB	455	417	0.621	SSKSQ^SSTSP
O60239	SH3 domain-binding protein 5 (SH3BP-5) (SH3 domain-binding protein that preferentially associates with BTK)	SH3BP5 SAB	455	425	0.527	SPEGQ^ALENR
O60244	Mediator of RNA polymerase II transcription subunit 14 (Activator-recruited cofactor 150 kDa component) (ARC150) (Cofactor required for Sp1 transcriptional activation subunit 2) (CRSP complex subunit 2) (Mediator complex subunit 14) (RGR1 homolog) (hRGR1) (Thyroid hormone receptor-associated protein complex 170 kDa component) (Trap170) (Transcriptional coactivator CRSP150) (Vitamin D3 receptor-in…	MED14 ARC150 CRSP2 CXorf4 DRIP150 EXLM1 RGR1 TRAP170	1454	713	0.556	TFRLQ^GRNNR
O60245	Protocadherin-7 (Brain-heart protocadherin) (BH-Pcdh)	PCDH7 BHPCDH	1069	620	0.609	IPVLQ^GSTTV
O60248	Protein SOX-15 (Protein SOX-12) (Protein SOX-20)	SOX15 SOX12 SOX20 SOX26 SOX27	233	200	0.758	DPRLQ^GELLP
O60264	SWI/SNF-related matrix-associated actin-dependent regulator of chromatin subfamily A member 5 (SWI/SNF-related matrix-associated actin-dependent regulator of chromatin A5) (EC 3.6.4.-) (Sucrose nonfermenting protein 2 homolog) (hSNF2H)	SMARCA5 SNF2H WCRF135	1052	341	0.768	GTPLQ^NNLHE
O60268	Uncharacterized protein KIAA0513	KIAA0513	411	82	0.638	FSSNQ^STEST
O60269	G protein-regulated inducer of neurite outgrowth 2 (GRIN2)	GPRIN2 KIAA0514	458	60	0.533	STRPQ^APEEE
O60269	G protein-regulated inducer of neurite outgrowth 2 (GRIN2)	GPRIN2 KIAA0514	458	157	0.589	RAQLQ^PGGTS
O60269	G protein-regulated inducer of neurite outgrowth 2 (GRIN2)	GPRIN2 KIAA0514	458	271	0.598	ESGLQ^AQHGV
O60269	G protein-regulated inducer of neurite outgrowth 2 (GRIN2)	GPRIN2 KIAA0514	458	442	0.635	RAVMQ^SLRRP
O60279	Sushi domain-containing protein 5	SUSD5 KIAA0527	629	152	0.548	HTILQ^GRTGL
O60281	Zinc finger protein 292	ZNF292 KIAA0530	2723	931	0.879	TPLLQ^SSEVA
O60281	Zinc finger protein 292	ZNF292 KIAA0530	2723	2661	0.64	PSQLQ^CSDNV
O60282	Kinesin heavy chain isoform 5C (Kinesin heavy chain neuron-specific 2)	KIF5C KIAA0531 NKHC2	957	489	0.612	KEVLQ^ALEEL
O60285	NUAK family SNF1-like kinase 1 (EC 2.7.11.1) (AMPK-related protein kinase 5) (ARK5) (Omphalocele kinase 1)	NUAK1 ARK5 KIAA0537 OMPHK1	661	342	0.69	STGLQ^ADTEA
O60287	Nucleolar pre-ribosomal-associated protein 1 (Nucleolar protein 254 kDa) (URB1 ribosome biogenesis 1 homolog)	URB1 C21orf108 KIAA0539 NOP254 NPA1	2271	729	0.754	ASMLQ^ATMTK
O60287	Nucleolar pre-ribosomal-associated protein 1 (Nucleolar protein 254 kDa) (URB1 ribosome biogenesis 1 homolog)	URB1 C21orf108 KIAA0539 NOP254 NPA1	2271	913	0.546	QVQLQ^ATMPH
O60287	Nucleolar pre-ribosomal-associated protein 1 (Nucleolar protein 254 kDa) (URB1 ribosome biogenesis 1 homolog)	URB1 C21orf108 KIAA0539 NOP254 NPA1	2271	1170	0.728	QDQLQ^SGELL
O60287	Nucleolar pre-ribosomal-associated protein 1 (Nucleolar protein 254 kDa) (URB1 ribosome biogenesis 1 homolog)	URB1 C21orf108 KIAA0539 NOP254 NPA1	2271	1307	0.674	WRQLQ^SRLLS
O60291	E3 ubiquitin-protein ligase MGRN1 (EC 2.3.2.27) (Mahogunin RING finger protein 1) (RING finger protein 156) (RING-type E3 ubiquitin transferase MGRN1)	MGRN1 KIAA0544 RNF156	552	157	0.9	SPSLQ^SETVH
O60292	Signal-induced proliferation-associated 1-like protein 3 (SIPA1-like protein 3) (SPA-1-like protein 3)	SIPA1L3 KIAA0545 SPAL3	1781	1743	0.698	KVVLQ^SEVAS
O60293	Zinc finger C3H1 domain-containing protein (Coiled-coil domain-containing protein 131) (Proline/serine-rich coiled-coil protein 2)	ZFC3H1 CCDC131 KIAA0546 PSRC2	1989	876	0.759	TEQLQ^ATEKI
O60294	tRNA wybutosine-synthesizing protein 4 (tRNA yW-synthesizing protein 4) (EC 2.1.1.290) (EC 2.3.1.231) (Leucine carboxyl methyltransferase 2) (tRNA(Phe) (7-(3-amino-3-(methoxycarbonyl)propyl)wyosine(37)-N)-methoxycarbonyltransferase) (tRNA(Phe) (7-(3-amino-3-carboxypropyl)wyosine(37)-O)-methyltransferase)	LCMT2 KIAA0547 TYW4	686	260	0.522	RRFLQ^AGWTA
O60299	Leucine zipper putative tumor suppressor 3 (ProSAP-interacting protein 1) (ProSAPiP1)	LZTS3 KIAA0552 PROSAPIP1	673	581	0.63	VGRLQ^AELAA
O60303	Protein KIAA0556	KATNIP KIAA0556	1618	170	0.841	DVTLQ^ANNTS
O60303	Protein KIAA0556	KATNIP KIAA0556	1618	193	0.513	SVNLQ^RKQKD
O60303	Protein KIAA0556	KATNIP KIAA0556	1618	345	0.695	SAVLQ^AIQVE
O60303	Protein KIAA0556	KATNIP KIAA0556	1618	439	0.593	LKVLQ^AVESD
O60307	Microtubule-associated serine/threonine-protein kinase 3 (EC 2.7.11.1)	MAST3 KIAA0561	1309	763	0.587	GSSCQ^SSSSQ
O60308	Centrosomal protein of 104 kDa (Cep104)	CEP104 KIAA0562	925	498	0.543	TSVFQ^ASLKL
O60309	Leucine-rich repeat-containing protein 37A3	LRRC37A3 KIAA0563	1634	481	0.587	ETSFQ^SPEPI
O60309	Leucine-rich repeat-containing protein 37A3	LRRC37A3 KIAA0563	1634	1075	0.522	MKVLQ^ARKNY
O60312	Probable phospholipid-transporting ATPase VA (EC 7.6.2.1) (ATPase class V type 10A) (Aminophospholipid translocase VA) (P4-ATPase flippase complex alpha subunit ATP10A)	ATP10A ATP10C ATPVA ATPVC KIAA0566	1499	408	0.569	DSQLQ^CRALN
O60312	Probable phospholipid-transporting ATPase VA (EC 7.6.2.1) (ATPase class V type 10A) (Aminophospholipid translocase VA) (P4-ATPase flippase complex alpha subunit ATP10A)	ATP10A ATP10C ATPVA ATPVC KIAA0566	1499	1483	0.605	RSGLQ^GPDHR
O60315	Zinc finger E-box-binding homeobox 2 (Smad-interacting protein 1) (SMADIP1) (Zinc finger homeobox protein 1b)	ZEB2 KIAA0569 SIP1 ZFHX1B ZFX1B HRIHFB2411	1214	541	0.706	KACLQ^SLTTD
O60315	Zinc finger E-box-binding homeobox 2 (Smad-interacting protein 1) (SMADIP1) (Zinc finger homeobox protein 1b)	ZEB2 KIAA0569 SIP1 ZFHX1B ZFX1B HRIHFB2411	1214	615	0.54	KAVLQ^PHENI
O60315	Zinc finger E-box-binding homeobox 2 (Smad-interacting protein 1) (SMADIP1) (Zinc finger homeobox protein 1b)	ZEB2 KIAA0569 SIP1 ZFHX1B ZFX1B HRIHFB2411	1214	1114	0.666	RAYLQ^SITPQ
O60330	Protocadherin gamma-A12 (PCDH-gamma-A12) (Cadherin-21) (Fibroblast cadherin-3)	PCDHGA12 CDH21 FIB3 KIAA0588 UNQ371/PRO707	932	168	0.802	KNSLQ^SYELS
O60333	Kinesin-like protein KIF1B (Klp)	KIF1B KIAA0591 KIAA1448	1816	712	0.877	ESKLQ^ALQKQ
O60333	Kinesin-like protein KIF1B (Klp)	KIF1B KIAA0591 KIAA1448	1816	1125	0.844	VTVLQ^ASGIL
O60341	Lysine-specific histone demethylase 1A (EC 1.-.-.-) (BRAF35-HDAC complex protein BHC110) (Flavin-containing amine oxidase domain-containing protein 2)	KDM1A AOF2 KDM1 KIAA0601 LSD1	852	236	0.525	EATLQ^QLEAP
O60341	Lysine-specific histone demethylase 1A (EC 1.-.-.-) (BRAF35-HDAC complex protein BHC110) (Flavin-containing amine oxidase domain-containing protein 2)	KDM1A AOF2 KDM1 KIAA0601 LSD1	852	298	0.622	ARQLQ^SFGMD
O60343	TBC1 domain family member 4 (Akt substrate of 160 kDa) (AS160)	TBC1D4 AS160 KIAA0603	1298	444	0.546	AAALQ^SAKTQ
O60343	TBC1 domain family member 4 (Akt substrate of 160 kDa) (AS160)	TBC1D4 AS160 KIAA0603	1298	1228	0.749	HTKIQ^ALESN
O60346	PH domain leucine-rich repeat-containing protein phosphatase 1 (EC 3.1.3.16) (Pleckstrin homology domain-containing family E member 1) (PH domain-containing family E member 1) (Suprachiasmatic nucleus circadian oscillatory protein) (hSCOP)	PHLPP1 KIAA0606 PHLPP PLEKHE1 SCOP	1717	750	0.625	GNFLQ^SLPAE
O60346	PH domain leucine-rich repeat-containing protein phosphatase 1 (EC 3.1.3.16) (Pleckstrin homology domain-containing family E member 1) (PH domain-containing family E member 1) (Suprachiasmatic nucleus circadian oscillatory protein) (hSCOP)	PHLPP1 KIAA0606 PHLPP PLEKHE1 SCOP	1717	1049	0.846	YNRLQ^SFPAS
O60346	PH domain leucine-rich repeat-containing protein phosphatase 1 (EC 3.1.3.16) (Pleckstrin homology domain-containing family E member 1) (PH domain-containing family E member 1) (Suprachiasmatic nucleus circadian oscillatory protein) (hSCOP)	PHLPP1 KIAA0606 PHLPP PLEKHE1 SCOP	1717	1358	0.694	RPHVQ^SVLLT
O60356	Nuclear protein 1 (Candidate of metastasis 1) (Protein p8)	NUPR1 COM1	82	71	0.801	VTKLQ^NSERK
O60381	HMG box-containing protein 1 (HMG box transcription factor 1) (High mobility group box transcription factor 1)	HBP1	514	63	0.612	LPELQ^AVQSD
O60391	Glutamate receptor ionotropic, NMDA 3B (GluN3B) (N-methyl-D-aspartate receptor subtype 3B) (NMDAR3B) (NR3B)	GRIN3B	1043	167	0.641	VAVLQ^AHAWE
O60391	Glutamate receptor ionotropic, NMDA 3B (GluN3B) (N-methyl-D-aspartate receptor subtype 3B) (NMDAR3B) (NR3B)	GRIN3B	1043	870	0.723	GSRLQ^YWLHT
O60391	Glutamate receptor ionotropic, NMDA 3B (GluN3B) (N-methyl-D-aspartate receptor subtype 3B) (NMDAR3B) (NR3B)	GRIN3B	1043	1024	0.519	RRLLQ^ARAAP
O60393	Homeobox protein NOBOX	NOBOX	691	253	0.519	STLAQ^SNQNR
O60427	Acyl-CoA (8-3)-desaturase (EC 1.14.19.44) (Delta(5) fatty acid desaturase) (D5D) (Delta(5) desaturase) (Delta-5 desaturase) (Fatty acid desaturase 1)	FADS1 FADSD5	444	361	0.912	STQLQ^ATCNV
O60431	Olfactory receptor 1I1 (Olfactory receptor 19-20) (OR19-20)	OR1I1	355	155	0.8	ITNLQ^SLIHT
O60437	Periplakin (190 kDa paraneoplastic pemphigus antigen) (195 kDa cornified envelope precursor protein)	PPL KIAA0568	1756	53	0.761	EAKMQ^SDLAR
O60437	Periplakin (190 kDa paraneoplastic pemphigus antigen) (195 kDa cornified envelope precursor protein)	PPL KIAA0568	1756	503	0.566	ASDLQ^GRQLL
O60437	Periplakin (190 kDa paraneoplastic pemphigus antigen) (195 kDa cornified envelope precursor protein)	PPL KIAA0568	1756	829	0.909	RARLQ^SPATK
O60437	Periplakin (190 kDa paraneoplastic pemphigus antigen) (195 kDa cornified envelope precursor protein)	PPL KIAA0568	1756	1583	0.791	TRRLQ^SEINM
O60477	BMP/retinoic acid-inducible neural-specific protein 1 (Deleted in bladder cancer protein 1)	BRINP1 DBC1 DBCCR1 FAM5A IB3089A	761	219	0.921	SVLLQ^STESK
O60486	Plexin-C1 (Virus-encoded semaphorin protein receptor) (CD antigen CD232)	PLXNC1 VESPR	1568	1232	0.633	DTIGQ^AKEKI
O60488	Long-chain-fatty-acid--CoA ligase 4 (EC 6.2.1.3) (Arachidonate--CoA ligase) (EC 6.2.1.15) (Long-chain acyl-CoA synthetase 4) (LACS 4)	ACSL4 ACS4 FACL4 LACS4	711	248	0.54	IHSMQ^SVEEL
O60488	Long-chain-fatty-acid--CoA ligase 4 (EC 6.2.1.3) (Arachidonate--CoA ligase) (EC 6.2.1.15) (Long-chain acyl-CoA synthetase 4) (LACS 4)	ACSL4 ACS4 FACL4 LACS4	711	578	0.852	LVKLQ^AGEYV
O60494	Cubilin (460 kDa receptor) (Intestinal intrinsic factor receptor) (Intrinsic factor-cobalamin receptor) (Intrinsic factor-vitamin B12 receptor)	CUBN IFCR	3623	1844	0.509	GTGFQ^ATFMK
O60494	Cubilin (460 kDa receptor) (Intestinal intrinsic factor receptor) (Intrinsic factor-cobalamin receptor) (Intrinsic factor-vitamin B12 receptor)	CUBN IFCR	3623	2903	0.693	TAVFQ^SQEAP
O60503	Adenylate cyclase type 9 (EC 4.6.1.1) (ATP pyrophosphate-lyase 9) (Adenylate cyclase type IX) (ACIX) (Adenylyl cyclase 9) (AC9)	ADCY9 KIAA0520	1353	606	0.517	GPRGQ^GTASS
O60503	Adenylate cyclase type 9 (EC 4.6.1.1) (ATP pyrophosphate-lyase 9) (Adenylate cyclase type IX) (ACIX) (Adenylyl cyclase 9) (AC9)	ADCY9 KIAA0520	1353	1300	0.591	DSSTQ^AKDAH
O60507	Protein-tyrosine sulfotransferase 1 (EC 2.8.2.20) (Tyrosylprotein sulfotransferase 1) (TPST-1)	TPST1	370	139	0.553	DSAMQ^AFLLE
O60518	Ran-binding protein 6 (RanBP6)	RANBP6	1105	36	0.543	MVRRQ^AEEIY
O60522	Tudor domain-containing protein 6 (Antigen NY-CO-45) (Cancer/testis antigen 41.2) (CT41.2)	TDRD6	2096	162	0.894	LSNLQ^GKEVH
O60522	Tudor domain-containing protein 6 (Antigen NY-CO-45) (Cancer/testis antigen 41.2) (CT41.2)	TDRD6	2096	448	0.55	DRVLQ^SQATE
O60522	Tudor domain-containing protein 6 (Antigen NY-CO-45) (Cancer/testis antigen 41.2) (CT41.2)	TDRD6	2096	842	0.693	ISGIQ^SVEHV
O60522	Tudor domain-containing protein 6 (Antigen NY-CO-45) (Cancer/testis antigen 41.2) (CT41.2)	TDRD6	2096	1421	0.519	HCSLQ^GFEVP
O60522	Tudor domain-containing protein 6 (Antigen NY-CO-45) (Cancer/testis antigen 41.2) (CT41.2)	TDRD6	2096	2019	0.588	SAQLQ^NTYTL
O60542	Persephin (PSP)	PSPN	156	113	0.547	LARLQ^GQGRA
O60566	Mitotic checkpoint serine/threonine-protein kinase BUB1 beta (EC 2.7.11.1) (MAD3/BUB1-related protein kinase) (hBUBR1) (Mitotic checkpoint kinase MAD3L) (Protein SSK1)	BUB1B BUBR1 MAD3L SSK1	1050	42	0.738	MSTLQ^GALAQ
O60566	Mitotic checkpoint serine/threonine-protein kinase BUB1 beta (EC 2.7.11.1) (MAD3/BUB1-related protein kinase) (hBUBR1) (Mitotic checkpoint kinase MAD3L) (Protein SSK1)	BUB1B BUBR1 MAD3L SSK1	1050	309	0.553	ENELQ^AGPWN
O60566	Mitotic checkpoint serine/threonine-protein kinase BUB1 beta (EC 2.7.11.1) (MAD3/BUB1-related protein kinase) (hBUBR1) (Mitotic checkpoint kinase MAD3L) (Protein SSK1)	BUB1B BUBR1 MAD3L SSK1	1050	1028	0.703	DTTFQ^SHLNK
O60603	Toll-like receptor 2 (EC 3.2.2.6) (Toll/interleukin-1 receptor-like protein 4) (CD antigen CD282)	TLR2 TIL4	784	187	0.828	ASDLQ^SYEPK
O60603	Toll-like receptor 2 (EC 3.2.2.6) (Toll/interleukin-1 receptor-like protein 4) (CD antigen CD282)	TLR2 TIL4	784	626	0.744	WAWLQ^AKRKP
O60609	GDNF family receptor alpha-3 (GDNF receptor alpha-3) (GDNFR-alpha-3) (GFR-alpha-3)	GFRA3 UNQ339/PRO538/PRO3664	400	46	0.518	NSCLQ^ARRKC
O60613	Selenoprotein F (15 kDa selenoprotein)	SELENOF SEP15	165	27	0.846	ATVLQ^AVSAF
O60637	Tetraspanin-3 (Tspan-3) (Tetraspanin TM4-A) (Transmembrane 4 superfamily member 8)	TSPAN3 TM4SF8	253	168	0.596	ETKNQ^SVPLS
O60658	High affinity cAMP-specific and IBMX-insensitive 3',5'-cyclic phosphodiesterase 8A (EC 3.1.4.53)	PDE8A	829	543	0.535	RSWLQ^IIEAN
O60669	Monocarboxylate transporter 2 (MCT 2) (Solute carrier family 16 member 7)	SLC16A7 MCT2	478	468	0.517	VSNAQ^SVTSE
O60671	Cell cycle checkpoint protein RAD1 (hRAD1) (EC 3.1.11.2) (DNA repair exonuclease rad1 homolog) (Rad1-like DNA damage checkpoint protein)	RAD1 REC1	282	159	0.616	KIILQ^SEGLR
O60673	DNA polymerase zeta catalytic subunit (EC 2.7.7.7) (Protein reversionless 3-like) (REV3-like) (hREV3)	REV3L POLZ REV3	3130	18	0.539	ASPLQ^GLDTC
O60673	DNA polymerase zeta catalytic subunit (EC 2.7.7.7) (Protein reversionless 3-like) (REV3-like) (hREV3)	REV3L POLZ REV3	3130	2011	0.863	QVWLQ^AKEEY
O60684	Importin subunit alpha-7 (Karyopherin subunit alpha-6)	KPNA6 IPOA7	536	483	0.664	IEFLQ^SHENQ
O60706	ATP-binding cassette sub-family C member 9 (Sulfonylurea receptor 2)	ABCC9 SUR2	1549	370	0.672	RTFLQ^ASYYV
O60711	Leupaxin	LPXN LDLP	386	17	0.514	RSTLQ^DSDEY
O60716	Catenin delta-1 (Cadherin-associated Src substrate) (CAS) (p120 catenin) (p120(ctn)) (p120(cas))	CTNND1 KIAA0384	968	860	0.568	ASRSQ^SSHSY
O60721	Sodium/potassium/calcium exchanger 1 (Na(+)/K(+)/Ca(2+)-exchange protein 1) (Retinal rod Na-Ca+K exchanger) (Solute carrier family 24 member 1)	SLC24A1 KIAA0702 NCKX1	1099	705	0.616	RAQPQ^AKAES
O60725	Protein-S-isoprenylcysteine O-methyltransferase (EC 2.1.1.100) (Isoprenylcysteine carboxylmethyltransferase) (Prenylated protein carboxyl methyltransferase) (PPMT) (Prenylcysteine carboxyl methyltransferase) (pcCMT)	ICMT PCCMT	284	39	0.529	RAGLQ^GRTGL
O60729	Dual specificity protein phosphatase CDC14B (EC 3.1.3.16) (EC 3.1.3.48) (CDC14 cell division cycle 14 homolog B)	CDC14B	498	439	0.93	KSRRQ^SKTNA
O60729	Dual specificity protein phosphatase CDC14B (EC 3.1.3.16) (EC 3.1.3.48) (CDC14 cell division cycle 14 homolog B)	CDC14B	498	452	0.504	TVILQ^SSVQS
O60732	Melanoma-associated antigen C1 (Cancer/testis antigen 7.1) (CT7.1) (MAGE-C1 antigen)	MAGEC1	1142	16	0.586	PSLLQ^SSSES
O60732	Melanoma-associated antigen C1 (Cancer/testis antigen 7.1) (CT7.1) (MAGE-C1 antigen)	MAGEC1	1142	425	0.607	LSILQ^SSPES
O60732	Melanoma-associated antigen C1 (Cancer/testis antigen 7.1) (CT7.1) (MAGE-C1 antigen)	MAGEC1	1142	677	0.784	QSPLQ^SPESA
O60732	Melanoma-associated antigen C1 (Cancer/testis antigen 7.1) (CT7.1) (MAGE-C1 antigen)	MAGEC1	1142	792	0.596	ASLLQ^SSHES
O60741	Potassium/sodium hyperpolarization-activated cyclic nucleotide-gated channel 1 (Brain cyclic nucleotide-gated channel 1) (BCNG-1)	HCN1 BCNG1	890	828	0.908	GTGLQ^AGGRS
O60759	Cytohesin-interacting protein (Cytohesin binder and regulator) (CYBR) (Cytohesin-associated scaffolding protein) (CASP) (Cytohesin-binding protein HE) (Cbp HE) (Pleckstrin homology Sec7 and coiled-coil domains-binding protein)	CYTIP PSCDBP	359	126	0.62	CAGLQ^AGDVL
O60763	General vesicular transport factor p115 (Protein USO1 homolog) (Transcytosis-associated protein) (TAP) (Vesicle-docking protein)	USO1 VDP	962	105	0.536	NSTRQ^SEDLG
O60774	Putative dimethylaniline monooxygenase [N-oxide-forming] 6 (EC 1.14.13.8) (Dimethylaniline oxidase 6) (Flavin-containing monooxygenase 6) (FMO 6)	FMO6P FMO6	539	385	0.608	TADLQ^AWWAA
O60784	Target of Myb protein 1	TOM1	492	354	0.908	RAGLQ^SLEAS
O60784	Target of Myb protein 1	TOM1	492	404	0.633	DARQQ^STGAI
O60806	T-box transcription factor TBX19 (T-box protein 19) (T-box factor, pituitary)	TBX19 TPIT	448	28	0.68	ESELQ^AGREK
O60840	Voltage-dependent L-type calcium channel subunit alpha-1F (Voltage-gated calcium channel subunit alpha Cav1.4)	CACNA1F CACNAF1	1977	1618	0.859	SSALQ^AGLRS
O60840	Voltage-dependent L-type calcium channel subunit alpha-1F (Voltage-gated calcium channel subunit alpha Cav1.4)	CACNA1F CACNAF1	1977	1712	0.525	PSVPQ^AGSNT
O60858	E3 ubiquitin-protein ligase TRIM13 (EC 2.3.2.27) (B-cell chronic lymphocytic leukemia tumor suppressor Leu5) (Leukemia-associated protein 5) (Putative tumor suppressor RFP2) (RING finger protein 77) (RING-type E3 ubiquitin transferase TRIM13) (Ret finger protein 2) (Tripartite motif-containing protein 13)	TRIM13 LEU5 RFP2 RNF77	407	147	0.7	ESLFQ^SFETW
O60861	Growth arrest-specific protein 7 (GAS-7)	GAS7 KIAA0394	476	168	0.887	PSKKQ^SKENT
O60870	DNA/RNA-binding protein KIN17 (Binding to curved DNA) (KIN, antigenic determinant of recA protein homolog)	KIN BTCD KIN17	393	250	0.644	QSSTQ^SKEKK
O60885	Bromodomain-containing protein 4 (Protein HUNK1)	BRD4 HUNK1	1362	1077	0.669	MSQFQ^SLTHQ
O60890	Oligophrenin-1	OPHN1	802	678	0.719	VSRLQ^DGGTK
O60925	Prefoldin subunit 1	PFDN1 PFD1	122	17	0.579	FTELQ^AKVID
O60925	Prefoldin subunit 1	PFDN1 PFD1	122	71	0.881	MFILQ^SKEAI
O60928	Inward rectifier potassium channel 13 (Inward rectifier K(+) channel Kir7.1) (Potassium channel, inwardly rectifying subfamily J member 13)	KCNJ13	360	30	0.541	HSTLQ^MDGAQ
O60942	mRNA-capping enzyme (HCAP1) (HCE) [Includes: Polynucleotide 5'-triphosphatase (EC 3.1.3.33) (mRNA 5'-triphosphatase) (TPase); mRNA guanylyltransferase (EC 2.7.7.50) (GTP--RNA guanylyltransferase) (GTase)]	RNGTT CAP1A	597	382	0.561	NVRLQ^CIERE
O75019	Leukocyte immunoglobulin-like receptor subfamily A member 1 (CD85 antigen-like family member I) (Leukocyte immunoglobulin-like receptor 6) (LIR-6) (CD antigen CD85i)	LILRA1 LIR6	489	22	0.73	RTHVQ^AGTLP
O75019	Leukocyte immunoglobulin-like receptor subfamily A member 1 (CD85 antigen-like family member I) (Leukocyte immunoglobulin-like receptor 6) (LIR-6) (CD antigen CD85i)	LILRA1 LIR6	489	274	0.666	GPQPQ^AGLSQ
O75022	Leukocyte immunoglobulin-like receptor subfamily B member 3 (LIR-3) (Leukocyte immunoglobulin-like receptor 3) (CD85 antigen-like family member A) (Immunoglobulin-like transcript 5) (ILT-5) (Monocyte inhibitory receptor HL9) (CD antigen CD85a)	LILRB3 ILT5 LIR3	631	22	0.777	RTRVQ^AGPFP
O75023	Leukocyte immunoglobulin-like receptor subfamily B member 5 (CD85 antigen-like family member C) (Leukocyte immunoglobulin-like receptor 8) (LIR-8) (CD antigen CD85c)	LILRB5 LIR8	590	22	0.684	RTCVQ^AGTLP
O75023	Leukocyte immunoglobulin-like receptor subfamily B member 5 (CD85 antigen-like family member C) (Leukocyte immunoglobulin-like receptor 8) (LIR-8) (CD antigen CD85c)	LILRB5 LIR8	590	484	0.679	RHRHQ^SKHRT
O75027	ATP-binding cassette sub-family B member 7, mitochondrial (ATP-binding cassette transporter 7) (ABC transporter 7 protein)	ABCB7 ABC7	752	713	0.689	SSRVQ^NHDNP
O75037	Kinesin-like protein KIF21B	KIF21B KIAA0449	1637	965	0.681	RERLQ^AESPE
O75038	1-phosphatidylinositol 4,5-bisphosphate phosphodiesterase eta-2 (EC 3.1.4.11) (Phosphoinositide phospholipase C-eta-2) (Phosphoinositide phospholipase C-like 4) (PLC-L4) (Phospholipase C-like protein 4) (Phospholipase C-eta-2) (PLC-eta2)	PLCH2 KIAA0450 PLCL4	1416	364	0.529	AWVLQ^AGCRC
O75044	SLIT-ROBO Rho GTPase-activating protein 2 (srGAP2) (Formin-binding protein 2) (Rho GTPase-activating protein 34)	SRGAP2 ARHGAP34 FNBP2 KIAA0456 SRGAP2A	1071	374	0.571	CQQLQ^SRLST
O75044	SLIT-ROBO Rho GTPase-activating protein 2 (srGAP2) (Formin-binding protein 2) (Rho GTPase-activating protein 34)	SRGAP2 ARHGAP34 FNBP2 KIAA0456 SRGAP2A	1071	468	0.874	ITKLQ^AKHDL
O75044	SLIT-ROBO Rho GTPase-activating protein 2 (srGAP2) (Formin-binding protein 2) (Rho GTPase-activating protein 34)	SRGAP2 ARHGAP34 FNBP2 KIAA0456 SRGAP2A	1071	1063	0.621	STSPQ^STDKS
O75051	Plexin-A2 (Semaphorin receptor OCT)	PLXNA2 KIAA0463 OCT PLXN2 UNQ209/PRO235	1894	372	0.721	KERLQ^SCYQG
O75052	Carboxyl-terminal PDZ ligand of neuronal nitric oxide synthase protein (C-terminal PDZ ligand of neuronal nitric oxide synthase protein) (Nitric oxide synthase 1 adaptor protein)	NOS1AP CAPON KIAA0464	506	163	0.744	RTVGQ^AFEVC
O75054	Immunoglobulin superfamily member 3 (IgSF3) (Glu-Trp-Ile EWI motif-containing protein 3) (EWI-3)	IGSF3 EWI3 KIAA0466	1194	111	0.839	ITDLQ^ARDAG
O75054	Immunoglobulin superfamily member 3 (IgSF3) (Glu-Trp-Ile EWI motif-containing protein 3) (EWI-3)	IGSF3 EWI3 KIAA0466	1194	1069	0.661	LTVLQ^ASPQD
O75054	Immunoglobulin superfamily member 3 (IgSF3) (Glu-Trp-Ile EWI motif-containing protein 3) (EWI-3)	IGSF3 EWI3 KIAA0466	1194	1116	0.628	SPTLQ^SIICS
O75061	Putative tyrosine-protein phosphatase auxilin (EC 3.1.3.48) (DnaJ homolog subfamily C member 6)	DNAJC6 KIAA0473	913	312	0.952	GSRLQ^AKVTN
O75061	Putative tyrosine-protein phosphatase auxilin (EC 3.1.3.48) (DnaJ homolog subfamily C member 6)	DNAJC6 KIAA0473	913	670	0.677	TPTHQ^SKPQT
O75064	DENN domain-containing protein 4B	DENND4B KIAA0476	1496	791	0.571	PSRVQ^ALHTA
O75064	DENN domain-containing protein 4B	DENND4B KIAA0476	1496	1062	0.526	GARLQ^QLLTP
O75078	Disintegrin and metalloproteinase domain-containing protein 11 (ADAM 11) (Metalloproteinase-like, disintegrin-like, and cysteine-rich protein) (MDC)	ADAM11 MDC	769	336	0.506	GRTFQ^STSSG
O75081	Protein CBFA2T3 (MTG8-related protein 2) (Myeloid translocation gene on chromosome 16 protein) (hMTG16) (Zinc finger MYND domain-containing protein 4)	CBFA2T3 MTG16 MTGR2 ZMYND4	653	221	0.568	HSKLQ^EATNF
O75084	Frizzled-7 (Fz-7) (hFz7) (FzE3)	FZD7	574	555	0.565	GKTLQ^SWRRF
O75093	Slit homolog 1 protein (Slit-1) (Multiple epidermal growth factor-like domains protein 4) (Multiple EGF-like domains protein 4)	SLIT1 KIAA0813 MEGF4 SLIL1	1534	53	0.662	GTGLQ^AIPKN
O75094	Slit homolog 3 protein (Slit-3) (Multiple epidermal growth factor-like domains protein 5) (Multiple EGF-like domains protein 5)	SLIT3 KIAA0814 MEGF5 SLIL2 UNQ691/PRO1336	1523	1179	0.565	KVRPQ^ANISL
O75095	Multiple epidermal growth factor-like domains protein 6 (Multiple EGF-like domains protein 6) (Epidermal growth factor-like protein 3) (EGF-like protein 3)	MEGF6 EGFL3 KIAA0815	1541	1031	0.607	PSCLQ^ACPAG
O75110	Probable phospholipid-transporting ATPase IIA (EC 7.6.2.1) (ATPase class II type 9A)	ATP9A ATPIIA KIAA0611	1047	857	0.769	ISTMQ^AVFSS
O75112	LIM domain-binding protein 3 (Protein cypher) (Z-band alternatively spliced PDZ-motif protein)	LDB3 KIAA0613 ZASP	727	271	0.82	SSNLQ^SRSFR
O75116	Rho-associated protein kinase 2 (EC 2.7.11.1) (Rho kinase 2) (Rho-associated, coiled-coil-containing protein kinase 2) (Rho-associated, coiled-coil-containing protein kinase II) (ROCK-II) (p164 ROCK-2)	ROCK2 KIAA0619	1388	461	0.683	SNEMQ^AKEEL
O75116	Rho-associated protein kinase 2 (EC 2.7.11.1) (Rho kinase 2) (Rho-associated, coiled-coil-containing protein kinase 2) (Rho-associated, coiled-coil-containing protein kinase II) (ROCK-II) (p164 ROCK-2)	ROCK2 KIAA0619	1388	1124	0.878	RSQLQ^ALHIG
O75127	Pentatricopeptide repeat-containing protein 1, mitochondrial	PTCD1 KIAA0632	700	229	0.782	DSALQ^SALKL
O75127	Pentatricopeptide repeat-containing protein 1, mitochondrial	PTCD1 KIAA0632	700	239	0.639	RQQLQ^AKNFE
O75128	Protein cordon-bleu	COBL KIAA0633	1261	808	0.911	ESRLQ^ADPKP
O75132	Zinc finger BED domain-containing protein 4	ZBED4 KIAA0637	1171	398	0.587	TEDLQ^SHLNP
O75140	GATOR complex protein DEPDC5 (DEP domain-containing protein 5)	DEPDC5 KIAA0645	1603	140	0.526	GIRAQ^AGELW
O75140	GATOR complex protein DEPDC5 (DEP domain-containing protein 5)	DEPDC5 KIAA0645	1603	1069	0.634	KSSAQ^SAESS
O75143	Autophagy-related protein 13	ATG13 KIAA0652	517	424	0.612	ESPLQ^GSLHS
O75146	Huntingtin-interacting protein 1-related protein (HIP1-related protein) (Huntingtin-interacting protein 12) (HIP-12)	HIP1R HIP12 KIAA0655	1068	758	0.543	RTPLQ^GILQL
O75147	Obscurin-like protein 1	OBSL1 KIAA0657	1896	1677	0.728	RLRLQ^ALGTR
O75147	Obscurin-like protein 1	OBSL1 KIAA0657	1896	1791	0.743	EVRFQ^AGPAQ
O75151	Lysine-specific demethylase PHF2 (EC 1.14.11.-) (GRC5) (PHD finger protein 2)	PHF2 CENP-35 KIAA0662	1096	805	0.756	MANLQ^ASDSC
O75152	Zinc finger CCCH domain-containing protein 11A	ZC3H11A KIAA0663 ZC3HDC11A	810	455	0.699	ASRGQ^SEEPA
O75153	Clustered mitochondria protein homolog	CLUH KIAA0664	1309	830	0.783	KTYLQ^GVELS
O75153	Clustered mitochondria protein homolog	CLUH KIAA0664	1309	917	0.652	ETVDQ^AVETY
O75155	Cullin-associated NEDD8-dissociated protein 2 (Cullin-associated and neddylation-dissociated protein 2) (Epididymis tissue protein Li 169) (TBP-interacting protein of 120 kDa B) (TBP-interacting protein 120B) (p120 CAND2)	CAND2 KIAA0667 TIP120B	1236	280	0.894	ESCLQ^AFEAF
O75159	Suppressor of cytokine signaling 5 (SOCS-5) (Cytokine-inducible SH2 protein 6) (CIS-6) (Cytokine-inducible SH2-containing protein 5)	SOCS5 CIS6 CISH5 CISH6 KIAA0671	536	150	0.61	RSGLQ^RRERR
O75161	Nephrocystin-4 (Nephroretinin)	NPHP4 KIAA0673	1426	602	0.519	MVLLQ^SSGFP
O75161	Nephrocystin-4 (Nephroretinin)	NPHP4 KIAA0673	1426	639	0.665	SDCLQ^SNEMV
O75165	DnaJ homolog subfamily C member 13 (Required for receptor-mediated endocytosis 8) (RME-8)	DNAJC13 KIAA0678 RME8	2243	430	0.518	ESQFQ^AVRRL
O75165	DnaJ homolog subfamily C member 13 (Required for receptor-mediated endocytosis 8) (RME-8)	DNAJC13 KIAA0678 RME8	2243	958	0.616	TVPLQ^SNVIE
O75165	DnaJ homolog subfamily C member 13 (Required for receptor-mediated endocytosis 8) (RME-8)	DNAJC13 KIAA0678 RME8	2243	1227	0.956	TPRLQ^SNTRA
O75167	Phosphatase and actin regulator 2	PHACTR2 C6orf56 KIAA0680	634	70	0.658	ISTRQ^SREEL
O75173	A disintegrin and metalloproteinase with thrombospondin motifs 4 (ADAM-TS 4) (ADAM-TS4) (ADAMTS-4) (EC 3.4.24.82) (ADMP-1) (Aggrecanase-1)	ADAMTS4 KIAA0688 UNQ769/PRO1563	837	86	0.547	LCRLQ^AFGET
O75177	Calcium-responsive transactivator (SS18-like protein 1) (SYT homolog 1)	SS18L1 CREST KIAA0693	396	182	0.504	NINMQ^SNPVS
O75179	Ankyrin repeat domain-containing protein 17 (Gene trap ankyrin repeat protein) (Serologically defined breast cancer antigen NY-BR-16)	ANKRD17 GTAR KIAA0697	2603	618	0.506	DVLLQ^AGADL
O75179	Ankyrin repeat domain-containing protein 17 (Gene trap ankyrin repeat protein) (Serologically defined breast cancer antigen NY-BR-16)	ANKRD17 GTAR KIAA0697	2603	833	0.916	NAQLQ^SLELA
O75179	Ankyrin repeat domain-containing protein 17 (Gene trap ankyrin repeat protein) (Serologically defined breast cancer antigen NY-BR-16)	ANKRD17 GTAR KIAA0697	2603	1443	0.807	ESIVQ^AKDRQ
O75179	Ankyrin repeat domain-containing protein 17 (Gene trap ankyrin repeat protein) (Serologically defined breast cancer antigen NY-BR-16)	ANKRD17 GTAR KIAA0697	2603	1784	0.553	ESTRQ^ATQLI
O75191	Xylulose kinase (Xylulokinase) (EC 2.7.1.17)	XYLB	536	363	0.677	SKALQ^STEMG
O75192	Peroxisomal membrane protein 11A (HsPEX11p) (28 kDa peroxisomal integral membrane protein) (PMP28) (Peroxin-11A) (Peroxisomal biogenesis factor 11A) (Protein PEX11 homolog alpha) (PEX11-alpha)	PEX11A PEX11	247	178	0.593	TEWLQ^SFLLL
O75197	Low-density lipoprotein receptor-related protein 5 (LRP-5) (Low-density lipoprotein receptor-related protein 7) (LRP-7)	LRP5 LR3 LRP7	1615	330	0.606	GVQLQ^DNGRT
O75251	NADH dehydrogenase [ubiquinone] iron-sulfur protein 7, mitochondrial (EC 1.6.99.3) (EC 7.1.1.2) (Complex I-20kD) (CI-20kD) (NADH-ubiquinone oxidoreductase 20 kDa subunit) (PSST subunit)	NDUFS7	213	26	0.592	GPAVQ^ARGVH
O75298	Reticulon-2 (Neuroendocrine-specific protein-like 1) (NSP-like protein 1) (Neuroendocrine-specific protein-like I) (NSP-like protein I) (NSPLI)	RTN2 NSPL1	545	402	0.57	RKVLQ^AVHRG
O75306	NADH dehydrogenase [ubiquinone] iron-sulfur protein 2, mitochondrial (EC 1.6.99.3) (EC 7.1.1.2) (Complex I-49kD) (CI-49kD) (NADH-ubiquinone oxidoreductase 49 kDa subunit)	NDUFS2	463	131	0.594	KTYLQ^ALPYF
O75309	Cadherin-16 (Kidney-specific cadherin) (Ksp-cadherin)	CDH16 UNQ695/PRO1340	829	533	0.61	VVVVQ^SVAKL
O75311	Glycine receptor subunit alpha-3	GLRA3	464	393	0.88	GPCLQ^AKDGM
O75317	Ubiquitin carboxyl-terminal hydrolase 12 (EC 3.4.19.12) (Deubiquitinating enzyme 12) (Ubiquitin thioesterase 12) (Ubiquitin-hydrolyzing enzyme 1) (Ubiquitin-specific-processing protease 12)	USP12 UBH1 USP12L1	370	55	0.587	NSVLQ^ALYFC
O75325	Leucine-rich repeat neuronal protein 2 (Glioma amplified on chromosome 1 protein) (Leucine-rich repeat neuronal protein 5)	LRRN2 GAC1 LRRN5 UNQ256/PRO293	713	237	0.541	LEGLQ^SLESL
O75326	Semaphorin-7A (CDw108) (JMH blood group antigen) (John-Milton-Hargen human blood group Ag) (Semaphorin-K1) (Sema K1) (Semaphorin-L) (Sema L) (CD antigen CD108)	SEMA7A CD108 SEMAL	666	530	0.837	RSVLQ^SINPA
O75330	Hyaluronan mediated motility receptor (Intracellular hyaluronic acid-binding protein) (Receptor for hyaluronan-mediated motility) (CD antigen CD168)	HMMR IHABP RHAMM	724	336	0.676	REKLQ^QKELQ
O75330	Hyaluronan mediated motility receptor (Intracellular hyaluronic acid-binding protein) (Receptor for hyaluronan-mediated motility) (CD antigen CD168)	HMMR IHABP RHAMM	724	450	0.603	DSMVQ^SLEDV
O75330	Hyaluronan mediated motility receptor (Intracellular hyaluronic acid-binding protein) (Receptor for hyaluronan-mediated motility) (CD antigen CD168)	HMMR IHABP RHAMM	724	481	0.56	NSSLQ^EKAAK
O75330	Hyaluronan mediated motility receptor (Intracellular hyaluronic acid-binding protein) (Receptor for hyaluronan-mediated motility) (CD antigen CD168)	HMMR IHABP RHAMM	724	673	0.582	ETKLQ^EELNK
O75334	Liprin-alpha-2 (Protein tyrosine phosphatase receptor type f polypeptide-interacting protein alpha-2) (PTPRF-interacting protein alpha-2)	PPFIA2	1257	1245	0.769	SSRLQ^RLDNS
O75339	Cartilage intermediate layer protein 1 (CILP-1) (Cartilage intermediate-layer protein) [Cleaved into: Cartilage intermediate layer protein 1 C1; Cartilage intermediate layer protein 1 C2]	CILP UNQ602/PRO1188	1184	834	0.77	GEELQ^AVESS
O75342	Arachidonate 12-lipoxygenase, 12R-type (12R-LOX) (12R-lipoxygenase) (EC 1.13.11.-) (Epidermis-type lipoxygenase 12)	ALOX12B	701	305	0.731	GTCLQ^AELEK
O75342	Arachidonate 12-lipoxygenase, 12R-type (12R-LOX) (12R-lipoxygenase) (EC 1.13.11.-) (Epidermis-type lipoxygenase 12)	ALOX12B	701	534	0.512	DPELQ^SWVQE
O75352	Mannose-P-dolichol utilization defect 1 protein (Suppressor of Lec15 and Lec35 glycosylation mutation homolog) (SL15)	MPDU1	247	77	0.515	GLSLQ^SVMLE
O75352	Mannose-P-dolichol utilization defect 1 protein (Suppressor of Lec15 and Lec35 glycosylation mutation homolog) (SL15)	MPDU1	247	158	0.606	VTLLQ^ASNVP
O75352	Mannose-P-dolichol utilization defect 1 protein (Suppressor of Lec15 and Lec35 glycosylation mutation homolog) (SL15)	MPDU1	247	172	0.606	GRLLQ^AATNY
O75362	Zinc finger protein 217	ZNF217 ZABC1	1048	189	0.626	RSKLQ^QGLES
O75368	SH3 domain-binding glutamic acid-rich-like protein	SH3BGRL	114	109	0.562	EAEVQ^AKQQA
O75369	Filamin-B (FLN-B) (ABP-278) (ABP-280 homolog) (Actin-binding-like protein) (Beta-filamin) (Filamin homolog 1) (Fh1) (Filamin-3) (Thyroid autoantigen) (Truncated actin-binding protein) (Truncated ABP)	FLNB FLN1L FLN3 TABP TAP	2602	1332	0.596	PSRVQ^AQGPG
O75369	Filamin-B (FLN-B) (ABP-278) (ABP-280 homolog) (Actin-binding-like protein) (Beta-filamin) (Filamin homolog 1) (Fh1) (Filamin-3) (Thyroid autoantigen) (Truncated actin-binding protein) (Truncated ABP)	FLNB FLN1L FLN3 TABP TAP	2602	1441	0.662	ARVLQ^SFTVD
O75376	Nuclear receptor corepressor 1 (N-CoR) (N-CoR1)	NCOR1 KIAA1047	2440	1298	0.525	GSIMQ^GTPRA
O75382	Tripartite motif-containing protein 3 (Brain-expressed RING finger protein) (RING finger protein 22) (RING finger protein 97)	TRIM3 BERP RNF22 RNF97	744	490	0.526	FTNLQ^GVSAA
O75385	Serine/threonine-protein kinase ULK1 (EC 2.7.11.1) (Autophagy-related protein 1 homolog) (ATG1) (hATG1) (Unc-51-like kinase 1)	ULK1 KIAA0722	1050	597	0.556	SHGLQ^SCRNL
O75385	Serine/threonine-protein kinase ULK1 (EC 2.7.11.1) (Autophagy-related protein 1 homolog) (ATG1) (hATG1) (Unc-51-like kinase 1)	ULK1 KIAA0722	1050	915	0.648	SSGLQ^SAIDQ
O75387	Large neutral amino acids transporter small subunit 3 (L-type amino acid transporter 3) (Prostate cancer overexpressed gene 1 protein) (Solute carrier family 43 member 1)	SLC43A1 LAT3 PB39 POV1	559	483	0.626	LTGLQ^SLISA
O75387	Large neutral amino acids transporter small subunit 3 (L-type amino acid transporter 3) (Prostate cancer overexpressed gene 1 protein) (Solute carrier family 43 member 1)	SLC43A1 LAT3 PB39 POV1	559	538	0.517	RARLQ^QEYAA
O75398	Deformed epidermal autoregulatory factor 1 homolog (Nuclear DEAF-1-related transcriptional regulator) (NUDR) (Suppressin) (Zinc finger MYND domain-containing protein 5)	DEAF1 SPN ZMYND5	565	136	0.533	RTALQ^IGDSL
O75398	Deformed epidermal autoregulatory factor 1 homolog (Nuclear DEAF-1-related transcriptional regulator) (NUDR) (Suppressin) (Zinc finger MYND domain-containing protein 5)	DEAF1 SPN ZMYND5	565	549	0.654	AVTVQ^ADEVH
O75417	DNA polymerase theta (EC 2.7.7.7) (DNA polymerase eta)	POLQ POLH	2590	1142	0.537	VTGSQ^SKNVT
O75417	DNA polymerase theta (EC 2.7.7.7) (DNA polymerase eta)	POLQ POLH	2590	1292	0.68	ISRLQ^EKTGT
O75426	F-box only protein 24	FBXO24 FBX24	580	91	0.591	SPRLQ^DQGSG
O75426	F-box only protein 24	FBXO24 FBX24	580	229	0.81	EVYLQ^SSGQR
O75427	Leucine-rich repeat and calponin homology domain-containing protein 4 (Leucine-rich repeat neuronal protein 4) (Leucine-rich neuronal protein)	LRCH4 LRN LRRN1 LRRN4	683	172	0.649	SNELQ^SLPSE
O75427	Leucine-rich repeat and calponin homology domain-containing protein 4 (Leucine-rich repeat neuronal protein 4) (Leucine-rich neuronal protein)	LRCH4 LRN LRRN1 LRRN4	683	514	0.554	RSSSQ^SGSGP
O75443	Alpha-tectorin	TECTA	2155	1862	0.633	GNIVQ^SNGTH
O75445	Usherin (Usher syndrome type IIa protein) (Usher syndrome type-2A protein)	USH2A	5202	4453	0.522	SPTLQ^VTGSE
O75445	Usherin (Usher syndrome type IIa protein) (Usher syndrome type-2A protein)	USH2A	5202	4541	0.787	PPKLQ^ARGPQ
O75473	Leucine-rich repeat-containing G-protein coupled receptor 5 (G-protein coupled receptor 49) (G-protein coupled receptor 67) (G-protein coupled receptor HG38)	LGR5 GPR49 GPR67	907	189	0.583	LSALQ^AMTLA
O75477	Erlin-1 (Endoplasmic reticulum lipid raft-associated protein 1) (Protein KE04) (Stomatin-prohibitin-flotillin-HflC/K domain-containing protein 1) (SPFH domain-containing protein 1)	ERLIN1 C10orf69 KE04 KEO4 SPFH1	348	342	0.52	ENVIQ^NKEST
O75486	Transcription initiation protein SPT3 homolog (SPT3-like protein)	SUPT3H SPT3	317	31	0.603	ATELQ^SMMYS
O75487	Glypican-4 (K-glypican) [Cleaved into: Secreted glypican-4]	GPC4 UNQ474/PRO937	556	78	0.71	KYSLQ^SKDDF
O75494	Serine/arginine-rich splicing factor 10 (40 kDa SR-repressor protein) (SRrp40) (FUS-interacting serine-arginine-rich protein 1) (Splicing factor SRp38) (Splicing factor, arginine/serine-rich 13A) (TLS-associated protein with Ser-Arg repeats) (TASR) (TLS-associated protein with SR repeats) (TLS-associated serine-arginine protein) (TLS-associated SR protein)	SRSF10 FUSIP1 FUSIP2 SFRS13A TASR	262	238	0.64	RSKSQ^SRSQS
O75529	TAF5-like RNA polymerase II p300/CBP-associated factor-associated factor 65 kDa subunit 5L (TAF5L) (PCAF-associated factor 65 beta) (PAF65-beta)	TAF5L PAF65B	589	234	0.517	SPILQ^NEAAL
O75534	Cold shock domain-containing protein E1 (N-ras upstream gene protein) (Protein UNR)	CSDE1 D1S155E KIAA0885 NRU UNR	798	712	0.6	GIELQ^AGDEV
O75541	Zinc finger protein 821	ZNF821	412	272	0.667	EVRLQ^RLERE
O75569	Interferon-inducible double-stranded RNA-dependent protein kinase activator A (PKR-associated protein X) (PKR-associating protein X) (Protein activator of the interferon-induced protein kinase) (Protein kinase, interferon-inducible double-stranded RNA-dependent activator)	PRKRA PACT RAX HSD-14 HSD14	313	179	0.553	ASKKQ^AKRNA
O75578	Integrin alpha-10	ITGA10 UNQ468/PRO827	1167	1099	0.732	GSVLQ^LTEAS
O75581	Low-density lipoprotein receptor-related protein 6 (LRP-6)	LRP6	1613	887	0.693	HSSRQ^SGWNE
O75581	Low-density lipoprotein receptor-related protein 6 (LRP-6)	LRP6	1613	1182	0.705	RTKVQ^ARIAQ
O75592	E3 ubiquitin-protein ligase MYCBP2 (EC 2.3.2.-) (Myc-binding protein 2) (Protein associated with Myc)	MYCBP2 KIAA0916 PAM	4678	177	0.733	KNSVQ^SGESD
O75592	E3 ubiquitin-protein ligase MYCBP2 (EC 2.3.2.-) (Myc-binding protein 2) (Protein associated with Myc)	MYCBP2 KIAA0916 PAM	4678	272	0.52	DSTGQ^SLTAL
O75592	E3 ubiquitin-protein ligase MYCBP2 (EC 2.3.2.-) (Myc-binding protein 2) (Protein associated with Myc)	MYCBP2 KIAA0916 PAM	4678	297	0.529	GRTLQ^AISAI
O75592	E3 ubiquitin-protein ligase MYCBP2 (EC 2.3.2.-) (Myc-binding protein 2) (Protein associated with Myc)	MYCBP2 KIAA0916 PAM	4678	623	0.788	KSRRQ^SKPYK
O75592	E3 ubiquitin-protein ligase MYCBP2 (EC 2.3.2.-) (Myc-binding protein 2) (Protein associated with Myc)	MYCBP2 KIAA0916 PAM	4678	1326	0.504	PVLLQ^AGWWY
O75592	E3 ubiquitin-protein ligase MYCBP2 (EC 2.3.2.-) (Myc-binding protein 2) (Protein associated with Myc)	MYCBP2 KIAA0916 PAM	4678	2488	0.793	HPSLQ^SEQIG
O75593	Forkhead box protein H1 (Forkhead activin signal transducer 1) (Fast-1) (hFAST-1) (Forkhead activin signal transducer 2) (Fast-2)	FOXH1 FAST1 FAST2	365	102	0.695	PAKPQ^AKGNF
O75600	2-amino-3-ketobutyrate coenzyme A ligase, mitochondrial (AKB ligase) (EC 2.3.1.29) (Aminoacetone synthase) (Glycine acetyltransferase)	GCAT KBL	419	90	0.552	QAGLQ^ALEEF
O75603	Chorion-specific transcription factor GCMb (hGCMb) (GCM motif protein 2) (Glial cells missing homolog 2)	GCM2 GCMB	506	100	0.62	GSRLQ^LRPAI
O75616	GTPase Era, mitochondrial (H-ERA) (hERA) (Conserved ERA-like GTPase) (CEGA) (ERA-W) (ERA-like protein 1)	ERAL1 HERA	437	151	0.595	TTRCQ^ALGVI
O75616	GTPase Era, mitochondrial (H-ERA) (hERA) (Conserved ERA-like GTPase) (CEGA) (ERA-W) (ERA-like protein 1)	ERAL1 HERA	437	289	0.555	DPNTQ^SVGNP
O75626	PR domain zinc finger protein 1 (EC 2.1.1.-) (BLIMP-1) (Beta-interferon gene positive regulatory domain I-binding factor) (PR domain-containing protein 1) (Positive regulatory domain I-binding factor 1) (PRDI-BF1) (PRDI-binding factor 1)	PRDM1 BLIMP1	825	78	0.7	GTSVQ^AEASL
O75628	GTP-binding protein REM 1 (GTPase-regulating endothelial cell sprouting) (Rad and Gem-like GTP-binding protein 1)	REM1 GES REM	298	152	0.653	ESCLQ^GGSAY
O75635	Serpin B7 (Megsin) (TP55)	SERPINB7	380	73	0.584	SSNSQ^SGLQS
O75635	Serpin B7 (Megsin) (TP55)	SERPINB7	380	77	0.631	QSGLQ^SQLKR
O75643	U5 small nuclear ribonucleoprotein 200 kDa helicase (EC 3.6.4.13) (Activating signal cointegrator 1 complex subunit 3-like 1) (BRR2 homolog) (U5 snRNP-specific 200 kDa protein) (U5-200KD)	SNRNP200 ASCC3L1 HELIC2 KIAA0788	2136	485	0.505	LNRIQ^SKLYR
O75643	U5 small nuclear ribonucleoprotein 200 kDa helicase (EC 3.6.4.13) (Activating signal cointegrator 1 complex subunit 3-like 1) (BRR2 homolog) (U5 snRNP-specific 200 kDa protein) (U5-200KD)	SNRNP200 ASCC3L1 HELIC2 KIAA0788	2136	1370	0.623	RMLLQ^SSEGR
O75643	U5 small nuclear ribonucleoprotein 200 kDa helicase (EC 3.6.4.13) (Activating signal cointegrator 1 complex subunit 3-like 1) (BRR2 homolog) (U5 snRNP-specific 200 kDa protein) (U5-200KD)	SNRNP200 ASCC3L1 HELIC2 KIAA0788	2136	1909	0.694	SAELQ^SDTEE
O75665	Oral-facial-digital syndrome 1 protein (Protein 71-7A)	OFD1 CXorf5	1012	992	0.597	VDTLQ^SSDKV
O75674	TOM1-like protein 1 (Src-activating and signaling molecule protein) (Target of Myb-like protein 1)	TOM1L1 SRCASM	476	88	0.555	GPSFQ^SLIVK
O75683	Surfeit locus protein 6	SURF6 SURF-6	361	12	0.618	DAYLQ^SLAKK
O75683	Surfeit locus protein 6	SURF6 SURF-6	361	244	0.571	LERLQ^ARQSR
O75691	Small subunit processome component 20 homolog (Down-regulated in metastasis protein) (Novel nucleolar protein 73) (NNP73) (Protein Key-1A6)	UTP20 DRIM	2785	635	0.798	FPKLQ^ANIST
O75691	Small subunit processome component 20 homolog (Down-regulated in metastasis protein) (Novel nucleolar protein 73) (NNP73) (Protein Key-1A6)	UTP20 DRIM	2785	1029	0.503	GSKTQ^GKSAS
O75691	Small subunit processome component 20 homolog (Down-regulated in metastasis protein) (Novel nucleolar protein 73) (NNP73) (Protein Key-1A6)	UTP20 DRIM	2785	2719	0.555	SVQKQ^ANEKR
O75694	Nuclear pore complex protein Nup155 (155 kDa nucleoporin) (Nucleoporin Nup155)	NUP155 KIAA0791	1391	963	0.555	IVGLQ^AFQER
O75694	Nuclear pore complex protein Nup155 (155 kDa nucleoporin) (Nucleoporin Nup155)	NUP155 KIAA0791	1391	1365	0.566	LVELQ^SMSSS
O75712	Gap junction beta-3 protein (Connexin-31) (Cx31)	GJB3 CX31	270	261	0.511	NNKLQ^ASAPN
O75771	DNA repair protein RAD51 homolog 4 (R51H3) (RAD51 homolog D) (RAD51-like protein 3) (TRAD)	RAD51D RAD51L3	328	319	0.551	GTSEQ^SATLQ
O75771	DNA repair protein RAD51 homolog 4 (R51H3) (RAD51 homolog D) (RAD51-like protein 3) (TRAD)	RAD51D RAD51L3	328	324	0.565	SATLQ^GDQT
O75791	GRB2-related adapter protein 2 (Adapter protein GRID) (GRB-2-like protein) (GRB2L) (GRBLG) (GRBX) (Grf40 adapter protein) (Grf-40) (Growth factor receptor-binding protein) (Hematopoietic cell-associated adapter protein GrpL) (P38) (Protein GADS) (SH3-SH2-SH3 adapter Mona)	GRAP2 GADS GRB2L GRID	330	268	0.78	PVQLQ^AAGRV
O75800	Zinc finger MYND domain-containing protein 10 (Protein BLu)	ZMYND10 BLU LUCA12.4	440	311	0.598	LAHLQ^SFLAH
O75808	Calpain-15 (EC 3.4.22.-) (Small optic lobes homolog)	CAPN15 SOLH	1086	240	0.832	SSTLQ^NNPVP
O75818	Ribonuclease P protein subunit p40 (RNaseP protein p40) (EC 3.1.26.5) (RNase P subunit 1)	RPP40 RNASEP1	363	130	0.554	ETGLQ^GHPSQ
O75818	Ribonuclease P protein subunit p40 (RNaseP protein p40) (EC 3.1.26.5) (RNase P subunit 1)	RPP40 RNASEP1	363	223	0.917	CPVLQ^SSELE
O75821	Eukaryotic translation initiation factor 3 subunit G (eIF3g) (Eukaryotic translation initiation factor 3 RNA-binding subunit) (eIF-3 RNA-binding subunit) (Eukaryotic translation initiation factor 3 subunit 4) (eIF-3-delta) (eIF3 p42) (eIF3 p44)	EIF3G EIF3S4	320	278	0.644	KTTGQ^SKGFA
O75828	Carbonyl reductase [NADPH] 3 (EC 1.1.1.184) (NADPH-dependent carbonyl reductase 3) (Short chain dehydrogenase/reductase family 21C member 2)	CBR3	277	51	0.524	VQQLQ^AEGLS
O75843	AP-1 complex subunit gamma-like 2 (Gamma2-adaptin) (G2ad)	AP1G2	785	515	0.526	EKVLQ^SHMSL
O75886	Signal transducing adapter molecule 2 (STAM-2) (Hrs-binding protein)	STAM2 HBP	525	64	0.657	HVALQ^ALTLL
O75886	Signal transducing adapter molecule 2 (STAM-2) (Hrs-binding protein)	STAM2 HBP	525	469	0.844	NSNLQ^SATGT
O75888	Tumor necrosis factor ligand superfamily member 13 (A proliferation-inducing ligand) (APRIL) (TNF- and APOL-related leukocyte expressed ligand 2) (TALL-2) (TNF-related death ligand 1) (TRDL-1) (CD antigen CD256)	TNFSF13 APRIL TALL2 ZTNF2 UNQ383/PRO715	250	56	0.512	QTELQ^SLRRE
O75888	Tumor necrosis factor ligand superfamily member 13 (A proliferation-inducing ligand) (APRIL) (TNF- and APOL-related leukocyte expressed ligand 2) (TALL-2) (TNF-related death ligand 1) (TRDL-1) (CD antigen CD256)	TNFSF13 APRIL TALL2 ZTNF2 UNQ383/PRO715	250	66	0.837	VSRLQ^GTGGP
O75891	Cytosolic 10-formyltetrahydrofolate dehydrogenase (10-FTHFDH) (FDH) (EC 1.5.1.6) (Aldehyde dehydrogenase family 1 member L1)	ALDH1L1 FTHFD	902	854	0.666	SDKLQ^AGTVF
O75899	Gamma-aminobutyric acid type B receptor subunit 2 (GABA-B receptor 2) (GABA-B-R2) (GABA-BR2) (GABABR2) (Gb2) (G-protein coupled receptor 51) (HG20)	GABBR2 GPR51 GPRC3B	941	865	0.531	NPQLQ^WNTTE
O75912	Diacylglycerol kinase iota (DAG kinase iota) (EC 2.7.1.107) (Diglyceride kinase iota) (DGK-iota)	DGKI	1065	932	0.572	HAILQ^AVIAG
O75916	Regulator of G-protein signaling 9 (RGS9)	RGS9	674	161	0.745	FVIMQ^AKEQY
O75940	Survival of motor neuron-related-splicing factor 30 (30 kDa splicing factor SMNrp) (SMN-related protein) (Survival motor neuron domain-containing protein 1)	SMNDC1 SMNR SPF30	238	17	0.564	KAQLQ^QVEAA
O75949	Transmembrane protein FAM155B (Protein TED) (Transmembrane protein 28)	FAM155B TED TMEM28	472	151	0.857	CTKLQ^SLQRL
O75952	Calcium-binding tyrosine phosphorylation-regulated protein (Calcium-binding protein 86) (Cancer/testis antigen 88) (CT88) (Fibrousheathin II) (Fibrousheathin-2) (FSP-2) (Testis-specific calcium-binding protein CBP86)	CABYR CBP86 FSP2	493	282	0.653	EVTLQ^ADIEV
O75952	Calcium-binding tyrosine phosphorylation-regulated protein (Calcium-binding protein 86) (Cancer/testis antigen 88) (CT88) (Fibrousheathin II) (Fibrousheathin-2) (FSP-2) (Testis-specific calcium-binding protein CBP86)	CABYR CBP86 FSP2	493	332	0.667	KENEQ^SKENE
O75962	Triple functional domain protein (EC 2.7.11.1) (PTPRF-interacting protein)	TRIO	3097	976	0.685	EAMLQ^ANHYD
O75962	Triple functional domain protein (EC 2.7.11.1) (PTPRF-interacting protein)	TRIO	3097	1853	0.658	SSGMQ^SCGEE
O75962	Triple functional domain protein (EC 2.7.11.1) (PTPRF-interacting protein)	TRIO	3097	3090	0.599	KNFLQ^SRLLP
O75969	A-kinase anchor protein 3 (AKAP-3) (A-kinase anchor protein 110 kDa) (AKAP 110) (Cancer/testis antigen 82) (CT82) (Fibrous sheath protein of 95 kDa) (FSP95) (Fibrousheathin I) (Fibrousheathin-1) (Protein kinase A-anchoring protein 3) (PRKA3) (Sperm oocyte-binding protein)	AKAP3 AKAP110 SOB1	853	822	0.782	GEVLQ^SVLRY
O75970	Multiple PDZ domain protein (Multi-PDZ domain protein 1)	MPDZ MUPP1	2070	41	0.691	KSVLQ^SPLFS
O75970	Multiple PDZ domain protein (Multi-PDZ domain protein 1)	MPDZ MUPP1	2070	437	0.855	GTNLQ^GFTNQ
O75970	Multiple PDZ domain protein (Multi-PDZ domain protein 1)	MPDZ MUPP1	2070	1139	0.562	ESELQ^NTAYS
O75970	Multiple PDZ domain protein (Multi-PDZ domain protein 1)	MPDZ MUPP1	2070	1458	0.736	SENLQ^NKETE
O75995	SAM and SH3 domain-containing protein 3 (SH3 protein expressed in lymphocytes homolog)	SASH3 CXorf9 SLY	380	246	0.835	PSRRQ^SKGKR
O76000	Putative olfactory receptor 2B3 (Hs6M1-1) (Olfactory receptor OR6-14) (OR6-4) (Olfactory receptor 6-4)	OR2B3 OR2B3P	313	159	0.883	NSVLQ^SSLTL
O76009	Keratin, type I cuticular Ha3-I (Hair keratin, type I Ha3-I) (Keratin-33A) (K33A)	KRT33A HHA3-I HKA3A KRTHA3A	404	266	0.617	SEQLQ^SYQAE
O76011	Keratin, type I cuticular Ha4 (Hair keratin, type I Ha4) (Keratin-34) (K34)	KRT34 HHA4 HKA4 KRTHA4	436	308	0.698	SEQLQ^SCQAE
O76039	Cyclin-dependent kinase-like 5 (EC 2.7.11.22) (Serine/threonine-protein kinase 9)	CDKL5 STK9	1030	336	0.725	STALQ^SHHRS
O76041	Nebulette (Actin-binding Z-disk protein)	NEBL LNEBL	1014	121	0.795	VTQLQ^SEVAY
O76041	Nebulette (Actin-binding Z-disk protein)	NEBL LNEBL	1014	656	0.805	ISNLQ^YKEQN
O76070	Gamma-synuclein (Breast cancer-specific gene 1 protein) (Persyn) (Synoretin) (SR)	SNCG BCSG1 PERSYN PRSN	127	50	0.611	ENVVQ^SVTSV
O76070	Gamma-synuclein (Breast cancer-specific gene 1 protein) (Persyn) (Synoretin) (SR)	SNCG BCSG1 PERSYN PRSN	127	62	0.541	KTKEQ^ANAVS
O76075	DNA fragmentation factor subunit beta (EC 3.-.-.-) (Caspase-activated deoxyribonuclease) (CAD) (Caspase-activated DNase) (Caspase-activated nuclease) (CPAN) (DNA fragmentation factor 40 kDa subunit) (DFF-40)	DFFB CAD DFF2 DFF40	338	150	0.888	ESRFQ^SKSGY
O76080	AN1-type zinc finger protein 5 (Zinc finger A20 domain-containing protein 2) (Zinc finger protein 216)	ZFAND5 ZA20D2 ZNF216	213	138	0.562	PSTSQ^SEEKA
O76083	High affinity cGMP-specific 3',5'-cyclic phosphodiesterase 9A (EC 3.1.4.35)	PDE9A	593	100	0.811	TSRGQ^SAERP
O76094	Signal recognition particle subunit SRP72 (SRP72) (Signal recognition particle 72 kDa protein)	SRP72	671	331	0.685	SASLQ^SQSPE
O76096	Cystatin-F (Cystatin-7) (Cystatin-like metastasis-associated protein) (CMAP) (Leukocystatin)	CST7	145	135	0.537	VPWLQ^HFEVP
O76100	Olfactory receptor 7A10 (OST027) (Olfactory receptor OR19-18)	OR7A10	309	24	0.592	EPELQ^AFLFG
O76100	Olfactory receptor 7A10 (OST027) (Olfactory receptor OR19-18)	OR7A10	309	159	0.776	NSMLQ^SLMVL
O77932	Decapping and exoribonuclease protein (DXO) (EC 3.1.13.-) (EC 3.6.1.-) (Dom-3 homolog Z)	DXO DOM3L DOM3Z NG6	396	157	0.519	ASRFQ^GTLYL
O94759	Transient receptor potential cation channel subfamily M member 2 (Estrogen-responsive element-associated gene 1 protein) (Long transient receptor potential channel 2) (LTrpC-2) (LTrpC2) (Transient receptor potential channel 7) (TrpC7) (Transient receptor potential melastatin 2)	TRPM2 EREG1 KNP3 LTRPC2 TRPC7	1503	435	0.598	VAILQ^ALLKA
O94761	ATP-dependent DNA helicase Q4 (EC 3.6.4.12) (DNA helicase, RecQ-like type 4) (RecQ4) (RTS) (RecQ protein-like 4)	RECQL4 RECQ4	1208	12	0.908	RERLQ^AWERA
O94761	ATP-dependent DNA helicase Q4 (EC 3.6.4.12) (DNA helicase, RecQ-like type 4) (RecQ4) (RTS) (RecQ protein-like 4)	RECQL4 RECQ4	1208	54	0.595	RTTGQ^AGGGL
O94761	ATP-dependent DNA helicase Q4 (EC 3.6.4.12) (DNA helicase, RecQ-like type 4) (RecQ4) (RTS) (RecQ protein-like 4)	RECQL4 RECQ4	1208	118	0.568	KGTLQ^AGPAL
O94761	ATP-dependent DNA helicase Q4 (EC 3.6.4.12) (DNA helicase, RecQ-like type 4) (RecQ4) (RTS) (RecQ protein-like 4)	RECQL4 RECQ4	1208	800	0.57	ESYVQ^AVGRA
O94761	ATP-dependent DNA helicase Q4 (EC 3.6.4.12) (DNA helicase, RecQ-like type 4) (RecQ4) (RTS) (RecQ protein-like 4)	RECQL4 RECQ4	1208	957	0.679	PAQLQ^ALAHR
O94763	Unconventional prefoldin RPB5 interactor 1 (Protein NNX3) (Protein phosphatase 1 regulatory subunit 19) (RNA polymerase II subunit 5-mediating protein) (RPB5-mediating protein)	URI1 C19orf2 NNX3 PPP1R19 RMP URI	535	532	0.685	AARLQ^QKD
O94766	Galactosylgalactosylxylosylprotein 3-beta-glucuronosyltransferase 3 (EC 2.4.1.135) (Beta-1,3-glucuronyltransferase 3) (Glucuronosyltransferase I) (GlcAT-I) (UDP-GlcUA:Gal beta-1,3-Gal-R glucuronyltransferase) (GlcUAT-I)	B3GAT3	335	55	0.852	ISQLQ^AELRR
O94769	Extracellular matrix protein 2 (Matrix glycoprotein SC1/ECM2)	ECM2	699	427	0.542	ENNLQ^AIDEE
O94782	Ubiquitin carboxyl-terminal hydrolase 1 (EC 3.4.19.12) (Deubiquitinating enzyme 1) (hUBP) (Ubiquitin thioesterase 1) (Ubiquitin-specific-processing protease 1)	USP1	785	160	0.516	VEQLQ^ASFLL
O94782	Ubiquitin carboxyl-terminal hydrolase 1 (EC 3.4.19.12) (Deubiquitinating enzyme 1) (hUBP) (Ubiquitin thioesterase 1) (Ubiquitin-specific-processing protease 1)	USP1	785	370	0.932	GVKGQ^SKENE
O94788	Retinal dehydrogenase 2 (RALDH 2) (RalDH2) (EC 1.2.1.36) (Aldehyde dehydrogenase family 1 member A2) (Retinaldehyde-specific dehydrogenase type 2) (RALDH(II))	ALDH1A2 RALDH2	518	134	0.572	KPFLQ^AFYVD
O94788	Retinal dehydrogenase 2 (RALDH 2) (RalDH2) (EC 1.2.1.36) (Aldehyde dehydrogenase family 1 member A2) (Retinaldehyde-specific dehydrogenase type 2) (RALDH(II))	ALDH1A2 RALDH2	518	465	0.746	SSAMQ^AGTVW
O94812	BAI1-associated protein 3 (BAP3) (Brain-specific angiogenesis inhibitor I-associated protein 3)	BAIAP3 KIAA0734	1187	931	0.521	QAILQ^ALGAN
O94818	Nucleolar protein 4 (Nucleolar-localized protein)	NOL4 NOLP HRIHFB2255	638	247	0.613	EERMQ^SPQNL
O94822	E3 ubiquitin-protein ligase listerin (EC 2.3.2.27) (RING finger protein 160) (RING-type E3 ubiquitin transferase listerin) (Zinc finger protein 294)	LTN1 C21orf10 C21orf98 KIAA0714 RNF160 ZNF294 HSPC087	1766	643	0.541	QSIVQ^AKPLE
O94830	Phospholipase DDHD2 (EC 3.1.1.-) (DDHD domain-containing protein 2) (KIAA0725p) (SAM, WWE and DDHD domain-containing protein 1)	DDHD2 KIAA0725 SAMWD1	711	610	0.834	YPALQ^ASETP
O94842	TOX high mobility group box family member 4 (Epidermal Langerhans cell protein LCP1)	TOX4 C14orf92 KIAA0737	621	425	0.921	RSVLQ^AAAAA
O94842	TOX high mobility group box family member 4 (Epidermal Langerhans cell protein LCP1)	TOX4 C14orf92 KIAA0737	621	470	0.502	PPPLQ^AMQQP
O94868	F-BAR and double SH3 domains protein 2 (Carom) (Protein nervous wreck 1) (NWK1) (SH3 multiple domains protein 3)	FCHSD2 KIAA0769 SH3MD3	740	26	0.919	MTKLQ^AKHQA
O94868	F-BAR and double SH3 domains protein 2 (Carom) (Protein nervous wreck 1) (NWK1) (SH3 multiple domains protein 3)	FCHSD2 KIAA0769 SH3MD3	740	538	0.749	LSMLQ^SLAAL
O94874	E3 UFM1-protein ligase 1 (EC 2.3.2.-) (E3 UFM1-protein transferase 1) (Multiple alpha-helix protein located at ER) (Novel LZAP-binding protein) (Regulator of C53/LZAP and DDRGK1)	UFL1 KIAA0776 MAXER NLBP RCAD	794	253	0.649	YSRTQ^STWVD
O94876	Transmembrane and coiled-coil domains protein 1	TMCC1 KIAA0779	653	412	0.558	ISNFQ^SSPKY
O94880	PHD finger protein 14	PHF14 KIAA0783	888	803	0.51	RSRRQ^IKEPV
O94885	SAM and SH3 domain-containing protein 1 (Proline-glutamate repeat-containing protein)	SASH1 KIAA0790 PEPE1	1247	247	0.526	NSREQ^SDDET
O94886	CSC1-like protein 1 (Transmembrane protein 63A)	TMEM63A KIAA0489 KIAA0792	807	43	0.612	STVLQ^GVTFG
O94906	Pre-mRNA-processing factor 6 (Androgen receptor N-terminal domain-transactivating protein 1) (ANT-1) (PRP6 homolog) (U5 snRNP-associated 102 kDa protein) (U5-102 kDa protein)	PRPF6 C20orf14	941	353	0.522	AARLQ^PGDTA
O94910	Adhesion G protein-coupled receptor L1 (Calcium-independent alpha-latrotoxin receptor 1) (CIRL-1) (Latrophilin-1) (Lectomedin-2)	ADGRL1 KIAA0821 LEC2 LPHN1	1474	159	0.528	ESEHQ^SGAWC
O94911	ATP-binding cassette sub-family A member 8	ABCA8 KIAA0822	1581	475	0.525	PPEFQ^GKEAI
O94913	Pre-mRNA cleavage complex 2 protein Pcf11 (Pre-mRNA cleavage complex II protein Pcf11)	PCF11 KIAA0824	1555	1176	0.538	GPGNQ^SFSNP
O94916	Nuclear factor of activated T-cells 5 (NF-AT5) (T-cell transcription factor NFAT5) (Tonicity-responsive enhancer-binding protein) (TonE-binding protein) (TonEBP)	NFAT5 KIAA0827 TONEBP	1531	723	0.695	REILQ^SDGTV
O94916	Nuclear factor of activated T-cells 5 (NF-AT5) (T-cell transcription factor NFAT5) (Tonicity-responsive enhancer-binding protein) (TonE-binding protein) (TonEBP)	NFAT5 KIAA0827 TONEBP	1531	772	0.605	VSQLQ^NTIQQ
O94916	Nuclear factor of activated T-cells 5 (NF-AT5) (T-cell transcription factor NFAT5) (Tonicity-responsive enhancer-binding protein) (TonE-binding protein) (TonEBP)	NFAT5 KIAA0827 TONEBP	1531	838	0.565	VSQIQ^SGVSP
O94916	Nuclear factor of activated T-cells 5 (NF-AT5) (T-cell transcription factor NFAT5) (Tonicity-responsive enhancer-binding protein) (TonE-binding protein) (TonEBP)	NFAT5 KIAA0827 TONEBP	1531	1041	0.515	GTQQQ^GNGLF
O94916	Nuclear factor of activated T-cells 5 (NF-AT5) (T-cell transcription factor NFAT5) (Tonicity-responsive enhancer-binding protein) (TonE-binding protein) (TonEBP)	NFAT5 KIAA0827 TONEBP	1531	1171	0.908	ISPLQ^STSNS
O94916	Nuclear factor of activated T-cells 5 (NF-AT5) (T-cell transcription factor NFAT5) (Tonicity-responsive enhancer-binding protein) (TonE-binding protein) (TonEBP)	NFAT5 KIAA0827 TONEBP	1531	1233	0.59	GTMFQ^SQHSI
O94916	Nuclear factor of activated T-cells 5 (NF-AT5) (T-cell transcription factor NFAT5) (Tonicity-responsive enhancer-binding protein) (TonE-binding protein) (TonEBP)	NFAT5 KIAA0827 TONEBP	1531	1242	0.513	IVAMQ^SNSPS
O94916	Nuclear factor of activated T-cells 5 (NF-AT5) (T-cell transcription factor NFAT5) (Tonicity-responsive enhancer-binding protein) (TonE-binding protein) (TonEBP)	NFAT5 KIAA0827 TONEBP	1531	1521	0.504	LVSLQ^NQGNN
O94923	D-glucuronyl C5-epimerase (EC 5.1.3.17) (Heparan sulfate C5-epimerase) (Hsepi) (Heparin/heparan sulfate:glucuronic acid C5-epimerase) (Heparosan-N-sulfate-glucuronate 5-epimerase)	GLCE KIAA0836	617	72	0.562	VAKQQ^SEEAF
O94929	Actin-binding LIM protein 3 (abLIM-3) (Actin-binding LIM protein family member 3)	ABLIM3 KIAA0843 HMFN1661	683	519	0.538	MHKLQ^SGIGR
O94955	Rho-related BTB domain-containing protein 3 (EC 3.6.1.-)	RHOBTB3 KIAA0878	611	519	0.891	ITQLQ^SMPSR
O94966	Ubiquitin carboxyl-terminal hydrolase 19 (EC 3.4.19.12) (Deubiquitinating enzyme 19) (Ubiquitin thioesterase 19) (Ubiquitin-specific-processing protease 19) (Zinc finger MYND domain-containing protein 9)	USP19 KIAA0891 ZMYND9	1318	513	0.674	NSVIQ^SLSNT
O94967	WD repeat-containing protein 47 (Neuronal enriched MAP-interacting protein) (Nemitin)	WDR47 KIAA0893	919	872	0.547	VTDLQ^GDLTK
O94973	AP-2 complex subunit alpha-2 (100 kDa coated vesicle protein C) (Adaptor protein complex AP-2 subunit alpha-2) (Adaptor-related protein complex 2 subunit alpha-2) (Alpha-adaptin C) (Alpha2-adaptin) (Clathrin assembly protein complex 2 alpha-C large chain) (Huntingtin yeast partner J) (Huntingtin-interacting protein 9) (HIP-9) (Huntingtin-interacting protein J) (Plasma membrane adaptor HA2/AP2 ada…	AP2A2 ADTAB CLAPA2 HIP9 HYPJ KIAA0899	939	912	0.643	EPNLQ^AQMYR
O94979	Protein transport protein Sec31A (ABP125) (ABP130) (SEC31-like protein 1) (SEC31-related protein A) (Web1-like protein)	SEC31A KIAA0905 SEC31L1 HSPC275 HSPC334	1220	12	0.528	RTAMQ^AWSPA
O94985	Calsyntenin-1 (Alcadein-alpha) (Alc-alpha) (Alzheimer-related cadherin-like protein) (Non-classical cadherin XB31alpha) [Cleaved into: Soluble Alc-alpha (SAlc-alpha); CTF1-alpha (C-terminal fragment 1-alpha)]	CLSTN1 CS1 KIAA0911	981	744	0.672	MARLQ^QKGIE
O94986	Centrosomal protein of 152 kDa (Cep152)	CEP152 KIAA0912	1710	568	0.643	VSQLQ^NDLKD
O94986	Centrosomal protein of 152 kDa (Cep152)	CEP152 KIAA0912	1710	1358	0.794	SSKSQ^SKTTQ
O94988	Protein FAM13A	FAM13A FAM13A1 KIAA0914	1023	411	0.535	QRRRQ^SKEQD
O94989	Rho guanine nucleotide exchange factor 15 (Ephexin-5) (E5) (Vsm-RhoGEF)	ARHGEF15 KIAA0915	841	176	0.628	EPGLQ^ARADV
O94989	Rho guanine nucleotide exchange factor 15 (Ephexin-5) (E5) (Vsm-RhoGEF)	ARHGEF15 KIAA0915	841	539	0.539	LRRLQ^SLPKC
O94992	Protein HEXIM1 (Cardiac lineage protein 1) (Estrogen down-regulated gene 1 protein) (Hexamethylene bis-acetamide-inducible protein 1) (Menage a quatre protein 1)	HEXIM1 CLP1 EDG1 HIS1 MAQ1	359	48	0.534	DSRWQ^SRAFP
O94993	Transcription factor SOX-30	SOX30	753	299	0.645	PTKMQ^SLLEP
O95071	E3 ubiquitin-protein ligase UBR5 (EC 2.3.2.26) (E3 ubiquitin-protein ligase, HECT domain-containing 1) (HECT-type E3 ubiquitin transferase UBR5) (Hyperplastic discs protein homolog) (hHYD) (Progestin-induced protein)	UBR5 EDD EDD1 HYD KIAA0896	2799	198	0.634	QVVLQ^GKSRS
O95071	E3 ubiquitin-protein ligase UBR5 (EC 2.3.2.26) (E3 ubiquitin-protein ligase, HECT domain-containing 1) (HECT-type E3 ubiquitin transferase UBR5) (Hyperplastic discs protein homolog) (hHYD) (Progestin-induced protein)	UBR5 EDD EDD1 HYD KIAA0896	2799	2406	0.515	YPRVQ^AMQPA
O95076	Homeobox protein aristaless-like 3 (Proline-rich transcription factor ALX3)	ALX3	343	243	0.554	HPQLQ^NSLWA
O95081	Arf-GAP domain and FG repeat-containing protein 2 (HIV-1 Rev-binding protein-like protein) (Rev/Rex activation domain-binding protein related) (RAB-R)	AGFG2 HRBL RABR	481	100	0.847	VVFLQ^SRGNE
O95081	Arf-GAP domain and FG repeat-containing protein 2 (HIV-1 Rev-binding protein-like protein) (Rev/Rex activation domain-binding protein related) (RAB-R)	AGFG2 HRBL RABR	481	345	0.798	VPPLQ^SVTMG
O95140	Mitofusin-2 (EC 3.6.5.-) (Transmembrane GTPase MFN2)	MFN2 CPRP1 KIAA0214	757	728	0.583	LDSLQ^SKAKL
O95147	Dual specificity protein phosphatase 14 (EC 3.1.3.16) (EC 3.1.3.48) (MKP-1-like protein tyrosine phosphatase) (MKP-L) (Mitogen-activated protein kinase phosphatase 6) (MAP kinase phosphatase 6) (MKP-6)	DUSP14 MKP6	198	49	0.526	RHLLQ^ARGIT
O95153	Peripheral-type benzodiazepine receptor-associated protein 1 (PRAX-1) (Peripheral benzodiazepine receptor-interacting protein) (PBR-IP) (RIMS-binding protein 1) (RIM-BP1) (TSPO-associated protein 1)	TSPOAP1 BZRAP1 KIAA0612 RBP1 RIMBP1	1857	301	0.726	GPALQ^ARAGA
O95153	Peripheral-type benzodiazepine receptor-associated protein 1 (PRAX-1) (Peripheral benzodiazepine receptor-interacting protein) (PBR-IP) (RIMS-binding protein 1) (RIM-BP1) (TSPO-associated protein 1)	TSPOAP1 BZRAP1 KIAA0612 RBP1 RIMBP1	1857	428	0.617	SQGLQ^SKLES
O95154	Aflatoxin B1 aldehyde reductase member 3 (EC 1.-.-.-) (AFB1 aldehyde reductase 2) (AFB1-AR 2)	AKR7A3 AFAR2	331	278	0.538	HSQLQ^GAHGD
O95158	Neurexophilin-4	NXPH4 NPH4 UNQ1928/PRO4403	308	177	0.526	PHPLQ^STLAL
O95171	Sciellin	SCEL	688	134	0.639	VTKLQ^PGGSL
O95171	Sciellin	SCEL	688	388	0.798	ITRGQ^SLDNL
O95171	Sciellin	SCEL	688	661	0.515	LENLQ^AGDSI
O95180	Voltage-dependent T-type calcium channel subunit alpha-1H (Low-voltage-activated calcium channel alpha1 3.2 subunit) (Voltage-gated calcium channel subunit alpha Cav3.2)	CACNA1H	2353	483	0.535	YARWQ^SRWRK
O95180	Voltage-dependent T-type calcium channel subunit alpha-1H (Low-voltage-activated calcium channel alpha1 3.2 subunit) (Voltage-gated calcium channel subunit alpha Cav3.2)	CACNA1H	2353	1361	0.76	HAYLQ^SSWNL
O95182	NADH dehydrogenase [ubiquinone] 1 alpha subcomplex subunit 7 (Complex I-B14.5a) (CI-B14.5a) (NADH-ubiquinone oxidoreductase subunit B14.5a)	NDUFA7	113	21	0.572	GHDLQ^GKLQL
O95183	Vesicle-associated membrane protein 5 (VAMP-5) (Myobrevin)	VAMP5 HSPC191	116	12	0.537	RCQQQ^ANEVT
O95185	Netrin receptor UNC5C (Protein unc-5 homolog 3) (Protein unc-5 homolog C)	UNC5C UNC5H3	931	358	0.656	GLVLQ^SKNCT
O95197	Reticulon-3 (Homolog of ASY protein) (HAP) (Neuroendocrine-specific protein-like 2) (NSP-like protein 2) (Neuroendocrine-specific protein-like II) (NSP-like protein II) (NSPLII)	RTN3 ASYIP NSPL2	1032	713	0.517	KYSEQ^SKETN
O95197	Reticulon-3 (Homolog of ASY protein) (HAP) (Neuroendocrine-specific protein-like 2) (NSP-like protein 2) (Neuroendocrine-specific protein-like II) (NSP-like protein II) (NSPLII)	RTN3 ASYIP NSPL2	1032	901	0.518	KSVIQ^AVQKS
O95201	Zinc finger protein 205 (Zinc finger protein 210)	ZNF205 ZNF210	554	186	0.556	GSSRQ^AGDEK
O95202	Mitochondrial proton/calcium exchanger protein (Leucine zipper-EF-hand-containing transmembrane protein 1)	LETM1	739	521	0.883	DTVLQ^SETLK
O95206	Protocadherin-8 (Arcadlin)	PCDH8	1070	28	0.553	LSVAQ^SKTVR
O95206	Protocadherin-8 (Arcadlin)	PCDH8	1070	637	0.74	VARVQ^ARDAD
O95206	Protocadherin-8 (Arcadlin)	PCDH8	1070	1015	0.652	TVGLQ^SVYEK
O95208	Epsin-2 (EPS-15-interacting protein 2)	EPN2 KIAA1065	641	402	0.686	GATVQ^SVPKN
O95219	Sorting nexin-4	SNX4	450	277	0.586	GDGLQ^SAGHH
O95229	ZW10 interactor (ZW10-interacting protein 1) (Zwint-1)	ZWINT	277	139	0.503	FEQLQ^AKKQM
O95229	ZW10 interactor (ZW10-interacting protein 1) (Zwint-1)	ZWINT	277	249	0.553	RPQEQ^STGDT
O95235	Kinesin-like protein KIF20A (GG10_2) (Mitotic kinesin-like protein 2) (MKlp2) (Rab6-interacting kinesin-like protein) (Rabkinesin-6)	KIF20A MKLP2 RAB6KIFL	890	661	0.583	EARQQ^SVAHQ
O95235	Kinesin-like protein KIF20A (GG10_2) (Mitotic kinesin-like protein 2) (MKlp2) (Rab6-interacting kinesin-like protein) (Rabkinesin-6)	KIF20A MKLP2 RAB6KIFL	890	756	0.846	GESLQ^SAERA
O95239	Chromosome-associated kinesin KIF4A (Chromokinesin-A)	KIF4A KIF4	1232	890	0.576	SSLKQ^SKTSC
O95239	Chromosome-associated kinesin KIF4A (Chromokinesin-A)	KIF4A KIF4	1232	917	0.808	ETELQ^AELVR
O95239	Chromosome-associated kinesin KIF4A (Chromokinesin-A)	KIF4A KIF4	1232	1122	0.571	RNRQQ^GKDSL
O95243	Methyl-CpG-binding domain protein 4 (EC 3.2.2.-) (Methyl-CpG-binding endonuclease 1) (Methyl-CpG-binding protein MBD4) (Mismatch-specific DNA N-glycosylase)	MBD4 MED1	580	168	0.559	TSHLQ^NQSNN
O95251	Histone acetyltransferase KAT7 (EC 2.3.1.48) (Histone acetyltransferase binding to ORC1) (Lysine acetyltransferase 7) (MOZ, YBF2/SAS3, SAS2 and TIP60 protein 2) (MYST-2)	KAT7 HBO1 HBOa MYST2	611	63	0.697	VRNLQ^SFGTE
O95251	Histone acetyltransferase KAT7 (EC 2.3.1.48) (Histone acetyltransferase binding to ORC1) (Lysine acetyltransferase 7) (MOZ, YBF2/SAS3, SAS2 and TIP60 protein 2) (MYST-2)	KAT7 HBO1 HBOa MYST2	611	225	0.526	KVRAQ^SRDKQ
O95251	Histone acetyltransferase KAT7 (EC 2.3.1.48) (Histone acetyltransferase binding to ORC1) (Lysine acetyltransferase 7) (MOZ, YBF2/SAS3, SAS2 and TIP60 protein 2) (MYST-2)	KAT7 HBO1 HBOa MYST2	611	560	0.82	VSTLQ^ALQML
O95257	Growth arrest and DNA damage-inducible protein GADD45 gamma (Cytokine-responsive protein CR6) (DNA damage-inducible transcript 2 protein) (DDIT-2)	GADD45G CR6 DDIT2	159	20	0.518	TARMQ^GAGKA
O95258	Brain mitochondrial carrier protein 1 (BMCP-1) (Mitochondrial uncoupling protein 5) (UCP 5) (Solute carrier family 25 member 14)	SLC25A14 BMCP1 UCP5 UNQ791/PRO1682	325	170	0.6	KIRMQ^AQGSL
O95259	Potassium voltage-gated channel subfamily H member 1 (Ether-a-go-go potassium channel 1) (EAG channel 1) (h-eag) (hEAG1) (Voltage-gated potassium channel subunit Kv10.1)	KCNH1 EAG EAG1	989	815	0.712	HAKLQ^APGSE
O95259	Potassium voltage-gated channel subfamily H member 1 (Ether-a-go-go potassium channel 1) (EAG channel 1) (h-eag) (hEAG1) (Voltage-gated potassium channel subunit Kv10.1)	KCNH1 EAG EAG1	989	977	0.74	ISRPQ^SPESE
O95264	5-hydroxytryptamine receptor 3B (5-HT3-B) (5-HT3B) (Serotonin receptor 3B)	HTR3B	441	220	0.774	YSILQ^SSAGG
O95264	5-hydroxytryptamine receptor 3B (5-HT3-B) (5-HT3B) (Serotonin receptor 3B)	HTR3B	441	386	0.898	WSQLQ^SISNY
O95294	RasGAP-activating-like protein 1 (RAS protein activator like 1) (Ras GTPase-activating-like protein)	RASAL1 RASAL	804	141	0.52	CHVLQ^ARDLA
O95294	RasGAP-activating-like protein 1 (RAS protein activator like 1) (Ras GTPase-activating-like protein)	RASAL1 RASAL	804	653	0.502	TTYLQ^CKNVN
O95299	NADH dehydrogenase [ubiquinone] 1 alpha subcomplex subunit 10, mitochondrial (Complex I-42kD) (CI-42kD) (NADH-ubiquinone oxidoreductase 42 kDa subunit)	NDUFA10	355	132	0.757	SYRLQ^SWLYS
O95342	Bile salt export pump (EC 7.6.2.-) (ATP-binding cassette sub-family B member 11)	ABCB11 BSEP	1321	657	0.883	LVTLQ^SQGNQ
O95352	Ubiquitin-like modifier-activating enzyme ATG7 (ATG12-activating enzyme E1 ATG7) (Autophagy-related protein 7) (APG7-like) (hAGP7) (Ubiquitin-activating enzyme E1-like protein)	ATG7 APG7L	703	261	0.877	SSSFQ^SVEVV
O95359	Transforming acidic coiled-coil-containing protein 2 (Anti-Zuai-1) (AZU-1)	TACC2	2948	702	0.609	PDTLQ^SREGL
O95359	Transforming acidic coiled-coil-containing protein 2 (Anti-Zuai-1) (AZU-1)	TACC2	2948	902	0.848	GSELQ^SQLPK
O95361	Tripartite motif-containing protein 16 (EC 2.3.2.27) (E3 ubiquitin-protein ligase TRIM16) (Estrogen-responsive B box protein)	TRIM16 EBBP	564	115	0.614	NIKLQ^SHLLT
O95361	Tripartite motif-containing protein 16 (EC 2.3.2.27) (E3 ubiquitin-protein ligase TRIM16) (Estrogen-responsive B box protein)	TRIM16 EBBP	564	198	0.937	ISRLQ^ANQKS
O95371	Olfactory receptor 2C1 (OLFmf3) (Olfactory receptor 2C2) (Olfactory receptor OR16-1) (Olfactory receptor OR16-2)	OR2C1 OR2C2P	312	159	0.622	NSVIQ^STFTL
O95373	Importin-7 (Imp7) (Ran-binding protein 7) (RanBP7)	IPO7 RANBP7	1038	544	0.758	RPVMQ^ALLHI
O95391	Pre-mRNA-splicing factor SLU7 (hSlu7)	SLU7	586	344	0.637	EVHLQ^ADPTK
O95395	Beta-1,3-galactosyl-O-glycosyl-glycoprotein beta-1,6-N-acetylglucosaminyltransferase 3 (EC 2.4.1.102) (EC 2.4.1.148) (EC 2.4.1.150) (C2GnT-mucin type) (C2GnT-M) (hC2GnT-M) (Core 2/core 4 beta-1,6-N-acetylglucosaminyltransferase) (C2/4GnT)	GCNT3	438	83	0.834	EAVLQ^AILNN
O95395	Beta-1,3-galactosyl-O-glycosyl-glycoprotein beta-1,6-N-acetylglucosaminyltransferase 3 (EC 2.4.1.102) (EC 2.4.1.148) (EC 2.4.1.150) (C2GnT-mucin type) (C2GnT-M) (hC2GnT-M) (Core 2/core 4 beta-1,6-N-acetylglucosaminyltransferase) (C2/4GnT)	GCNT3	438	204	0.831	WSRVQ^ADLNC
O95402	Mediator of RNA polymerase II transcription subunit 26 (Activator-recruited cofactor 70 kDa component) (ARC70) (Cofactor required for Sp1 transcriptional activation subunit 7) (CRSP complex subunit 7) (Mediator complex subunit 26) (Transcriptional coactivator CRSP70)	MED26 ARC70 CRSP7	600	244	0.567	GPCLQ^PKASV
O95402	Mediator of RNA polymerase II transcription subunit 26 (Activator-recruited cofactor 70 kDa component) (ARC70) (Cofactor required for Sp1 transcriptional activation subunit 7) (CRSP complex subunit 7) (Mediator complex subunit 26) (Transcriptional coactivator CRSP70)	MED26 ARC70 CRSP7	600	305	0.608	SPRPQ^ALDAT
O95402	Mediator of RNA polymerase II transcription subunit 26 (Activator-recruited cofactor 70 kDa component) (ARC70) (Cofactor required for Sp1 transcriptional activation subunit 7) (CRSP complex subunit 7) (Mediator complex subunit 26) (Transcriptional coactivator CRSP70)	MED26 ARC70 CRSP7	600	469	0.561	KASLQ^SPFEQ
O95425	Supervillin (Archvillin) (p205/p250)	SVIL	2214	558	0.562	PPQLQ^ALKYK
O95425	Supervillin (Archvillin) (p205/p250)	SVIL	2214	783	0.821	PARLQ^ASAHQ
O95425	Supervillin (Archvillin) (p205/p250)	SVIL	2214	1590	0.547	CSLLQ^PKEVL
O95425	Supervillin (Archvillin) (p205/p250)	SVIL	2214	1848	0.604	VQVLQ^GKEPP
O95428	Papilin	PAPLN UNQ2420/PRO4977	1278	25	0.531	KVRRQ^SDTWG
O95429	BAG family molecular chaperone regulator 4 (BAG-4) (Bcl-2-associated athanogene 4) (Silencer of death domains)	BAG4 SODD	457	124	0.57	RPELQ^GQSLN
O95429	BAG family molecular chaperone regulator 4 (BAG-4) (Bcl-2-associated athanogene 4) (Silencer of death domains)	BAG4 SODD	457	231	0.738	RSVPQ^SGPTV
O95447	Lebercilin-like protein (Leber congenital amaurosis 5-like protein)	LCA5L C21orf13	670	627	0.912	EEPLQ^SKESH
O95453	Poly(A)-specific ribonuclease PARN (EC 3.1.13.4) (Deadenylating nuclease) (Deadenylation nuclease) (Polyadenylate-specific ribonuclease)	PARN DAN	639	193	0.736	EDLLQ^SEENK
O95460	Matrilin-4	MATN4	622	83	0.677	SSQVQ^SVFPL
O95460	Matrilin-4	MATN4	622	371	0.673	GRQLQ^ADGKS
O95466	Formin-like protein 1 (CLL-associated antigen KW-13) (Leukocyte formin)	FMNL1 C17orf1 C17orf1B FMNL FRL1	1100	862	0.886	GFRLQ^SLDAL
O95471	Claudin-7 (CLDN-7)	CLDN7 CEPTRL2 CPETRL2	211	78	0.598	SAALQ^ATRAL
O95475	Homeobox protein SIX6 (Homeodomain protein OPTX2) (Optic homeobox 2) (Sine oculis homeobox homolog 6)	SIX6 OPTX2 SIX9	246	88	0.75	HAKLQ^ALWLE
O95477	Phospholipid-transporting ATPase ABCA1 (EC 7.6.2.1) (ATP-binding cassette sub-family A member 1) (ATP-binding cassette transporter 1) (ABC-1) (ATP-binding cassette 1) (Cholesterol efflux regulatory protein)	ABCA1 ABC1 CERP	2261	1619	0.796	RANLQ^KGENP
O95486	Protein transport protein Sec24A (SEC24-related protein A)	SEC24A	1093	621	0.728	GPALQ^AAFKL
O95487	Protein transport protein Sec24B (SEC24-related protein B)	SEC24B	1268	795	0.728	GPALQ^AAFKL
O95528	Solute carrier family 2, facilitated glucose transporter member 10 (Glucose transporter type 10) (GLUT-10)	SLC2A10 GLUT10	541	178	0.729	PAVLQ^SLSLL
O95573	Long-chain-fatty-acid--CoA ligase 3 (EC 6.2.1.3) (Arachidonate--CoA ligase) (EC 6.2.1.15) (Long-chain acyl-CoA synthetase 3) (LACS 3)	ACSL3 ACS3 FACL3 LACS3	720	587	0.852	LVKLQ^AGEYV
O95600	Krueppel-like factor 8 (Basic krueppel-like factor 3) (Zinc finger protein 741)	KLF8 BKLF3 ZNF741	359	245	0.769	SSALQ^SLQGL
O95600	Krueppel-like factor 8 (Basic krueppel-like factor 3) (Zinc finger protein 741)	KLF8 BKLF3 ZNF741	359	261	0.56	MAQMQ^GEESL
O95602	DNA-directed RNA polymerase I subunit RPA1 (RNA polymerase I subunit A1) (EC 2.7.7.6) (A190) (DNA-directed RNA polymerase I largest subunit) (DNA-directed RNA polymerase I subunit A) (RNA polymerase I 194 kDa subunit) (RPA194)	POLR1A	1720	329	0.704	TVNLQ^AVMKD
O95602	DNA-directed RNA polymerase I subunit RPA1 (RNA polymerase I subunit A1) (EC 2.7.7.6) (A190) (DNA-directed RNA polymerase I largest subunit) (DNA-directed RNA polymerase I subunit A) (RNA polymerase I 194 kDa subunit) (RPA194)	POLR1A	1720	395	0.634	WIRLQ^SHVNI
O95613	Pericentrin (Kendrin) (Pericentrin-B)	PCNT KIAA0402 PCNT2	3336	1076	0.65	TLRLQ^SAQAQ
O95613	Pericentrin (Kendrin) (Pericentrin-B)	PCNT KIAA0402 PCNT2	3336	1617	0.885	ASTLQ^STLDA
O95613	Pericentrin (Kendrin) (Pericentrin-B)	PCNT KIAA0402 PCNT2	3336	2203	0.794	GSRHQ^SHTAE
O95613	Pericentrin (Kendrin) (Pericentrin-B)	PCNT KIAA0402 PCNT2	3336	2534	0.571	MTHLQ^NQEKL
O95613	Pericentrin (Kendrin) (Pericentrin-B)	PCNT KIAA0402 PCNT2	3336	2805	0.545	VVDLQ^AMLEK
O95622	Adenylate cyclase type 5 (EC 4.6.1.1) (ATP pyrophosphate-lyase 5) (Adenylate cyclase type V) (Adenylyl cyclase 5) (AC5)	ADCY5	1261	1021	0.653	LWKLQ^ATEEK
O95628	CCR4-NOT transcription complex subunit 4 (EC 2.3.2.27) (CCR4-associated factor 4) (E3 ubiquitin-protein ligase CNOT4) (Potential transcriptional repressor NOT4Hp) (RING-type E3 ubiquitin transferase CNOT4)	CNOT4 NOT4	575	437	0.502	PTSLQ^NSSSH
O95677	Eyes absent homolog 4 (EC 3.1.3.48)	EYA4	639	216	0.737	QSPLQ^SGCLS
O95684	FGFR1 oncogene partner	CEP43 FGFR1OP FOP	399	102	0.797	TSTLQ^GLEGR
O95684	FGFR1 oncogene partner	CEP43 FGFR1OP FOP	399	276	0.502	EPRKQ^AGSLA
O95696	Bromodomain-containing protein 1 (BR140-like protein) (Bromodomain and PHD finger-containing protein 2)	BRD1 BRL BRPF2	1058	263	0.627	RHCLQ^SRARP
O95696	Bromodomain-containing protein 1 (BR140-like protein) (Bromodomain and PHD finger-containing protein 2)	BRD1 BRL BRPF2	1058	497	0.609	LRRLQ^SSLQS
O95696	Bromodomain-containing protein 1 (BR140-like protein) (Bromodomain and PHD finger-containing protein 2)	BRD1 BRL BRPF2	1058	501	0.68	QSSLQ^SQRSS
O95704	Amyloid-beta A4 precursor protein-binding family B member 3 (Protein Fe65-like 2) (Fe65L2)	APBB3 FE65L2	486	110	0.542	ESYIQ^SMEPG
O95714	E3 ubiquitin-protein ligase HERC2 (EC 2.3.2.26) (HECT domain and RCC1-like domain-containing protein 2) (HECT-type E3 ubiquitin transferase HERC2)	HERC2	4834	883	0.527	LSTVQ^SAAQA
O95714	E3 ubiquitin-protein ligase HERC2 (EC 2.3.2.26) (HECT domain and RCC1-like domain-containing protein 2) (HECT-type E3 ubiquitin transferase HERC2)	HERC2	4834	891	0.811	QAVLQ^SGWSV
O95714	E3 ubiquitin-protein ligase HERC2 (EC 2.3.2.26) (HECT domain and RCC1-like domain-containing protein 2) (HECT-type E3 ubiquitin transferase HERC2)	HERC2	4834	1486	0.695	RVVYQ^AKCSL
O95714	E3 ubiquitin-protein ligase HERC2 (EC 2.3.2.26) (HECT domain and RCC1-like domain-containing protein 2) (HECT-type E3 ubiquitin transferase HERC2)	HERC2	4834	2131	0.623	RVRPQ^ASLTA
O95714	E3 ubiquitin-protein ligase HERC2 (EC 2.3.2.26) (HECT domain and RCC1-like domain-containing protein 2) (HECT-type E3 ubiquitin transferase HERC2)	HERC2	4834	2664	0.636	SVTHQ^SVGVV
O95714	E3 ubiquitin-protein ligase HERC2 (EC 2.3.2.26) (HECT domain and RCC1-like domain-containing protein 2) (HECT-type E3 ubiquitin transferase HERC2)	HERC2	4834	4299	0.566	VAALQ^GKKVN
O95715	C-X-C motif chemokine 14 (Chemokine BRAK) (MIP-2G) (Small-inducible cytokine B14)	CXCL14 MIP2G NJAC SCYB14 PSEC0212 UNQ240/PRO273	111	90	0.883	HPKLQ^STKRF
O95718	Steroid hormone receptor ERR2 (ERR beta-2) (Estrogen receptor-like 2) (Estrogen-related receptor beta) (ERR-beta) (Nuclear receptor subfamily 3 group B member 2)	ESRRB ERRB2 ESRL2 NR3B2	433	277	0.678	MSLLQ^SAWME
O95718	Steroid hormone receptor ERR2 (ERR beta-2) (Estrogen receptor-like 2) (Estrogen-related receptor beta) (ERR-beta) (Nuclear receptor subfamily 3 group B member 2)	ESRRB ERRB2 ESRL2 NR3B2	433	416	0.605	SVKLQ^GKVPM
O95758	Polypyrimidine tract-binding protein 3 (Regulator of differentiation 1) (Rod1)	PTBP3 ROD1	552	158	0.629	VSAVQ^SGSLA
O95785	Protein Wiz (Widely-interspaced zinc finger-containing protein) (Zinc finger protein 803)	WIZ ZNF803	1651	618	0.765	REALQ^AVEAT
O95785	Protein Wiz (Widely-interspaced zinc finger-containing protein) (Zinc finger protein 803)	WIZ ZNF803	1651	657	0.605	PPRLQ^PEELG
O95793	Double-stranded RNA-binding protein Staufen homolog 1	STAU1 STAU	577	100	0.94	YSRMQ^STYNY
O95819	Mitogen-activated protein kinase kinase kinase kinase 4 (EC 2.7.11.1) (HPK/GCK-like kinase HGK) (MAPK/ERK kinase kinase kinase 4) (MEK kinase kinase 4) (MEKKK 4) (Nck-interacting kinase)	MAP4K4 HGK KIAA0687 NIK	1239	642	0.543	DSPLQ^GSGQQ
O95819	Mitogen-activated protein kinase kinase kinase kinase 4 (EC 2.7.11.1) (HPK/GCK-like kinase HGK) (MAPK/ERK kinase kinase kinase 4) (MEK kinase kinase 4) (MEKKK 4) (Nck-interacting kinase)	MAP4K4 HGK KIAA0687 NIK	1239	912	0.537	NTRPQ^SDTPE
O95819	Mitogen-activated protein kinase kinase kinase kinase 4 (EC 2.7.11.1) (HPK/GCK-like kinase HGK) (MAPK/ERK kinase kinase kinase 4) (MEK kinase kinase 4) (MEKKK 4) (Nck-interacting kinase)	MAP4K4 HGK KIAA0687 NIK	1239	1157	0.51	DVVLQ^WGEMP
O95822	Malonyl-CoA decarboxylase, mitochondrial (MCD) (EC 4.1.1.9)	MLYCD	493	124	0.568	AVLLQ^AEDRL
O95831	Apoptosis-inducing factor 1, mitochondrial (EC 1.6.99.-) (Programmed cell death protein 8)	AIFM1 AIF PDCD8	613	428	0.713	NAELQ^ARSNI
O95832	Claudin-1 (Senescence-associated epithelial membrane protein)	CLDN1 CLD1 SEMP1 UNQ481/PRO944	211	78	0.886	SSTLQ^ATRAL
O95834	Echinoderm microtubule-associated protein-like 2 (EMAP-2) (HuEMAP-2)	EML2 EMAP2 EMAPL2	649	329	0.636	YSKLQ^EVEVP
O95835	Serine/threonine-protein kinase LATS1 (EC 2.7.11.1) (Large tumor suppressor homolog 1) (WARTS protein kinase) (h-warts)	LATS1 WARTS	1130	632	0.609	ESRIQ^SYSPQ
O95847	Mitochondrial uncoupling protein 4 (UCP 4) (Solute carrier family 25 member 27)	SLC25A27 UCP4 UNQ772/PRO1566	323	48	0.572	KTRLQ^MQGEA
O95870	Phosphatidylserine lipase ABHD16A (EC 3.1.-.-) (Alpha/beta hydrolase domain-containing protein 16A) (Abhydrolase domain-containing protein 16A) (HLA-B-associated transcript 5) (hBAT5) (Monoacylglycerol lipase ABHD16A) (EC 3.1.1.23) (Protein G5)	ABHD16A BAT5 G5 NG26 PP199	558	138	0.634	THRNQ^SSENK
O95872	G patch domain and ankyrin repeat-containing protein 1 (Ankyrin repeat domain-containing protein 59) (G patch domain-containing protein 10) (HLA-B-associated transcript 4) (Protein G5)	GPANK1 ANKRD59 BAT4 G5 GPATCH10	356	216	0.662	TPSLQ^YCENC
O95905	Protein ecdysoneless homolog (Human suppressor of GCR two) (hSGT1)	ECD	644	623	0.606	SNLLQ^SMGVQ
O95925	Eppin (Cancer/testis antigen 71) (CT71) (Epididymal protease inhibitor) (Protease inhibitor WAP7) (Serine protease inhibitor-like with Kunitz and WAP domains 1) (WAP four-disulfide core domain protein 7)	EPPIN SPINLW1 WAP7 WFDC7	133	118	0.722	NNNFQ^SKANC
O95935	T-box transcription factor TBX18 (T-box protein 18)	TBX18	607	144	0.805	RVDLQ^GAELW
O95935	T-box transcription factor TBX18 (T-box protein 18)	TBX18	607	376	0.764	STLLQ^GTGNG
O95944	Natural cytotoxicity triggering receptor 2 (Lymphocyte antigen 95 homolog) (NK cell-activating receptor) (Natural killer cell p44-related protein) (NK-p44) (NKp44) (CD antigen CD336)	NCR2 LY95	276	22	0.781	GSQAQ^SKAQV
O95985	DNA topoisomerase 3-beta-1 (EC 5.6.2.1) (DNA topoisomerase III beta-1)	TOP3B TOP3B1	862	244	0.757	YWVLQ^AKVNT
O95995	Dynein regulatory complex subunit 4 (Growth arrest-specific protein 11) (GAS-11) (Growth arrest-specific protein 8) (GAS-8)	GAS8 DRC4 GAS11	478	372	0.575	ERKLQ^ALSAA
O95996	Adenomatous polyposis coli protein 2 (Adenomatous polyposis coli protein-like) (APC-like)	APC2 APCL	2303	160	0.624	YSQLQ^GLSKR
O95996	Adenomatous polyposis coli protein 2 (Adenomatous polyposis coli protein-like) (APC-like)	APC2 APCL	2303	1454	0.565	RSAEQ^SRGAG
O96004	Heart- and neural crest derivatives-expressed protein 1 (Class A basic helix-loop-helix protein 27) (bHLHa27) (Extraembryonic tissues, heart, autonomic nervous system and neural crest derivatives-expressed protein 1) (eHAND)	HAND1 BHLHA27 EHAND	215	43	0.58	RPYFQ^SWLLS
O96009	Napsin-A (EC 3.4.23.-) (Aspartyl protease 4) (ASP4) (Asp 4) (Napsin-1) (TA01/TA02)	NAPSA NAP1 NAPA	420	131	0.768	SSSFQ^ANGTK
O96013	Serine/threonine-protein kinase PAK 4 (EC 2.7.11.1) (p21-activated kinase 4) (PAK-4)	PAK4 KIAA1142	591	426	0.529	LAVLQ^ALSVL
O96017	Serine/threonine-protein kinase Chk2 (EC 2.7.11.1) (CHK2 checkpoint homolog) (Cds1 homolog) (Hucds1) (hCds1) (Checkpoint kinase 2)	CHEK2 CDS1 CHK2 RAD53	543	27	0.612	GSVTQ^SQGSS
O96017	Serine/threonine-protein kinase Chk2 (EC 2.7.11.1) (CHK2 checkpoint homolog) (Cds1 homolog) (Hucds1) (hCds1) (Checkpoint kinase 2)	CHEK2 CDS1 CHK2 RAD53	543	34	0.524	GSSSQ^SQGIS
O96020	G1/S-specific cyclin-E2	CCNE2	404	9	0.964	SSRLQ^AKQQP
O96024	Beta-1,3-galactosyltransferase 4 (Beta-1,3-GalTase 4) (Beta3Gal-T4) (Beta3GalT4) (GalT4) (b3Gal-T4) (EC 2.4.1.62) (Gal-T2) (Ganglioside galactosyltransferase) (UDP-galactose:beta-N-acetyl-galactosamine-beta-1,3-galactosyltransferase)	B3GALT4 GALT4	378	377	0.787	IAWLQ^S
P00352	Retinal dehydrogenase 1 (RALDH 1) (RalDH1) (EC 1.2.1.-) (EC 1.2.1.36) (ALDH-E1) (ALHDII) (Aldehyde dehydrogenase family 1 member A1) (Aldehyde dehydrogenase, cytosolic)	ALDH1A1 ALDC ALDH1 PUMB1	501	448	0.878	SSALQ^AGTVW
P00414	Cytochrome c oxidase subunit 3 (EC 7.1.1.9) (Cytochrome c oxidase polypeptide III)	MT-CO3 COIII COXIII MTCO3	261	177	0.629	FTLLQ^ASEYF
P00450	Ceruloplasmin (EC 1.16.3.1) (Ferroxidase)	CP	1065	349	0.595	KAGLQ^AFFQV
P00450	Ceruloplasmin (EC 1.16.3.1) (Ferroxidase)	CP	1065	1058	0.664	YTVLQ^NEDTK
P00451	Coagulation factor VIII (Antihemophilic factor) (AHF) (Procoagulant component) [Cleaved into: Factor VIIIa heavy chain, 200 kDa isoform; Factor VIIIa heavy chain, 92 kDa isoform; Factor VIII B chain; Factor VIIIa light chain]	F8 F8C	2351	1546	0.774	GSLLQ^GTEGA
P00451	Coagulation factor VIII (Antihemophilic factor) (AHF) (Procoagulant component) [Cleaved into: Factor VIIIa heavy chain, 200 kDa isoform; Factor VIIIa heavy chain, 92 kDa isoform; Factor VIII B chain; Factor VIIIa light chain]	F8 F8C	2351	1675	0.918	RTTLQ^SDQEE
P00451	Coagulation factor VIII (Antihemophilic factor) (AHF) (Procoagulant component) [Cleaved into: Factor VIIIa heavy chain, 200 kDa isoform; Factor VIIIa heavy chain, 92 kDa isoform; Factor VIII B chain; Factor VIIIa light chain]	F8 F8C	2351	1742	0.519	RNRAQ^SGSVP
P00480	Ornithine carbamoyltransferase, mitochondrial (EC 2.1.3.3) (Ornithine transcarbamylase) (OTCase)	OTC	354	279	0.558	KKRLQ^AFQGY
P00488	Coagulation factor XIII A chain (Coagulation factor XIIIa) (EC 2.3.2.13) (Protein-glutamine gamma-glutamyltransferase A chain) (Transglutaminase A chain)	F13A1 F13A	732	43	0.51	GVNLQ^EFLNV
P00488	Coagulation factor XIII A chain (Coagulation factor XIIIa) (EC 2.3.2.13) (Protein-glutamine gamma-glutamyltransferase A chain) (Transglutaminase A chain)	F13A1 F13A	732	127	0.827	VSELQ^SGKWG
P00519	Tyrosine-protein kinase ABL1 (EC 2.7.10.2) (Abelson murine leukemia viral oncogene homolog 1) (Abelson tyrosine-protein kinase 1) (Proto-oncogene c-Abl) (p150)	ABL1 ABL JTK7	1130	524	0.755	STLLQ^APELP
P00519	Tyrosine-protein kinase ABL1 (EC 2.7.10.2) (Abelson murine leukemia viral oncogene homolog 1) (Abelson tyrosine-protein kinase 1) (Proto-oncogene c-Abl) (p150)	ABL1 ABL JTK7	1130	741	0.533	PRDLQ^STGRQ
P00533	Epidermal growth factor receptor (EC 2.7.10.1) (Proto-oncogene c-ErbB-1) (Receptor tyrosine-protein kinase erbB-1)	EGFR ERBB ERBB1 HER1	1210	1056	0.648	RNGLQ^SCPIK
P00734	Prothrombin (EC 3.4.21.5) (Coagulation factor II) [Cleaved into: Activation peptide fragment 1; Activation peptide fragment 2; Thrombin light chain; Thrombin heavy chain]	F2	622	494	0.682	ASLLQ^AGYKG
P00736	Complement C1r subcomponent (EC 3.4.21.41) (Complement component 1 subcomponent r) [Cleaved into: Complement C1r subcomponent heavy chain; Complement C1r subcomponent light chain]	C1R	705	618	0.574	VANPQ^ACENW
P00742	Coagulation factor X (EC 3.4.21.6) (Stuart factor) (Stuart-Prower factor) [Cleaved into: Factor X light chain; Factor X heavy chain; Activated factor Xa heavy chain]	F10	488	186	0.539	RSVAQ^ATSSS
P00747	Plasminogen (EC 3.4.21.7) [Cleaved into: Plasmin heavy chain A; Activation peptide; Angiostatin; Plasmin heavy chain A, short form; Plasmin light chain B]	PLG	810	740	0.649	NGRVQ^STELC
P00966	Argininosuccinate synthase (EC 6.3.4.5) (Citrulline--aspartate ligase)	ASS1 ASS	412	406	0.823	YHRLQ^SKVTA
P00973	2'-5'-oligoadenylate synthase 1 ((2-5')oligo(A) synthase 1) (2-5A synthase 1) (EC 2.7.7.84) (E18/E16) (p46/p42 OAS)	OAS1 OIAS	400	384	0.793	PSTLQ^AASTP
P01019	Angiotensinogen (Serpin A8) [Cleaved into: Angiotensin-1 (Angiotensin 1-10) (Angiotensin I) (Ang I); Angiotensin-2 (Angiotensin 1-8) (Angiotensin II) (Ang II); Angiotensin-3 (Angiotensin 2-8) (Angiotensin III) (Ang III) (Des-Asp[1]-angiotensin II); Angiotensin-4 (Angiotensin 3-8) (Angiotensin IV) (Ang IV); Angiotensin 1-9; Angiotensin 1-7; Angiotensin 1-5; Angiotensin 1-4]	AGT SERPINA8	485	185	0.504	LSALQ^AVQGL
P01023	Alpha-2-macroglobulin (Alpha-2-M) (C3 and PZP-like alpha-2-macroglobulin domain-containing protein 5)	A2M CPAMD5 FWP007	1474	602	0.55	RAVDQ^SVLLM
P01023	Alpha-2-macroglobulin (Alpha-2-M) (C3 and PZP-like alpha-2-macroglobulin domain-containing protein 5)	A2M CPAMD5 FWP007	1474	960	0.641	GSAMQ^NTQNL
P01024	Complement C3 (C3 and PZP-like alpha-2-macroglobulin domain-containing protein 1) [Cleaved into: Complement C3 beta chain; C3-beta-c (C3bc); Complement C3 alpha chain; C3a anaphylatoxin; Acylation stimulating protein (ASP) (C3adesArg); Complement C3b alpha' chain; Complement C3c alpha' chain fragment 1; Complement C3dg fragment; Complement C3g fragment; Complement C3d fragment; Complement C3f fra…	C3 CPAMD1	1663	126	0.724	LVSLQ^SGYLF
P01033	Metalloproteinase inhibitor 1 (Erythroid-potentiating activity) (EPA) (Fibroblast collagenase inhibitor) (Collagenase inhibitor) (Tissue inhibitor of metalloproteinases 1) (TIMP-1)	TIMP1 CLGI TIMP	207	163	0.76	PCKLQ^SGTHC
P01042	Kininogen-1 (Alpha-2-thiol proteinase inhibitor) (Fitzgerald factor) (High molecular weight kininogen) (HMWK) (Williams-Fitzgerald-Flaujeac factor) [Cleaved into: Kininogen-1 heavy chain; T-kinin (Ile-Ser-Bradykinin); Bradykinin (Kallidin I); Lysyl-bradykinin (Kallidin II); Kininogen-1 light chain; Low molecular weight growth-promoting factor]	KNG1 BDK KNG	644	49	0.528	NSQNQ^SNNQF
P01133	Pro-epidermal growth factor (EGF) [Cleaved into: Epidermal growth factor (Urogastrone)]	EGF	1207	629	0.749	SSSLQ^GLGRL
P01133	Pro-epidermal growth factor (EGF) [Cleaved into: Epidermal growth factor (Urogastrone)]	EGF	1207	722	0.757	RVRLQ^GSMLK
P01266	Thyroglobulin (Tg)	TG	2768	670	0.776	RARMQ^SLMGS
P01266	Thyroglobulin (Tg)	TG	2768	733	0.607	PCQLQ^SEQAF
P01266	Thyroglobulin (Tg)	TG	2768	1118	0.899	YARLQ^ASGAG
P01597	Immunoglobulin kappa variable 1-39 (Ig kappa chain V-I region DEE) (Ig kappa chain V-I region Hau) (Ig kappa chain V-I region Mev) (Ig kappa chain V-I region OU) (Ig kappa chain V-I region Walker)	IGKV1-39	117	77	0.697	ASSLQ^SGVPS
P01599	Immunoglobulin kappa variable 1-17 (Ig kappa chain V-I region Gal) (Ig kappa chain V-I region WEA)	IGKV1-17	117	77	0.697	ASSLQ^SGVPS
P01601	Immunoglobulin kappa variable 1D-16 (Ig kappa chain V-I region HK146) (Ig kappa chain V-I region HK189)	IGKV1D-16	117	77	0.697	ASSLQ^SGVPS
P01611	Immunoglobulin kappa variable 1D-12 (Ig kappa chain V-I region Wes)	IGKV1D-12	117	77	0.697	ASSLQ^SGVPS
P01624	Immunoglobulin kappa variable 3-15 (Ig kappa chain V-III region CLL) (Ig kappa chain V-III region POM)	IGKV3-15	115	99	0.781	ISSLQ^SEDFA
P01699	Immunoglobulin lambda variable 1-44 (Ig lambda chain V-I region MEM) (Ig lambda chain V-I region VOR)	IGLV1-44	117	20	0.513	GSWAQ^SVLTQ
P01699	Immunoglobulin lambda variable 1-44 (Ig lambda chain V-I region MEM) (Ig lambda chain V-I region VOR)	IGLV1-44	117	99	0.781	ISGLQ^SEDEA
P01700	Immunoglobulin lambda variable 1-47 (Ig lambda chain V-I region HA) (Ig lambda chain V-I region WAH)	IGLV1-47	117	20	0.513	GSWAQ^SVLTQ
P01701	Immunoglobulin lambda variable 1-51 (Ig lambda chain V-I region BL2) (Ig lambda chain V-I region EPS) (Ig lambda chain V-I region NEW) (Ig lambda chain V-I region NIG-64)	IGLV1-51	117	20	0.513	GSWAQ^SVLTQ
P01703	Immunoglobulin lambda variable 1-40 (Ig lambda chain V-I region NEWM)	IGLV1-40	118	20	0.513	GSWAQ^SVLTQ
P01703	Immunoglobulin lambda variable 1-40 (Ig lambda chain V-I region NEWM)	IGLV1-40	118	100	0.683	ITGLQ^AEDEA
P01704	Immunoglobulin lambda variable 2-14 (Ig lambda chain V-II region NIG-84) (Ig lambda chain V-II region TOG) (Ig lambda chain V-II region VIL)	IGLV2-14	120	100	0.696	ISGLQ^AEDEA
P01705	Immunoglobulin lambda variable 2-23 (Ig lambda chain V-II region NEI)	IGLV2-23	113	100	0.696	ISGLQ^AEDEA
P01706	Immunoglobulin lambda variable 2-11 (Ig gamma lambda chain V-II region DOT) (Ig lambda chain V-II region BOH) (Ig lambda chain V-II region BUR) (Ig lambda chain V-II region NIG-58) (Ig lambda chain V-II region TRO) (Ig lambda chain V-II region WIN)	IGLV2-11	119	100	0.696	ISGLQ^AEDEA
P01709	Immunoglobulin lambda variable 2-8 (Ig lambda chain V-II region BO) (Ig lambda chain V-II region MGC)	IGLV2-8	118	100	0.724	VSGLQ^AEDEA
P01737	T cell receptor alpha variable 8-4 (T cell receptor alpha chain V region PY14)	TRAV8-4	113	21	0.709	GTRAQ^SVTQL
P01833	Polymeric immunoglobulin receptor (PIgR) (Poly-Ig receptor) (Hepatocellular carcinoma-associated protein TB6) [Cleaved into: Secretory component]	PIGR	764	617	0.589	DTRDQ^ADGSR
P01834	Immunoglobulin kappa constant (Ig kappa chain C region) (Ig kappa chain C region AG) (Ig kappa chain C region CUM) (Ig kappa chain C region EU) (Ig kappa chain C region OU) (Ig kappa chain C region ROY) (Ig kappa chain C region TI)	IGKC	107	48	0.642	DNALQ^SGNSQ
P01848	T cell receptor alpha constant	TRAC TCRA	140	35	0.56	TNVSQ^SKDSD
P01857	Immunoglobulin heavy constant gamma 1 (Ig gamma-1 chain C region) (Ig gamma-1 chain C region EU) (Ig gamma-1 chain C region KOL) (Ig gamma-1 chain C region NIE)	IGHG1	330	58	0.822	PAVLQ^SSGLY
P01859	Immunoglobulin heavy constant gamma 2 (Ig gamma-2 chain C region) (Ig gamma-2 chain C region DOT) (Ig gamma-2 chain C region TIL) (Ig gamma-2 chain C region ZIE)	IGHG2	326	58	0.822	PAVLQ^SSGLY
P01860	Immunoglobulin heavy constant gamma 3 (HDC) (Heavy chain disease protein) (Ig gamma-3 chain C region)	IGHG3	377	58	0.822	PAVLQ^SSGLY
P01861	Immunoglobulin heavy constant gamma 4 (Ig gamma-4 chain C region)	IGHG4	327	58	0.822	PAVLQ^SSGLY
P01889	HLA class I histocompatibility antigen, B alpha chain (Human leukocyte antigen B) (HLA-B)	HLA-B HLAB	362	120	0.509	SHTLQ^SMYGC
P02042	Hemoglobin subunit delta (Delta-globin) (Hemoglobin delta chain)	HBD	147	128	0.548	TPQMQ^AAYQK
P02144	Myoglobin	MB	154	117	0.623	IQVLQ^SKHPG
P02533	Keratin, type I cytoskeletal 14 (Cytokeratin-14) (CK-14) (Keratin-14) (K14)	KRT14	472	346	0.596	EIELQ^SQLSM
P02538	Keratin, type II cytoskeletal 6A (Cytokeratin-6A) (CK-6A) (Cytokeratin-6D) (CK-6D) (Keratin-6A) (K6A) (Type-II keratin Kb6) (allergen Hom s 5)	KRT6A K6A KRT6D	564	285	0.741	KVELQ^AKADT
P02538	Keratin, type II cytoskeletal 6A (Cytokeratin-6A) (CK-6A) (Cytokeratin-6D) (CK-6D) (Keratin-6A) (K6A) (Type-II keratin Kb6) (allergen Hom s 5)	KRT6A K6A KRT6D	564	406	0.506	CANLQ^AAIAD
P02538	Keratin, type II cytoskeletal 6A (Cytokeratin-6A) (CK-6A) (Cytokeratin-6D) (CK-6D) (Keratin-6A) (K6A) (Type-II keratin Kb6) (allergen Hom s 5)	KRT6A K6A KRT6D	564	490	0.581	ISVVQ^STVSS
P02545	Prelamin-A/C [Cleaved into: Lamin-A/C (70 kDa lamin) (Renal carcinoma antigen NY-REN-32)]	LMNA LMN1	664	30	0.778	ITRLQ^EKEDL
P02545	Prelamin-A/C [Cleaved into: Lamin-A/C (70 kDa lamin) (Renal carcinoma antigen NY-REN-32)]	LMNA LMN1	664	103	0.507	RARLQ^LELSK
P02545	Prelamin-A/C [Cleaved into: Lamin-A/C (70 kDa lamin) (Renal carcinoma antigen NY-REN-32)]	LMNA LMN1	664	656	0.536	SPRTQ^SPQNC
P02549	Spectrin alpha chain, erythrocytic 1 (Erythroid alpha-spectrin)	SPTA1 SPTA	2419	236	0.572	LPLIQ^SKQNE
P02549	Spectrin alpha chain, erythrocytic 1 (Erythroid alpha-spectrin)	SPTA1 SPTA	2419	367	0.51	YEKLQ^ATYWY
P02549	Spectrin alpha chain, erythrocytic 1 (Erythroid alpha-spectrin)	SPTA1 SPTA	2419	1371	0.514	EKKLQ^AVKLE
P02549	Spectrin alpha chain, erythrocytic 1 (Erythroid alpha-spectrin)	SPTA1 SPTA	2419	1876	0.53	ETRVQ^NVCAQ
P02549	Spectrin alpha chain, erythrocytic 1 (Erythroid alpha-spectrin)	SPTA1 SPTA	2419	1978	0.761	DASLQ^SFQQE
P02652	Apolipoprotein A-II (Apo-AII) (ApoA-II) (Apolipoprotein A2) [Cleaved into: Proapolipoprotein A-II (ProapoA-II); Truncated apolipoprotein A-II (Apolipoprotein A-II(1-76))]	APOA2	100	24	0.645	LVRRQ^AKEPC
P02652	Apolipoprotein A-II (Apo-AII) (ApoA-II) (Apolipoprotein A2) [Cleaved into: Proapolipoprotein A-II (ProapoA-II); Truncated apolipoprotein A-II (Apolipoprotein A-II(1-76))]	APOA2	100	58	0.691	SPELQ^AEAKS
P02746	Complement C1q subcomponent subunit B	C1QB	253	225	0.661	NVFLQ^ATDKN
P02788	Lactotransferrin (Lactoferrin) (EC 3.4.21.-) (Growth-inhibiting protein 12) (Talalactoferrin) [Cleaved into: Lactoferricin-H (Lfcin-H); Kaliocin-1; Lactoferroxin-A; Lactoferroxin-B; Lactoferroxin-C]	LTF GIG12 LF	710	571	0.692	VTVLQ^NTDGN
P03951	Coagulation factor XI (FXI) (EC 3.4.21.27) (Plasma thromboplastin antecedent) (PTA) [Cleaved into: Coagulation factor XIa heavy chain; Coagulation factor XIa light chain]	F11	625	281	0.528	GFSLQ^SCRHS
P03952	Plasma kallikrein (EC 3.4.21.34) (Fletcher factor) (Kininogenin) (Plasma prekallikrein) (PKK) [Cleaved into: Plasma kallikrein heavy chain; Plasma kallikrein light chain]	KLKB1 KLK3	638	635	0.515	KAQMQ^SPA
P03971	Muellerian-inhibiting factor (Anti-Muellerian hormone) (AMH) (Muellerian-inhibiting substance) (MIS)	AMH MIF	560	231	0.727	TARLQ^ALLFG
P03971	Muellerian-inhibiting factor (Anti-Muellerian hormone) (AMH) (Muellerian-inhibiting substance) (MIS)	AMH MIF	560	384	0.586	AAELQ^AAAAE
P04004	Vitronectin (VN) (S-protein) (Serum-spreading factor) (V75) [Cleaved into: Vitronectin V65 subunit; Vitronectin V10 subunit; Somatomedin-B]	VTN	478	103	0.669	TSDLQ^AQSKG
P04040	Catalase (EC 1.11.1.6)	CAT	527	514	0.515	HTFVQ^SGSHL
P04075	Fructose-bisphosphate aldolase A (EC 4.1.2.13) (Lung cancer antigen NY-LU-1) (Muscle-type aldolase)	ALDOA ALDA	364	45	0.652	AKRLQ^SIGTE
P04114	Apolipoprotein B-100 (Apo B-100) [Cleaved into: Apolipoprotein B-48 (Apo B-48)]	APOB	4563	870	0.541	VANMQ^AELVA
P04114	Apolipoprotein B-100 (Apo B-100) [Cleaved into: Apolipoprotein B-48 (Apo B-48)]	APOB	4563	900	0.51	RSGVQ^MNTNF
P04114	Apolipoprotein B-100 (Apo B-100) [Cleaved into: Apolipoprotein B-48 (Apo B-48)]	APOB	4563	1130	0.886	IPRLQ^AEARS
P04114	Apolipoprotein B-100 (Apo B-100) [Cleaved into: Apolipoprotein B-48 (Apo B-48)]	APOB	4563	1528	0.552	SSYLQ^GTNQI
P04114	Apolipoprotein B-100 (Apo B-100) [Cleaved into: Apolipoprotein B-48 (Apo B-48)]	APOB	4563	1551	0.808	TSDLQ^SGIIK
P04114	Apolipoprotein B-100 (Apo B-100) [Cleaved into: Apolipoprotein B-48 (Apo B-48)]	APOB	4563	2605	0.754	EVSLQ^ALQKA
P04114	Apolipoprotein B-100 (Apo B-100) [Cleaved into: Apolipoprotein B-48 (Apo B-48)]	APOB	4563	3167	0.516	KTTKQ^SFDLS
P04114	Apolipoprotein B-100 (Apo B-100) [Cleaved into: Apolipoprotein B-48 (Apo B-48)]	APOB	4563	3533	0.649	SVKLQ^GTSKI
P04114	Apolipoprotein B-100 (Apo B-100) [Cleaved into: Apolipoprotein B-48 (Apo B-48)]	APOB	4563	4543	0.577	LKKLQ^STTVM
P04141	Granulocyte-macrophage colony-stimulating factor (GM-CSF) (Colony-stimulating factor) (CSF) (Molgramostin) (Sargramostim)	CSF2 GMCSF	144	4	0.532	MWLQ^SLLLL
P04150	Glucocorticoid receptor (GR) (Nuclear receptor subfamily 3 group C member 1)	NR3C1 GRL	777	483	0.595	RKCLQ^AGMNL
P04150	Glucocorticoid receptor (GR) (Nuclear receptor subfamily 3 group C member 1)	NR3C1 GRL	777	615	0.63	RSYRQ^SSANL
P04180	Phosphatidylcholine-sterol acyltransferase (EC 2.3.1.43) (Lecithin-cholesterol acyltransferase) (Phospholipid-cholesterol acyltransferase)	LCAT	440	320	0.622	YMWLQ^SRDLL
P04198	N-myc proto-oncogene protein (Class E basic helix-loop-helix protein 37) (bHLHe37)	MYCN BHLHE37 NMYC	464	434	0.694	VHSLQ^AEEHQ
P04198	N-myc proto-oncogene protein (Class E basic helix-loop-helix protein 37) (bHLHe37)	MYCN BHLHE37 NMYC	464	448	0.55	KEKLQ^ARQQQ
P04201	Proto-oncogene Mas	MAS1 MAS	325	148	0.677	RPKYQ^SALVC
P04259	Keratin, type II cytoskeletal 6B (Cytokeratin-6B) (CK-6B) (Keratin-6B) (K6B) (Type-II keratin Kb10)	KRT6B K6B KRTL1	564	285	0.741	KVELQ^AKADT
P04259	Keratin, type II cytoskeletal 6B (Cytokeratin-6B) (CK-6B) (Keratin-6B) (K6B) (Type-II keratin Kb10)	KRT6B K6B KRTL1	564	406	0.506	CANLQ^AAIAD
P04259	Keratin, type II cytoskeletal 6B (Cytokeratin-6B) (CK-6B) (Keratin-6B) (K6B) (Type-II keratin Kb10)	KRT6B K6B KRTL1	564	490	0.581	ISVVQ^STVSS
P04264	Keratin, type II cytoskeletal 1 (67 kDa cytokeratin) (Cytokeratin-1) (CK-1) (Hair alpha protein) (Keratin-1) (K1) (Type-II keratin Kb1)	KRT1 KRTA	644	302	0.766	KVDLQ^AKLDN
P04264	Keratin, type II cytoskeletal 1 (67 kDa cytokeratin) (Cytokeratin-1) (CK-1) (Hair alpha protein) (Keratin-1) (K1) (Type-II keratin Kb1)	KRT1 KRTA	644	374	0.509	ESLYQ^SKYEE
P04280	Basic salivary proline-rich protein 1 (Salivary proline-rich protein) [Cleaved into: Proline-rich peptide II-2; Basic peptide IB-6; Peptide P-H]	PRB1	392	333	0.536	GSKSQ^SARSP
P04350	Tubulin beta-4A chain (Tubulin 5 beta) (Tubulin beta-4 chain)	TUBB4A TUBB4 TUBB5	444	8	0.57	IVHLQ^AGQCG
P04406	Glyceraldehyde-3-phosphate dehydrogenase (GAPDH) (EC 1.2.1.12) (Peptidyl-cysteine S-nitrosylase GAPDH) (EC 2.6.99.-)	GAPDH GAPD CDABP0047 OK/SW-cl.12	335	113	0.586	GAHLQ^GGAKR
P04424	Argininosuccinate lyase (ASAL) (EC 4.3.2.1) (Arginosuccinase)	ASL	464	460	0.673	RALLQ^AQQA
P04430	Immunoglobulin kappa variable 1-16 (Ig kappa chain V-I region BAN)	IGKV1-16	117	77	0.697	ASSLQ^SGVPS
P04432	Immunoglobulin kappa variable 1D-39 (Ig kappa chain V-I region Daudi)	IGKV1D-39	117	77	0.697	ASSLQ^SGVPS
P04629	High affinity nerve growth factor receptor (EC 2.7.10.1) (Neurotrophic tyrosine kinase receptor type 1) (TRK1-transforming tyrosine kinase protein) (Tropomyosin-related kinase A) (Tyrosine kinase receptor) (Tyrosine kinase receptor A) (Trk-A) (gp140trk) (p140-TrkA)	NTRK1 MTC TRK TRKA	796	782	0.838	HARLQ^ALAQA
P04843	Dolichyl-diphosphooligosaccharide--protein glycosyltransferase subunit 1 (Dolichyl-diphosphooligosaccharide--protein glycosyltransferase 67 kDa subunit) (Ribophorin I) (RPN-I) (Ribophorin-1)	RPN1	607	534	0.65	IALLQ^SRLKT
P04899	Guanine nucleotide-binding protein G(i) subunit alpha-2 (Adenylate cyclase-inhibiting G alpha protein)	GNAI2 GNAI2B	355	305	0.54	ASYIQ^SKFED
P05023	Sodium/potassium-transporting ATPase subunit alpha-1 (Na(+)/K(+) ATPase alpha-1 subunit) (EC 7.2.2.13) (Sodium pump subunit alpha-1)	ATP1A1	1023	434	0.603	RAVFQ^ANQEN
P05060	Secretogranin-1 (Chromogranin-B) (CgB) (Secretogranin I) (SgI) [Cleaved into: PE-11; GAWK peptide; CCB peptide]	CHGB SCG1	677	376	0.81	APRPQ^SEESW
P05067	Amyloid-beta precursor protein (APP) (ABPP) (APPI) (Alzheimer disease amyloid protein) (Amyloid precursor protein) (Amyloid-beta A4 protein) (Cerebral vascular amyloid peptide) (CVAP) (PreA4) (Protease nexin-II) (PN-II) [Cleaved into: N-APP; Soluble APP-alpha (S-APP-alpha); Soluble APP-beta (S-APP-beta); C99 (Beta-secretase C-terminal fragment) (Beta-CTF); Amyloid-beta protein 42 (Abeta42) (Beta-…	APP A4 AD1	770	481	0.611	ITALQ^AVPPR
P05093	Steroid 17-alpha-hydroxylase/17,20 lyase (EC 1.14.14.19) (17-alpha-hydroxyprogesterone aldolase) (EC 1.14.14.32) (CYPXVII) (Cytochrome P450 17A1) (Cytochrome P450-C17) (Cytochrome P450c17) (Steroid 17-alpha-monooxygenase)	CYP17A1 CYP17 S17AH	508	268	0.782	DTLMQ^AKMNS
P05107	Integrin beta-2 (Cell surface adhesion glycoproteins LFA-1/CR3/p150,95 subunit beta) (Complement receptor C3 subunit beta) (CD antigen CD18)	ITGB2 CD18 MFI7	769	452	0.528	RCRDQ^SRDRS
P05120	Plasminogen activator inhibitor 2 (PAI-2) (Monocyte Arg-serpin) (Placental plasminogen activator inhibitor) (Serpin B2) (Urokinase inhibitor)	SERPINB2 PAI2 PLANH2	415	96	0.589	DAILQ^AQAAD
P05231	Interleukin-6 (IL-6) (B-cell stimulatory factor 2) (BSF-2) (CTL differentiation factor) (CDF) (Hybridoma growth factor) (Interferon beta-2) (IFN-beta-2)	IL6 IFNB2	212	180	0.627	LTKLQ^AQNQW
P05412	Transcription factor AP-1 (Activator protein 1) (AP1) (Proto-oncogene c-Jun) (V-jun avian sarcoma virus 17 oncogene homolog) (p39)	JUN	331	223	0.763	HPRLQ^ALKEE
P05538	HLA class II histocompatibility antigen, DQ beta 2 chain (HLA class II histocompatibility antigen, DX beta chain) (MHC class II antigen DQB2)	HLA-DQB2 HLA-DXB	268	212	0.614	HPSLQ^SPITV
P05546	Heparin cofactor 2 (Heparin cofactor II) (HC-II) (Protease inhibitor leuserpin-2) (HLS2) (Serpin D1)	SERPIND1 HCF2	499	327	0.532	VSMMQ^TKGNF
P05783	Keratin, type I cytoskeletal 18 (Cell proliferation-inducing gene 46 protein) (Cytokeratin-18) (CK-18) (Keratin-18) (K18)	KRT18 CYK18 PIG46	430	285	0.531	VVTTQ^SAEVG
P05783	Keratin, type I cytoskeletal 18 (Cell proliferation-inducing gene 46 protein) (Cytokeratin-18) (CK-18) (Keratin-18) (K18)	KRT18 CYK18 PIG46	430	304	0.623	RRTVQ^SLEID
P05787	Keratin, type II cytoskeletal 8 (Cytokeratin-8) (CK-8) (Keratin-8) (K8) (Type-II keratin Kb8)	KRT8 CYK8	483	70	0.522	VTVNQ^SLLSP
P05787	Keratin, type II cytoskeletal 8 (Cytokeratin-8) (CK-8) (Keratin-8) (K8) (Type-II keratin Kb8)	KRT8 CYK8	483	318	0.819	ISRLQ^AEIEG
P05813	Beta-crystallin A3 [Cleaved into: Beta-crystallin A3, isoform A1, Delta4 form; Beta-crystallin A3, isoform A1, Delta7 form; Beta-crystallin A3, isoform A1, Delta8 form]	CRYBA1 CRYB1	215	149	0.729	YPSLQ^AMGWF
P05937	Calbindin (Calbindin D28) (D-28K) (Vitamin D-dependent calcium-binding protein, avian-type)	CALB1 CAB27	261	7	0.845	ESHLQ^SSLIT
P06127	T-cell surface glycoprotein CD5 (Lymphocyte antigen T1/Leu-1) (CD antigen CD5)	CD5 LEU1	495	275	0.566	QPKVQ^SRLVG
P06132	Uroporphyrinogen decarboxylase (UPD) (URO-D) (EC 4.1.1.37)	UROD	367	302	0.622	TVTLQ^GNLDP
P06276	Cholinesterase (EC 3.1.1.8) (Acylcholine acylhydrolase) (Butyrylcholine esterase) (Choline esterase II) (Pseudocholinesterase)	BCHE CHE1	602	251	0.768	RAILQ^SGSFN
P06280	Alpha-galactosidase A (EC 3.2.1.22) (Alpha-D-galactosidase A) (Alpha-D-galactoside galactohydrolase) (Melibiase) (Agalsidase)	GLA	429	107	0.568	EGRLQ^ADPQR
P06312	Immunoglobulin kappa variable 4-1 (Ig kappa chain V-IV region B17) (Ig kappa chain V-IV region JI) (Ig kappa chain V-IV region Len) (Ig kappa chain V-IV region STH)	IGKV4-1	121	105	0.803	ISSLQ^AEDVA
P06703	Protein S100-A6 (Calcyclin) (Growth factor-inducible protein 2A9) (MLN 4) (Prolactin receptor-associated protein) (PRA) (S100 calcium-binding protein A6)	S100A6 CACY	90	49	0.681	GSKLQ^DAEIA
P06756	Integrin alpha-V (Vitronectin receptor) (Vitronectin receptor subunit alpha) (CD antigen CD51) [Cleaved into: Integrin alpha-V heavy chain; Integrin alpha-V light chain]	ITGAV MSK8 VNRA VTNR	1048	869	0.536	ISSLQ^TTEKN
P06858	Lipoprotein lipase (LPL) (EC 3.1.1.34)	LPL LIPD	475	16	0.819	AVWLQ^SLTAS
P07148	Fatty acid-binding protein, liver (Fatty acid-binding protein 1) (Liver-type fatty acid-binding protein) (L-FABP)	FABP1 FABPL	127	10	0.903	KYQLQ^SQENF
P07197	Neurofilament medium polypeptide (NF-M) (160 kDa neurofilament protein) (Neurofilament 3) (Neurofilament triplet M protein)	NEFM NEF3 NFM	916	325	0.9	RRQLQ^SKSIE
P07204	Thrombomodulin (TM) (Fetomodulin) (CD antigen CD141)	THBD THRM	575	274	0.726	GAALQ^ADGRS
P07306	Asialoglycoprotein receptor 1 (ASGP-R 1) (ASGPR 1) (C-type lectin domain family 4 member H1) (Hepatic lectin H1) (HL-1)	ASGR1 CLEC4H1	291	145	0.613	MAALQ^GNGSE
P07307	Asialoglycoprotein receptor 2 (ASGP-R 2) (ASGPR 2) (C-type lectin domain family 4 member H2) (Hepatic lectin H2) (HL-2)	ASGR2 CLEC4H2	311	90	0.844	GAQLQ^AELRS
P07333	Macrophage colony-stimulating factor 1 receptor (CSF-1 receptor) (CSF-1-R) (CSF-1R) (M-CSF-R) (EC 2.7.10.1) (Proto-oncogene c-Fms) (CD antigen CD115)	CSF1R FMS	972	284	0.546	ASNVQ^GKHST
P07333	Macrophage colony-stimulating factor 1 receptor (CSF-1 receptor) (CSF-1-R) (CSF-1R) (M-CSF-R) (EC 2.7.10.1) (Proto-oncogene c-Fms) (CD antigen CD115)	CSF1R FMS	972	433	0.517	VTWLQ^CSGHT
P07333	Macrophage colony-stimulating factor 1 receptor (CSF-1 receptor) (CSF-1-R) (CSF-1R) (M-CSF-R) (EC 2.7.10.1) (Proto-oncogene c-Fms) (CD antigen CD115)	CSF1R FMS	972	469	0.626	KVTVQ^SLLTV
P07333	Macrophage colony-stimulating factor 1 receptor (CSF-1 receptor) (CSF-1-R) (CSF-1R) (M-CSF-R) (EC 2.7.10.1) (Proto-oncogene c-Fms) (CD antigen CD115)	CSF1R FMS	972	890	0.557	YSIMQ^ACWAL
P07359	Platelet glycoprotein Ib alpha chain (GP-Ib alpha) (GPIb-alpha) (GPIbA) (Glycoprotein Ibalpha) (Antigen CD42b-alpha) (CD antigen CD42b) [Cleaved into: Glycocalicin]	GP1BA	652	106	0.715	HNQLQ^SLPLL
P07360	Complement component C8 gamma chain	C8G	202	115	0.544	RFLLQ^ARDAR
P07384	Calpain-1 catalytic subunit (EC 3.4.22.52) (Calcium-activated neutral proteinase 1) (CANP 1) (Calpain mu-type) (Calpain-1 large subunit) (Cell proliferation-inducing gene 30 protein) (Micromolar-calpain) (muCANP)	CAPN1 CANPL1 PIG30	714	51	0.58	VRCLQ^SGTLF
P07510	Acetylcholine receptor subunit gamma	CHRNG ACHRG	517	375	0.776	QSRLQ^NGSSG
P07602	Prosaposin (Proactivator polypeptide) [Cleaved into: Saposin-A (Protein A); Saposin-B-Val; Saposin-B (Cerebroside sulfate activator) (CSAct) (Dispersin) (Sphingolipid activator protein 1) (SAP-1) (Sulfatide/GM1 activator); Saposin-C (A1 activator) (Co-beta-glucosidase) (Glucosylceramidase activator) (Sphingolipid activator protein 2) (SAP-2); Saposin-D (Component C) (Protein C)]	PSAP GLBA SAP1	524	190	0.572	RSKPQ^PKDNG
P07766	T-cell surface glycoprotein CD3 epsilon chain (T-cell surface antigen T3/Leu-4 epsilon chain) (CD antigen CD3e)	CD3E T3E	207	2	0.61	MQ^SGTHW
P07814	Bifunctional glutamate/proline--tRNA ligase (Bifunctional aminoacyl-tRNA synthetase) (Cell proliferation-inducing gene 32 protein) (Glutamatyl-prolyl-tRNA synthetase) [Includes: Glutamate--tRNA ligase (EC 6.1.1.17) (Glutamyl-tRNA synthetase) (GluRS); Proline--tRNA ligase (EC 6.1.1.15) (Prolyl-tRNA synthetase)]	EPRS1 EPRS GLNS PARS QARS QPRS PIG32	1512	1402	0.749	ETKLQ^AILED
P07858	Cathepsin B (EC 3.4.22.1) (APP secretase) (APPS) (Cathepsin B1) [Cleaved into: Cathepsin B light chain; Cathepsin B heavy chain]	CTSB CPSB	339	42	0.579	NTTWQ^AGHNF
P07902	Galactose-1-phosphate uridylyltransferase (Gal-1-P uridylyltransferase) (EC 2.7.7.12) (UDP-glucose--hexose-1-phosphate uridylyltransferase)	GALT	379	118	0.509	HPLFQ^AKSAR
P07942	Laminin subunit beta-1 (Laminin B1 chain) (Laminin-1 subunit beta) (Laminin-10 subunit beta) (Laminin-12 subunit beta) (Laminin-2 subunit beta) (Laminin-6 subunit beta) (Laminin-8 subunit beta)	LAMB1	1786	1277	0.559	DTTSQ^SNSTA
P07942	Laminin subunit beta-1 (Laminin B1 chain) (Laminin-1 subunit beta) (Laminin-10 subunit beta) (Laminin-12 subunit beta) (Laminin-2 subunit beta) (Laminin-6 subunit beta) (Laminin-8 subunit beta)	LAMB1	1786	1386	0.602	AGKLQ^SLDLS
P07949	Proto-oncogene tyrosine-protein kinase receptor Ret (EC 2.7.10.1) (Cadherin family member 12) (Proto-oncogene c-Ret) [Cleaved into: Soluble RET kinase fragment; Extracellular cell-membrane anchored RET cadherin 120 kDa fragment]	RET CDHF12 CDHR16 PTC RET51	1114	341	0.82	ETSVQ^ANGSF
P07992	DNA excision repair protein ERCC-1	ERCC1	297	158	0.71	HGRLQ^SLGKN
P07996	Thrombospondin-1 (Glycoprotein G)	THBS1 TSP TSP1	1170	982	0.743	VVRHQ^GKELV
P08047	Transcription factor Sp1	SP1 TSFP1	785	123	0.6	TSKEQ^SGSST
P08047	Transcription factor Sp1	SP1 TSFP1	785	239	0.526	AVPLQ^GLANN
P08047	Transcription factor Sp1	SP1 TSFP1	785	363	0.654	VSGLQ^GSDAL
P08047	Transcription factor Sp1	SP1 TSFP1	785	381	0.572	GGSLQ^AGQQK
P08047	Transcription factor Sp1	SP1 TSFP1	785	441	0.501	NLQLQ^AVPNS
P08047	Transcription factor Sp1	SP1 TSFP1	785	776	0.503	VADLQ^SINIS
P08069	Insulin-like growth factor 1 receptor (EC 2.7.10.1) (Insulin-like growth factor I receptor) (IGF-I receptor) (CD antigen CD221) [Cleaved into: Insulin-like growth factor 1 receptor alpha chain; Insulin-like growth factor 1 receptor beta chain]	IGF1R	1367	906	0.552	TARIQ^ATSLS
P08133	Annexin A6 (67 kDa calelectrin) (Annexin VI) (Annexin-6) (Calphobindin-II) (CPB-II) (Chromobindin-20) (Lipocortin VI) (Protein III) (p68) (p70)	ANXA6 ANX6	673	595	0.534	VAIVQ^SVKNK
P08138	Tumor necrosis factor receptor superfamily member 16 (Gp80-LNGFR) (Low affinity neurotrophin receptor p75NTR) (Low-affinity nerve growth factor receptor) (NGF receptor) (p75 ICD) (CD antigen CD271)	NGFR TNFRSF16	427	93	0.595	CVGLQ^SMSAP
P08183	ATP-dependent translocase ABCB1 (ATP-binding cassette sub-family B member 1) (Multidrug resistance protein 1) (EC 7.6.2.2) (P-glycoprotein 1) (Phospholipid transporter ABCB1) (EC 7.6.2.1) (CD antigen CD243)	ABCB1 MDR1 PGY1	1280	1054	0.552	IPVLQ^GLSLE
P08183	ATP-dependent translocase ABCB1 (ATP-binding cassette sub-family B member 1) (Multidrug resistance protein 1) (EC 7.6.2.2) (P-glycoprotein 1) (Phospholipid transporter ABCB1) (EC 7.6.2.1) (CD antigen CD243)	ABCB1 MDR1 PGY1	1280	1274	0.503	MVSVQ^AGTKR
P08195	4F2 cell-surface antigen heavy chain (4F2hc) (4F2 heavy chain antigen) (Lymphocyte activation antigen 4F2 large subunit) (Solute carrier family 3 member 2) (CD antigen CD98)	SLC3A2 MDU1	630	295	0.636	DSLLQ^SAKKK
P08195	4F2 cell-surface antigen heavy chain (4F2hc) (4F2 heavy chain antigen) (Lymphocyte activation antigen 4F2 large subunit) (Solute carrier family 3 member 2) (CD antigen CD98)	SLC3A2 MDU1	630	579	0.732	SAGLQ^ASDLP
P08235	Mineralocorticoid receptor (MR) (Nuclear receptor subfamily 3 group C member 2)	NR3C2 MCR MLR	984	542	0.543	SARDQ^SFQHL
P08253	72 kDa type IV collagenase (EC 3.4.24.24) (72 kDa gelatinase) (Gelatinase A) (Matrix metalloproteinase-2) (MMP-2) (TBE-1) [Cleaved into: PEX]	MMP2 CLG4A	660	624	0.635	VVDLQ^GGGHS
P08514	Integrin alpha-IIb (GPalpha IIb) (GPIIb) (Platelet membrane glycoprotein IIb) (CD antigen CD41) [Cleaved into: Integrin alpha-IIb heavy chain; Integrin alpha-IIb light chain, form 1; Integrin alpha-IIb light chain, form 2]	ITGA2B GP2B ITGAB	1039	208	0.538	SVVTQ^AGELV
P08588	Beta-1 adrenergic receptor (Beta-1 adrenoreceptor) (Beta-1 adrenoceptor)	ADRB1 ADRB1R B1AR	477	90	0.617	TPRLQ^TLTNL
P08670	Vimentin	VIM	466	204	0.662	ENTLQ^SFRQD
P08697	Alpha-2-antiplasmin (Alpha-2-AP) (Alpha-2-plasmin inhibitor) (Alpha-2-PI) (Serpin F2)	SERPINF2 AAP PLI	491	381	0.6	GVQHQ^STLEL
P08700	Interleukin-3 (IL-3) (Hematopoietic growth factor) (Mast cell growth factor) (MCGF) (Multipotential colony-stimulating factor) (P-cell-stimulating factor)	IL3	152	19	0.597	RPGLQ^APMTQ
P08727	Keratin, type I cytoskeletal 19 (Cytokeratin-19) (CK-19) (Keratin-19) (K19)	KRT19	400	304	0.622	RRTLQ^GLEIE
P08727	Keratin, type I cytoskeletal 19 (Cytokeratin-19) (CK-19) (Keratin-19) (K19)	KRT19	400	311	0.596	EIELQ^SQLSM
P08729	Keratin, type II cytoskeletal 7 (Cytokeratin-7) (CK-7) (Keratin-7) (K7) (Sarcolectin) (Type-II keratin Kb7)	KRT7 SCL	469	237	0.587	LTELQ^SQISD
P08779	Keratin, type I cytoskeletal 16 (Cytokeratin-16) (CK-16) (Keratin-16) (K16)	KRT16 KRT16A	473	341	0.592	RRVLQ^GLEIE
P08779	Keratin, type I cytoskeletal 16 (Cytokeratin-16) (CK-16) (Keratin-16) (K16)	KRT16 KRT16A	473	348	0.596	EIELQ^SQLSM
P08887	Interleukin-6 receptor subunit alpha (IL-6 receptor subunit alpha) (IL-6R subunit alpha) (IL-6R-alpha) (IL-6RA) (IL-6R 1) (Membrane glycoprotein 80) (gp80) (CD antigen CD126)	IL6R	468	332	0.584	STPMQ^ALTTN
P08908	5-hydroxytryptamine receptor 1A (5-HT-1A) (5-HT1A) (G-21) (Serotonin receptor 1A)	HTR1A ADRB2RL1 ADRBRL1	422	68	0.501	ERSLQ^NVANY
P08910	Monoacylglycerol lipase ABHD2 (EC 3.1.1.23) (2-arachidonoylglycerol hydrolase) (Abhydrolase domain-containing protein 2) (Acetylesterase) (EC 3.1.1.6) (Lung alpha/beta hydrolase 2) (Progesterone-sensitive lipase) (EC 3.1.1.79) (Protein PHPS1-2)	ABHD2 LABH2	425	413	0.51	RNKLQ^CSDTE
P08922	Proto-oncogene tyrosine-protein kinase ROS (EC 2.7.10.1) (Proto-oncogene c-Ros) (Proto-oncogene c-Ros-1) (Receptor tyrosine kinase c-ros oncogene 1) (c-Ros receptor tyrosine kinase)	ROS1 MCF3 ROS	2347	640	0.7	VPELQ^SAMKY
P08F94	Fibrocystin (Polycystic kidney and hepatic disease 1 protein) (Polyductin) (Tigmin)	PKHD1 FCYT TIGM1	4074	2190	0.52	RVIVQ^SFPEE
P08F94	Fibrocystin (Polycystic kidney and hepatic disease 1 protein) (Polyductin) (Tigmin)	PKHD1 FCYT TIGM1	4074	2626	0.503	TYSLQ^SENLW
P08F94	Fibrocystin (Polycystic kidney and hepatic disease 1 protein) (Polyductin) (Tigmin)	PKHD1 FCYT TIGM1	4074	3548	0.662	YVVLQ^GEEPI
P09017	Homeobox protein Hox-C4 (Homeobox protein CP19) (Homeobox protein Hox-3E)	HOXC4 HOX3E	264	73	0.577	CTSLQ^GPGNS
P09038	Fibroblast growth factor 2 (FGF-2) (Basic fibroblast growth factor) (bFGF) (Heparin-binding growth factor 2) (HBGF-2)	FGF2 FGFB	288	198	0.569	KLQLQ^AEERG
P09105	Hemoglobin subunit theta-1 (Hemoglobin theta-1 chain) (Theta-1-globin)	HBQ1	142	123	0.569	SPALQ^ASLDK
P09110	3-ketoacyl-CoA thiolase, peroxisomal (EC 2.3.1.16) (Acetyl-CoA acyltransferase) (Beta-ketothiolase) (Peroxisomal 3-oxoacyl-CoA thiolase)	ACAA1 ACAA PTHIO	424	128	0.853	SSGLQ^AVASI
P09110	3-ketoacyl-CoA thiolase, peroxisomal (EC 2.3.1.16) (Acetyl-CoA acyltransferase) (Beta-ketothiolase) (Peroxisomal 3-oxoacyl-CoA thiolase)	ACAA1 ACAA PTHIO	424	214	0.567	AARAQ^SKGCF
P09172	Dopamine beta-hydroxylase (EC 1.14.17.1) (Dopamine beta-monooxygenase) [Cleaved into: Soluble dopamine beta-hydroxylase]	DBH	617	189	0.535	GSGLQ^MGLQR
P09172	Dopamine beta-hydroxylase (EC 1.14.17.1) (Dopamine beta-monooxygenase) [Cleaved into: Soluble dopamine beta-hydroxylase]	DBH	617	574	0.535	AVRFQ^GEWNL
P09238	Stromelysin-2 (SL-2) (EC 3.4.24.22) (Matrix metalloproteinase-10) (MMP-10) (Transin-2)	MMP10 STMY2	476	441	0.606	DAVLQ^AFGFF
P09496	Clathrin light chain A (Lca)	CLTA	248	104	0.584	VDRLQ^SEPES
P09496	Clathrin light chain A (Lca)	CLTA	248	227	0.557	KSSKQ^AKDVS
P09529	Inhibin beta B chain (Activin beta-B chain)	INHBB	407	87	0.553	LSRLQ^MRGRP
P09603	Macrophage colony-stimulating factor 1 (CSF-1) (M-CSF) (MCSF) (Lanimostim) [Cleaved into: Processed macrophage colony-stimulating factor 1]	CSF1	554	259	0.786	RSTCQ^SFEPP
P09693	T-cell surface glycoprotein CD3 gamma chain (T-cell receptor T3 gamma chain) (CD antigen CD3g)	CD3G T3G	182	175	0.69	YSHLQ^GNQLR
P09871	Complement C1s subcomponent (EC 3.4.21.42) (C1 esterase) (Complement component 1 subcomponent s) [Cleaved into: Complement C1s subcomponent heavy chain; Complement C1s subcomponent light chain]	C1S	688	342	0.705	YSTCQ^SNGKW
P09912	Interferon alpha-inducible protein 6 (Interferon-induced protein 6-16) (Ifi-6-16)	IFI6 G1P3	130	97	0.89	VATLQ^SLGAG
P09919	Granulocyte colony-stimulating factor (G-CSF) (Pluripoietin) (Filgrastim) (Lenograstim)	CSF3 C17orf33 GCSF	207	191	0.752	ASHLQ^SFLEV
P0C025	Nucleoside diphosphate-linked moiety X motif 17 (Nudix motif 17) (EC 3.6.1.-)	NUDT17	328	100	0.747	AVILQ^SSDKT
P0C091	FRAS1-related extracellular matrix protein 3	FREM3	2139	30	0.724	RPALQ^GRASS
P0C2Y1	Putative neuroblastoma breakpoint family member 7	NBPF7	421	415	0.609	NTTLQ^GSFTE
P0C5K7	Cancer/testis antigen 62 (CT62)	CT62	136	53	0.669	NADLQ^SEFLC
P0C7I0	Inactive ubiquitin carboxyl-terminal hydrolase 17-like protein 8	USP17L8	530	83	0.663	GAGLQ^NMGNT
P0C7I6	Coiled-coil domain-containing protein 159	CCDC159	297	44	0.848	KSQLQ^AQTKA
P0C7M6	IQ domain-containing protein F3	IQCF3	154	97	0.8	TVKLQ^SCIRM
P0C7N5	Olfactory receptor 8U9	OR8U9	309	293	0.638	IYSLQ^NKEVK
P0C7P1	RNA-binding motif protein, Y chromosome, family 1 member D	RBMY1D	496	89	0.689	KPSFQ^SGGRR
P0C7T5	Ataxin-1-like (Brother of ataxin-1) (Brother of ATXN1)	ATXN1L BOAT BOAT1	689	583	0.629	SISLQ^SLNSN
P0C7U0	Protein ELFN1 (Extracellular leucine-rich repeat and fibronectin type-III domain-containing protein 1) (Protein phosphatase 1 regulatory subunit 28)	ELFN1 PPP1R28	828	247	0.836	LSKLQ^SVCTE
P0C7U9	Protein FAM87A	FAM87A	286	89	0.918	ETALQ^SRPNL
P0C7V6	Putative transcription factor SPT20 homolog-like 2	SUPT20HL2 FAM48B2	817	407	0.565	RAVSQ^AQESV
P0C7V6	Putative transcription factor SPT20 homolog-like 2	SUPT20HL2 FAM48B2	817	614	0.879	GSGLQ^SSGGP
P0C7X0	Putative protein FAM90A24P	FAM90A24P FAM90A24	464	257	0.515	ASRPQ^AQDKR
P0C860	Putative male-specific lethal-3 protein-like 2 (MSL3-like 2) (Male-specific lethal-3 homolog 2) (Male-specific lethal-3 homolog pseudogene 1)	MSL3P1 MSL3L2	447	246	0.874	PSRPQ^STESQ
P0C869	Cytosolic phospholipase A2 beta (cPLA2-beta) (EC 3.1.1.4) (Phospholipase A2 group IVB)	PLA2G4B	781	129	0.642	EFRLQ^SLADR
P0C874	Spermatogenesis-associated protein 31D3 (Protein FAM75D3)	SPATA31D3 FAM75D3	917	310	0.677	CTVTQ^SKSNL
P0CF97	Protein FAM200B	FAM200B C4orf53	657	220	0.896	ITRLQ^SGIDF
P0CG22	Putative dehydrogenase/reductase SDR family member 4-like 1 (EC 1.1.-.-) (Short chain dehydrogenase/reductase family 25C member 4)	DHRS4L1 SDR25C4	281	77	0.615	VATLQ^GEGLS
P0CG29	Glutathione S-transferase theta-2 (EC 2.5.1.18) (GST class-theta-2)	GSTT2	244	90	0.713	PSDLQ^ARARV
P0CG30	Glutathione S-transferase theta-2B (EC 2.5.1.18) (GST class-theta-2) (Glutathione S-transferase theta-2)	GSTT2B GSTT2	244	90	0.713	PSDLQ^ARARV
P0CG31	Putative zinc finger protein 286B	ZNF286B ZNF286C ZNF286L	522	119	0.93	ETRPQ^SKDST
P0CG41	cTAGE family member 8 (Protein cTAGE-8)	CTAGE8	777	367	0.507	QASLQ^SENIY
P0CG42	Putative protein FAM157B	FAM157B	384	219	0.533	GLRLQ^GAEPS
P0CG43	Putative protein FAM157C	FAM157C	387	222	0.533	GLRLQ^GAEPS
P0CW18	Serine protease 56 (EC 3.4.21.-)	PRSS56	603	76	0.619	RPRPQ^ALLQD
P0CW23	A-kinase anchor protein inhibitor 1	AKAIN1 C18orf42	69	19	0.551	EVKLQ^NASKQ
P0CW23	A-kinase anchor protein inhibitor 1	AKAIN1 C18orf42	69	32	0.587	NAILQ^AVQQV
P0CW24	Paraneoplastic antigen-like protein 6A	PNMA6A PNMA6C	399	153	0.579	AVRCQ^SLGVF
P0CW24	Paraneoplastic antigen-like protein 6A	PNMA6A PNMA6C	399	251	0.626	TAQQQ^SGERL
P0CW27	Coiled-coil domain-containing protein 166	CCDC166	439	199	0.525	RQRVQ^SLARR
P0DJD0	RANBP2-like and GRIP domain-containing protein 1 (Ran-binding protein 2-like 6) (RanBP2-like 6) (RanBP2L6)	RGPD1 RANBP2L6 RGP1	1748	258	0.778	DSALQ^SAKSS
P0DJD0	RANBP2-like and GRIP domain-containing protein 1 (Ran-binding protein 2-like 6) (RanBP2-like 6) (RanBP2L6)	RGPD1 RANBP2L6 RGP1	1748	490	0.569	TSHLQ^LKEKC
P0DJD1	RANBP2-like and GRIP domain-containing protein 2 (Ran-binding protein 2-like 2) (RanBP2-like 2) (RanBP2L2)	RGPD2 RANBP2L2 RGP2	1756	266	0.778	DSALQ^SAKSS
P0DJD1	RANBP2-like and GRIP domain-containing protein 2 (Ran-binding protein 2-like 2) (RanBP2-like 2) (RanBP2L2)	RGPD2 RANBP2L2 RGP2	1756	498	0.569	TSHLQ^LKEKC
P0DJD3	RNA-binding motif protein, Y chromosome, family 1 member A1 (RNA-binding motif protein 1) (RNA-binding motif protein 2) (Y chromosome RNA recognition motif 1) (hRBMY)	RBMY1A1 RBM1 RBM2 YRRM1 YRRM2	496	89	0.689	KPSFQ^SGGRR
P0DJD4	RNA-binding motif protein, Y chromosome, family 1 member C	RBMY1C	496	89	0.689	KPSFQ^SGGRR
P0DJD7	Pepsin A-4 (EC 3.4.23.1) (Pepsinogen-4)	PGA4	388	127	0.539	SSTYQ^STSET
P0DJD7	Pepsin A-4 (EC 3.4.23.1) (Pepsinogen-4)	PGA4	388	339	0.572	AYILQ^SEGSC
P0DJD8	Pepsin A-3 (EC 3.4.23.1) (Pepsinogen-3)	PGA3	388	127	0.539	SSTYQ^STSET
P0DJD8	Pepsin A-3 (EC 3.4.23.1) (Pepsinogen-3)	PGA3	388	339	0.572	AYILQ^SEGSC
P0DJD9	Pepsin A-5 (EC 3.4.23.1) (Pepsinogen-5)	PGA5	388	127	0.539	SSTYQ^STSET
P0DJD9	Pepsin A-5 (EC 3.4.23.1) (Pepsinogen-5)	PGA5	388	339	0.572	AYILQ^SEGSC
P0DJJ0	SLIT-ROBO Rho GTPase-activating protein 2C (SLIT-ROBO Rho GTPase activating protein 2 pseudogene 1)	SRGAP2C SRGAP2P1	459	374	0.571	CQQLQ^SRLST
P0DKB6	Mitochondrial pyruvate carrier 1-like protein	MPC1L	136	16	0.588	RDNFQ^SKEFR
P0DKV0	Putative spermatogenesis-associated protein 31C1 (Protein FAM75C1)	SPATA31C1 FAM75C1	1188	114	0.76	LSQLQ^SLLGP
P0DKV0	Putative spermatogenesis-associated protein 31C1 (Protein FAM75C1)	SPATA31C1 FAM75C1	1188	789	0.621	GSTQQ^SRSLG
P0DKV0	Putative spermatogenesis-associated protein 31C1 (Protein FAM75C1)	SPATA31C1 FAM75C1	1188	823	0.811	RANLQ^ATSED
P0DMP2	SLIT-ROBO Rho GTPase-activating protein 2B (SLIT-ROBO Rho GTPase activating protein 2 pseudogene 2)	SRGAP2B SRGAP2P2	458	373	0.571	CQQLQ^SRLST
P0DMQ9	Putative uncharacterized protein C8orf89	C8orf89	161	66	0.589	LPGLQ^SCQKS
P0DMU3	FAM231A/C-like protein LOC102723383		169	43	0.532	PAGLQ^SLCTG
P0DN87	Choriogonadotropin subunit beta 7	CGB7	165	136	0.626	DPRFQ^ASSSS
P0DPB3	Schwannomin-interacting protein 1 (SCHIP-1)	SCHIP1	487	46	0.53	RASSQ^SNSTK
P0DPB3	Schwannomin-interacting protein 1 (SCHIP-1)	SCHIP1	487	246	0.544	RNQGQ^ARTNS
P0DPB3	Schwannomin-interacting protein 1 (SCHIP-1)	SCHIP1	487	295	0.966	SSRLQ^SGMNL
P0DPD6	Endothelin-converting enzyme 2 (ECE-2) (EC 3.4.24.71)	ECE2 KIAA0604 UNQ403/PRO740	811	381	0.632	ISELQ^ALAPS
P0DPD8	EEF1AKMT4-ECE2 readthrough transcript protein (EC 3.4.24.71) [Includes: Methyltransferase-like region (EC 2.1.1.-); Endothelin-converting enzyme 2 region (EC 3.4.24.71)]	EEF1AKMT4-ECE2	883	453	0.632	ISELQ^ALAPS
P0DPE8	Small integral membrane protein 34B	SMIM34B	139	98	0.573	MTGLQ^GKVAK
P0DPI3	Centromere protein V-like protein 2 (Centromere protein V pseudogene 2)	CENPVL2 CENPVP2	272	181	0.557	FTLLQ^GAESI
P0DPQ3	Proline-rich protein 20G	PRR20G	210	199	0.646	STIVQ^SVPVF
P0DSN7	Probable non-functional immunoglobulinn kappa variable 1D-37	IGKV1D-37	117	77	0.725	ASNLQ^SGVPS
[truncated: 7,535 more rows]

## Sheet: Table S4 Proteins With PDB
UNIPROT ID	Protein Name	Gene Name	Length	Position	NetCorona score	Motif P5-P5'		Note that NetCorona uses P5-P4' for calculating scores
[truncated: 3,298 more rows]
