# Supplementary material for: Predicted coronavirus Nsp5 protease cleavage sites in the human proteome
Source: BMC Genom Data. 2022 Apr 4;23:25. doi: 10.1186/s12863-022-01044-y (PMC8977440; doi:10.1186/s12863-022-01044-y)
Supplement: Supplementary file 1 — Additional file 1. Supplementary Tables S1-S16 [file 12863_2022_1044_MOESM1_ESM.zip › Table S5 Published host protein-Nsp5 interactions.xlsx]

## Sheet: Title and legend
Table S5 Summary of coronavirus Nsp5 interactions published in other studies. The maximum NetCorona score indicates the glutamine motif with the highest predicted score in the protein. Identified cleavage sites indicate a glutamine motif shown to be cleaved by a coronavirus Nsp5 by using an in vitro cleavage assay and running the product on an SDS-PAGE.

## Sheet: Table S5
UNIPROT ID	Protein Name	Gene Name	Interaction	Cleavage reported	Paper	PMID/DOI	Max NetCorona Score	NetCorona Score at Identified Cleavage Site
A9QT41	NF-kappa-B essential modulator (porcine)	IKBKG (Pig)	Cleaved by PED virus, Porcine deltacoronavirus	Yes	Wang et al. 2016a; Zhu et al. 2017a	27807240;27984784	0.318	Q231	0.133
M3X2Y1	NF-kappa-B essential modulator (feline)	IKBKG (Cat)	Cleaved by feline infectious peritonitis Nsp5	Yes	Chen et al. 2019	31905881	0.494	Q132	0.072	Q205	0.215	Q231	0.133
O00214	Galectin-8 (Gal-8) (Po66 carbohydrate-binding protein) (Po66-CBP) (Prostate carcinoma tumor antigen 1) (PCTA-1)	LGALS8	Cleaved by SARS-CoV-2 Nsp5	Yes	Pablos et al. 2021	34672947	0.914	Q158	0.914
O02799	Signal transducer and activator of transcription 2 (porcine)	STAT2 (Pig)	Cleaved by Porcine deltacoronavirus Nsp5	Yes	Zhu et al. 2017b	28250121	0.853	Q685	0.176	Q758	0.853
O75348	V-type proton ATPase subunit G 1	ATP6V1G1	Co-IP with and cleavage by SARS-CoV Nsp5	Yes	Lin et al. 2005	16226257	0.269	Cleavage site not identified
O95786	Antiviral innate immune response receptor RIG-I	DDX58	Cleaved by SARS-CoV-2 Nsp5	Yes	Liu et al. 2021	34544279	0.478	Q10	0.478
P00734	Prothrombin (Coagulation factor II)	F2	Cleaved by SARS-CoV-2 Nsp5	Yes	Yucel et al. 2022	https://doi.org/10.1101/2022.01.17.476677	0.682	Q494	0.682
P16220	Cyclic AMP-responsive element-binding protein 1	CREB1	Cleaved by SARS-CoV-2 Nsp5	Yes	Pablos et al. 2021	34672947	0.336	Q223	0.262	Q243	0.195
P22234	Multifunctional protein ADE2 [Includes: Phosphoribosylaminoimidazole-succinocarboxamide synthase (EC 6.3.2.6) (SAICAR synthetase); Phosphoribosylaminoimidazole carboxylase (EC 4.1.1.21) (AIR carboxylase) (AIRC)]	PAICS	Cleaved by SARS-CoV-2 Nsp5	Yes	Meyer et al. 2021	34548480	0.864	Q34	0.864
P26599	Polypyrimidine tract-binding protein 1	PTBP1	Cleaved by SARS-CoV-2 Nsp5	Yes	Pablos et al. 2021	34672947	0.483	Q152	0.445	Q321 (present in isoform 3)	0.153
P46531	Neurogenic locus notch homolog protein 1	NOTCH1	Cleaved by SARS-CoV-2 Nsp5	Yes	Yucel et al. 2022	https://doi.org/10.1101/2022.01.17.476677	0.918	Q2315	0.918
P55285	Cadherin-6	CDH6	Cleaved by SARS-CoV-2 Nsp5	Yes	Yucel et al. 2022	https://doi.org/10.1101/2022.01.17.476677	0.462	Q203	0.373
P59046	NACHT, LRR and PYD domains-containing protein 12 (Monarch-1) (PYRIN-containing APAF1-like protein 7) (Regulated by nitric oxide)	NLRP12	Cleaved by SARS-CoV-2 Nsp5	Yes	Moustaqil et al. 2021	33372854	0.902	Q241	0.103	Q938	0.902
Q08378	Golgin subfamily A member 3 (Golgi complex-associated protein of 170 kDa) (GCP170) (Golgin-160)	GOLGA3	Cleaved by SARS-CoV-2 Nsp5	Yes	Meyer et al. 2021	34548480	0.812	Q450	0.606
Q15750	TGF-beta-activated kinase 1 and MAP3K7-binding protein 1 (Mitogen-activated protein kinase kinase kinase 7-interacting protein 1) (TGF-beta-activated kinase 1-binding protein 1) (TAK1-binding protein 1)	TAB1	Cleaved by SARS-CoV-2 Nsp5	Yes	Moustaqil et al. 2021	33372854	0.868	Q132	0.688	Q444	0.487
Q5VST9	Obscurin (Obscurin-RhoGEF)	OBSCN	Cleaved by SARS-CoV-2 Nsp5	Yes	Yucel et al. 2022	https://doi.org/10.1101/2022.01.17.476677	0.962	Q4075	0.962	Q5488	0.586
Q5VTR2	E3 ubiquitin-protein ligase BRE1A	RNF20	Cleaved by SARS-CoV-2 Nsp5	Yes	Zhang et al. 2021	34452991	0.805	Q521	0.668
Q9BWH6	RNA polymerase II-associated protein 1	RPAP1 KIAA1403	Cleaved by SARS-CoV-2 Nsp5	Yes	Pablos et al. 2021	34672947	0.768	Q18	0.102	Q236	0.768
Q9H307	Pinin (140 kDa nuclear and cell adhesion-related phosphoprotein) (Desmosome-associated protein) (Domain-rich serine protein) (DRS protein) (DRSP) (Melanoma metastasis clone A protein) (Nuclear protein SDK3) (SR-like protein)	PNN	Cleaved by SARS-CoV-2 Nsp5	Yes	Meyer et al. 2021	34548480	0.603	Q113	0.582	Second cleavage site likely at Q495	0.603
Q9HBT6	Cadherin-20	CDH20	Cleaved by SARS-CoV-2 Nsp5	Yes	Yucel et al. 2022	https://doi.org/10.1101/2022.01.17.476677	0.861	Q209	0.373
Q9Y4K4	Mitogen-activated protein kinase kinase kinase kinase 5 (EC 2.7.11.1) (Kinase homologous to SPS1/STE20) (KHS) (MAPK/ERK kinase kinase kinase 5) (MEK kinase kinase 5) (MEKKK 5)	MAP4K5	Cleaved by SARS-CoV-2 Nsp5	Yes	Pablos et al. 2021	34672947	0.772	M456	Not scored, methionine at P1
Q9Y6K9	NF-kappa-B essential modulator	IKBKG	Cleaved by PED virus, Porcine deltacoronavirus	Yes	Wang et al. 2016a; Zhu et al. 2017a	27807240;27984784	0.499	Q231	0.133
O00463	TNF receptor-associated factor 5 (RING finger protein 84)	TRAF5 RNF84	Not cleaved by SARS-CoV-2 Nsp5	No	Moustaqil et al. 2021	33372854	0.318
O14862	Interferon-inducible protein AIM2 (Absent in melanoma 2)	AIM2	Not cleaved by SARS-CoV-2 Nsp5	No	Moustaqil et al. 2021	33372854	0.17
O14896	Interferon regulatory factor 6 (IRF-6)	IRF6	Not cleaved by SARS-CoV-2 Nsp5	No	Moustaqil et al. 2021	33372854	0.439
O43353	Receptor-interacting serine/threonine-protein kinase 2 (EC 2.7.11.1) (CARD-containing interleukin-1 beta-converting enzyme-associated kinase) (CARD-containing IL-1 beta ICE-kinase) (RIP-like-interacting CLARP kinase) (Receptor-interacting protein 2) (RIP-2) (Tyrosine-protein kinase RIPK2) (EC 2.7.10.2)	RIPK2 CARDIAK RICK RIP2 UNQ277/PRO314/PRO34092	Not cleaved by SARS-CoV-2 Nsp5	No	Moustaqil et al. 2021	33372854	0.935
O60264	SWI/SNF-related matrix-associated actin-dependent regulator of chromatin subfamily A member 5 (SWI/SNF-related matrix-associated actin-dependent regulator of chromatin A5) (EC 3.6.4.-) (Sucrose nonfermenting protein 2 homolog) (hSNF2H)	SMARCA5 SNF2H WCRF135	Not cleaved by SARS-CoV-2 Nsp5	No	Moustaqil et al. 2021	33372854	0.768
O75153	Clustered mitochondria protein homolog	CLUH KIAA0664	Not cleaved by SARS-CoV-2 Nsp5	No	Moustaqil et al. 2021	33372854	0.783
O95166	Gamma-aminobutyric acid receptor-associated protein (GABA(A) receptor-associated protein) (MM46)	GABARAP FLC3B HT004	Not cleaved by SARS-CoV-2 Nsp5	No	Moustaqil et al. 2021	33372854	0.081
O95999	B-cell lymphoma/leukemia 10 (B-cell CLL/lymphoma 10) (Bcl-10) (CARD-containing molecule enhancing NF-kappa-B) (CARD-like apoptotic protein) (hCLAP) (CED-3/ICH-1 prodomain homologous E10-like regulator) (CIPER) (Cellular homolog of vCARMEN) (cCARMEN) (Cellular-E10) (c-E10) (Mammalian CARD-containing adapter molecule E10) (mE10)	BCL10 CIPER CLAP	Not cleaved by SARS-CoV-2 Nsp5	No	Moustaqil et al. 2021	33372854	0.198
P07203	Glutathione peroxidase 1	GPX1	Co-IP with SARS-CoV-2 Nsp5 C145A	Not measured	Gordon et al. 2020	32511329	0.183
P09237	Matrilysin (EC 3.4.24.23) (Matrin) (Matrix metalloproteinase-7) (MMP-7) (Pump-1 protease) (Uterine metalloproteinase)	MMP7 MPSL1 PUMP1	Not cleaved by SARS-CoV-2 Nsp5	No	Moustaqil et al. 2021	33372854	0.265
P10415	Apoptosis regulator Bcl-2	BCL2	Not cleaved by SARS-CoV-2 Nsp5	No	Moustaqil et al. 2021	33372854	0.162
P10914	Interferon regulatory factor 1 (IRF-1)	IRF1	Not cleaved by SARS-CoV-2 Nsp5	No	Moustaqil et al. 2021	33372854	0.404
P14316	Interferon regulatory factor 2 (IRF-2)	IRF2	Not cleaved by SARS-CoV-2 Nsp5	No	Moustaqil et al. 2021	33372854	0.192
P14780	Matrix metalloproteinase-9 (MMP-9) (EC 3.4.24.35) (92 kDa gelatinase) (92 kDa type IV collagenase) (Gelatinase B) (GELB) [Cleaved into: 67 kDa matrix metalloproteinase-9; 82 kDa matrix metalloproteinase-9]	MMP9 CLG4B	Not cleaved by SARS-CoV-2 Nsp5	No	Moustaqil et al. 2021	33372854	0.376
P19838	Nuclear factor NF-kappa-B p105 subunit (DNA-binding factor KBF1) (EBP-1) (Nuclear factor of kappa light polypeptide gene enhancer in B-cells 1) [Cleaved into: Nuclear factor NF-kappa-B p50 subunit]	NFKB1	Not cleaved by SARS-CoV-2 Nsp5	No	Moustaqil et al. 2021	33372854	0.361
P22061	Protein-L-isoaspartate(D-aspartate) O-methyltransferase	PCMT1	Co-IP with SARS-CoV-2 Nsp5	Not measured	Li et al. 2021	https://doi.org/10.1016/j.medj.2020.07.002	0.191
P23025	DNA repair protein complementing XP-A cells	XPA	Yeast 2-hybrid with SARS-CoV Nsp5	Not measured	Pfefferle et al. 2011	22046132	0.132
P31944	Caspase-14 (CASP-14) (EC 3.4.22.-) [Cleaved into: Caspase-14 subunit p17, mature form; Caspase-14 subunit p10, mature form; Caspase-14 subunit p20, intermediate form; Caspase-14 subunit p8, intermediate form]	CASP14	Not cleaved by SARS-CoV-2 Nsp5	No	Moustaqil et al. 2021	33372854	0.425
P35222	Catenin beta-1 (Beta-catenin)	CTNNB1 CTNNB	Not cleaved by SARS-CoV-2 Nsp5	No	Moustaqil et al. 2021	33372854	0.211
P40763	Signal transducer and activator of transcription 3 (Acute-phase response factor)	STAT3 APRF	Not cleaved by SARS-CoV-2 Nsp5	No	Moustaqil et al. 2021	33372854	0.753
P42224	Signal transducer and activator of transcription 1-alpha/beta (Transcription factor ISGF-3 components p91/p84)	STAT1	Not cleaved by SARS-CoV-2 Nsp5	No	Moustaqil et al. 2021	33372854	0.736
P42226	Signal transducer and activator of transcription 6 (IL-4 Stat)	STAT6	Not cleaved by SARS-CoV-2 Nsp5	No	Moustaqil et al. 2021	33372854	0.409
P42229	Signal transducer and activator of transcription 5A	STAT5A STAT5	Not cleaved by SARS-CoV-2 Nsp5	No	Moustaqil et al. 2021	33372854	0.541
P42574	Caspase-3 (CASP-3) (EC 3.4.22.56) (Apopain) (Cysteine protease CPP32) (CPP-32) (Protein Yama) (SREBP cleavage activity 1) (SCA-1) [Cleaved into: Caspase-3 subunit p17; Caspase-3 subunit p12]	CASP3 CPP32	Not cleaved by SARS-CoV-2 Nsp5	No	Moustaqil et al. 2021	33372854	0.15
P42575	Caspase-2 (CASP-2) (EC 3.4.22.55) (Neural precursor cell expressed developmentally down-regulated protein 2) (NEDD-2) (Protease ICH-1) [Cleaved into: Caspase-2 subunit p18; Caspase-2 subunit p13; Caspase-2 subunit p12]	CASP2 ICH1 NEDD2	Not cleaved by SARS-CoV-2 Nsp5	No	Moustaqil et al. 2021	33372854	0.756
P43405	Tyrosine-protein kinase SYK (EC 2.7.10.2) (Spleen tyrosine kinase) (p72-Syk)	SYK	Not cleaved by SARS-CoV-2 Nsp5	No	Moustaqil et al. 2021	33372854	0.29
P45984	Mitogen-activated protein kinase 9 (MAP kinase 9) (MAPK 9) (EC 2.7.11.24) (JNK-55) (Stress-activated protein kinase 1a) (SAPK1a) (Stress-activated protein kinase JNK2) (c-Jun N-terminal kinase 2)	MAPK9 JNK2 PRKM9 SAPK1A	Not cleaved by SARS-CoV-2 Nsp5	No	Moustaqil et al. 2021	33372854	0.206
P50591	Tumor necrosis factor ligand superfamily member 10 (Apo-2 ligand) (Apo-2L) (TNF-related apoptosis-inducing ligand) (Protein TRAIL) (CD antigen CD253)	TNFSF10 APO2L TRAIL	Not cleaved by SARS-CoV-2 Nsp5	No	Moustaqil et al. 2021	33372854	0.602
P51692	Signal transducer and activator of transcription 5B	STAT5B	Not cleaved by SARS-CoV-2 Nsp5	No	Moustaqil et al. 2021	33372854	0.541
P52630	Signal transducer and activator of transcription 2	STAT2	Not cleaved by Porcine deltacoronavirus Nsp5	No	Zhu et al. 2017b	28250121	0.606	*porcine STAT2, not human STAT2 which was not cleaved by any coronavirus Nsp5, including SARS and MERS
P53350	Serine/threonine-protein kinase PLK1 (EC 2.7.11.21) (Polo-like kinase 1) (PLK-1) (Serine/threonine-protein kinase 13) (STPK13)	PLK1 PLK	Not cleaved by SARS-CoV-2 Nsp5	No	Moustaqil et al. 2021	33372854	0.185
P53779	Mitogen-activated protein kinase 10 (MAP kinase 10) (MAPK 10) (EC 2.7.11.24) (MAP kinase p49 3F12) (Stress-activated protein kinase 1b) (SAPK1b) (Stress-activated protein kinase JNK3) (c-Jun N-terminal kinase 3)	MAPK10 JNK3 JNK3A PRKM10 SAPK1B	Not cleaved by SARS-CoV-2 Nsp5	No	Moustaqil et al. 2021	33372854	0.113
P55210	Caspase-7 (CASP-7) (EC 3.4.22.60) (Apoptotic protease Mch-3) (CMH-1) (ICE-like apoptotic protease 3) (ICE-LAP3) [Cleaved into: Caspase-7 subunit p20; Caspase-7 subunit p11]	CASP7 MCH3	Not cleaved by SARS-CoV-2 Nsp5	No	Moustaqil et al. 2021	33372854	0.182
P55211	Caspase-9 (CASP-9) (EC 3.4.22.62) (Apoptotic protease Mch-6) (Apoptotic protease-activating factor 3) (APAF-3) (ICE-like apoptotic protease 6) (ICE-LAP6) [Cleaved into: Caspase-9 subunit p35; Caspase-9 subunit p10]	CASP9 MCH6	Not cleaved by SARS-CoV-2 Nsp5	No	Moustaqil et al. 2021	33372854	0.533
P55212	Caspase-6 (CASP-6) (EC 3.4.22.59) (Apoptotic protease Mch-2) [Cleaved into: Caspase-6 subunit p18; Caspase-6 subunit p11]	CASP6 MCH2	Not cleaved by SARS-CoV-2 Nsp5	No	Moustaqil et al. 2021	33372854	0.088
P59047	NACHT, LRR and PYD domains-containing protein 5 (Mater protein homolog)	NLRP5 MATER NALP5	Not cleaved by SARS-CoV-2 Nsp5	No	Moustaqil et al. 2021	33372854	0.366
P62942	Peptidyl-prolyl cis-trans isomerase FKBP1A	FKBP1A	Yeast 2-hybrid with SARS-CoV Nsp5	Not measured	Pfefferle et al. 2011	22046132	0.091
P98170	E3 ubiquitin-protein ligase XIAP (EC 2.3.2.27) (Baculoviral IAP repeat-containing protein 4) (IAP-like protein) (ILP) (hILP) (Inhibitor of apoptosis protein 3) (IAP-3) (hIAP-3) (hIAP3) (RING-type E3 ubiquitin transferase XIAP) (X-linked inhibitor of apoptosis protein) (X-linked IAP)	XIAP API3 BIRC4 IAP3	Not cleaved by SARS-CoV-2 Nsp5	No	Moustaqil et al. 2021	33372854	0.288
Q00978	Interferon regulatory factor 9 (IRF-9) (IFN-alpha-responsive transcription factor subunit) (ISGF3 p48 subunit) (Interferon-stimulated gene factor 3 gamma) (ISGF-3 gamma) (Transcriptional regulator ISGF3 subunit gamma)	IRF9 ISGF3G	Not cleaved by SARS-CoV-2 Nsp5	No	Moustaqil et al. 2021	33372854	0.529
Q02556	Interferon regulatory factor 8 (IRF-8) (Interferon consensus sequence-binding protein) (H-ICSBP) (ICSBP)	IRF8 ICSBP1	Not cleaved by SARS-CoV-2 Nsp5	No	Moustaqil et al. 2021	33372854	0.766
Q04206	Transcription factor p65 (Nuclear factor NF-kappa-B p65 subunit) (Nuclear factor of kappa light polypeptide gene enhancer in B-cells 3)	RELA NFKB3	Not cleaved by SARS-CoV-2 Nsp5	No	Moustaqil et al. 2021	33372854	0.345
Q04864	Proto-oncogene c-Rel	REL	Not cleaved by SARS-CoV-2 Nsp5	No	Moustaqil et al. 2021	33372854	0.216
Q12933	TNF receptor-associated factor 2 (EC 2.3.2.27) (E3 ubiquitin-protein ligase TRAF2) (RING-type E3 ubiquitin transferase TRAF2) (Tumor necrosis factor type 2 receptor-associated protein 3)	TRAF2 TRAP3	Not cleaved by SARS-CoV-2 Nsp5	No	Moustaqil et al. 2021	33372854	0.339
Q13114	TNF receptor-associated factor 3 (EC 2.3.2.27) (CAP-1) (CD40 receptor-associated factor 1) (CRAF1) (CD40-binding protein) (CD40BP) (LMP1-associated protein 1) (LAP1) (RING-type E3 ubiquitin transferase TRAF3)	TRAF3 CAP1 CRAF1	Not cleaved by SARS-CoV-2 Nsp5	No	Moustaqil et al. 2021	33372854	0.395
Q13489	Baculoviral IAP repeat-containing protein 3 (EC 2.3.2.27) (Apoptosis inhibitor 2) (API2) (Cellular inhibitor of apoptosis 2) (C-IAP2) (IAP homolog C) (Inhibitor of apoptosis protein 1) (hIAP-1) (hIAP1) (RING finger protein 49) (RING-type E3 ubiquitin transferase BIRC3) (TNFR2-TRAF-signaling complex protein 1)	BIRC3 API2 MIHC RNF49	Not cleaved by SARS-CoV-2 Nsp5	No	Moustaqil et al. 2021	33372854	0.877
Q13490	Baculoviral IAP repeat-containing protein 2 (EC 2.3.2.27) (Cellular inhibitor of apoptosis 1) (C-IAP1) (IAP homolog B) (Inhibitor of apoptosis protein 2) (hIAP-2) (hIAP2) (RING finger protein 48) (RING-type E3 ubiquitin transferase BIRC2) (TNFR2-TRAF-signaling complex protein 2)	BIRC2 API1 MIHB RNF48	Not cleaved by SARS-CoV-2 Nsp5	No	Moustaqil et al. 2021	33372854	0.446
Q13546	Receptor-interacting serine/threonine-protein kinase 1 (EC 2.7.11.1) (Cell death protein RIP) (Receptor-interacting protein 1) (RIP-1)	RIPK1 RIP RIP1	Not cleaved by SARS-CoV-2 Nsp5	No	Moustaqil et al. 2021	33372854	0.927
Q13568	Interferon regulatory factor 5 (IRF-5)	IRF5	Not cleaved by SARS-CoV-2 Nsp5	No	Moustaqil et al. 2021	33372854	0.227
Q13616	Cullin-1 (CUL-1)	CUL1	Not cleaved by SARS-CoV-2 Nsp5	No	Moustaqil et al. 2021	33372854	0.715
Q13619	Cullin-4A (CUL-4A)	CUL4A	Not cleaved by SARS-CoV-2 Nsp5	No	Moustaqil et al. 2021	33372854	0.64
Q14653	Interferon regulatory factor 3 (IRF-3)	IRF3	Not cleaved by SARS-CoV-2 Nsp5	No	Moustaqil et al. 2021	33372854	0.126
Q14765	Signal transducer and activator of transcription 4	STAT4	Not cleaved by SARS-CoV-2 Nsp5	No	Moustaqil et al. 2021	33372854	0.65
Q15306	Interferon regulatory factor 4 (IRF-4) (Lymphocyte-specific interferon regulatory factor) (LSIRF) (Multiple myeloma oncogene 1) (NF-EM5)	IRF4 MUM1	Not cleaved by SARS-CoV-2 Nsp5	No	Moustaqil et al. 2021	33372854	0.622
Q15629	Translocating chain-associated membrane protein 1	TRAM1 TRAM	Not cleaved by SARS-CoV-2 Nsp5	No	Moustaqil et al. 2021	33372854	0.458
Q15843	NEDD8 (Neddylin) (Neural precursor cell expressed developmentally down-regulated protein 8) (NEDD-8) (Ubiquitin-like protein Nedd8)	NEDD8	Not cleaved by SARS-CoV-2 Nsp5	No	Moustaqil et al. 2021	33372854	0.121
Q5M9Q1	NKAP-like protein	NKAPL C6orf194	Not cleaved by SARS-CoV-2 Nsp5	No	Moustaqil et al. 2021	33372854	0.315
Q86W28	NACHT, LRR and PYD domains-containing protein 8 (Nucleotide-binding oligomerization domain protein 16) (PYRIN and NACHT-containing protein 4)	NLRP8 NALP8 NOD16 PAN4	Not cleaved by SARS-CoV-2 Nsp5	No	Moustaqil et al. 2021	33372854	0.722
Q8N9T2	Putative uncharacterized protein CXorf42 (NF-kappa-B-activating protein pseudogene 1)	NKAPP1 CXorf42	Not cleaved by SARS-CoV-2 Nsp5	No	Moustaqil et al. 2021	33372854	0.223
Q92769	Histone deacetylase 2 (HD2) (EC 3.5.1.98)	HDAC2	Co-IP with SARS-CoV-2 Nsp5	Not measured	Gordon et al. 2020	32511329	0.503
Q92802	NEDD4-binding protein 2-like 2	N4BP2L2	Yeast 2-hybrid with SARS-CoV Nsp5	Not measured	Pfefferle et al. 2011	22046132	0.517
Q92844	TRAF family member-associated NF-kappa-B activator (TRAF-interacting protein) (I-TRAF)	TANK ITRAF TRAF2	Not cleaved by SARS-CoV-2 Nsp5	No	Moustaqil et al. 2021	33372854	0.186
Q96C10	Probable ATP-dependent RNA helicase DHX58 (EC 3.6.4.13) (Probable ATP-dependent helicase LGP2) (Protein D11Lgp2 homolog) (RIG-I-like receptor 3) (RLR-3) (RIG-I-like receptor LGP2) (RLR)	DHX58 D11LGP2E LGP2	Not cleaved by SARS-CoV-2 Nsp5	No	Moustaqil et al. 2021	33372854	0.542
Q96CS3	FAS-associated factor 2 (Protein ETEA) (UBX domain-containing protein 3B) (UBX domain-containing protein 8)	FAF2 ETEA KIAA0887 UBXD8 UBXN3B	Not cleaved by SARS-CoV-2 Nsp5	No	Moustaqil et al. 2021	33372854	0.266
Q96P20	NACHT, LRR and PYD domains-containing protein 3 (Angiotensin/vasopressin receptor AII/AVP-like) (Caterpiller protein 1.1) (CLR1.1) (Cold-induced autoinflammatory syndrome 1 protein) (Cryopyrin) (PYRIN-containing APAF1-like protein 1)	NLRP3 C1orf7 CIAS1 NALP3 PYPAF1	Not cleaved by SARS-CoV-2 Nsp5	No	Moustaqil et al. 2021	33372854	0.443
Q99836	Myeloid differentiation primary response protein MyD88	MYD88	Not cleaved by SARS-CoV-2 Nsp5	No	Moustaqil et al. 2021	33372854	0.673
Q9BUZ4	TNF receptor-associated factor 4 (Cysteine-rich domain associated with RING and Traf domains protein 1) (Metastatic lymph node gene 62 protein) (MLN 62) (RING finger protein 83)	TRAF4 CART1 MLN62 RNF83	Not cleaved by SARS-CoV-2 Nsp5	No	Moustaqil et al. 2021	33372854	0.229
Q9BWF2	E3 ubiquitin-protein ligase TRAIP (EC 2.3.2.27) (RING finger protein 206) (TRAF-interacting protein)	TRAIP RNF206 TRIP	Not cleaved by SARS-CoV-2 Nsp5	No	Moustaqil et al. 2021	33372854	0.593
Q9BYX4	Interferon-induced helicase C domain-containing protein 1 (EC 3.6.4.13) (Clinically amyopathic dermatomyositis autoantigen 140 kDa) (CADM-140 autoantigen) (Helicase with 2 CARD domains) (Helicard) (Interferon-induced with helicase C domain protein 1) (Melanoma differentiation-associated protein 5) (MDA-5) (Murabutide down-regulated protein) (RIG-I-like receptor 2) (RLR-2) (RNA helicase-DEAD box p…	IFIH1 MDA5 RH116	Not cleaved by SARS-CoV-2 Nsp5	No	Moustaqil et al. 2021	33372854	0.487
Q9GZN8	UPF0687 protein C20orf27	C20orf27	Yeast 2-hybrid with SARS-CoV Nsp5	Not measured	Pfefferle et al. 2011	22046132	0.368
Q9H0E2	Toll-interacting protein	TOLLIP	Not cleaved by SARS-CoV-2 Nsp5	No	Moustaqil et al. 2021	33372854	0.838
Q9NT62	Ubiquitin-like-conjugating enzyme ATG3 (EC 2.3.2.-) (Autophagy-related protein 3) (APG3-like) (hApg3) (Protein PC3-96)	ATG3 APG3 APG3L	Not cleaved by SARS-CoV-2 Nsp5	No	Moustaqil et al. 2021	33372854	0.213
Q9NX02	NACHT, LRR and PYD domains-containing protein 2 (Nucleotide-binding site protein 1) (PYRIN domain and NACHT domain-containing protein 1) (PYRIN-containing APAF1-like protein 2)	NLRP2 NALP2 NBS1 PAN1 PYPAF2	Not cleaved by SARS-CoV-2 Nsp5	No	Moustaqil et al. 2021	33372854	0.474
Q9NXH9	tRNA (guanine(26)-N(2))-dimethyltransferase (EC 2.1.1.216) (tRNA 2,2-dimethylguanosine-26 methyltransferase) (tRNA(guanine-26,N(2)-N(2)) methyltransferase) (tRNA(m(2,2)G26)dimethyltransferase)	TRMT1	Co-IP with SARS-CoV-2 Nsp5 C145A	Not measured	Gordon et al. 2020	32511329	0.942
Q9UDY8	Mucosa-associated lymphoid tissue lymphoma translocation protein 1 (EC 3.4.22.-) (MALT lymphoma-associated translocation) (Paracaspase)	MALT1 MLT	Not cleaved by SARS-CoV-2 Nsp5	No	Moustaqil et al. 2021	33372854	0.398
Q9ULZ3	Apoptosis-associated speck-like protein containing a CARD (hASC) (Caspase recruitment domain-containing protein 5) (PYD and CARD domain-containing protein) (Target of methylation-induced silencing 1)	PYCARD ASC CARD5 TMS1	Not cleaved by SARS-CoV-2 Nsp5	No	Moustaqil et al. 2021	33372854	0.446
Q9Y572	Receptor-interacting serine/threonine-protein kinase 3 (EC 2.7.11.1) (RIP-like protein kinase 3) (Receptor-interacting protein 3) (RIP-3)	RIPK3 RIP3	Not cleaved by SARS-CoV-2 Nsp5	No	Moustaqil et al. 2021	33372854	0.422
P25942	Tumor necrosis factor receptor superfamily member 5 (B-cell surface antigen CD40) (Bp50) (CD40L receptor) (CDw40) (CD antigen CD40)	CD40 TNFRSF5		No	Moustaqil et al. 2021	33372854	Not scored
	"TBF1" gene unknown			No	Moustaqil et al. 2021	33372854	Not scored
