# Supplementary material for: Predicted coronavirus Nsp5 protease cleavage sites in the human proteome
Source: BMC Genom Data. 2022 Apr 4;23:25. doi: 10.1186/s12863-022-01044-y (PMC8977440; doi:10.1186/s12863-022-01044-y)
Supplement: Supplementary file 1 — Additional file 1. Supplementary Tables S1-S16 [file 12863_2022_1044_MOESM1_ESM.zip › Table S6 Koudelka comparison.xlsx]

## Sheet: Title and legend
Table S6 Comparison to Koudelka et al. study. Unique motifs likely cleaved by Nsp5 identified by Koudelka et al. by N-terminomics are paired with NetCorona scores from this study. Nsp5 access scores are also indicated for available motifs. Data is adapted from Table S3 from Koudelka et al. (2020) https://doi.org/10.1002/pmic.202000246

## Sheet: Table S6
UNIPROT ID	Protein Name	Gene Name	Length	Position	NetCorona score	Motif P5-P5'	Nsp5 Access Score	Koudelka Peptide
A6NFQ2	TRPM8 channel-associated factor 2 (TRP channel-associated factor 2)	TCAF2	919	679	0.591	TTNLQ^ALKDP		[Q].ALKDPEPVLR.[L]
O00159	Unconventional myosin-Ic (Myosin I beta) (MMI-beta) (MMIb)	MYO1C	1063	995	0.779	DVVLQ^SDHVI		[Q].SDHVIETLTKTALSANR.[V]
O00213	Amyloid-beta A4 precursor protein-binding family B member 1 (Protein Fe65)	APBB1	710	41	0.796	NAKLQ^ATAVG		[Q].ATAVGPKDLR.[S]
O00459	Phosphatidylinositol 3-kinase regulatory subunit beta (PI3-kinase regulatory subunit beta) (PI3K regulatory subunit beta) (PtdIns-3-kinase regulatory subunit beta) (Phosphatidylinositol 3-kinase 85 kDa regulatory subunit beta) (PI3-kinase subunit p85-beta) (PtdIns-3-kinase regulatory subunit p85-beta)	PIK3R2	728	39	0.758	RAALQ^ALGVA	419.613	[Q].ALGVAEGGER.[C]
O14737	Programmed cell death protein 5 (TF-1 cell apoptosis-related protein 19) (Protein TFAR19)	PDCD5	125	18	0.514	LAELQ^AKHGD		[Q].AKHGDPGDAAQQEAKHR.[E]
O14976	Cyclin-G-associated kinase (EC 2.7.11.1)	GAK	1311	5	0.64	MSLLQ^SALDF		[Q].SALDFLAGPGSLGGASGR.[D]
O14981	TATA-binding protein-associated factor 172 (EC 3.6.4.-) (ATP-dependent helicase BTAF1) (B-TFIID transcription factor-associated 170 kDa subunit) (TAF(II)170) (TBP-associated factor 172) (TAF-172)	BTAF1	1849	191	0.854	QPTLQ^AAELI		[Q].AAELIDSEFR.[A]
O15027	Protein transport protein Sec16A (SEC16 homolog A) (p250)	SEC16A	2357	287	0.88	VSHLQ^SGSHL		[Q].SGSHLANNSDPESTFR.[Q]
O43237	Cytoplasmic dynein 1 light intermediate chain 2 (Dynein light intermediate chain 2, cytosolic) (LIC-2) (LIC53/55)	DYNC1LI2	492	75	0.836	MTKLQ^GAEHG		[Q].GAEHGKKGR.[G]
O43314	Inositol hexakisphosphate and diphosphoinositol-pentakisphosphate kinase 2 (EC 2.7.4.21) (EC 2.7.4.24) (Diphosphoinositol pentakisphosphate kinase 2) (Histidine acid phosphatase domain-containing protein 1) (InsP6 and PP-IP5 kinase 2) (VIP1 homolog 2) (hsVIP2)	PPIP5K2	1243	142	0.769	YSILQ^AEGIL	328.553	[Q].AEGILLPR.[Y]
O43524	Forkhead box protein O3 (AF6q21 protein) (Forkhead in rhabdomyosarcoma-like 1)	FOXO3	673	41	0.817	RPELQ^ASPAK		[Q].ASPAKPSGETAADSMIPEEEDDEDDEDGGGR.[A]
O60231	Pre-mRNA-splicing factor ATP-dependent RNA helicase DHX16 (EC 3.6.4.13) (ATP-dependent RNA helicase #3) (DEAH-box protein 16)	DHX16	1041	372	0.75	ATQLQ^GDEEP		[Q].GDEEPSAPPTSTQAQQKESIQAVR.[R]
O60333	Kinesin-like protein KIF1B (Klp)	KIF1B	1816	712	0.877	ESKLQ^ALQKQ		[Q].ALQKQVETR.[S]
O60437	Periplakin (190 kDa paraneoplastic pemphigus antigen) (195 kDa cornified envelope precursor protein)	PPL	1756	829	0.909	RARLQ^SPATK		[Q].SPATKVKEEEAALAAKFTEVYAINR.[Q]
O60437	Periplakin (190 kDa paraneoplastic pemphigus antigen) (195 kDa cornified envelope precursor protein)	PPL	1756	1583	0.791	TRRLQ^SEINM		[Q].SEINMAATETR.[D]
O60925	Prefoldin subunit 1	PFDN1	122	17	0.579	FTELQ^AKVID	436.66	[Q].AKVIDTQQKVKLADIQIEQLNR.[T]
O75044	SLIT-ROBO Rho GTPase-activating protein 2 (srGAP2) (Formin-binding protein 2) (Rho GTPase-activating protein 34)	SRGAP2	1071	468	0.874	ITKLQ^AKHDL	434.156	[Q].AKHDLLQKTLGESQR.[T]
O75369	Filamin-B (FLN-B) (ABP-278) (ABP-280 homolog) (Actin-binding-like protein) (Beta-filamin) (Filamin homolog 1) (Fh1) (Filamin-3) (Thyroid autoantigen) (Truncated actin-binding protein) (Truncated ABP)	FLNB	2602	1332	0.596	PSRVQ^AQGPG		[Q].AQGPGLKEAFTNKPNVFTVVTR.[G]
O75369	Filamin-B (FLN-B) (ABP-278) (ABP-280 homolog) (Actin-binding-like protein) (Beta-filamin) (Filamin homolog 1) (Fh1) (Filamin-3) (Thyroid autoantigen) (Truncated actin-binding protein) (Truncated ABP)	FLNB	2602	1441	0.662	ARVLQ^SFTVD		[Q].SFTVDSSKAGLAPLEVR.[V]
O75382	Tripartite motif-containing protein 3 (Brain-expressed RING finger protein) (RING finger protein 22) (RING finger protein 97)	TRIM3	744	490	0.526	FTNLQ^GVSAA		[Q].GVSAASSGR.[I]
O75683	Surfeit locus protein 6	SURF6	361	12	0.618	DAYLQ^SLAKK		[Q].SLAKKICSHSAPEQQAR.[T]
O75970	Multiple PDZ domain protein (Multi-PDZ domain protein 1)	MPDZ	2070	437	0.855	GTNLQ^GFTNQ	469.944	[Q].GFTNQQAVEVLR.[H]
O94868	F-BAR and double SH3 domains protein 2 (Carom) (Protein nervous wreck 1) (NWK1) (SH3 multiple domains protein 3)	FCHSD2	740	538	0.749	LSMLQ^SLAAL		[Q].SLAALDSR.[S]
O95361	Tripartite motif-containing protein 16 (EC 2.3.2.27) (E3 ubiquitin-protein ligase TRIM16) (Estrogen-responsive B box protein)	TRIM16	564	115	0.614	NIKLQ^SHLLT		[Q].SHLLTEPVKDHNWR.[Y]
O95684	FGFR1 oncogene partner	FGFR1OP	399	102	0.797	TSTLQ^GLEGR	474.598	[Q].GLEGRENLAR.[D]
P02545	Prelamin-A/C [Cleaved into: Lamin-A/C (70 kDa lamin) (Renal carcinoma antigen NY-REN-32)]	LMNA	664	30	0.778	ITRLQ^EKEDL		[Q].EKEDLQELNDR.[L]
P05120	Plasminogen activator inhibitor 2 (PAI-2) (Monocyte Arg-serpin) (Placental plasminogen activator inhibitor) (Serpin B2) (Urokinase inhibitor)	SERPINB2	415	96	0.589	DAILQ^AQAAD		[Q].AQAADKIHSSFR.[S]
P05783	Keratin, type I cytoskeletal 18 (Cell proliferation-inducing gene 46 protein) (Cytokeratin-18) (CK-18) (Keratin-18) (K18)	KRT18	430	285	0.531	VVTTQ^SAEVG		[Q].SAEVGAAETTLTELR.[R]
P05787	Keratin, type II cytoskeletal 8 (Cytokeratin-8) (CK-8) (Keratin-8) (K8) (Type-II keratin Kb8)	KRT8	483	70	0.522	VTVNQ^SLLSP		[Q].SLLSPLVLEVDPNIQAVR.[T]
P05787	Keratin, type II cytoskeletal 8 (Cytokeratin-8) (CK-8) (Keratin-8) (K8) (Type-II keratin Kb8)	KRT8	483	318	0.819	ISRLQ^AEIEG		[Q].AEIEGLKGQR.[A]
P08670	Vimentin	VIM	466	204	0.662	ENTLQ^SFRQD	633.042	[Q].SFRQDVDNASLAR.[L]
P11308	Transcriptional regulator ERG (Transforming protein ERG)	ERG	486	276	0.712	HPTPQ^SKAAQ		[Q].SKAAQPSPSTVPKTEDQRPQLDPYQILGPTSSR.[L]
P11413	Glucose-6-phosphate 1-dehydrogenase (G6PD) (EC 1.1.1.49)	G6PD	515	372	0.513	EVRLQ^FHDVA	185.272	[Q].FHDVAGDIFHQQCKR.[N]
P12004	Proliferating cell nuclear antigen (PCNA) (Cyclin)	PCNA	261	38	0.925	GVNLQ^SMDSS	202.358	[Q].SMDSSHVSLVQLTLR.[S]
P14868	Aspartate--tRNA ligase, cytoplasmic (EC 6.1.1.12) (Aspartyl-tRNA synthetase) (AspRS) (Cell proliferation-inducing gene 40 protein)	DARS1	501	36	0.666	SSMIQ^SQEKP		[Q].SQEKPDR.[V]
P16949	Stathmin (Leukemia-associated phosphoprotein p18) (Metablastin) (Oncoprotein 18) (Op18) (Phosphoprotein p19) (pp19) (Prosolin) (Protein Pr22) (pp17)	STMN1	149	18	0.546	RASGQ^AFELI		[Q].AFELILSPR.[S]
P18887	DNA repair protein XRCC1 (X-ray repair cross-complementing protein 1)	XRCC1	633	217	0.717	AATLQ^ASSAA		[Q].ASSAASSASPVSR.[A]
P21333	Filamin-A (FLN-A) (Actin-binding protein 280) (ABP-280) (Alpha-filamin) (Endothelial actin-binding protein) (Filamin-1) (Non-muscle filamin)	FLNA	2647	1366	0.649	GPGIQ^SGTTN		[Q].SGTTNKPNKFTVETR.[G]
P22102	Trifunctional purine biosynthetic protein adenosine-3 [Includes: Phosphoribosylamine--glycine ligase (EC 6.3.4.13) (Glycinamide ribonucleotide synthetase) (GARS) (Phosphoribosylglycinamide synthetase); Phosphoribosylformylglycinamidine cyclo-ligase (EC 6.3.3.1) (AIR synthase) (AIRS) (Phosphoribosyl-aminoimidazole synthetase); Phosphoribosylglycinamide formyltransferase (EC 2.1.2.2) (5'-phosphorib…	GART	1010	822	0.724	GSNLQ^ALIDS	167.902	[Q].ALIDSTREPNSSAQIDIVISNKAAVAGLDKAER.[A]
P22234	Multifunctional protein ADE2 [Includes: Phosphoribosylaminoimidazole-succinocarboxamide synthase (EC 6.3.2.6) (SAICAR synthetase); Phosphoribosylaminoimidazole carboxylase (EC 4.1.1.21) (AIR carboxylase) (AIRC)]	PAICS	425	34	0.864	KVLLQ^SKDQI		[Q].SKDQITAGNAAR.[K]
P22314	Ubiquitin-like modifier-activating enzyme 1 (EC 6.2.1.45) (Protein A1S9) (Ubiquitin-activating enzyme E1)	UBA1	1058	792	0.796	ATFLQ^SVQVP	517.898	[Q].SVQVPEFTPKSGVKIHVSDQELQSANASVDDSR.[L]
P23508	Colorectal mutant cancer protein (Protein MCC)	MCC	829	285	0.92	QTRLQ^SVQAT		[Q].SVQATGPSSPGR.[L]
P28331	NADH-ubiquinone oxidoreductase 75 kDa subunit, mitochondrial (EC 1.6.99.3) (EC 7.1.1.2) (Complex I-75kD) (CI-75kD)	NDUFS1	727	51	0.917	TTVLQ^ACEKV	322.734	[Q].ACEKVGMQIPR.[F]
P29401	Transketolase (TK) (EC 2.2.1.1)	TKT	623	279	0.747	YSQIQ^SKKKI	693.93	[Q].SKKKILATPPQEDAPSVDIANIR.[M]
P30043	Flavin reductase (NADPH) (FR) (EC 1.5.1.30) (Biliverdin reductase B) (BVR-B) (EC 1.3.1.24) (Biliverdin-IX beta-reductase) (Green heme-binding protein) (GHBP) (NADPH-dependent diaphorase) (NADPH-flavin reductase) (FLR)	BLVRB	206	126	0.819	PPRLQ^AVTDD	436.985	[Q].AVTDDHIR.[M]
P31939	Bifunctional purine biosynthesis protein PURH [Cleaved into: Bifunctional purine biosynthesis protein PURH, N-terminally processed] [Includes: Phosphoribosylaminoimidazolecarboxamide formyltransferase (EC 2.1.2.3) (5-aminoimidazole-4-carboxamide ribonucleotide formyltransferase) (AICAR transformylase); IMP cyclohydrolase (EC 3.5.4.10) (ATIC) (IMP synthase) (Inosinicase)]	ATIC	592	159	0.858	STEMQ^SSESK	452.132	[Q].SSESKDTSLETR.[R]
P33991	DNA replication licensing factor MCM4 (EC 3.6.4.12) (CDC21 homolog) (P1-CDC21)	MCM4	863	130	0.672	QVDLQ^SDGAA		[Q].SDGAAAEDIVASEQSLGQKLVIWGTDVNVAACKENFQR.[F]
P35579	Myosin-9 (Cellular myosin heavy chain, type A) (Myosin heavy chain 9) (Myosin heavy chain, non-muscle IIa) (Non-muscle myosin heavy chain A) (NMMHC-A) (Non-muscle myosin heavy chain IIa) (NMMHC II-a) (NMMHC-IIA)	MYH9	1960	1238	0.571	KVLLQ^GKGDS		[Q].GKGDSEHKR.[K]
P41252	Isoleucine--tRNA ligase, cytoplasmic (EC 6.1.1.5) (Isoleucyl-tRNA synthetase) (IRS) (IleRS)	IARS1	1262	826	0.699	VSQMQ^SVIEL		[Q].SVIELGR.[V]
P42166	Lamina-associated polypeptide 2, isoform alpha (Thymopoietin isoform alpha) (TP alpha) (Thymopoietin-related peptide isoform alpha) (TPRP isoform alpha) [Cleaved into: Thymopoietin (TP) (Splenin); Thymopentin (TP5)]	TMPO	694	239	0.649	STELQ^AAKKV		[Q].AAKKVHTSKGDLPR.[E]
P42765	3-ketoacyl-CoA thiolase, mitochondrial (EC 2.3.1.16) (Acetyl-CoA acetyltransferase) (EC 2.3.1.9) (Acetyl-CoA acyltransferase) (Acyl-CoA hydrolase, mitochondrial) (EC 3.1.2.-) (EC 3.1.2.1) (EC 3.1.2.2) (Beta-ketothiolase) (Mitochondrial 3-oxoacyl-CoA thiolase) (T1)	ACAA2	397	61	0.654	GNVLQ^SSSDA	240.994	[Q].SSSDAIYLAR.[H]
P43243	Matrin-3	MATR3	847	84	0.665	SHNLQ^SIFNI		[Q].SIFNIGSR.[G]
P45974	Ubiquitin carboxyl-terminal hydrolase 5 (EC 3.4.19.12) (Deubiquitinating enzyme 5) (Isopeptidase T) (Ubiquitin thioesterase 5) (Ubiquitin-specific-processing protease 5)	USP5	858	551	0.901	STALQ^AKSVA	415.843	[Q].AKSVAVKTTR.[F]
P46939	Utrophin (Dystrophin-related protein 1) (DRP-1)	UTRN	3433	2643	0.886	RRNLQ^SKTEL		[Q].SKTELTPEER.[A]
P48556	26S proteasome non-ATPase regulatory subunit 8 (26S proteasome regulatory subunit RPN12) (26S proteasome regulatory subunit S14) (p31)	PSMD8	350	89	0.786	GAVLQ^AATGM		[Q].AATGMYEQLKGEWNR.[K]
P48634	Protein PRRC2A (HLA-B-associated transcript 2) (Large proline-rich protein BAT2) (Proline-rich and coiled-coil-containing protein 2A) (Protein G2)	PRRC2A	2157	174	0.609	FPTLQ^AAGDQ		[Q].AAGDQDKAAKER.[E]
P49327	Fatty acid synthase (EC 2.3.1.85) [Includes: [Acyl-carrier-protein] S-acetyltransferase (EC 2.3.1.38); [Acyl-carrier-protein] S-malonyltransferase (EC 2.3.1.39); 3-oxoacyl-[acyl-carrier-protein] synthase (EC 2.3.1.41); 3-oxoacyl-[acyl-carrier-protein] reductase (EC 1.1.1.100); 3-hydroxyacyl-[acyl-carrier-protein] dehydratase (EC 4.2.1.59); Enoyl-[acyl-carrier-protein] reductase (EC 1.3.1.39); Ole…	FASN	2511	1709	0.645	RAYLQ^ARFPQ	309.611	[Q].ARFPQLDSTSFANSR.[D]
P49916	DNA ligase 3 (EC 6.5.1.1) (DNA ligase III) (Polydeoxyribonucleotide synthase [ATP] 3)	LIG3	1009	199	0.723	KAVVQ^AKLTT		[Q].AKLTTTGQVTSPVKGASFVTSTNPR.[K]
P50454	Serpin H1 (47 kDa heat shock protein) (Arsenic-transactivated protein 3) (AsTP3) (Cell proliferation-inducing gene 14 protein) (Collagen-binding protein) (Colligin) (Rheumatoid arthritis-related antigen RA-A47)	SERPINH1	418	171	0.718	RSALQ^SINEW		[Q].SINEWAAQTTDGKLPEVTKDVER.[T]
P50570	Dynamin-2 (EC 3.6.5.5)	DNM2	870	301	0.945	RSKLQ^SQLLS		[Q].SQLLSLEKEVEEYKNFRPDDPTR.[K]
P52948	Nuclear pore complex protein Nup98-Nup96 (EC 3.4.21.-) [Cleaved into: Nuclear pore complex protein Nup98 (98 kDa nucleoporin) (Nucleoporin Nup98) (Nup98); Nuclear pore complex protein Nup96 (96 kDa nucleoporin) (Nucleoporin Nup96) (Nup96)]	NUP98	1817	1050	0.684	GGLLQ^SKFTS		[Q].SKFTSGAFLSPSVSVQECR.[T]
P54886	Delta-1-pyrroline-5-carboxylate synthase (P5CS) (Aldehyde dehydrogenase family 18 member A1) [Includes: Glutamate 5-kinase (GK) (EC 2.7.2.11) (Gamma-glutamyl kinase); Gamma-glutamyl phosphate reductase (GPR) (EC 1.2.1.41) (Glutamate-5-semialdehyde dehydrogenase) (Glutamyl-gamma-semialdehyde dehydrogenase)]	ALDH18A1	795	236	0.516	NSDLQ^GVNVI		[Q].GVNVISVKDNDSLAAR.[L]
P55036	26S proteasome non-ATPase regulatory subunit 4 (26S proteasome regulatory subunit RPN10) (26S proteasome regulatory subunit S5A) (Antisecretory factor 1) (AF) (ASF) (Multiubiquitin chain-binding protein)	PSMD4	377	27	0.771	PTRLQ^AQQDA	307.838	[Q].AQQDAVNIVCHSKTR.[S]
P56545	C-terminal-binding protein 2 (CtBP2)	CTBP2	445	163	0.946	GTRVQ^SVEQI	690.891	[Q].SVEQIREVASGAAR.[I]
P57740	Nuclear pore complex protein Nup107 (107 kDa nucleoporin) (Nucleoporin Nup107)	NUP107	925	35	0.569	RVLLQ^ASQDE		[Q].ASQDENFGNTTPR.[N]
P57764	Gasdermin-D (Gasdermin domain-containing protein 1) [Cleaved into: Gasdermin-D, N-terminal (GSDMD-NT); Gasdermin-D, C-terminal (GSDMD-CT)]	GSDMD	484	29	0.826	VTSLQ^SSTGF	414.494	[Q].SSTGFQPYCLVVR.[K]
P59998	Actin-related protein 2/3 complex subunit 4 (Arp2/3 complex 20 kDa subunit) (p20-ARC)	ARPC4	168	17	0.799	RATLQ^AALCL		[Q].AALCLENFSSQVVER.[H]
P61978	Heterogeneous nuclear ribonucleoprotein K (hnRNP K) (Transformation up-regulated nuclear protein) (TUNP)	HNRNPK	463	50	0.779	RILLQ^SKNAG		[Q].SKNAGAVIGKGGKNIKALR.[T]
P68371	Tubulin beta-4B chain (Tubulin beta-2 chain) (Tubulin beta-2C chain)	TUBB4B	445	8	0.57	IVHLQ^AGQCG		[Q].AGQCGNQIGAKFWEVISDEHGIDPTGTYHGDSDLQLER.[I]
P78527	DNA-dependent protein kinase catalytic subunit (DNA-PK catalytic subunit) (DNA-PKcs) (EC 2.7.11.1) (DNPK1) (p460)	PRKDC	4128	3440	0.553	SAELQ^AYPAL	243.523	[Q].AYPALVVEKMLKALKLNSNEAR.[L]
P82933	28S ribosomal protein S9, mitochondrial (MRP-S9) (S9mt) (Mitochondrial small ribosomal subunit protein uS9m)	MRPS9	396	180	0.814	QSHLQ^AKSLL		[Q].AKSLLPEKTVTR.[D]
Q01082	Spectrin beta chain, non-erythrocytic 1 (Beta-II spectrin) (Fodrin beta chain) (Spectrin, non-erythroid beta chain 1)	SPTBN1	2364	1404	0.636	ESQIQ^SDDYG		[Q].SDDYGKDLTSVNILLKKQQMLENQMEVR.[K]
Q01082	Spectrin beta chain, non-erythrocytic 1 (Beta-II spectrin) (Fodrin beta chain) (Spectrin, non-erythroid beta chain 1)	SPTBN1	2364	1871	0.815	AARLQ^AAYAG	437.886	[Q].AAYAGDKADDIQKR.[E]
Q01433	AMP deaminase 2 (EC 3.5.4.6) (AMP deaminase isoform L)	AMPD2	879	78	0.874	RASLQ^ASTAA		[Q].ASTAAPEAR.[G]
Q03001	Dystonin (230 kDa bullous pemphigoid antigen) (230/240 kDa bullous pemphigoid antigen) (Bullous pemphigoid antigen 1) (BPA) (Bullous pemphigoid antigen) (Dystonia musculorum protein) (Hemidesmosomal plaque protein)	DST	7570	7108	0.609	PSSLQ^SHIPV		[Q].SHIPVLDKGR.[A]
Q07157	Tight junction protein ZO-1 (Tight junction protein 1) (Zona occludens protein 1) (Zonula occludens protein 1)	TJP1	1748	1392	0.674	HSQNQ^SNFSS		[Q].SNFSSYSSKGKPPEADGVDR.[S]
Q08378	Golgin subfamily A member 3 (Golgi complex-associated protein of 170 kDa) (GCP170) (Golgin-160)	GOLGA3	1498	783	0.588	EAALQ^AAKSG		[Q].AAKSGKEELDR.[G]
Q08379	Golgin subfamily A member 2 (130 kDa cis-Golgi matrix protein) (GM130) (GM130 autoantigen) (Golgin-95)	GOLGA2	1002	571	0.815	TSALQ^SEQHV		[Q].SEQHVKR.[E]
Q09666	Neuroblast differentiation-associated protein AHNAK (Desmoyokin)	AHNAK	5890	66	0.643	FDNLQ^SGEVT		[Q].SGEVTQLLNTMGHHTVGLKLHR.[K]
Q09666	Neuroblast differentiation-associated protein AHNAK (Desmoyokin)	AHNAK	5890	237	0.677	GPELQ^GAGHS		[Q].GAGHSKLQVTMPGIKVGGSGVNVNAKGLDLGGR.[G]
Q10567	AP-1 complex subunit beta-1 (Adaptor protein complex AP-1 subunit beta-1) (Adaptor-related protein complex 1 subunit beta-1) (Beta-1-adaptin) (Beta-adaptin 1) (Clathrin assembly protein complex 1 beta large chain) (Golgi adaptor HA1/AP1 adaptin beta subunit)	AP1B1	949	878	0.873	SSKLQ^SSNIF		[Q].SSNIFTVAKR.[N]
Q12851	Mitogen-activated protein kinase kinase kinase kinase 2 (EC 2.7.11.1) (B lymphocyte serine/threonine-protein kinase) (Germinal center kinase) (GC kinase) (MAPK/ERK kinase kinase kinase 2) (MEK kinase kinase 2) (MEKKK 2) (Rab8-interacting protein)	MAP4K2	820	370	0.842	GSLLQ^SVQEA		[Q].SVQEALEER.[S]
Q13428	Treacle protein (Treacher Collins syndrome protein)	TCOF1	1488	361	0.808	KALLQ^AKASG		[Q].AKASGKTSQVGAASAPAKESPR.[K]
Q13428	Treacle protein (Treacher Collins syndrome protein)	TCOF1	1488	1118	0.864	STSVQ^AKGTN		[Q].AKGTNKLR.[K]
Q13485	Mothers against decapentaplegic homolog 4 (MAD homolog 4) (Mothers against DPP homolog 4) (Deletion target in pancreatic carcinoma 4) (SMAD family member 4) (SMAD 4) (Smad4) (hSMAD4)	SMAD4	552	149	0.674	GLTLQ^SNAPS		[Q].SNAPSSMMVKDEYVHDFEGQPSLSTEGHSIQTIQHPPSNR.[A]
Q13753	Laminin subunit gamma-2 (Cell-scattering factor 140 kDa subunit) (CSF 140 kDa subunit) (Epiligrin subunit gamma) (Kalinin subunit gamma) (Kalinin/nicein/epiligrin 100 kDa subunit) (Ladsin 140 kDa subunit) (Laminin B2t chain) (Laminin-5 subunit gamma) (Large adhesive scatter factor 140 kDa subunit) (Nicein subunit gamma)	LAMC2	1193	859	0.72	VSRLQ^GVSDQ		[Q].GVSDQSFQVEEAKR.[I]
Q13813	Spectrin alpha chain, non-erythrocytic 1 (Alpha-II spectrin) (Fodrin alpha chain) (Spectrin, non-erythroid alpha subunit)	SPTAN1	2472	608	0.591	PSNLQ^GKVQK		[Q].GKVQKHQAFEAELSANQSR.[I]
Q14204	Cytoplasmic dynein 1 heavy chain 1 (Cytoplasmic dynein heavy chain 1) (Dynein heavy chain, cytosolic)	DYNC1H1	4646	3751	0.554	KSLLQ^ALNEV	291.244	[Q].ALNEVKGR.[I]
Q14573	Inositol 1,4,5-trisphosphate receptor type 3 (IP3 receptor isoform 3) (IP3R 3) (InsP3R3) (Type 3 inositol 1,4,5-trisphosphate receptor) (Type 3 InsP3 receptor)	ITPR3	2671	903	0.503	PAMLQ^AYEDP		[Q].AYEDPGGKNVR.[R]
Q14764	Major vault protein (MVP) (Lung resistance-related protein)	MVP	893	743	0.956	GSVLQ^AKLKA		[Q].AKLKAQALAIETEAELQR.[V]
Q14789	Golgin subfamily B member 1 (372 kDa Golgi complex-associated protein) (GCP372) (Giantin) (Macrogolgin)	GOLGB1	3259	841	0.916	QSQLQ^NKESE		[Q].NKESEVLEGAER.[V]
Q14789	Golgin subfamily B member 1 (372 kDa Golgi complex-associated protein) (GCP372) (Giantin) (Macrogolgin)	GOLGB1	3259	1620	0.751	EILLQ^SYENV		[Q].SYENVSNEAER.[I]
Q14980	Nuclear mitotic apparatus protein 1 (Nuclear matrix protein-22) (NMP-22) (Nuclear mitotic apparatus protein) (NuMA protein) (SP-H antigen)	NUMA1	2115	472	0.736	ITDLQ^SSISN		[Q].SSISNLSQAKEELEQASQAHGAR.[L]
Q14BN4	Sarcolemmal membrane-associated protein (Sarcolemmal-associated protein)	SLMAP	828	225	0.685	GNQLQ^ACSKN		[Q].ACSKNQTEDSLR.[K]
Q15149	Plectin (PCN) (PLTN) (Hemidesmosomal protein 1) (HD1) (Plectin-1)	PLEC	4684	646	0.784	QVTLQ^SVQRR		[Q].SVQRRPELEDSTLR.[Y]
Q15149	Plectin (PCN) (PLTN) (Hemidesmosomal protein 1) (HD1) (Plectin-1)	PLEC	4684	1784	0.847	RLRLQ^AEEVA		[Q].AEEVAQQKSLAQAEAEKQKEEAER.[E]
Q15233	Non-POU domain-containing octamer-binding protein (NonO protein) (54 kDa nuclear RNA- and DNA-binding protein) (55 kDa nuclear protein) (DNA-binding p52/p100 complex, 52 kDa subunit) (NMT55) (p54(nrb)) (p54nrb)	NONO	471	2	0.507	MQ^SNKTF		[Q].SNKTFNLEKQNHTPR.[K]
Q15276	Rab GTPase-binding effector protein 1 (Rabaptin-4) (Rabaptin-5) (Rabaptin-5alpha) (Renal carcinoma antigen NY-REN-17)	RABEP1	862	65	0.527	NAVLQ^AAQDD		[Q].AAQDDLGHLR.[T]
Q15276	Rab GTPase-binding effector protein 1 (Rabaptin-4) (Rabaptin-5) (Rabaptin-5alpha) (Renal carcinoma antigen NY-REN-17)	RABEP1	862	118	0.652	VASLQ^AVMKE		[Q].AVMKETVRDYEHQFHLR.[L]
Q15717	ELAV-like protein 1 (Hu-antigen R) (HuR)	ELAVL1	326	87	0.888	GLRLQ^SKTIK	572.507	[Q].SKTIKVSYARPSSEVIKDANLYISGLPR.[T]
Q15776	Zinc finger protein with KRAB and SCAN domains 8 (LD5-1) (Zinc finger protein 192)	ZKSCAN8	578	169	0.894	NTQLQ^SEATQ		[Q].SEATQHKSPVPQESQER.[A]
Q3YEC7	Rab-like protein 6 (GTP-binding protein Parf) (Partner of ARF) (Rab-like protein 1) (RBEL1)	RABL6	729	388	0.571	PATVQ^SVEDF		[Q].SVEDFVPDDRLDR.[S]
Q53GL7	Protein mono-ADP-ribosyltransferase PARP10 (EC 2.4.2.-) (ADP-ribosyltransferase diphtheria toxin-like 10) (ARTD10) (Poly [ADP-ribose] polymerase 10) (PARP-10)	PARP10	1025	288	0.569	VTALQ^GAGTV		[Q].GAGTVTMGSGEEPGQSGASLR.[T]
Q5JRA6	Transport and Golgi organization protein 1 homolog (TANGO1) (C219-reactive peptide) (D320) (Melanoma inhibitory activity protein 3)	MIA3	1907	1503	0.666	RNSLQ^AAKAG		[Q].AAKAGLEDECKTLR.[Q]
Q5JTV8	Torsin-1A-interacting protein 1 (Lamin-associated protein 1B) (LAP1B)	TOR1AIP1	583	302	0.644	RTRMQ^NDSIL		[Q].NDSILKSELGNQSPSTSSR.[Q]
Q5SW79	Centrosomal protein of 170 kDa (Cep170) (KARP-1-binding protein) (KARP1-binding protein)	CEP170	1584	1269	0.957	TTRLQ^SAGSA		[Q].SAGSAMPTSSSFKHR.[I]
Q5T5P2	Sickle tail protein homolog	KIAA1217	1943	946	0.688	GSAMQ^SLFIE		[Q].SLFIEEIHSVSAKNR.[A]
Q5TC12	ATP synthase mitochondrial F1 complex assembly factor 1 (ATP11 homolog)	ATPAF1	328	72	0.574	EAELQ^ANPFY		[Q].ANPFYDR.[Y]
Q5VTR2	E3 ubiquitin-protein ligase BRE1A (BRE1-A) (hBRE1) (EC 2.3.2.27) (RING finger protein 20) (RING-type E3 ubiquitin transferase BRE1A)	RNF20	975	254	0.805	FSKLQ^SKVET		[Q].SKVETAESR.[V]
Q5VV41	Rho guanine nucleotide exchange factor 16 (Ephexin-4)	ARHGEF16	709	178	0.768	SPKLQ^ALAEE		[Q].ALAEEPSQPHTR.[S]
Q6PKG0	La-related protein 1 (La ribonucleoprotein domain family member 1)	LARP1	1096	17	0.814	ATLLQ^AEEHG		[Q].AEEHGGLVR.[K]
Q6VY07	Phosphofurin acidic cluster sorting protein 1 (PACS-1)	PACS1	963	491	0.629	KTDLQ^GSASP		[Q].GSASPSKVEGVHTPR.[Q]
Q6ZN55	Zinc finger protein 574	ZNF574	896	683	0.914	AARLQ^AHEAA		[Q].AHEAAHAAAGPGEVLAKEPPAPR.[A]
Q7KZF4	Staphylococcal nuclease domain-containing protein 1 (EC 3.1.31.1) (100 kDa coactivator) (EBNA2 coactivator p100) (Tudor domain-containing protein 11) (p100 co-activator)	SND1	910	6	0.542	ASSAQ^SGGSS		[Q].SGGSSGGPAVPTVQR.[G]
Q7L775	EPM2A-interacting protein 1 (Laforin-interacting protein)	EPM2AIP1	607	141	0.813	VSVLQ^GVDLS		[Q].GVDLSPDITR.[Q]
Q86UU1	Pleckstrin homology-like domain family B member 1 (Protein LL5-alpha)	PHLDB1	1377	710	0.542	STKLQ^GEVLA		[Q].GEVLALEEER.[A]
Q8IUD2	ELKS/Rab6-interacting/CAST family member 1 (ERC-1) (Rab6-interacting protein 2)	ERC1	1116	665	0.531	VSLLQ^GDLSE		[Q].GDLSEKEASLLDLKEHASSLASSGLKKDSR.[L]
Q8N1G4	Leucine-rich repeat-containing protein 47	LRRC47	583	132	0.74	LPQLQ^SLNLS		[Q].SLNLSGNR.[L]
Q8N3D4	EH domain-binding protein 1-like protein 1	EHBP1L1	1523	1368	0.64	CAELQ^ALEQE		[Q].ALEQEQR.[Q]
Q8N4P3	Guanosine-3',5'-bis(diphosphate) 3'-pyrophosphohydrolase MESH1 (EC 3.1.7.2) (HD domain-containing protein 3) (Metazoan SpoT homolog 1) (MESH1) (Penta-phosphate guanosine-3'-pyrophosphohydrolase) ((ppGpp)ase)	HDDC3	179	56	0.781	IVVLQ^AALLH	90.0636	[Q].AALLHDTVEDTDTTLDEVELHFGAQVR.[R]
Q8NDH3	Probable aminopeptidase NPEPL1 (EC 3.4.11.-) (Aminopeptidase-like 1)	NPEPL1	523	169	0.656	VSTLQ^CLANA		[Q].CLANATDGVR.[L]
Q8TDY2	RB1-inducible coiled-coil protein 1 (FAK family kinase-interacting protein of 200 kDa) (FIP200)	RB1CC1	1594	981	0.912	RAELQ^SLEQS		[Q].SLEQSHLKELEDTLQVR.[H]
Q92786	Prospero homeobox protein 1 (Homeobox prospero-like protein PROX1) (PROX-1)	PROX1	737	112	0.565	EPSFQ^ASGLS		[Q].ASGLSSTGSEVHQEDICSNSSR.[D]
Q92817	Envoplakin (210 kDa cornified envelope precursor protein) (210 kDa paraneoplastic pemphigus antigen) (p210)	EVPL	2033	990	0.664	RAGLQ^ADLEV		[Q].ADLEVAAQKVVQLESKR.[K]
Q96AQ6	Pre-B-cell leukemia transcription factor-interacting protein 1 (Hematopoietic PBX-interacting protein)	PBXIP1	731	339	0.926	RARLQ^GLEAD		[Q].GLEADCVR.[G]
Q96CV9	Optineurin (E3-14.7K-interacting protein) (FIP-2) (Huntingtin yeast partner L) (Huntingtin-interacting protein 7) (HIP-7) (Huntingtin-interacting protein L) (NEMO-related protein) (Optic neuropathy-inducing protein) (Transcription factor IIIA-interacting protein) (TFIIIA-IntP)	OPTN	577	151	0.838	VVRLQ^AEKAD		[Q].AEKADLLGIVSELQLKLNSSGSSEDSFVEIR.[M]
Q96CV9	Optineurin (E3-14.7K-interacting protein) (FIP-2) (Huntingtin yeast partner L) (Huntingtin-interacting protein 7) (HIP-7) (Huntingtin-interacting protein L) (NEMO-related protein) (Optic neuropathy-inducing protein) (Transcription factor IIIA-interacting protein) (TFIIIA-IntP)	OPTN	577	165	0.603	VSELQ^LKLNS		[Q].LKLNSSGSSEDSFVEIR.[M]
Q96EY7	Pentatricopeptide repeat domain-containing protein 3, mitochondrial (28S ribosomal protein S39, mitochondrial) (MRP-S39) (Mitochondrial small ribosomal subunit protein mS39) (Transformation-related gene 15 protein) (TRG-15)	PTCD3	689	72	0.779	VAVLQ^ALAST		[Q].ALASTVNR.[D]
Q96FS4	Signal-induced proliferation-associated protein 1 (Sipa-1) (GTPase-activating protein Spa-1) (p130 SPA-1)	SIPA1	1042	576	0.791	GAELQ^AAGSL		[Q].AAGSLVWGVR.[A]
Q96KG9	N-terminal kinase-like protein (Coated vesicle-associated kinase of 90 kDa) (SCY1-like protein 1) (Telomerase regulation-associated protein) (Telomerase transcriptional element-interacting factor) (Teratoma-associated tyrosine kinase)	SCYL1	808	436	0.874	FARLQ^AKDEQ		[Q].AKDEQGPIR.[C]
Q96KQ7	Histone-lysine N-methyltransferase EHMT2 (EC 2.1.1.-) (Euchromatic histone-lysine N-methyltransferase 2) (HLA-B-associated transcript 8) (Histone H3-K9 methyltransferase 3) (H3-K9-HMTase 3) (Lysine N-methyltransferase 1C) (Protein G9a)	EHMT2	1210	706	0.82	HVLLQ^AGANI		[Q].AGANINAVDKQQR.[T]
Q96N21	AP-4 complex accessory subunit Tepsin (ENTH domain-containing protein 2) (Epsin for AP-4) (Tetra-epsin)	TEPSIN	525	164	0.713	HSTLQ^GFGYS		[Q].GFGYSKEHGR.[T]
Q99536	Synaptic vesicle membrane protein VAT-1 homolog (EC 1.-.-.-)	VAT1	393	65	0.891	KVKLQ^SRPAA		[Q].SRPAAPPAPGPGQLTLR.[L]
Q9BQS8	FYVE and coiled-coil domain-containing protein 1 (Zinc finger FYVE domain-containing protein 7)	FYCO1	1478	703	0.94	EAILQ^SKEGE		[Q].SKEGECQQLREEVEQCQQLAEAR.[H]
Q9BTZ2	Dehydrogenase/reductase SDR family member 4 (EC 1.1.1.184) (NADPH-dependent carbonyl reductase/NADP-retinol dehydrogenase) (CR) (PHCR) (NADPH-dependent retinol dehydrogenase/reductase) (NRDR) (humNRDR) (Peroxisomal short-chain alcohol dehydrogenase) (PSCD) (SCAD-SRL) (Short chain dehydrogenase/reductase family 25C member 2) (Short-chain dehydrogenase/reductase family member 4)	DHRS4	278	77	0.615	VATLQ^GEGLS	289.35	[Q].GEGLSVTGTVCHVGKAEDR.[E]
Q9BY12	S phase cyclin A-associated protein in the endoplasmic reticulum (S phase cyclin A-associated protein in the ER) (Zinc finger protein 291)	SCAPER	1400	385	0.766	SVMLQ^AGTPP		[Q].AGTPPLQVNEEKFPAEKAR.[I]
Q9BZE9	Tether containing UBX domain for GLUT4 (Alveolar soft part sarcoma chromosomal region candidate gene 1 protein) (Alveolar soft part sarcoma locus) (Renal papillary cell carcinoma protein 17) (UBX domain-containing protein 9)	ASPSCR1	553	157	0.951	GTTLQ^SLGLT		[Q].SLGLTGGSATIR.[F]
Q9GZZ9	Ubiquitin-like modifier-activating enzyme 5 (Ubiquitin-activating enzyme 5) (ThiFP1) (UFM1-activating enzyme) (Ubiquitin-activating enzyme E1 domain-containing protein 1)	UBA5	404	129	0.666	LSKVQ^AAEHT	234.727	[Q].AAEHTLR.[N]
Q9H2P0	Activity-dependent neuroprotector homeobox protein (Activity-dependent neuroprotective protein)	ADNP	1102	395	0.69	RYSLQ^SANAS		[Q].SANASSLSSGQLKSPSLSQSQASR.[V]
Q9H307	Pinin (140 kDa nuclear and cell adhesion-related phosphoprotein) (Desmosome-associated protein) (Domain-rich serine protein) (DRS protein) (DRSP) (Melanoma metastasis clone A protein) (Nuclear protein SDK3) (SR-like protein)	PNN	717	113	0.582	KPALQ^SSVVA		[Q].SSVVATSKER.[T]
Q9H5N1	Rab GTPase-binding effector protein 2 (Rabaptin-5beta)	RABEP2	569	87	0.593	VASLQ^AILKD		[Q].AILKDSISSYEAQITALKQER.[Q]
Q9H8L6	Multimerin-2 (EMILIN-3) (Elastin microfibril interface located protein 3) (Elastin microfibril interfacer 3) (EndoGlyx-1 p125/p140 subunit)	MMRN2	949	534	0.936	GSSLQ^ALQNA		[Q].ALQNAVDAVSLAVDAHKAEGER.[A]
Q9H8L6	Multimerin-2 (EMILIN-3) (Elastin microfibril interface located protein 3) (Elastin microfibril interfacer 3) (EndoGlyx-1 p125/p140 subunit)	MMRN2	949	569	0.667	RSQVQ^ALDDE		[Q].ALDDEVGALKAAAAEAR.[H]
Q9HCE0	Ectopic P granules protein 5 homolog	EPG5	2579	198	0.536	NVGLQ^SSCPA		[Q].SSCPAKHGFQTPR.[V]
Q9NPI6	mRNA-decapping enzyme 1A (EC 3.-.-.-) (Smad4-interacting transcriptional co-activator) (Transcription factor SMIF)	DCP1A	582	343	0.569	STMMQ^AVKTT		[Q].AVKTTPR.[Q]
Q9NSK0	Kinesin light chain 4 (KLC 4) (Kinesin-like protein 8)	KLC4	619	45	0.599	QAVLQ^SLSQT		[Q].SLSQTIECLQQGGHEEGLVHEKAR.[Q]
Q9NUQ3	Gamma-taxilin (Environmental lipopolysaccharide-responding gene protein) (Factor inhibiting ATF4-mediated transcription) (FIAT) (Lipopolysaccharide-specific response protein 5)	TXLNG	528	195	0.741	KVHLQ^SEHSK		[Q].SEHSKAILAR.[S]
Q9P2E9	Ribosome-binding protein 1 (180 kDa ribosome receptor homolog) (RRp) (ES/130-related protein) (Ribosome receptor protein)	RRBP1	1410	923	0.951	HSKLQ^SSEAE		[Q].SSEAEVR.[S]
Q9P2E9	Ribosome-binding protein 1 (180 kDa ribosome receptor homolog) (RRp) (ES/130-related protein) (Ribosome receptor protein)	RRBP1	1410	1125	0.502	QSTLQ^AECDQ		[Q].AECDQYR.[S]
Q9P2M7	Cingulin	CGN	1197	269	0.778	DWVLQ^SFEEP		[Q].SFEEPRR.[S]
Q9UBC2	Epidermal growth factor receptor substrate 15-like 1 (Eps15-related protein) (Eps15R)	EPS15L1	864	485	0.832	KTQIQ^SQESD		[Q].SQESDLKSQEDDLNR.[A]
Q9UHD8	Septin-9 (MLL septin-like fusion protein MSF-A) (MLL septin-like fusion protein) (Ovarian/Breast septin) (Ov/Br septin) (Septin D1)	SEPTIN9	586	220	0.886	VSQLQ^SRLEP		[Q].SRLEPKPQPPVAEATPR.[S]
Q9UKM9	RNA-binding protein Raly (Autoantigen p542) (Heterogeneous nuclear ribonucleoprotein C-like 2) (hnRNP core protein C-like 2) (hnRNP associated with lethal yellow protein homolog)	RALY	306	188	0.586	SSELQ^AIKTE		[Q].AIKTELTQIKSNIDALLSR.[L]
Q9UKY7	Protein CDV3 homolog	CDV3	258	199	0.767	FPSLQ^STAKH		[Q].STAKHVESR.[K]
Q9ULJ8	Neurabin-1 (Neurabin-I) (Neural tissue-specific F-actin-binding protein I) (Protein phosphatase 1 regulatory subunit 9A)	PPP1R9A	1098	702	0.96	KTKLQ^AAENE		[Q].AAENEKVR.[W]
Q9ULX6	A-kinase anchor protein 8-like (AKAP8-like protein) (Helicase A-binding protein 95) (HAP95) (Homologous to AKAP95 protein) (HA95) (Neighbor of A-kinase-anchoring protein 95) (Neighbor of AKAP95)	AKAP8L	646	15	0.936	ETTLQ^STYSD		[Q].STYSDTSAQPTCDYGYGTWNSGTNR.[G]
Q9UNF1	Melanoma-associated antigen D2 (11B6) (Breast cancer-associated gene 1 protein) (BCG-1) (Hepatocellular carcinoma-associated protein JCL-1) (MAGE-D2 antigen)	MAGED2	606	263	0.765	AAKLQ^SSQEP		[Q].SSQEPEAPPPRDVALLQGR.[A]
Q9UPN3	Microtubule-actin cross-linking factor 1, isoforms 1/2/3/5 (620 kDa actin-binding protein) (ABP620) (Actin cross-linking family protein 7) (Macrophin-1) (Trabeculin-alpha)	MACF1	7388	249	0.595	RVQIQ^SNREN	398.684	[Q].SNRENLEQAFEVAER.[L]
Q9UPN3	Microtubule-actin cross-linking factor 1, isoforms 1/2/3/5 (620 kDa actin-binding protein) (ABP620) (Actin cross-linking family protein 7) (Macrophin-1) (Trabeculin-alpha)	MACF1	7388	4192	0.806	AAVLQ^GKLAE		[Q].GKLAEVSQR.[F]
Q9UQ35	Serine/arginine repetitive matrix protein 2 (300 kDa nuclear matrix antigen) (Serine/arginine-rich splicing factor-related nuclear matrix protein of 300 kDa) (SR-related nuclear matrix protein of 300 kDa) (Ser/Arg-related nuclear matrix protein of 300 kDa) (Splicing coactivator subunit SRm300) (Tax-responsive enhancer element-binding protein 803) (TaxREB803)	SRRM2	2752	1087	0.93	SPSLQ^SKSQT		[Q].SKSQTSPKGGR.[S]
Q9UQ35	Serine/arginine repetitive matrix protein 2 (300 kDa nuclear matrix antigen) (Serine/arginine-rich splicing factor-related nuclear matrix protein of 300 kDa) (SR-related nuclear matrix protein of 300 kDa) (Ser/Arg-related nuclear matrix protein of 300 kDa) (Splicing coactivator subunit SRm300) (Tax-responsive enhancer element-binding protein 803) (TaxREB803)	SRRM2	2752	1139	0.659	QSRFQ^SDSSS		[Q].SDSSSYPTVDSNSLLGQSR.[L]
Q9Y2K7	Lysine-specific demethylase 2A (EC 1.14.11.27) (CXXC-type zinc finger protein 8) (F-box and leucine-rich repeat protein 11) (F-box protein FBL7) (F-box protein Lilina) (F-box/LRR-repeat protein 11) (JmjC domain-containing histone demethylation protein 1A) ([Histone-H3]-lysine-36 demethylase 1A)	KDM2A	1162	820	0.8	VPKLQ^AITAS		[Q].AITASSANLR.[H]
Q9Y2V7	Conserved oligomeric Golgi complex subunit 6 (COG complex subunit 6) (Component of oligomeric Golgi complex 6)	COG6	657	140	0.884	TTKLQ^SESQK		[Q].SESQKLEIR.[A]
Q9Y3I0	RNA-splicing ligase RtcB homolog (EC 6.5.1.8) (3'-phosphate/5'-hydroxy nucleic acid ligase)	RTCB	505	201	0.636	GRMLQ^ADPNK		[Q].ADPNKVSAR.[A]
Q9Y490	Talin-1	TLN1	2541	610	0.565	RPLLQ^AAKGL	316.408	[Q].AAKGLAGAVSELLR.[S]
Q9Y520	Protein PRRC2C (BAT2 domain-containing protein 1) (HBV X-transactivated gene 2 protein) (HBV XAg-transactivated protein 2) (HLA-B-associated transcript 2-like 2) (Proline-rich and coiled-coil-containing protein 2C)	PRRC2C	2896	147	0.542	FPSLQ^AAGDQ		[Q].AAGDQEKKEKETNDDNYGPGPSLRPPNVACWR.[D]
Q9Y5S2	Serine/threonine-protein kinase MRCK beta (EC 2.7.11.1) (CDC42-binding protein kinase beta) (CDC42BP-beta) (DMPK-like beta) (Myotonic dystrophy kinase-related CDC42-binding kinase beta) (MRCK beta) (Myotonic dystrophy protein kinase-like beta)	CDC42BPB	1711	420	0.856	KSIMQ^SNTLT		[Q].SNTLTKDEDVQR.[D]

## Sheet: Unique Koudelka peptides
Below data adapted from Table S3 Sheet "Cleavages_Q_P1" from Koudelka et al 2020 https://doi.org/10.1002/pmic.202000246
					COV2				NL63				COV1
Annotated Sequence	Master Protein Accessions	Description	Positions in Master Proteins	Theo. MH+ [Da]	H441 FAIMS	H441 Q	Endo FAIMS	Endo Q	H441 FAIMS	H441 Q	HMPEC FAIMS	HMPEC Q	H441 FAIMS	H441 Q	HMPEC FAIMS	HMPEC Q		P1'-P5'		383 unique peptides
[Q].ALKDPEPVLR.[L]	A6NFQ2	TRPM8 channel-associated factor 2 OS=Homo sapiens OX=9606 GN=TCAF2 PE=1 SV=2	A6NFQ2 [680-689]	1595.99			2.03293		1.7163									ALKDP		[Q].ALKDPE
[Q].AQLAAAAEIDEEPVSKAKQSR.[S]	E9PAV3	Nascent polypeptide-associated complex subunit alpha, muscle-specific form OS=Homo sapiens OX=9606 GN=NACA PE=1 SV=1	E9PAV3 [1914-1934]	2899.65					1.73911									AQLAA		[Q].AQLAAA
[Q].SDHVIETLTKTALSANR.[V]	O00159	Unconventional myosin-Ic OS=Homo sapiens OX=9606 GN=MYO1C PE=1 SV=4	O00159 [996-1012]	2314.31	1.53054		1.34523											SDHVI		[Q].SDHVIE
[Q].ATAVGPKDLR.[S]	O00213	Amyloid-beta A4 precursor protein-binding family B member 1 OS=Homo sapiens OX=9606 GN=APBB1 PE=1 SV=2	O00213 [42-51]	1485.92								1.48664				1.91794		ATAVG		[Q].ATAVGP
[Q].ALGVAEGGER.[C]	O00459	Phosphatidylinositol 3-kinase regulatory subunit beta OS=Homo sapiens OX=9606 GN=PIK3R2 PE=1 SV=2	O00459 [40-49]	1187.66					2.19526	1.3634								ALGVA		[Q].ALGVAE
[Q].VKIPSKEEEADMSSPTQR.[T]	O00515	Ladinin-1 OS=Homo sapiens OX=9606 GN=LAD1 PE=1 SV=2	O00515 [343-360]	2735.49	2.20225	2.13665			5.36115	4.73278			3.37518					VKIPS		[Q].VKIPSK
[Q].AKHGDPGDAAQQEAKHR.[E]	O14737	Programmed cell death protein 5 OS=Homo sapiens OX=9606 GN=PDCD5 PE=1 SV=3	O14737 [19-35]	2503.37								1.95337		1.34477	2.39996	2.20729		AKHGD		[Q].AKHGDP
[Q].SALDFLAGPGSLGGASGR.[D]	O14976	Cyclin-G-associated kinase OS=Homo sapiens OX=9606 GN=GAK PE=1 SV=2	O14976 [6-23]	1862				1.33094										SALDF		[Q].SALDFL
[Q].AAELIDSEFR.[A]	O14981	TATA-binding protein-associated factor 172 OS=Homo sapiens OX=9606 GN=BTAF1 PE=1 SV=2	O14981 [192-201]	1379.74												0.848789		AAELI		[Q].AAELID
[Q].SGSHLANNSDPESTFR.[Q]	O15027	Protein transport protein Sec16A OS=Homo sapiens OX=9606 GN=SEC16A PE=1 SV=4	O15027 [288-303]	1947.94						1.84726				1.20218				SGSHL		[Q].SGSHLA
[Q].GAEHGKKGR.[G]	O43237	Cytoplasmic dynein 1 light intermediate chain 2 OS=Homo sapiens OX=9606 GN=DYNC1LI2 PE=1 SV=1	O43237 [76-84]	1627		4.40463												GAEHG		[Q].GAEHGK
[Q].AQSLSTVGPR.[L]	O43290	U4/U6.U5 tri-snRNP-associated protein 1 OS=Homo sapiens OX=9606 GN=SART1 PE=1 SV=1	O43290 [376-385]	1244.72	3.06857	1.72667	1.98575	1.7109	1.92616	1.59801	3.35871	1.65507		1.2995		1.3878		AQSLS		[Q].AQSLST
[Q].SLSTVGPR.[L]	O43290	U4/U6.U5 tri-snRNP-associated protein 1 OS=Homo sapiens OX=9606 GN=SART1 PE=1 SV=1	O43290 [378-385]	1045.62	1.30264													SLSTV		[Q].SLSTVG
[Q].AEGILLPR.[Y]	O43314	Inositol hexakisphosphate and diphosphoinositol-pentakisphosphate kinase 2 OS=Homo sapiens OX=9606 GN=PPIP5K2 PE=1 SV=3	O43314 [143-150]	1097.69				1.45019										AEGIL		[Q].AEGILL
[Q].ASPAKPSGETAADSMIPEEEDDEDDEDGGGR.[A]	O43524	Forkhead box protein O3 OS=Homo sapiens OX=9606 GN=FOXO3 PE=1 SV=1	O43524 [42-72]	3651.61					1.94614			1.41509						ASPAK		[Q].ASPAKP
[Q].GVESVKKEIDDSVLGQTGPYR.[R]	O43615	Mitochondrial import inner membrane translocase subunit TIM44 OS=Homo sapiens OX=9606 GN=TIMM44 PE=1 SV=2	O43615 [182-202]	2964.66	2.92392													GVESV		[Q].GVESVK
[Q].GDEEPSAPPTSTQAQQKESIQAVR.[R]	O60231	Pre-mRNA-splicing factor ATP-dependent RNA helicase DHX16 OS=Homo sapiens OX=9606 GN=DHX16 PE=1 SV=2	O60231 [373-396]	3012.56	1.76642	3.17353			2.68804	2.43085								GDEEP		[Q].GDEEPS
[Q].ALQKQVETR.[S]	O60333	Kinesin-like protein KIF1B OS=Homo sapiens OX=9606 GN=KIF1B PE=1 SV=5	O60333 [713-721]	1530.94	2.65336		2.97995	1.81408	3.5319	1.69988	3.42305	1.51276						ALQKQ		[Q].ALQKQV
[Q].SAKAAYEHFHR.[G]	O60437	Periplakin OS=Homo sapiens OX=9606 GN=PPL PE=1 SV=4	O60437 [727-737]	1774.98	2.25061													SAKAA		[Q].SAKAAY
[Q].SEINMAATETR.[D]	O60437	Periplakin OS=Homo sapiens OX=9606 GN=PPL PE=1 SV=4	O60437 [1584-1594]	1467.73	1.55302													SEINM		[Q].SEINMA
[Q].SPATKVKEEEAALAAKFTEVYAINR.[Q]	O60437	Periplakin OS=Homo sapiens OX=9606 GN=PPL PE=1 SV=4	O60437 [830-854]	3653.11					2.04185									SPATK		[Q].SPATKV
[Q].SGVDKTKSVVTGGVQSVMGSR.[L]	O60664	Perilipin-3 OS=Homo sapiens OX=9606 GN=PLIN3 PE=1 SV=3	O60664 [160-180]	2782.57	1.98977				3.53694	1.43326	3.60381	1.76224						SGVDK		[Q].SGVDKT
[Q].ALSGAGILR.[M]	O60749	Sorting nexin-2 OS=Homo sapiens OX=9606 GN=SNX2 PE=1 SV=2	O60749 [275-283]	1086.68	1.36981			1.158										ALSGA		[Q].ALSGAG
[Q].GETETIIATKTTDVEGR.[L]	O60763	General vesicular transport factor p115 OS=Homo sapiens OX=9606 GN=USO1 PE=1 SV=2	O60763 [833-849]	2279.25		1.41041												GETET		[Q].GETETI
[Q].AKVIDTQQKVKLADIQIEQLNR.[T]	O60925	Prefoldin subunit 1 OS=Homo sapiens OX=9606 GN=PFDN1 PE=1 SV=2	O60925 [18-39]	3468.11	2.10681				2.8201	3.29081	3.73615	3.26269	2.58363	3.34834	4.25656	2.69626		AKVID		[Q].AKVIDT
[Q].AKHDLLQKTLGESQR.[T]	O75044	SLIT-ROBO Rho GTPase-activating protein 2 OS=Homo sapiens OX=9606 GN=SRGAP2 PE=1 SV=3	O75044 [469-483]	2411.43			1.65411											AKHDL		[Q].AKHDLL
[Q].AQGPGLKEAFTNKPNVFTVVTR.[G]	O75369	Filamin-B OS=Homo sapiens OX=9606 GN=FLNB PE=1 SV=2	O75369 [1333-1354]	3061.78			1.37959	1.36715			1.85926	1.93036						AQGPG		[Q].AQGPGL
[Q].SFTVDSSKAGLAPLEVR.[V]	O75369	Filamin-B OS=Homo sapiens OX=9606 GN=FLNB PE=1 SV=2	O75369 [1442-1458]	2235.27	2.04673		1.67316	1.35519	1.71666	1.87544								SFTVD		[Q].SFTVDS
[Q].ASYTQETPKPSVGSISLGLPR.[Q]	O75376	Nuclear receptor corepressor 1 OS=Homo sapiens OX=9606 GN=NCOR1 PE=1 SV=2	O75376 [1072-1092]	2646.49					1.77008	1.36315								ASYTQ		[Q].ASYTQE
[Q].GVSAASSGR.[I]	O75382	Tripartite motif-containing protein 3 OS=Homo sapiens OX=9606 GN=TRIM3 PE=1 SV=2	O75382 [491-499]	1020.56								2.38772						GVSAA		[Q].GVSAAS
[Q].AKDVEGSTSPQIGDKVEFSISDKQRPGQQVATCVR.[L]	O75534	Cold shock domain-containing protein E1 OS=Homo sapiens OX=9606 GN=CSDE1 PE=1 SV=2	O75534 [474-508]	4734.57			1.40461											AKDVE		[Q].AKDVEG
[Q].SLAKKICSHSAPEQQAR.[T]	O75683	Surfeit locus protein 6 OS=Homo sapiens OX=9606 GN=SURF6 PE=1 SV=3	O75683 [13-29]	2598.48	2.01903	1.72472	2.18123		1.73754		1.67542	2.06222						SLAKK		[Q].SLAKKI
[Q].GFTNQQAVEVLR.[H]	O75970	Multiple PDZ domain protein OS=Homo sapiens OX=9606 GN=MPDZ PE=1 SV=2	O75970 [438-449]	1590.88								1.36415						GFTNQ		[Q].GFTNQQ
[Q].SLAALDSR.[S]	O94868	F-BAR and double SH3 domains protein 2 OS=Homo sapiens OX=9606 GN=FCHSD2 PE=1 SV=3	O94868 [539-546]	1061.62							2.45334							SLAAL		[Q].SLAALD
[Q].HERPASLYQSSIDR.[S]	O94875	Sorbin and SH3 domain-containing protein 2 OS=Homo sapiens OX=9606 GN=SORBS2 PE=1 SV=3	O94875 [225-238]	1887.99			1.72478				1.40326							HERPA		[Q].HERPAS
[Q].AQNEPLTQKPHQQEMEVEQPCIQEVKR.[H]	O95104	SR-related and CTD-associated factor 4 OS=Homo sapiens OX=9606 GN=SCAF4 PE=1 SV=3	O95104 [400-426]	3978.08	1.39628													AQNEP		[Q].AQNEPL
[Q].DNSWIKKRPEEEKDENYGR.[V]	O95171	Sciellin OS=Homo sapiens OX=9606 GN=SCEL PE=1 SV=2	O95171 [42-60]	3309.8					5.41207	3.20412								DNSWI		[Q].DNSWIK
[Q].RSDKGEELDNLIKMNKSLNR.[N]	O95171	Sciellin OS=Homo sapiens OX=9606 GN=SCEL PE=1 SV=2	O95171 [247-266]	3292.88					2.76356	2.8436								RSDKG		[Q].RSDKGE
[Q].SHLLTEPVKDHNWR.[Y]	O95361	Tripartite motif-containing protein 16 OS=Homo sapiens OX=9606 GN=TRIM16 PE=1 SV=3	O95361 [116-129]	2190.22									1.1903					SHLLT		[Q].SHLLTE
[Q].GVGDEEDEDEIIVPKKKLVDPVAGSGGPGSR.[F]	O95400	CD2 antigen cytoplasmic tail-binding protein 2 OS=Homo sapiens OX=9606 GN=CD2BP2 PE=1 SV=1	O95400 [10-40]	4066.25	2.17631	1.39914	2.88672											GVGDE		[Q].GVGDEE
[Q].SCTGLVTHR.[L]	O95425	Supervillin OS=Homo sapiens OX=9606 GN=SVIL PE=1 SV=2	O95425 [25-33]	1259.67										1.04076		0.805481		SCTGL		[Q].SCTGLV
[Q].SSPQPESLRPVNLTQER.[N]	O95487	Protein transport protein Sec24B OS=Homo sapiens OX=9606 GN=SEC24B PE=1 SV=2	O95487 [515-531]	2167.17	1.34293	1.74321	1.43631		2.62689	1.38528		1.28027		1.40506	1.13206	1.22423		SSPQP		[Q].SSPQPE
[Q].GVQDGDLEADTER.[A]	O95613	Pericentrin OS=Homo sapiens OX=9606 GN=PCNT PE=1 SV=4	O95613 [654-666]	1633.79		1.38235				3.28815		2.65315						GVQDG		[Q].GVQDGD
[Q].GLEGRENLAR.[D]	O95684	FGFR1 oncogene partner OS=Homo sapiens OX=9606 GN=FGFR1OP PE=1 SV=1	O95684 [103-112]	1343.76					2.88381		2.48911							GLEGR		[Q].GLEGRE
[Q].ASTSNTVSKLLEKSR.[K]	O95810	Caveolae-associated protein 2 OS=Homo sapiens OX=9606 GN=CAVIN2 PE=1 SV=3	O95810 [105-119]	2308.38		1.56536	2.52524	2.66171	2.33401		2.03839	1.95019						ASTSN		[Q].ASTSNT
[Q].SSSSSSRPPTR.[A]	O96013	Serine/threonine-protein kinase PAK 4 OS=Homo sapiens OX=9606 GN=PAK4 PE=1 SV=1	O96013 [242-252]	1377.73								4.1349						SSSSS		[Q].SSSSSS
[Q].HGSLFLR.[T]	P00338	L-lactate dehydrogenase A chain OS=Homo sapiens OX=9606 GN=LDHA PE=1 SV=2	P00338 [67-73]	1058.63		1.93792												HGSLF		[Q].HGSLFL
[Q].ASSTPLSPTR.[I]	P02545	Prelamin-A/C OS=Homo sapiens OX=9606 GN=LMNA PE=1 SV=1	P02545 [16-25]	1245.7	3.2184	4.63932	2.6141	1.70853			2.14705	1.40312			1.64596	0.947252		ASSTP		[Q].ASSTPL
[Q].EKEDLQELNDR.[L]	P02545	Prelamin-A/C OS=Homo sapiens OX=9606 GN=LMNA PE=1 SV=1	P02545 [31-41]	1846.99	2.10183	1.34371	1.58003	1.42539	1.98734		1.81045	2.76853						EKEDL		[Q].EKEDLQ
[Q].ATVCDEKIGWR.[N]	P05106	Integrin beta-3 OS=Homo sapiens OX=9606 GN=ITGB3 PE=1 SV=2	P05106 [255-265]	1792.98				1.32327										ATVCD		[Q].ATVCDE
[Q].AQAADKIHSSFR.[S]	P05120	Plasminogen activator inhibitor 2 OS=Homo sapiens OX=9606 GN=SERPINB2 PE=1 SV=2	P05120 [97-108]	1789.01								1.48817				1.89084		AQAAD		[Q].AQAADK
[Q].SAEVGAAETTLTELR.[R]	P05783	Keratin, type I cytoskeletal 18 OS=Homo sapiens OX=9606 GN=KRT18 PE=1 SV=2	P05783 [286-300]	1776.95	1.34539													SAEVG		[Q].SAEVGA
[Q].AEIEGLKGQR.[A]	P05787	Keratin, type II cytoskeletal 8 OS=Homo sapiens OX=9606 GN=KRT8 PE=1 SV=7	P05787 [319-328]	1558.93	2.60137	4.3817			2.47122	2.63118			1.78577	1.75639				AEIEG		[Q].AEIEGL
[Q].GLVEDFKNKYEDEINKR.[T]	P05787	Keratin, type II cytoskeletal 8 OS=Homo sapiens OX=9606 GN=KRT8 PE=1 SV=7	P05787 [170-186]	3013.71	2.69169	1.93266												GLVED		[Q].GLVEDF
[Q].SLAGKHGDDLRR.[T]	P05787	Keratin, type II cytoskeletal 8 OS=Homo sapiens OX=9606 GN=KRT8 PE=1 SV=7	P05787 [291-302]	1783.03	1.47382													SLAGK		[Q].SLAGKH
[Q].SLLSPLVLEVDPNIQAVR.[T]	P05787	Keratin, type II cytoskeletal 8 OS=Homo sapiens OX=9606 GN=KRT8 PE=1 SV=7	P05787 [71-88]	2192.29	2.30183													SLLSP		[Q].SLLSPL
[Q].AGQCGNQIGAKFWEVISDEHGIDPTGTYHGDSDLQLDR.[I]	P07437	Tubulin beta chain OS=Homo sapiens OX=9606 GN=TUBB PE=1 SV=2	P07437 [9-46]	4645.24	2.53404	3.63527	3.24492	2.07074			2.09059							AGQCG		[Q].AGQCGN
[Q].GGGLSSSGAGEGQGPKKQTR.[L]	P07814	Bifunctional glutamate/proline--tRNA ligase OS=Homo sapiens OX=9606 GN=EPRS PE=1 SV=5	P07814 [994-1013]	2546.43					2.11659	3.24604	2.25679	1.991						GGGLS		[Q].GGGLSS
[Q].AAYVSKPGAQLAR.[Q]	P08581	Hepatocyte growth factor receptor OS=Homo sapiens OX=9606 GN=MET PE=1 SV=4	P08581 [319-331]	1790.07	2.42143	1.90236			2.14175	2.37222			2.69351	1.68				AAYVS		[Q].AAYVSK
[Q].AQIQEQHVQIDVDVSKPDLTAALR.[D]	P08670	Vimentin OS=Homo sapiens OX=9606 GN=VIM PE=1 SV=4	P08670 [247-270]	3132.74			1.77429	1.39018										AQIQE		[Q].AQIQEQ
[Q].ELNDRFANYIDKVR.[F]	P08670	Vimentin OS=Homo sapiens OX=9606 GN=VIM PE=1 SV=4	P08670 [109-122]	2211.23							1.80204							ELNDR		[Q].ELNDRF
[Q].SFRQDVDNASLAR.[L]	P08670	Vimentin OS=Homo sapiens OX=9606 GN=VIM PE=1 SV=4	P08670 [205-217]	1707.9			1.88898				2.76127	2.3666			0.860392	1.55701		SFRQD		[Q].SFRQDV
[Q].AQAGKHGDDLR.[N]	P08729	Keratin, type II cytoskeletal 7 OS=Homo sapiens OX=9606 GN=KRT7 PE=1 SV=5	P08729 [292-302]	1625.91	3.33689	4.60664		2.69953	1.68864	2.4337				1.62351				AQAGK		[Q].AQAGKH
[Q].EQKSAKSSRLPDIFEAQIAGLR.[G]	P08729	Keratin, type II cytoskeletal 7 OS=Homo sapiens OX=9606 GN=KRT7 PE=1 SV=5	P08729 [128-149]	3131.81					1.58785									EQKSA		[Q].EQKSAK
[Q].SLLAPLRLDADPSLQR.[V]	P08729	Keratin, type II cytoskeletal 7 OS=Homo sapiens OX=9606 GN=KRT7 PE=1 SV=5	P08729 [71-86]	1994.16	1.59038	1.56023												SLLAP		[Q].SLLAPL
[Q].SQISDTSVVLSMDNSR.[S]	P08729;P05787	Keratin, type II cytoskeletal 7 OS=Homo sapiens OX=9606 GN=KRT7 PE=1 SV=5 Keratin, type II cytoskeletal 8 OS=Homo sapiens OX=9606 GN=KRT8 PE=1 SV=7	P08729 [238-253];P05787 [237-252]	1983.99					2.76151									SQISD		[Q].SQISDT
[Q].AEIVPVTTTVHDDKGTKR.[S]	P09110	3-ketoacyl-CoA thiolase, peroxisomal OS=Homo sapiens OX=9606 GN=ACAA1 PE=1 SV=2	P09110 [221-238]	2654.54			2.20857											AEIVP		[Q].AEIVPV
[Q].ADRLTQEPESIR.[K]	P09497	Clathrin light chain B OS=Homo sapiens OX=9606 GN=CLTB PE=1 SV=1	P09497 [93-104]	1643.89												0.766919		ADRLT		[Q].ADRLTQ
[Q].GLDLAPILR.[A]	P0CG12	Decreased expression in renal and prostate cancer protein OS=Homo sapiens OX=9606 GN=DERPC PE=1 SV=1	P0CG12 [272-280]	1196.76	1.82905													GLDLA		[Q].GLDLAP
[Q].GVDLLADAVAVTMGPKGR.[T]	P10809	60 kDa heat shock protein, mitochondrial OS=Homo sapiens OX=9606 GN=HSPD1 PE=1 SV=2	P10809 [43-60]	2244.28	4.63407	3.04464	4.47664	3.29406	4.49434	5.45736	4.13056	4.5075	2.77815	3.91295	2.83958	2.75304		GVDLL		[Q].GVDLLA
[Q].AAILSGDKSENVQDLLLLDVTPLSLGIETAGGVMTVLIKR.[N]	P11142	Heat shock cognate 71 kDa protein OS=Homo sapiens OX=9606 GN=HSPA8 PE=1 SV=1	P11142 [377-416]	4853.79							1.52795							AAILS		[Q].AAILSG
[Q].HGKVEIIANDQGNR.[T]	P11142;P0DMV9	Heat shock cognate 71 kDa protein OS=Homo sapiens OX=9606 GN=HSPA8 PE=1 SV=1 Heat shock 70 kDa protein 1B OS=Homo sapiens OX=9606 GN=HSPA1B PE=1 SV=1	P11142 [23-36];P0DMV9 [23-36]	2009.13	1.88234		2.38938	1.38336										HGKVE		[Q].HGKVEI
[Q].GQVDKHYAGLKDVAEER.[K]	P11277	Spectrin beta chain, erythrocytic OS=Homo sapiens OX=9606 GN=SPTB PE=1 SV=5	P11277 [1666-1682]	2602.46	1.91617													GQVDK		[Q].GQVDKH
[Q].SKAAQPSPSTVPKTEDQRPQLDPYQILGPTSSR.[L]	P11308	Transcriptional regulator ERG OS=Homo sapiens OX=9606 GN=ERG PE=1 SV=2	P11308 [277-309]	4267.33			2.01368											SKAAQ		[Q].SKAAQP
[Q].FHDVAGDIFHQQCKR.[N]	P11413	Glucose-6-phosphate 1-dehydrogenase OS=Homo sapiens OX=9606 GN=G6PD PE=1 SV=4	P11413 [373-387]	2316.21			2.88442											FHDVA		[Q].FHDVAG
[Q].ALEKELVDR.[H]	P11498	Pyruvate carboxylase, mitochondrial OS=Homo sapiens OX=9606 GN=PC PE=1 SV=2	P11498 [989-997]	1530.93		1.48331												ALEKE		[Q].ALEKEL
[Q].VGNRDDSNLYINVKLKAAEEIGIKATHIKLPR.[T]	P11586	C-1-tetrahydrofolate synthase, cytoplasmic OS=Homo sapiens OX=9606 GN=MTHFD1 PE=1 SV=3	P11586 [43-74]	4721.82					4.30622									VGNRD		[Q].VGNRDD
[Q].SMDSSHVSLVQLTLR.[S]	P12004	Proliferating cell nuclear antigen OS=Homo sapiens OX=9606 GN=PCNA PE=1 SV=1	P12004 [39-53]	1918.03					2.19779		1.91611				1.16359			SMDSS		[Q].SMDSSH
[Q].TIQGILER.[S]	P12270	Nucleoprotein TPR OS=Homo sapiens OX=9606 GN=TPR PE=1 SV=3	P12270 [821-828]	1158.7				1.98409										TIQGI		[Q].TIQGIL
[Q].GLQTPSCKIQKLSLQNCCLTGAGCGVLSSTLR.[T]	P13489	Ribonuclease inhibitor OS=Homo sapiens OX=9606 GN=RNH1 PE=1 SV=2	P13489 [79-110]	4195.24	1.37198	1.96017		2.33294	3.55037		3.13374				2.68314			GLQTP		[Q].GLQTPS
[Q].AGKKSLEDQVEMLR.[T]	P14314	Glucosidase 2 subunit beta OS=Homo sapiens OX=9606 GN=PRKCSH PE=1 SV=2	P14314 [164-177]	2307.33	3.72501	2.23948	4.15568	2.21064	4.05853		3.25572	2.27888			2.4067	2.10811		AGKKS		[Q].AGKKSL
[Q].ALLSGDTQTDATSFYDR.[V]	P14314	Glucosidase 2 subunit beta OS=Homo sapiens OX=9606 GN=PRKCSH PE=1 SV=2	P14314 [255-271]	2090.02		1.48607												ALLSG		[Q].ALLSGD
[Q].AYQTGKDISTNYYASQKKTFEINPR.[H]	P14625	Endoplasmin OS=Homo sapiens OX=9606 GN=HSP90B1 PE=1 SV=1	P14625 [666-690]	3840.11	3.32749	4.56876	4.29059	3.21279							2.76181			AYQTG		[Q].AYQTGK
[Q].TGKDISTNYYASQKKTFEINPR.[H]	P14625	Endoplasmin OS=Homo sapiens OX=9606 GN=HSP90B1 PE=1 SV=1	P14625 [669-690]	3477.95			1.25505											TGKDI		[Q].TGKDIS
[Q].SQEKPDR.[V]	P14868	Aspartate--tRNA ligase, cytoplasmic OS=Homo sapiens OX=9606 GN=DARS PE=1 SV=2	P14868 [37-43]	1317.75		2.75464												SQEKP		[Q].SQEKPD
[Q].RLAEPSQLLKSAIVHLINYQDDAELATR.[A]	P14923	Junction plakoglobin OS=Homo sapiens OX=9606 GN=JUP PE=1 SV=3	P14923 [115-142]	3623.03	-1.54863													RLAEP		[Q].RLAEPS
[Q].AASGDVQTYQIR.[T]	P16220	Cyclic AMP-responsive element-binding protein 1 OS=Homo sapiens OX=9606 GN=CREB1 PE=1 SV=2	P16220 [244-255]	1537.82			1.43594	1.22071		1.99549		1.72881		1.54392				AASGD		[Q].AASGDV
[Q].AFELILSPR.[S]	P16949	Stathmin OS=Homo sapiens OX=9606 GN=STMN1 PE=1 SV=3	P16949 [19-27]	1274.77			1.45725	2.15904			1.29006				1.31781			AFELI		[Q].AFELIL
[Q].ASSAASSASPVSR.[A]	P18887	DNA repair protein XRCC1 OS=Homo sapiens OX=9606 GN=XRCC1 PE=1 SV=2	P18887 [218-230]	1406.74	1.86994		2.24975	1.49308	2.08409					4.48176	2.65669	2.03003		ASSAA		[Q].ASSAAS
[Q].GAVTGKPR.[G]	P18887	DNA repair protein XRCC1 OS=Homo sapiens OX=9606 GN=XRCC1 PE=1 SV=2	P18887 [293-300]	1243.79	2.97932		2.54529	1.94373		1.57608								GAVTG		[Q].GAVTGK
[Q].TSSSTFGGGSTR.[G]	P19012	Keratin, type I cytoskeletal 15 OS=Homo sapiens OX=9606 GN=KRT15 PE=1 SV=3	P19012 [8-19]	1373.69	1.28221					1.80774								TSSST		[Q].TSSSTF
[Q].SGTTNKPNKFTVETR.[G]	P21333	Filamin-A OS=Homo sapiens OX=9606 GN=FLNA PE=1 SV=4	P21333 [1367-1381]	2367.36	4.03321	2.68244	2.37945	3.48455	3.11445	3.29291	2.14056	3.65578						SGTTN		[Q].SGTTNK
[Q].ALIDSTREPNSSAQIDIVISNKAAVAGLDKAER.[A]	P22102	Trifunctional purine biosynthetic protein adenosine-3 OS=Homo sapiens OX=9606 GN=GART PE=1 SV=1	P22102 [823-855]	4140.32	2.22582	1.98511			2.90618	3.0137								ALIDS		[Q].ALIDST
[Q].SKDQITAGNAAR.[K]	P22234	Multifunctional protein ADE2 OS=Homo sapiens OX=9606 GN=PAICS PE=1 SV=3	P22234 [35-46]	1689.96	4.27575	6.27159	4.44597	3.52341	5.34884	6.93804	4.54974	4.80741	6.89849	5.68331	4.29738	3.92698		SKDQI		[Q].SKDQIT
[Q].SVQVPEFTPKSGVKIHVSDQELQSANASVDDSR.[L]	P22314	Ubiquitin-like modifier-activating enzyme 1 OS=Homo sapiens OX=9606 GN=UBA1 PE=1 SV=3	P22314 [793-825]	4242.26			1.2553											SVQVP		[Q].SVQVPE
[Q].ADSNYLLSKEYEELKDVGR.[N]	P23467	Receptor-type tyrosine-protein phosphatase beta OS=Homo sapiens OX=9606 GN=PTPRB PE=1 SV=3	P23467 [1697-1715]	2916.59			2.054											ADSNY		[Q].ADSNYL
[Q].SVQATGPSSPGR.[L]	P23508	Colorectal mutant cancer protein OS=Homo sapiens OX=9606 GN=MCC PE=1 SV=2	P23508 [286-297]	1372.74								1.97506						SVQAT		[Q].SVQATG
[Q].GSSLSSESAR.[H]	P25054	Adenomatous polyposis coli protein OS=Homo sapiens OX=9606 GN=APC PE=1 SV=2	P25054 [1339-1348]	1209.63											2.42195			GSSLS		[Q].GSSLSS
[Q].ASRDQKKTQEQLALEMAELTAR.[I]	P26038	Moesin OS=Homo sapiens OX=9606 GN=MSN PE=1 SV=3	P26038 [406-427]	3220.79			1.67569	1.136	5.12753	4.74138	4.05146	4.23422	2.04815	2.20896	3.29643	1.83854		ASRDQ		[Q].ASRDQK
[Q].KGDTNIKPILQVINIRPITTGNSPPR.[Y]	P27694	Replication protein A 70 kDa DNA-binding subunit OS=Homo sapiens OX=9606 GN=RPA1 PE=1 SV=2	P27694 [16-41]	3530.11			2.03833											KGDTN		[Q].KGDTNI
[Q].ACEKVGMQIPR.[F]	P28331	NADH-ubiquinone oxidoreductase 75 kDa subunit, mitochondrial OS=Homo sapiens OX=9606 GN=NDUFS1 PE=1 SV=3	P28331 [52-62]	1762.97	1.27038	2.28355												ACEKV		[Q].ACEKVG
[Q].SKKKILATPPQEDAPSVDIANIR.[M]	P29401	Transketolase OS=Homo sapiens OX=9606 GN=TKT PE=1 SV=3	P29401 [280-302]	3408.04						2.82744		1.54001						SKKKI		[Q].SKKKIL
[Q].SVPGAHPVPVYAFSIKGPSYGEDVSNTTTAQKR.[K]	P29590	Protein PML OS=Homo sapiens OX=9606 GN=PML PE=1 SV=3	P29590 [445-477]	4148.24			1.79945	1.31838			1.9019							SVPGA		[Q].SVPGAH
[Q].AVTDDHIR.[M]	P30043	Flavin reductase (NADPH) OS=Homo sapiens OX=9606 GN=BLVRB PE=1 SV=3	P30043 [127-134]	1155.63	1.49977		1.82531	2.53712										AVTDD		[Q].AVTDDH
[Q].SSESKDTSLETR.[R]	P31939	Bifunctional purine biosynthesis protein PURH OS=Homo sapiens OX=9606 GN=ATIC PE=1 SV=3	P31939 [160-171]	1797.96	3.59134	3.84608	3.03787	3.74709				2.90304						SSESK		[Q].SSESKD
[Q].GVCDTVLGLLDSHLIKEAGDAESR.[V]	P31947	14-3-3 protein sigma OS=Homo sapiens OX=9606 GN=SFN PE=1 SV=1	P31947 [94-117]	3013.6	1.30463													GVCDT		[Q].GVCDTV
[Q].SVEVAGSGGAR.[R]	P33121	Long-chain-fatty-acid--CoA ligase 1 OS=Homo sapiens OX=9606 GN=ACSL1 PE=1 SV=1	P33121 [61-71]	1218.66	1.59152													SVEVA		[Q].SVEVAG
[Q].GEDTVVIASKPYAFDR.[V]	P33176	Kinesin-1 heavy chain OS=Homo sapiens OX=9606 GN=KIF5B PE=1 SV=1	P33176 [35-50]	2226.22	2.54213	2.15805	2.50233											GEDTV		[Q].GEDTVV
[Q].SDGAAAEDIVASEQSLGQKLVIWGTDVNVAACKENFQR.[F]	P33991	DNA replication licensing factor MCM4 OS=Homo sapiens OX=9606 GN=MCM4 PE=1 SV=5	P33991 [131-168]	4764.49					1.55225									SDGAA		[Q].SDGAAA
[Q].CAILSPAFKVR.[E]	P34932;Q92598	Heat shock 70 kDa protein 4 OS=Homo sapiens OX=9606 GN=HSPA4 PE=1 SV=4 Heat shock protein 105 kDa OS=Homo sapiens OX=9606 GN=HSPH1 PE=1 SV=1	P34932 [380-390];Q92598 [380-390]	1720.03	2.52371		1.79771		2.74494	2.05271	2.66121	1.46523						CAILS		[Q].CAILSP
[Q].AFLKGTSISTKPPLTKDR.[G]	P35249	Replication factor C subunit 4 OS=Homo sapiens OX=9606 GN=RFC4 PE=1 SV=2	P35249 [3-20]	2876.77		2.54552												AFLKG		[Q].AFLKGT
[Q].AEKKKMQQNIQELEEQLEEEESAR.[Q]	P35579	Myosin-9 OS=Homo sapiens OX=9606 GN=MYH9 PE=1 SV=4	P35579 [936-959]	3850.07	1.28396													AEKKK		[Q].AEKKKM
[Q].GKGDSEHKR.[K]	P35579	Myosin-9 OS=Homo sapiens OX=9606 GN=MYH9 PE=1 SV=4	P35579 [1239-1247]	1701		3.61706		2.15278		1.84571		3.34048				2.83213		GKGDS		[Q].GKGDSE
[Q].AQIDELKLQLAKKEEELQGALAR.[G]	P35580	Myosin-10 OS=Homo sapiens OX=9606 GN=MYH10 PE=1 SV=3	P35580 [1076-1098]	3511.1			2.62542											AQIDE		[Q].AQIDEL
[Q].AYQDQKPGTSGLR.[K]	P36871	Phosphoglucomutase-1 OS=Homo sapiens OX=9606 GN=PGM1 PE=1 SV=3	P36871 [11-23]	1879.04		1.88596												AYQDQ		[Q].AYQDQK
[Q].AVTNPNNTFYATKR.[L]	P38646	Stress-70 protein, mitochondrial OS=Homo sapiens OX=9606 GN=HSPA9 PE=1 SV=2	P38646 [109-122]	2055.14						1.38934								AVTNP		[Q].AVTNPN
[Q].SGSPFPGSVQDPGLHVWR.[V]	P40121	Macrophage-capping protein OS=Homo sapiens OX=9606 GN=CAPG PE=1 SV=2	P40121 [8-25]	2152.11					1.57012									SGSPF		[Q].SGSPFP
[Q].AALAVNISAAR.[G]	P40227	T-complex protein 1 subunit zeta OS=Homo sapiens OX=9606 GN=CCT6A PE=1 SV=3	P40227 [18-28]	1285.78	3.58053	1.69028	2.60572						2.89663	1.94747	3.65065			AALAV		[Q].AALAVN
[Q].AIVTEDKTDISSGR.[A]	P40692	DNA mismatch repair protein Mlh1 OS=Homo sapiens OX=9606 GN=MLH1 PE=1 SV=1	P40692 [410-423]	1950.09			1.80188											AIVTE		[Q].AIVTED
[Q].SVIELGR.[V]	P41252	Isoleucine--tRNA ligase, cytoplasmic OS=Homo sapiens OX=9606 GN=IARS PE=1 SV=2	P41252 [827-833]	1002.61	2.65539	2.68569		1.73783						1.54688				SVIEL		[Q].SVIELG
[Q].AAKKVHTSKGDLPR.[E]	P42166	Lamina-associated polypeptide 2, isoform alpha OS=Homo sapiens OX=9606 GN=TMPO PE=1 SV=2	P42166 [240-253]	2424.52	2.05946													AAKKV		[Q].AAKKVH
[Q].KNIIGSSPVADFSAIKELDTLNNEIVDLQR.[E]	P42566	Epidermal growth factor receptor substrate 15 OS=Homo sapiens OX=9606 GN=EPS15 PE=1 SV=2	P42566 [318-347]	3987.24							1.57134							KNIIG		[Q].KNIIGS
[Q].SSSDAIYLAR.[H]	P42765	3-ketoacyl-CoA thiolase, mitochondrial OS=Homo sapiens OX=9606 GN=ACAA2 PE=1 SV=2	P42765 [62-71]	1311.71				2.01108										SSSDA		[Q].SSSDAI
[Q].SIFNIGSR.[G]	P43243	Matrin-3 OS=Homo sapiens OX=9606 GN=MATR3 PE=1 SV=2	P43243 [85-92]	1122.65	1.76511	1.57248		1.13002										SIFNI		[Q].SIFNIG
[Q].AKSVAVKTTR.[F]	P45974	Ubiquitin carboxyl-terminal hydrolase 5 OS=Homo sapiens OX=9606 GN=USP5 PE=1 SV=2	P45974 [552-561]	1748.14			4.44964											AKSVA		[Q].AKSVAV
[Q].SKTELTPEER.[A]	P46939	Utrophin OS=Homo sapiens OX=9606 GN=UTRN PE=1 SV=2	P46939 [2644-2653]	1647.93	2.3378		2.61131											SKTEL		[Q].SKTELT
[Q].AATGMYEQLKGEWNR.[K]	P48556	26S proteasome non-ATPase regulatory subunit 8 OS=Homo sapiens OX=9606 GN=PSMD8 PE=1 SV=2	P48556 [90-104]	2228.15		1.623		1.76386	1.91579		2.50327	2.77655	1.79972	2.48743		2.61316		AATGM		[Q].AATGMY
[Q].AAGDQDKAAKER.[E]	P48634	Protein PRRC2A OS=Homo sapiens OX=9606 GN=PRRC2A PE=1 SV=3	P48634 [175-186]	1947.12	1.58977	2.06128				2.35579			2.00514	3.25018				AAGDQ		[Q].AAGDQD
[Q].ALSSSQRGEFLESDSVSVSVPWDDSLR.[G]	P48681	Nestin OS=Homo sapiens OX=9606 GN=NES PE=1 SV=2	P48681 [1448-1474]	3182.58								2.91854			1.51971			ALSSS		[Q].ALSSSQ
[Q].ARFPQLDSTSFANSR.[D]	P49327	Fatty acid synthase OS=Homo sapiens OX=9606 GN=FASN PE=1 SV=3	P49327 [1710-1724]	1926							1.33218							ARFPQ		[Q].ARFPQL
[Q].AKLTTTGQVTSPVKGASFVTSTNPR.[K]	P49916	DNA ligase 3 OS=Homo sapiens OX=9606 GN=LIG3 PE=1 SV=2	P49916 [200-224]	3235.86		1.2251			1.47819	3.45787		2.1598						AKLTT		[Q].AKLTTT
[Q].SINEWAAQTTDGKLPEVTKDVER.[T]	P50454	Serpin H1 OS=Homo sapiens OX=9606 GN=SERPINH1 PE=1 SV=2	P50454 [172-194]	3274.79	1.63519	1.5425	1.62565	1.657	2.21423		2.20166	1.56572				1.12349		SINEW		[Q].SINEWA
[Q].SQLLSLEKEVEEYKNFRPDDPTR.[K]	P50570	Dynamin-2 OS=Homo sapiens OX=9606 GN=DNM2 PE=1 SV=2	P50570 [302-324]	3480.89	1.37942	2.1136	3.54897		3.57416		2.65643							SQLLS		[Q].SQLLSL
[Q].YDDICKIDFGTHISGR.[I]	P50579	Methionine aminopeptidase 2 OS=Homo sapiens OX=9606 GN=METAP2 PE=1 SV=1	P50579 [244-259]	2355.22			1.83438	1.26725										YDDIC		[Q].YDDICK
[Q].ALAKDPKLQQGYNAMGFSQGGQFLR.[A]	P50897	Palmitoyl-protein thioesterase 1 OS=Homo sapiens OX=9606 GN=PPT1 PE=1 SV=1	P50897 [98-122]	3428.87	2.90107		1.72205		2.35357	2.17008		1.31212						ALAKD		[Q].ALAKDP
[Q].SKFTSGAFLSPSVSVQECR.[T]	P52948	Nuclear pore complex protein Nup98-Nup96 OS=Homo sapiens OX=9606 GN=NUP98 PE=1 SV=4	P52948 [1051-1069]	2545.35	1.49114		1.92703		2.12598		1.76123		1.75213					SKFTS		[Q].SKFTSG
[Q].GKSTTLFSR.[H]	P53396	ATP-citrate synthase OS=Homo sapiens OX=9606 GN=ACLY PE=1 SV=3	P53396 [487-495]	1454.87				2.98835				2.83914						GKSTT		[Q].GKSTTL
[Q].GVNVISVKDNDSLAAR.[L]	P54886	Delta-1-pyrroline-5-carboxylate synthase OS=Homo sapiens OX=9606 GN=ALDH18A1 PE=1 SV=2	P54886 [237-252]	2116.21	2.70874	1.84048	3.03946	1.63426		1.61013								GVNVI		[Q].GVNVIS
[Q].AQQDAVNIVCHSKTR.[S]	P55036	26S proteasome non-ATPase regulatory subunit 4 OS=Homo sapiens OX=9606 GN=PSMD4 PE=1 SV=1	P55036 [28-42]	2185.19		1.48087	2.52013	3.03941	3.29359	1.63758	3.00134		3.29575	1.46436	2.33724	1.47263		AQQDA		[Q].AQQDAV
[Q].TGTGTLKIDFVGELNDKMKGFYR.[S]	P55786	Puromycin-sensitive aminopeptidase OS=Homo sapiens OX=9606 GN=NPEPPS PE=1 SV=2	P55786 [139-161]	3522.98						3.01998								TGTGT		[Q].TGTGTL
[Q].SSQHLFLDLPKLEKR.[L]	P56192	Methionine--tRNA ligase, cytoplasmic OS=Homo sapiens OX=9606 GN=MARS PE=1 SV=2	P56192 [446-460]	2498.51	3.4332		2.16471											SSQHL		[Q].SSQHLF
[Q].SVEQIREVASGAAR.[I]	P56545	C-terminal-binding protein 2 OS=Homo sapiens OX=9606 GN=CTBP2 PE=1 SV=1	P56545 [164-177]	1701.94								1.21791						SVEQI		[Q].SVEQIR
[Q].SLLGPSSKFR.[H]	P57737	Coronin-7 OS=Homo sapiens OX=9606 GN=CORO7 PE=1 SV=2	P57737 [465-474]	1549.95	1.69033	2.18687	1.30822	1.70527										SLLGP		[Q].SLLGPS
[Q].ASQDENFGNTTPR.[N]	P57740	Nuclear pore complex protein Nup107 OS=Homo sapiens OX=9606 GN=NUP107 PE=1 SV=1	P57740 [36-48]	1665.8		2.46816		2.43264		1.87036		4.13804			0.859169			ASQDE		[Q].ASQDEN
[Q].GEGQGHLSQKKTVTIPSGSTLAFR.[V]	P57764	Gasdermin-D OS=Homo sapiens OX=9606 GN=GSDMD PE=1 SV=1	P57764 [194-217]	3186.82			1.25884		1.97116		2.03797	1.65051			2.23427	1.59564		GEGQG		[Q].GEGQGH
[Q].SSTGFQPYCLVVR.[K]	P57764	Gasdermin-D OS=Homo sapiens OX=9606 GN=GSDMD PE=1 SV=1	P57764 [30-42]	1742.91						2.10607		2.51582						SSTGF		[Q].SSTGFQ
[Q].AALCLENFSSQVVER.[H]	P59998	Actin-related protein 2/3 complex subunit 4 OS=Homo sapiens OX=9606 GN=ARPC4 PE=1 SV=3	P59998 [18-32]	1952.01						1.29825								AALCL		[Q].AALCLE
[Q].TVAKNKDQGTYEDYVEGLR.[V]	P60660	Myosin light polypeptide 6 OS=Homo sapiens OX=9606 GN=MYL6 PE=1 SV=2	P60660 [76-94]	2873.56							3.5724							TVAKN		[Q].TVAKNK
[Q].GVMVGMGQKDSYVGDEAQSKR.[G]	P60709;P62736;P63261	Actin, cytoplasmic 1 OS=Homo sapiens OX=9606 GN=ACTB PE=1 SV=1 Actin, aortic smooth muscle OS=Homo sapiens OX=9606 GN=ACTA2 PE=1 SV=1 Actin, cytoplasmic 2 OS=Homo sapiens OX=9606 GN=ACTG1 PE=1 SV=1	P60709 [42-62];P62736 [44-64];P63261 [42-62]	2945.54	1.44815	1.40333	2.09386											GVMVG		[Q].GVMVGM
[Q].SKNAGAVIGKGGKNIKALR.[T]	P61978	Heterogeneous nuclear ribonucleoprotein K OS=Homo sapiens OX=9606 GN=HNRNPK PE=1 SV=1	P61978 [51-69]	3027.95	4.1712	3.77656		2.72086	3.92999									SKNAG		[Q].SKNAGA
[Q].SVQVFGR.[K]	P62249	40S ribosomal protein S16 OS=Homo sapiens OX=9606 GN=RPS16 PE=1 SV=2	P62249 [9-15]	1021.6	1.82356	1.22064				2.07175		1.6104						SVQVF		[Q].SVQVFG
[Q].AYPALVVEKMLKALKLNSNEAR.[L]	P78527	DNA-dependent protein kinase catalytic subunit OS=Homo sapiens OX=9606 GN=PRKDC PE=1 SV=3	P78527 [3441-3462]	3391.03	2.60786													AYPAL		[Q].AYPALV
[Q].AKSLLPEKTVTR.[D]	P82933	28S ribosomal protein S9, mitochondrial OS=Homo sapiens OX=9606 GN=MRPS9 PE=1 SV=2	P82933 [181-192]	2030.29	3.86795	2.82465	2.06442		2.45922	2.00966	1.99292		2.45244		2.20638			AKSLL		[Q].AKSLLP
[Q].RAPQCLGKFIEIAAR.[K]	Q00839	Heterogeneous nuclear ribonucleoprotein U OS=Homo sapiens OX=9606 GN=HNRNPU PE=1 SV=6	Q00839 [558-572]	2188.28	1.28307				1.49464		1.41171							RAPQC		[Q].RAPQCL
[Q].AAYAGDKADDIQKR.[E]	Q01082	Spectrin beta chain, non-erythrocytic 1 OS=Homo sapiens OX=9606 GN=SPTBN1 PE=1 SV=2	Q01082 [1872-1885]	2209.25	2.25251		2.13821	3.35771			2.48929	2.16641			2.38925	1.99091		AAYAG		[Q].AAYAGD
[Q].ALSQEGKSTDEVDSKR.[L]	Q01082	Spectrin beta chain, non-erythrocytic 1 OS=Homo sapiens OX=9606 GN=SPTBN1 PE=1 SV=2	Q01082 [1445-1460]	2437.35	3.21071	2.09125	4.1392	2.05806										ALSQE		[Q].ALSQEG
[Q].SDDYGKDLTSVNILLKKQQMLENQMEVR.[K]	Q01082	Spectrin beta chain, non-erythrocytic 1 OS=Homo sapiens OX=9606 GN=SPTBN1 PE=1 SV=2	Q01082 [1405-1432]	4244.31			2.96529				2.39252							SDDYG		[Q].SDDYGK
[Q].SQAQALSQEGKSTDEVDSKR.[L]	Q01082	Spectrin beta chain, non-erythrocytic 1 OS=Homo sapiens OX=9606 GN=SPTBN1 PE=1 SV=2	Q01082 [1441-1460]	2851.54			1.8103	1.79396										SQAQA		[Q].SQAQAL
[Q].ASTAAPEAR.[G]	Q01433	AMP deaminase 2 OS=Homo sapiens OX=9606 GN=AMPD2 PE=1 SV=2	Q01433 [79-87]	1102.61												1.44587		ASTAA		[Q].ASTAAP
[Q].SLVEAQPNVDKLVEDHLAVQSLIR.[A]	Q02218	2-oxoglutarate dehydrogenase, mitochondrial OS=Homo sapiens OX=9606 GN=OGDH PE=1 SV=3	Q02218 [112-135]	3131.78	1.68122	2.39861	1.69314	1.83665										SLVEA		[Q].SLVEAQ
[Q].SHAKSPPSPVER.[E]	Q02952	A-kinase anchor protein 12 OS=Homo sapiens OX=9606 GN=AKAP12 PE=1 SV=4	Q02952 [1324-1335]	1750							1.77652							SHAKS		[Q].SHAKSP
[Q].SHIPVLDKGR.[A]	Q03001	Dystonin OS=Homo sapiens OX=9606 GN=DST PE=1 SV=4	Q03001 [7109-7118]	1579.97		2.98605	2.8355	2.9405			1.7354							SHIPV		[Q].SHIPVL
[Q].GINCGPDFTPSFANLGR.[T]	Q04637	Eukaryotic translation initiation factor 4 gamma 1 OS=Homo sapiens OX=9606 GN=EIF4G1 PE=1 SV=4	Q04637 [659-675]	2052.02						1.73305		1.4641	1.33182	1.74886				GINCG		[Q].GINCGP
[Q].QAVPTESTDNR.[R]	Q04637	Eukaryotic translation initiation factor 4 gamma 1 OS=Homo sapiens OX=9606 GN=EIF4G1 PE=1 SV=4	Q04637 [1128-1138]	1446.74						3.01194		2.10389						QAVPT		[Q].QAVPTE
[Q].GQQLNPYLR.[L]	Q05086	Ubiquitin-protein ligase E3A OS=Homo sapiens OX=9606 GN=UBE3A PE=1 SV=4	Q05086 [516-524]	1317.75				1.38227										GQQLN		[Q].GQQLNP
[Q].AAIVSKIDSR.[L]	Q05682	Caldesmon OS=Homo sapiens OX=9606 GN=CALD1 PE=1 SV=3	Q05682 [669-678]	1517.94			1.56101	2.2625			2.33725	1.75569						AAIVS		[Q].AAIVSK
[Q].SATPTTIKVINSSAKAAKVQR.[A]	Q06546	GA-binding protein alpha chain OS=Homo sapiens OX=9606 GN=GABPA PE=1 SV=1	Q06546 [278-298]	3087.9	1.56027				2.99381		1.91814							SATPT		[Q].SATPTT
[Q].ATFGTFESILR.[S]	Q07065	Cytoskeleton-associated protein 4 OS=Homo sapiens OX=9606 GN=CKAP4 PE=1 SV=2	Q07065 [167-177]	1470.82	1.33047		1.55607	1.19592										ATFGT		[Q].ATFGTF
[Q].GRLEGLGSSEADQDGLASTVR.[S]	Q07065	Cytoskeleton-associated protein 4 OS=Homo sapiens OX=9606 GN=CKAP4 PE=1 SV=2	Q07065 [453-473]	2347.21							1.70293				1.23051			GRLEG		[Q].GRLEGL
[Q].SNFSSYSSKGKPPEADGVDR.[S]	Q07157	Tight junction protein ZO-1 OS=Homo sapiens OX=9606 GN=TJP1 PE=1 SV=3	Q07157 [1393-1412]	2815.48	1.91249	1.39772	3.75379		2.40872	2.50082	2.98025	2.98564						SNFSS		[Q].SNFSSY
[Q].AAKSGKEELDR.[G]	Q08378	Golgin subfamily A member 3 OS=Homo sapiens OX=9606 GN=GOLGA3 PE=1 SV=2	Q08378 [784-794]	1891.12	3.92441		3.83913											AAKSG		[Q].AAKSGK
[Q].AQVQDNEGLSR.[L]	Q08379	Golgin subfamily A member 2 OS=Homo sapiens OX=9606 GN=GOLGA2 PE=1 SV=3	Q08379 [485-495]	1445.75	1.65136	1.46348	1.53565					3.11771						AQVQD		[Q].AQVQDN
[Q].SEQHVKR.[E]	Q08379	Golgin subfamily A member 2 OS=Homo sapiens OX=9606 GN=GOLGA2 PE=1 SV=3	Q08379 [572-578]	1341.8		3.26704		2.3398										SEQHV		[Q].SEQHVK
[Q].GAGHSKLQVTMPGIKVGGSGVNVNAKGLDLGGR.[G]	Q09666	Neuroblast differentiation-associated protein AHNAK OS=Homo sapiens OX=9606 GN=AHNAK PE=1 SV=2	Q09666 [238-270]	4107.36	3.10874		2.45319				2.76261				1.33046			GAGHS		[Q].GAGHSK
[Q].GDVKGPQVALKGSR.[V]	Q09666	Neuroblast differentiation-associated protein AHNAK OS=Homo sapiens OX=9606 GN=AHNAK PE=1 SV=2	Q09666 [527-540]	2099.29	1.90288		1.90471	1.7654										GDVKG		[Q].GDVKGP
[Q].GSGSHGLTIAQR.[D]	Q09666	Neuroblast differentiation-associated protein AHNAK OS=Homo sapiens OX=9606 GN=AHNAK PE=1 SV=2	Q09666 [17-28]	1412.78	1.64105													GSGSH		[Q].GSGSHG
[Q].GSGVSLASKKSR.[L]	Q09666	Neuroblast differentiation-associated protein AHNAK OS=Homo sapiens OX=9606 GN=AHNAK PE=1 SV=2	Q09666 [5850-5861]	1864.16		1.22459		1.42269			2.31492	2.5049						GSGVS		[Q].GSGVSL
[Q].SGEVTQLLNTMGHHTVGLKLHR.[K]	Q09666	Neuroblast differentiation-associated protein AHNAK OS=Homo sapiens OX=9606 GN=AHNAK PE=1 SV=2	Q09666 [67-88]	2902.61			1.29453		2.70414		2.82769	2.81613						SGEVT		[Q].SGEVTQ
[Q].VTMPGIKVGGSGVNVNAKGLDLGGR.[G]	Q09666	Neuroblast differentiation-associated protein AHNAK OS=Homo sapiens OX=9606 GN=AHNAK PE=1 SV=2	Q09666 [246-270]	3099.79	1.373		2.51699		1.86725	1.74106	2.63585							VTMPG		[Q].VTMPGI
[Q].AQKEPHPLQFLR.[E]	Q0PNE2	Elongator complex protein 6 OS=Homo sapiens OX=9606 GN=ELP6 PE=1 SV=1	Q0PNE2 [97-108]	1922.14			1.63512											AQKEP		[Q].AQKEPH
[Q].SSNIFTVAKR.[N]	Q10567	AP-1 complex subunit beta-1 OS=Homo sapiens OX=9606 GN=AP1B1 PE=1 SV=2	Q10567 [879-888]	1580.95	2.08342		1.73364	2.25051			1.93266				1.84701			SSNIF		[Q].SSNIFT
[Q].SVQEALEER.[S]	Q12851	Mitogen-activated protein kinase kinase kinase kinase 2 OS=Homo sapiens OX=9606 GN=MAP4K2 PE=1 SV=2	Q12851 [371-379]	1289.69			1.45065			1.38213	1.41794	1.30783				1.0542		SVQEA		[Q].SVQEAL
[Q].AALKVLAQKASEAQPPVAR.[T]	Q13428	Treacle protein OS=Homo sapiens OX=9606 GN=TCOF1 PE=1 SV=3	Q13428 [1075-1093]	2635.62	3.3882		3.53917											AALKV		[Q].AALKVL
[Q].AKASGKTSQVGAASAPAKESPR.[K]	Q13428	Treacle protein OS=Homo sapiens OX=9606 GN=TCOF1 PE=1 SV=3	Q13428 [362-383]	3015.77					3.75572	4.13229	1.46763	1.67997		3.5775	1.86858	1.70009		AKASG		[Q].AKASGK
[Q].AKGTNKLR.[K]	Q13428	Treacle protein OS=Homo sapiens OX=9606 GN=TCOF1 PE=1 SV=3	Q13428 [1119-1126]	1575.03			2.90008											AKGTN		[Q].AKGTNK
[Q].ASVVKVLTELLEQER.[K]	Q13428	Treacle protein OS=Homo sapiens OX=9606 GN=TCOF1 PE=1 SV=3	Q13428 [1313-1327]	2172.3					2.10854	2.47778	1.74153	2.2976						ASVVK		[Q].ASVVKV
[Q].STSVQAKGTNKLR.[K]	Q13428	Treacle protein OS=Homo sapiens OX=9606 GN=TCOF1 PE=1 SV=3	Q13428 [1114-1126]	2077.27	2.74569	2.21613			3.08658	3.62943		2.69857						STSVQ		[Q].STSVQA
[Q].AALLMQQEER.[A]	Q13435	Splicing factor 3B subunit 2 OS=Homo sapiens OX=9606 GN=SF3B2 PE=1 SV=2	Q13435 [154-163]	1433.76	2.07631	1.36335												AALLM		[Q].AALLMQ
[Q].GDHSLKEHELLEQQKR.[A]	Q13435	Splicing factor 3B subunit 2 OS=Homo sapiens OX=9606 GN=SF3B2 PE=1 SV=2	Q13435 [168-183]	2634.49	1.68053													GDHSL		[Q].GDHSLK
[Q].TQVSLLKQR.[L]	Q13439	Golgin subfamily A member 4 OS=Homo sapiens OX=9606 GN=GOLGA4 PE=1 SV=1	Q13439 [226-234]	1530.97				1.61164										TQVSL		[Q].TQVSLL
[Q].SNAPSSMMVKDEYVHDFEGQPSLSTEGHSIQTIQHPPSNR.[A]	Q13485	Mothers against decapentaplegic homolog 4 OS=Homo sapiens OX=9606 GN=SMAD4 PE=1 SV=1	Q13485 [150-189]	4928.36					1.57254									SNAPS		[Q].SNAPSS
[Q].GYESGSEEEGEIHEKAR.[N]	Q13523	Serine/threonine-protein kinase PRP4 homolog OS=Homo sapiens OX=9606 GN=PRPF4B PE=1 SV=3	Q13523 [139-155]	2365.17	3.10556	1.86457	2.80755	1.72265	3.87441	1.45116	1.88913	1.84687				0.836108		GYESG		[Q].GYESGS
[Q].GVSDQSFQVEEAKR.[I]	Q13753	Laminin subunit gamma-2 OS=Homo sapiens OX=9606 GN=LAMC2 PE=1 SV=2	Q13753 [860-873]	2038.1					2.59107				1.94613	3.3488				GVSDQ		[Q].GVSDQS
[Q].ADFNQLAELDR.[Q]	Q13813	Spectrin alpha chain, non-erythrocytic 1 OS=Homo sapiens OX=9606 GN=SPTAN1 PE=1 SV=3	Q13813 [2145-2155]	1520.79			1.37509	1.62295										ADFNQ		[Q].ADFNQL
[Q].AFADQLIAAGHYAKGDISSR.[R]	Q13813	Spectrin alpha chain, non-erythrocytic 1 OS=Homo sapiens OX=9606 GN=SPTAN1 PE=1 SV=3	Q13813 [1506-1525]	2549.39			2.35411	1.62049			1.42641	3.16004			2.22282	2.56681		AFADQ		[Q].AFADQL
[Q].AFEQFGQQLLAHGHYASPEIKQKLDILDQER.[A]	Q13813	Spectrin alpha chain, non-erythrocytic 1 OS=Homo sapiens OX=9606 GN=SPTAN1 PE=1 SV=3	Q13813 [1397-1427]	4297.33			1.54889											AFEQF		[Q].AFEQFG
[Q].GKVQKHQAFEAELSANQSR.[I]	Q13813	Spectrin alpha chain, non-erythrocytic 1 OS=Homo sapiens OX=9606 GN=SPTAN1 PE=1 SV=3	Q13813 [609-627]	2815.58	2.51786		1.40606											GKVQK		[Q].GKVQKH
[Q].SLIVTER.[V]	Q14126	Desmoglein-2 OS=Homo sapiens OX=9606 GN=DSG2 PE=1 SV=2	Q14126 [960-966]	1046.64		1.44022				2.16066								SLIVT		[Q].SLIVTE
[Q].ALNEVKGR.[I]	Q14204	Cytoplasmic dynein 1 heavy chain 1 OS=Homo sapiens OX=9606 GN=DYNC1H1 PE=1 SV=5	Q14204 [3752-3759]	1344.84				1.66789										ALNEV		[Q].ALNEVK
[Q].ALTIYEGKFGR.[L]	Q14204	Cytoplasmic dynein 1 heavy chain 1 OS=Homo sapiens OX=9606 GN=DYNC1H1 PE=1 SV=5	Q14204 [1279-1289]	1713.01		1.69508												ALTIY		[Q].ALTIYE
[Q].ANYRPLPSLELISSFQPKR.[K]	Q14241	Elongin-A OS=Homo sapiens OX=9606 GN=ELOA PE=1 SV=2	Q14241 [519-537]	2674.54		1.83853							1.70537	2.6688				ANYRP		[Q].ANYRPL
[Q].ADRVDKSAVGFDYQGKTEKHESQR.[D]	Q14247	Src substrate cortactin OS=Homo sapiens OX=9606 GN=CTTN PE=1 SV=2	Q14247 [166-189]	3668					2.63614									ADRVD		[Q].ADRVDK
[Q].GLNSKVAVGQEQAFSVNTR.[G]	Q14315	Filamin-C OS=Homo sapiens OX=9606 GN=FLNC PE=1 SV=3	Q14315 [973-991]	2463.37			1.77622	2.02134										GLNSK		[Q].GLNSKV
[Q].AYEDPGGKNVR.[R]	Q14573	Inositol 1,4,5-trisphosphate receptor type 3 OS=Homo sapiens OX=9606 GN=ITPR3 PE=1 SV=2	Q14573 [904-914]	1663.92	1.53294	1.98549	1.76216											AYEDP		[Q].AYEDPG
[Q].GSGETPQTDVR.[W]	Q14697	Neutral alpha-glucosidase AB OS=Homo sapiens OX=9606 GN=GANAB PE=1 SV=3	Q14697 [344-354]	1375.7	2.16471	1.20712	2.17671											GSGET		[Q].GSGETP
[Q].AKLKAQALAIETEAELQR.[V]	Q14764	Major vault protein OS=Homo sapiens OX=9606 GN=MVP PE=1 SV=4	Q14764 [744-761]	2670.61	2.22698	2.84148	1.25146		2.45309	1.93011	2.24127		1.71276		1.94233	1.14276		AKLKA		[Q].AKLKAQ
[Q].AEQAAQQVVR.[E]	Q14789	Golgin subfamily B member 1 OS=Homo sapiens OX=9606 GN=GOLGB1 PE=1 SV=2	Q14789 [211-220]	1328.75	1.78606	1.20204												AEQAA		[Q].AEQAAQ
[Q].NKESEVLEGAER.[V]	Q14789	Golgin subfamily B member 1 OS=Homo sapiens OX=9606 GN=GOLGB1 PE=1 SV=2	Q14789 [842-853]	1819	1.96669	1.53523		1.24947										NKESE		[Q].NKESEV
[Q].SYENVSNEAER.[I]	Q14789	Golgin subfamily B member 1 OS=Homo sapiens OX=9606 GN=GOLGB1 PE=1 SV=2	Q14789 [1621-1631]	1526.73		1.63987												SYENV		[Q].SYENVS
[Q].SELQSQVR.[Y]	Q14847	LIM and SH3 domain protein 1 OS=Homo sapiens OX=9606 GN=LASP1 PE=1 SV=2	Q14847 [78-85]	1175.66					-2.89774						-1.42961			SELQS		[Q].SELQSQ
[Q].SYGGYKEPAAPVSIQR.[S]	Q14847	LIM and SH3 domain protein 1 OS=Homo sapiens OX=9606 GN=LASP1 PE=1 SV=2	Q14847 [182-197]	2181.21	1.73162	1.66539	1.67197	2.82036										SYGGY		[Q].SYGGYK
[Q].ACVETAR.[Q]	Q14980	Nuclear mitotic apparatus protein 1 OS=Homo sapiens OX=9606 GN=NUMA1 PE=1 SV=2	Q14980 [657-663]	1035.55	2.0667	1.52364												ACVET		[Q].ACVETA
[Q].AEQAAAEKR.[H]	Q14980	Nuclear mitotic apparatus protein 1 OS=Homo sapiens OX=9606 GN=NUMA1 PE=1 SV=2	Q14980 [1372-1380]	1431.83		2.16844		1.34088										AEQAA		[Q].AEQAAA
[Q].GQLEEKAQELGHSQSALASAQR.[E]	Q14980	Nuclear mitotic apparatus protein 1 OS=Homo sapiens OX=9606 GN=NUMA1 PE=1 SV=2	Q14980 [1169-1190]	2796.5	2.35131		1.96534											GQLEE		[Q].GQLEEK
[Q].SSISNLSQAKEELEQASQAHGAR.[L]	Q14980	Nuclear mitotic apparatus protein 1 OS=Homo sapiens OX=9606 GN=NUMA1 PE=1 SV=2	Q14980 [473-495]	2899.53											0.829936			SSISN		[Q].SSISNL
[Q].ACSKNQTEDSLR.[K]	Q14BN4	Sarcolemmal membrane-associated protein OS=Homo sapiens OX=9606 GN=SLMAP PE=1 SV=1	Q14BN4 [226-237]	1866.97	1.66065													ACSKN		[Q].ACSKNQ
[Q].AAEVKVDGSEPKLSKNELKR.[R]	Q15046	Lysine--tRNA ligase OS=Homo sapiens OX=9606 GN=KARS1 PE=1 SV=3	Q15046 [6-25]	3344.03	2.20266	2.70927	2.44905	2.45408	3.30436	2.36197		1.77704						AAEVK		[Q].AAEVKV
[Q].ADSEKLR.[Q]	Q15057	Arf-GAP with coiled-coil, ANK repeat and PH domain-containing protein 2 OS=Homo sapiens OX=9606 GN=ACAP2 PE=1 SV=3	Q15057 [343-349]	1276.76	2.75872	1.64615												ADSEK		[Q].ADSEKL
[Q].AEAEKQKEEAER.[E]	Q15149	Plectin OS=Homo sapiens OX=9606 GN=PLEC PE=1 SV=3	Q15149 [1797-1808]	2105.18	1.99041	1.80946	2.03784	1.44175										AEAEK		[Q].AEAEKQ
[Q].AEEVAQQKSLAQAEAEKQKEEAER.[E]	Q15149	Plectin OS=Homo sapiens OX=9606 GN=PLEC PE=1 SV=3	Q15149 [1785-1808]	3617	3.50845	4.53785	3.86801	4.06614	5.97312	4.19455	4.01314	4.76404						AEEVA		[Q].AEEVAQ
[Q].AMKKELIPTEEALR.[L]	Q15149	Plectin OS=Homo sapiens OX=9606 GN=PLEC PE=1 SV=3	Q15149 [3922-3935]	2332.39			2.31418											AMKKE		[Q].AMKKEL
[Q].AQAAAEKLR.[K]	Q15149	Plectin OS=Homo sapiens OX=9606 GN=PLEC PE=1 SV=3	Q15149 [2268-2276]	1415.87	2.70136	2.27545	2.11446	1.96125										AQAAA		[Q].AQAAAE
[Q].SLEQGAQEESR.[C]	Q15149	Plectin OS=Homo sapiens OX=9606 GN=PLEC PE=1 SV=3	Q15149 [1108-1118]	1462.73		1.29259	2.31264	1.16408		2.78445	1.27281	1.64612						SLEQG		[Q].SLEQGA
[Q].SVQRRPELEDSTLR.[Y]	Q15149	Plectin OS=Homo sapiens OX=9606 GN=PLEC PE=1 SV=3	Q15149 [647-660]	1915.06					1.66447	2.60654	3.45591	2.42229	1.62268	1.31348	1.19872	2.38149		SVQRR		[Q].SVQRRP
[Q].SNKTFNLEKQNHTPR.[K]	Q15233	Non-POU domain-containing octamer-binding protein OS=Homo sapiens OX=9606 GN=NONO PE=1 SV=4	Q15233 [3-17]	2501.42	4.14086	2.79326	3.82996	1.80624	2.12604	1.87277	2.14273	2.06253	1.78138	1.7456	1.38795	1.60224		SNKTF		[Q].SNKTFN
[Q].AAQDDLGHLR.[T]	Q15276	Rab GTPase-binding effector protein 1 OS=Homo sapiens OX=9606 GN=RABEP1 PE=1 SV=2	Q15276 [66-75]	1324.72							1.36703	1.31353		1.93688		1.97417		AAQDD		[Q].AAQDDL
[Q].AVMKETVRDYEHQFHLR.[L]	Q15276	Rab GTPase-binding effector protein 1 OS=Homo sapiens OX=9606 GN=RABEP1 PE=1 SV=2	Q15276 [119-135]	2633.4					1.7938		1.40776							AVMKE		[Q].AVMKET
[Q].SSKADSLLAVVKR.[E]	Q15424;Q14151	Scaffold attachment factor B1 OS=Homo sapiens OX=9606 GN=SAFB PE=1 SV=4 Scaffold attachment factor B2 OS=Homo sapiens OX=9606 GN=SAFB2 PE=1 SV=1	Q15424 [283-295];Q14151 [282-294]	2061.3	1.78862	3.08369	4.10402	2.2714										SSKAD		[Q].SSKADS
[Q].GFLAAEQDIR.[E]	Q15631	Translin OS=Homo sapiens OX=9606 GN=TSN PE=1 SV=1	Q15631 [12-21]	1348.74			1.60681	1.58047										GFLAA		[Q].GFLAAE
[Q].NAHQQKLTEISR.[R]	Q15643	Thyroid receptor-interacting protein 11 OS=Homo sapiens OX=9606 GN=TRIP11 PE=1 SV=3	Q15643 [241-252]	1883.09	2.91367													NAHQQ		[Q].NAHQQK
[Q].SKTIKVSYARPSSEVIKDANLYISGLPR.[T]	Q15717	ELAV-like protein 1 OS=Homo sapiens OX=9606 GN=ELAVL1 PE=1 SV=2	Q15717 [88-115]	4009.36			1.87878				1.6082							SKTIK		[Q].SKTIKV
[Q].TKSNLTGSGSINIVGTPLAVR.[A]	Q15723	ETS-related transcription factor Elf-2 OS=Homo sapiens OX=9606 GN=ELF2 PE=1 SV=2	Q15723 [474-494]	2543.49					1.96555									TKSNL		[Q].TKSNLT
[Q].SEATQHKSPVPQESQER.[A]	Q15776	Zinc finger protein with KRAB and SCAN domains 8 OS=Homo sapiens OX=9606 GN=ZKSCAN8 PE=1 SV=2	Q15776 [170-186]	2396.26	1.69535													SEATQ		[Q].SEATQH
[Q].ALQKEKETLAVNYEKEEEFLTNELSR.[K]	Q16204	Coiled-coil domain-containing protein 6 OS=Homo sapiens OX=9606 GN=CCDC6 PE=1 SV=2	Q16204 [122-147]	4028.24					1.94576									ALQKE		[Q].ALQKEK
[Q].HSEKMAQYLEEER.[H]	Q16204	Coiled-coil domain-containing protein 6 OS=Homo sapiens OX=9606 GN=CCDC6 PE=1 SV=2	Q16204 [283-295]	2124.08	2.76226		4.19148		2.22428	1.60344								HSEKM		[Q].HSEKMA
[Q].SSCSSTSGGGGGGGGGGGGGKSGGIVISPFRLEELTNR.[L]	Q16204	Coiled-coil domain-containing protein 6 OS=Homo sapiens OX=9606 GN=CCDC6 PE=1 SV=2	Q16204 [25-62]	3911.97					3.22798				2.1528		2.55213			SSCSS		[Q].SSCSST
[Q].AEAQQLR.[K]	Q16543	Hsp90 co-chaperone Cdc37 OS=Homo sapiens OX=9606 GN=CDC37 PE=1 SV=1	Q16543 [86-92]	1044.6	2.1721													AEAQQ		[Q].AEAQQL
[Q].AANERNVSTR.[Q]	Q16658	Fascin OS=Homo sapiens OX=9606 GN=FSCN1 PE=1 SV=3	Q16658 [267-276]	1346.73				1.13439										AANER		[Q].AANERN
[Q].GHQLEKR.[L]	Q2M1Z3	Rho GTPase-activating protein 31 OS=Homo sapiens OX=9606 GN=ARHGAP31 PE=1 SV=2	Q2M1Z3 [936-942]	1325.81								3.20843						GHQLE		[Q].GHQLEK
[Q].GLQGHQLEKR.[L]	Q2M1Z3	Rho GTPase-activating protein 31 OS=Homo sapiens OX=9606 GN=ARHGAP31 PE=1 SV=2	Q2M1Z3 [933-942]	1623.97								1.292						GLQGH		[Q].GLQGHQ
[Q].AAAAEASLNKSKSATTTPSGSPR.[T]	Q2M2I8	AP2-associated protein kinase 1 OS=Homo sapiens OX=9606 GN=AAK1 PE=1 SV=3	Q2M2I8 [658-680]	2890.62	1.94083	2.0628	2.12528		3.37566	2.89288	2.68132	2.04829	2.01761					AAAAE		[Q].AAAAEA
[Q].FQFAEVKEALKQR.[E]	Q32MZ4	Leucine-rich repeat flightless-interacting protein 1 OS=Homo sapiens OX=9606 GN=LRRFIP1 PE=1 SV=2	Q32MZ4 [232-244]	2281.36	3.88676		3.85124		3.64638		3.48413		3.68023		3.33226			FQFAE		[Q].FQFAEV
[Q].SVEDFVPDDRLDR.[S]	Q3YEC7	Rab-like protein 6 OS=Homo sapiens OX=9606 GN=RABL6 PE=1 SV=2	Q3YEC7 [389-401]	1791.91					1.68451		1.88309							SVEDF		[Q].SVEDFV
[Q].AENTALQKNVAALQER.[Y]	Q4V328	GRIP1-associated protein 1 OS=Homo sapiens OX=9606 GN=GRIPAP1 PE=1 SV=2	Q4V328 [142-157]	2214.26	1.52185	1.37625	1.50286	1.43184	3.28549			1.41217						AENTA		[Q].AENTAL
[Q].GAGTVTMGSGEEPGQSGASLR.[T]	Q53GL7	Protein mono-ADP-ribosyltransferase PARP10 OS=Homo sapiens OX=9606 GN=PARP10 PE=1 SV=2	Q53GL7 [289-309]	2194.06							1.34269							GAGTV		[Q].GAGTVT
[Q].AAKAGLEDECKTLR.[Q]	Q5JRA6	Transport and Golgi organization protein 1 homolog OS=Homo sapiens OX=9606 GN=MIA3 PE=1 SV=1	Q5JRA6 [1504-1517]	2249.29		1.80764	2.70272	1.55771										AAKAG		[Q].AAKAGL
[Q].NDSILKSELGNQSPSTSSR.[Q]	Q5JTV8	Torsin-1A-interacting protein 1 OS=Homo sapiens OX=9606 GN=TOR1AIP1 PE=1 SV=2	Q5JTV8 [303-321]	2478.32	2.74971		2.37489	2.33										NDSIL		[Q].NDSILK
[Q].SAGSAMPTSSSFKHR.[I]	Q5SW79	Centrosomal protein of 170 kDa OS=Homo sapiens OX=9606 GN=CEP170 PE=1 SV=1	Q5SW79 [1270-1284]	2025.06			2.3348		2.40911		1.95917	1.23178	1.87262		2.64337			SAGSA		[Q].SAGSAM
[Q].SLFIEEIHSVSAKNR.[A]	Q5T5P2	Sickle tail protein homolog OS=Homo sapiens OX=9606 GN=KIAA1217 PE=1 SV=2	Q5T5P2 [947-961]	2188.25	1.89075		1.49322		1.98279		2.16773	2.32158	1.36221	2.17475	2.68668			SLFIE		[Q].SLFIEE
[Q].SKISGYSTEHSR.[S]	Q5T9C2	Protein FAM102A OS=Homo sapiens OX=9606 GN=FAM102A PE=1 SV=2	Q5T9C2 [237-248]	1809.99			1.60057											SKISG		[Q].SKISGY
[Q].ANPFYDR.[Y]	Q5TC12	ATP synthase mitochondrial F1 complex assembly factor 1 OS=Homo sapiens OX=9606 GN=ATPAF1 PE=1 SV=1	Q5TC12 [73-79]	1111.57		2.31902												ANPFY		[Q].ANPFYD
[Q].SKVETAESR.[V]	Q5VTR2	E3 ubiquitin-protein ligase BRE1A OS=Homo sapiens OX=9606 GN=RNF20 PE=1 SV=2	Q5VTR2 [255-263]	1464.84			3.27624	1.74186		1.75588								SKVET		[Q].SKVETA
[Q].ALAEEPSQPHTR.[S]	Q5VV41	Rho guanine nucleotide exchange factor 16 OS=Homo sapiens OX=9606 GN=ARHGEF16 PE=1 SV=1	Q5VV41 [179-190]	1564.83					2.60032									ALAEE		[Q].ALAEEP
[Q].TAVVIANDIKSEAQEEIGDLKR.[R]	Q69YQ0	Cytospin-A OS=Homo sapiens OX=9606 GN=SPECC1L PE=1 SV=2	Q69YQ0 [755-776]	3086.77						2.51511	1.68221							TAVVI		[Q].TAVVIA
[Q].SQSLPCSSPR.[D]	Q6KC79	Nipped-B-like protein OS=Homo sapiens OX=9606 GN=NIPBL PE=1 SV=2	Q6KC79 [299-308]	1347.69						2.68781				1.81859				SQSLP		[Q].SQSLPC
[Q].AEEHGGLVR.[K]	Q6PKG0	La-related protein 1 OS=Homo sapiens OX=9606 GN=LARP1 PE=1 SV=2	Q6PKG0 [18-26]	1196.66	2.68125	2.38605	2.23365	1.4578		1.98159	1.79725	2.29082	3.15295	3.69121		2.39962		AEEHG		[Q].AEEHGG
[Q].GSASPSKVEGVHTPR.[Q]	Q6VY07	Phosphofurin acidic cluster sorting protein 1 OS=Homo sapiens OX=9606 GN=PACS1 PE=1 SV=2	Q6VY07 [492-506]	1967.11	2.6363			1.88499	2.56578	1.66758	2.86561	1.77906	1.96707	1.14836	1.3407			GSASP		[Q].GSASPS
[Q].AHEAAHAAAGPGEVLAKEPPAPR.[A]	Q6ZN55	Zinc finger protein 574 OS=Homo sapiens OX=9606 GN=ZNF574 PE=1 SV=2	Q6ZN55 [684-706]	2705.49							1.36001							AHEAA		[Q].AHEAAH
[Q].SGGSSGGPAVPTVQR.[G]	Q7KZF4	Staphylococcal nuclease domain-containing protein 1 OS=Homo sapiens OX=9606 GN=SND1 PE=1 SV=1	Q7KZF4 [7-21]	1585.85	2.10586	1.23546												SGGSS		[Q].SGGSSG
[Q].AKVDALEKSNTKLTEELAVANNR.[I]	Q7L099	Protein RUFY3 OS=Homo sapiens OX=9606 GN=RUFY3 PE=1 SV=1	Q7L099 [283-305]	3431					3.10009		2.44417							AKVDA		[Q].AKVDAL
[Q].GVDLSPDITR.[Q]	Q7L775	EPM2A-interacting protein 1 OS=Homo sapiens OX=9606 GN=EPM2AIP1 PE=1 SV=1	Q7L775 [142-151]	1301.73	1.4645													GVDLS		[Q].GVDLSP
[Q].ATVVSEQTR.[Q]	Q7Z589	BRCA2-interacting transcriptional repressor EMSY OS=Homo sapiens OX=9606 GN=EMSY PE=1 SV=2	Q7Z589 [677-685]	1219.68	2.97812													ATVVS		[Q].ATVVSE
[Q].SQVQKLTEENTTLR.[E]	Q86TG7	Retrotransposon-derived protein PEG10 OS=Homo sapiens OX=9606 GN=PEG10 PE=1 SV=2	Q86TG7 [32-45]	2105.2	2.49512	2.22829			2.70122	2.34847	1.26084			1.6307				SQVQK		[Q].SQVQKL
[Q].SSFTSSEQELER.[L]	Q86UP2	Kinectin OS=Homo sapiens OX=9606 GN=KTN1 PE=1 SV=1	Q86UP2 [1180-1191]	1628.8				1.18713										SSFTS		[Q].SSFTSS
[Q].GEVLALEEER.[A]	Q86UU1	Pleckstrin homology-like domain family B member 1 OS=Homo sapiens OX=9606 GN=PHLDB1 PE=1 SV=1	Q86UU1 [711-720]	1373.75							1.40029							GEVLA		[Q].GEVLAL
[Q].GFSTSHKEGVNQPAAVVMEDSSPHEALR.[C]	Q86V48	Leucine zipper protein 1 OS=Homo sapiens OX=9606 GN=LUZP1 PE=1 SV=2	Q86V48 [618-645]	3454.74					2.43796	1.39706	1.67398	1.29744			0.952047			GFSTS		[Q].GFSTSH
[Q].SLLDDANLRKNELETENR.[L]	Q86VS8	Protein Hook homolog 3 OS=Homo sapiens OX=9606 GN=HOOK3 PE=1 SV=2	Q86VS8 [494-511]	2588.4							1.88542							SLLDD		[Q].SLLDDA
[Q].ALGSEEETNHGKLDFNWVTR.[W]	Q86W92	Liprin-beta-1 OS=Homo sapiens OX=9606 GN=PPFIBP1 PE=1 SV=2	Q86W92 [707-726]	2761.43							1.38953							ALGSE		[Q].ALGSEE
[Q].ASQQDLEKELGIKHSLHR.[K]	Q86W92	Liprin-beta-1 OS=Homo sapiens OX=9606 GN=PPFIBP1 PE=1 SV=2	Q86W92 [681-698]	2776.6			1.96222	1.61722			1.52792	2.31891			1.49092			ASQQD		[Q].ASQQDL
[Q].KTLLEKASQEGR.[S]	Q86WJ1	Chromodomain-helicase-DNA-binding protein 1-like OS=Homo sapiens OX=9606 GN=CHD1L PE=1 SV=3	Q86WJ1 [600-611]	2047.25	2.66819													KTLLE		[Q].KTLLEK
[Q].GDLSEKEASLLDLKEHASSLASSGLKKDSR.[L]	Q8IUD2	ELKS/Rab6-interacting/CAST family member 1 OS=Homo sapiens OX=9606 GN=ERC1 PE=1 SV=1	Q8IUD2 [666-695]	4317.46			2.3772				2.92202				1.79345			GDLSE		[Q].GDLSEK
[Q].GDLKTTDIR.[I]	Q8IVF2	Protein AHNAK2 OS=Homo sapiens OX=9606 GN=AHNAK2 PE=1 SV=2	Q8IVF2 [2854-2862];[4504-4512]	1476.88	2.50194	2.81001									2.79896	2.28525		GDLKT		[Q].GDLKTT
[Q].TQPQPLLQQPQQKAGLLQPPVR.[I]	Q8IX12	Cell division cycle and apoptosis regulator protein 1 OS=Homo sapiens OX=9606 GN=CCAR1 PE=1 SV=2	Q8IX12 [263-284]	2923.72	1.2844	1.43837							1.09244					TQPQP		[Q].TQPQPL
[Q].GFLKNEKDNALLSAIEESR.[K]	Q8N1F7	Nuclear pore complex protein Nup93 OS=Homo sapiens OX=9606 GN=NUP93 PE=1 SV=2	Q8N1F7 [100-118]	2821.6	1.83689		1.36925											GFLKN		[Q].GFLKNE
[Q].SLNLSGNR.[L]	Q8N1G4	Leucine-rich repeat-containing protein 47 OS=Homo sapiens OX=9606 GN=LRRC47 PE=1 SV=1	Q8N1G4 [133-140]	1089.62						2.36431	2.15868			2.14046	1.19056	2.00278		SLNLS		[Q].SLNLSG
[Q].ALEQEQR.[Q]	Q8N3D4	EH domain-binding protein 1-like protein 1 OS=Homo sapiens OX=9606 GN=EHBP1L1 PE=1 SV=2	Q8N3D4 [1369-1375]	1102.61	1.99628				1.74135									ALEQE		[Q].ALEQEQ
[Q].AALLHDTVEDTDTTLDEVELHFGAQVR.[R]	Q8N4P3	Guanosine-3',5'-bis(diphosphate) 3'-pyrophosphohydrolase MESH1 OS=Homo sapiens OX=9606 GN=HDDC3 PE=1 SV=3	Q8N4P3 [57-83]	3224.63								1.33286						AALLH		[Q].AALLHD
[Q].NGPSQEELEIQR.[R]	Q8N8S7	Protein enabled homolog OS=Homo sapiens OX=9606 GN=ENAH PE=1 SV=2	Q8N8S7 [133-144]	1628.84						2.25473								NGPSQ		[Q].NGPSQE
[Q].ADWTLLCLR.[C]	Q8NAF0	Zinc finger protein 579 OS=Homo sapiens OX=9606 GN=ZNF579 PE=1 SV=2	Q8NAF0 [226-234]	1376.76											1.80324			ADWTL		[Q].ADWTLL
[Q].ATSMVQLQGGR.[F]	Q8NBJ7	Inactive C-alpha-formylglycine-generating enzyme 2 OS=Homo sapiens OX=9606 GN=SUMF2 PE=1 SV=2	Q8NBJ7 [27-37]	1392.75	-2.21259					-2.45894								ATSMV		[Q].ATSMVQ
[Q].AAAQTNSNAAGKQLR.[K]	Q8NC51	Plasminogen activator inhibitor 1 RNA-binding protein OS=Homo sapiens OX=9606 GN=SERBP1 PE=1 SV=2	Q8NC51 [57-71]	1959.11	2.07851		2.66482	2.02723	1.51871									AAAQT		[Q].AAAQTN
[Q].GEGKIIDR.[R]	Q8NC51	Plasminogen activator inhibitor 1 RNA-binding protein OS=Homo sapiens OX=9606 GN=SERBP1 PE=1 SV=2	Q8NC51 [119-126]	1345.82		1.93257												GEGKI		[Q].GEGKII
[Q].CLANATDGVR.[L]	Q8NDH3	Probable aminopeptidase NPEPL1 OS=Homo sapiens OX=9606 GN=NPEPL1 PE=1 SV=3	Q8NDH3 [170-179]	1305.68	1.50929													CLANA		[Q].CLANAT
[Q].SLEQSHLKELEDTLQVR.[H]	Q8TDY2	RB1-inducible coiled-coil protein 1 OS=Homo sapiens OX=9606 GN=RB1CC1 PE=1 SV=3	Q8TDY2 [982-998]	2483.39			2.16476		3.10428									SLEQS		[Q].SLEQSH
[Q].GGVLKLRPVGAKDGSENLAGKPALQIPSSR.[A]	Q8TF74	WAS/WASL-interacting protein family member 2 OS=Homo sapiens OX=9606 GN=WIPF2 PE=1 SV=1	Q8TF74 [90-119]	3932.36	2.80004	1.36308												GGVLK		[Q].GGVLKL
[Q].SSSDSSDEPAEKR.[E]	Q8WUF8	Cotranscriptional regulator FAM172A OS=Homo sapiens OX=9606 GN=FAM172A PE=2 SV=1	Q8WUF8 [215-227]	1852.93				1.48651										SSSDS		[Q].SSSDSS
[Q].GSSEGTGLSALLPQPKNLTVKETNR.[L]	Q92733	Proline-rich protein PRCC OS=Homo sapiens OX=9606 GN=PRCC PE=1 SV=1	Q92733 [173-197]	3284.88	1.8669								1.18582		1.19041			GSSEG		[Q].GSSEGT
[Q].ASGLSSTGSEVHQEDICSNSSR.[D]	Q92786	Prospero homeobox protein 1 OS=Homo sapiens OX=9606 GN=PROX1 PE=1 SV=2	Q92786 [113-134]	2537.17			2.59774											ASGLS		[Q].ASGLSS
[Q].ADLEVAAQKVVQLESKR.[K]	Q92817	Envoplakin OS=Homo sapiens OX=9606 GN=EVPL PE=1 SV=3	Q92817 [991-1007]	2571.54	2.6498	3.63018			2.81902									ADLEV		[Q].ADLEVA
[Q].SIGQNTEEPTER.[E]	Q92888	Rho guanine nucleotide exchange factor 1 OS=Homo sapiens OX=9606 GN=ARHGEF1 PE=1 SV=2	Q92888 [574-585]	1589.8			1.7601											SIGQN		[Q].SIGQNT
[Q].KGCTPSGEGADSEPR.[A]	Q92917	G-patch domain and KOW motifs-containing protein OS=Homo sapiens OX=9606 GN=GPKOW PE=1 SV=2	Q92917 [135-149]	2006	3.19498		1.55577											KGCTP		[Q].KGCTPS
[Q].GNPGGKTLEER.[R]	Q93052	Lipoma-preferred partner OS=Homo sapiens OX=9606 GN=LPP PE=1 SV=1	Q93052 [103-113]	1615.92	1.52852													GNPGG		[Q].GNPGGK
[Q].ASPLQILVKEEGPR.[A]	Q969V6	Myocardin-related transcription factor A OS=Homo sapiens OX=9606 GN=MRTFA PE=1 SV=1	Q969V6 [491-504]	1995.2							1.54327							ASPLQ		[Q].ASPLQI
[Q].FKPDDGTTPER.[I]	Q96AE4	Far upstream element-binding protein 1 OS=Homo sapiens OX=9606 GN=FUBP1 PE=1 SV=3	Q96AE4 [311-321]	1720.93	1.2552		1.98304											FKPDD		[Q].FKPDDG
[Q].GLEADCVR.[G]	Q96AQ6	Pre-B-cell leukemia transcription factor-interacting protein 1 OS=Homo sapiens OX=9606 GN=PBXIP1 PE=1 SV=1	Q96AQ6 [340-347]	1148.59	1.90557		1.8287	1.41015										GLEAD		[Q].GLEADC
[Q].AEKADLLGIVSELQLKLNSSGSSEDSFVEIR.[M]	Q96CV9	Optineurin OS=Homo sapiens OX=9606 GN=OPTN PE=1 SV=3	Q96CV9 [152-182]	4022.23							1.35824							AEKAD		[Q].AEKADL
[Q].LKLNSSGSSEDSFVEIR.[M]	Q96CV9	Optineurin OS=Homo sapiens OX=9606 GN=OPTN PE=1 SV=3	Q96CV9 [166-182]	2326.27			3.19073	1.4022										LKLNS		[Q].LKLNSS
[Q].GRPQDTKPGVKR.[T]	Q96EV2	RNA-binding protein 33 OS=Homo sapiens OX=9606 GN=RBM33 PE=1 SV=3	Q96EV2 [954-965]	2026.25					3.73908									GRPQD		[Q].GRPQDT
[Q].ALASTVNR.[D]	Q96EY7	Pentatricopeptide repeat domain-containing protein 3, mitochondrial OS=Homo sapiens OX=9606 GN=PTCD3 PE=1 SV=3	Q96EY7 [73-80]	1060.63	3.0535													ALAST		[Q].ALASTV
[Q].AAGSLVWGVR.[A]	Q96FS4	Signal-induced proliferation-associated protein 1 OS=Homo sapiens OX=9606 GN=SIPA1 PE=1 SV=1	Q96FS4 [577-586]	1244.73	1.80829													AAGSL		[Q].AAGSLV
[Q].WTKHDDSSDNFCEADDIQSPEAEYVDLLLNPER.[Y]	Q96HE7	ERO1-like protein alpha OS=Homo sapiens OX=9606 GN=ERO1A PE=1 SV=2	Q96HE7 [155-187]	4367.05	2.01229													WTKHD		[Q].WTKHDD
[Q].SKEFDPLGPLPPGWEKR.[T]	Q96J02	E3 ubiquitin-protein ligase Itchy homolog OS=Homo sapiens OX=9606 GN=ITCH PE=1 SV=2	Q96J02 [431-447]	2640.51	1.40502													SKEFD		[Q].SKEFDP
[Q].AKDEQGPIR.[C]	Q96KG9	N-terminal kinase-like protein OS=Homo sapiens OX=9606 GN=SCYL1 PE=1 SV=1	Q96KG9 [437-445]	1471.86	3.16082		2.51812											AKDEQ		[Q].AKDEQG
[Q].SVSAWPEKR.[G]	Q96KP4	Cytosolic non-specific dipeptidase OS=Homo sapiens OX=9606 GN=CNDP2 PE=1 SV=2	Q96KP4 [30-38]	1517.88		1.48423		1.73549										SVSAW		[Q].SVSAWP
[Q].AGANINAVDKQQR.[T]	Q96KQ7	Histone-lysine N-methyltransferase EHMT2 OS=Homo sapiens OX=9606 GN=EHMT2 PE=1 SV=3	Q96KQ7 [707-719]	1843.06			2.65141											AGANI		[Q].AGANIN
[Q].SDVQPVGHDYVEEVRNDEGKVIR.[F]	Q96KR1	Zinc finger RNA-binding protein OS=Homo sapiens OX=9606 GN=ZFR PE=1 SV=2	Q96KR1 [559-581]	3098.63			1.52671				1.26081		1.64202		0.837886			SDVQP		[Q].SDVQPV
[Q].GFGYSKEHGR.[T]	Q96N21	AP-4 complex accessory subunit Tepsin OS=Homo sapiens OX=9606 GN=TEPSIN PE=1 SV=1	Q96N21 [165-174]	1595.87			2.29746				2.95659				1.37857			GFGYS		[Q].GFGYSK
[Q].GHAFEAR.[I]	Q96RQ3	Methylcrotonoyl-CoA carboxylase subunit alpha, mitochondrial OS=Homo sapiens OX=9606 GN=MCCC1 PE=1 SV=3	Q96RQ3 [379-385]	1016.55	2.82258													GHAFE		[Q].GHAFEA
[Q].MGTNKCASQSGMTAYGTR.[R]	Q99439	Calponin-2 OS=Homo sapiens OX=9606 GN=CNN2 PE=1 SV=4	Q99439 [170-187]	2395.16			-1.53237											MGTNK		[Q].MGTNKC
[Q].SGVDIGVKYSEKQER.[N]	Q99439	Calponin-2 OS=Homo sapiens OX=9606 GN=CNN2 PE=1 SV=4	Q99439 [138-152]	2382.36		2.125			2.76948	2.8967	2.62245	2.00693						SGVDI		[Q].SGVDIG
[Q].TSGVSEFTKKR.[S]	Q99459	Cell division cycle 5-like protein OS=Homo sapiens OX=9606 GN=CDC5L PE=1 SV=2	Q99459 [282-292]	1927.16	3.32356	2.28109	2.96921	1.28025	4.31938	1.76406	2.81916	2.4109	3.46975	2.24745	1.38146			TSGVS		[Q].TSGVSE
[Q].SRPAAPPAPGPGQLTLR.[L]	Q99536	Synaptic vesicle membrane protein VAT-1 homolog OS=Homo sapiens OX=9606 GN=VAT1 PE=1 SV=2	Q99536 [66-82]	1915.11											1.0974	0.804406		SRPAA		[Q].SRPAAP
[Q].GLELGAAEKEEDYHTALRR.[L]	Q9BQS8	FYVE and coiled-coil domain-containing protein 1 OS=Homo sapiens OX=9606 GN=FYCO1 PE=1 SV=3	Q9BQS8 [321-339]	2616.41					1.53642									GLELG		[Q].GLELGA
[Q].SKEGECQQLREEVEQCQQLAEAR.[H]	Q9BQS8	FYVE and coiled-coil domain-containing protein 1 OS=Homo sapiens OX=9606 GN=FYCO1 PE=1 SV=3	Q9BQS8 [704-726]	3263.61					2.23723									SKEGE		[Q].SKEGEC
[Q].AAGAAQATPSHDAKGGGSSTVQR.[S]	Q9BT23	LIM domain-containing protein 2 OS=Homo sapiens OX=9606 GN=LIMD2 PE=1 SV=1	Q9BT23 [4-26]	2583.36				1.53152										AAGAA		[Q].AAGAAQ
[Q].GEGLSVTGTVCHVGKAEDR.[E]	Q9BTZ2	Dehydrogenase/reductase SDR family member 4 OS=Homo sapiens OX=9606 GN=DHRS4 PE=1 SV=3	Q9BTZ2 [78-96]	2430.28	2.14234													GEGLS		[Q].GEGLSV
[Q].GFQLTHSLGGGTGSGMGTLLLSKIR.[E]	Q9BUF5;P07437;P68371	Tubulin beta-6 chain OS=Homo sapiens OX=9606 GN=TUBB6 PE=1 SV=1 Tubulin beta chain OS=Homo sapiens OX=9606 GN=TUBB PE=1 SV=2 Tubulin beta-4B chain OS=Homo sapiens OX=9606 GN=TUBB4B PE=1 SV=1	Q9BUF5 [132-156];P07437 [132-156];P68371 [132-156]	2962.65			1.51271											GFQLT		[Q].GFQLTH
[Q].GGAGPELISEER.[S]	Q9BV36	Melanophilin OS=Homo sapiens OX=9606 GN=MLPH PE=1 SV=1	Q9BV36 [147-158]	1443.76						2.07398								GGAGP		[Q].GGAGPE
[Q].SATEVEER.[H]	Q9BVS5	tRNA (adenine(58)-N(1))-methyltransferase, mitochondrial OS=Homo sapiens OX=9606 GN=TRMT61B PE=1 SV=2	Q9BVS5 [130-137]	1149.59	1.929	1.22334												SATEV		[Q].SATEVE
[Q].AQAEQGQQELKNLR.[A]	Q9BW19	Kinesin-like protein KIFC1 OS=Homo sapiens OX=9606 GN=KIFC1 PE=1 SV=2	Q9BW19 [197-210]	2071.17					2.30176	1.88029								AQAEQ		[Q].AQAEQG
[Q].AGTPPLQVNEEKFPAEKAR.[I]	Q9BY12	S phase cyclin A-associated protein in the endoplasmic reticulum OS=Homo sapiens OX=9606 GN=SCAPER PE=1 SV=2	Q9BY12 [386-404]	2769.59						1.32328								AGTPP		[Q].AGTPPL
[Q].SLGLTGGSATIR.[F]	Q9BZE9	Tether containing UBX domain for GLUT4 OS=Homo sapiens OX=9606 GN=ASPSCR1 PE=1 SV=1	Q9BZE9 [158-169]	1361.79					2.16901		1.447							SLGLT		[Q].SLGLTG
[Q].GASQDYGLGGASPR.[G]	Q9C0C2	182 kDa tankyrase-1-binding protein OS=Homo sapiens OX=9606 GN=TNKS1BP1 PE=1 SV=4	Q9C0C2 [751-764]	1564.79		1.44971												GASQD		[Q].GASQDY
[Q].AAEHTLR.[N]	Q9GZZ9	Ubiquitin-like modifier-activating enzyme 5 OS=Homo sapiens OX=9606 GN=UBA5 PE=1 SV=1	Q9GZZ9 [130-136]	1026.59				2.2098				2.35875						AAEHT		[Q].AAEHTL
[Q].GLETLRGEHR.[A]	Q9H0B6	Kinesin light chain 2 OS=Homo sapiens OX=9606 GN=KLC2 PE=1 SV=1	Q9H0B6 [27-36]	1396.79							1.53023	1.84046						GLETL		[Q].GLETLR
[Q].TDVKVEENPDADSDFDAKSSADDEIEETR.[V]	Q9H0G5	Nuclear speckle splicing regulatory protein 1 OS=Homo sapiens OX=9606 GN=NSRP1 PE=1 SV=1	Q9H0G5 [236-264]	3914.89	3.32924	4.0009	3.38349		5.16555		2.70648		3.43548					TDVKV		[Q].TDVKVE
[Q].GAMQQFNQR.[YF]	Q9H0M0	NEDD4-like E3 ubiquitin-protein ligase WWP1 OS=Homo sapiens OX=9606 GN=WWP1 PE=1 SV=1	Q9H0M0 [432-440]	1324.66						4.71295								GAMQQ		[Q].GAMQQF
[Q].AYKGAGPEIR.[D]	Q9H0Q0	Protein FAM49A OS=Homo sapiens OX=9606 GN=FAM49A PE=2 SV=1	Q9H0Q0 [54-63]	1519.9			2.17992	2.93139			1.70198	1.66546						AYKGA		[Q].AYKGAG
[Q].GEAPQSALR.[S]	Q9H2D6	TRIO and F-actin-binding protein OS=Homo sapiens OX=9606 GN=TRIOBP PE=1 SV=3	Q9H2D6 [2086-2094]	1157.65				2.16911										GEAPQ		[Q].GEAPQS
[Q].SANASSLSSGQLKSPSLSQSQASR.[V]	Q9H2P0	Activity-dependent neuroprotector homeobox protein OS=Homo sapiens OX=9606 GN=ADNP PE=1 SV=1	Q9H2P0 [396-419]	2836.52		1.16889				1.47767		1.4997						SANAS		[Q].SANASS
[Q].SSVVATSKER.[T]	Q9H307	Pinin OS=Homo sapiens OX=9606 GN=PNN PE=1 SV=5	Q9H307 [114-123]	1521.9	2.76404		3.41564	1.38865	3.03151		1.96463	2.32037			2.25629	2.28312		SSVVA		[Q].SSVVAT
[Q].AEMELKEEEAAR.[Q]	Q9H4E7	Differentially expressed in FDCP 6 homolog OS=Homo sapiens OX=9606 GN=DEF6 PE=1 SV=1	Q9H4E7 [412-423]	1879.98										2.00452				AEMEL		[Q].AEMELK
[Q].AILKDSISSYEAQITALKQER.[Q]	Q9H5N1	Rab GTPase-binding effector protein 2 OS=Homo sapiens OX=9606 GN=RABEP2 PE=1 SV=2	Q9H5N1 [88-108]	3051.77			1.83342		2.06806		2.0883	2.12912	1.97784		2.15357			AILKD		[Q].AILKDS
[Q].AFVFGQNLR.[D]	Q9H6Z4	Ran-binding protein 3 OS=Homo sapiens OX=9606 GN=RANBP3 PE=1 SV=1	Q9H6Z4 [259-267]	1280.73			1.79944											AFVFG		[Q].AFVFGQ
[Q].ALDDEVGALKAAAAEAR.[H]	Q9H8L6	Multimerin-2 OS=Homo sapiens OX=9606 GN=MMRN2 PE=1 SV=2	Q9H8L6 [570-586]	2129.2							1.27839							ALDDE		[Q].ALDDEV
[Q].ALQNAVDAVSLAVDAHKAEGER.[A]	Q9H8L6	Multimerin-2 OS=Homo sapiens OX=9606 GN=MMRN2 PE=1 SV=2	Q9H8L6 [535-556]	2722.49							1.67959				0.86336			ALQNA		[Q].ALQNAV
[Q].GKTLSQDEGR.[G]	Q9HAU0	Pleckstrin homology domain-containing family A member 5 OS=Homo sapiens OX=9606 GN=PLEKHA5 PE=1 SV=1	Q9HAU0 [613-622]	1548.87	3.08156	2.23224	1.61969			2.32257	1.76623	1.29657						GKTLS		[Q].GKTLSQ
[Q].SSCPAKHGFQTPR.[V]	Q9HCE0	Ectopic P granules protein 5 homolog OS=Homo sapiens OX=9606 GN=EPG5 PE=1 SV=2	Q9HCE0 [199-211]	1931.03					1.66445									SSCPA		[Q].SSCPAK
[Q].AVKTTPR.[Q]	Q9NPI6	mRNA-decapping enzyme 1A OS=Homo sapiens OX=9606 GN=DCP1A PE=1 SV=3	Q9NPI6 [344-350]	1230.79	2.08697													AVKTT		[Q].AVKTTP
[Q].SQSKDKSTTPGGTGIKPFLER.[F]	Q9NQW6	Anillin OS=Homo sapiens OX=9606 GN=ANLN PE=1 SV=2	Q9NQW6 [356-376]	3150.83	2.30769				3.07497				2.87509					SQSKD		[Q].SQSKDK
[Q].SLSQTIECLQQGGHEEGLVHEKAR.[Q]	Q9NSK0	Kinesin light chain 4 OS=Homo sapiens OX=9606 GN=KLC4 PE=1 SV=3	Q9NSK0 [46-69]	3164.65							1.40738							SLSQT		[Q].SLSQTI
[Q].SEHSKAILAR.[S]	Q9NUQ3	Gamma-taxilin OS=Homo sapiens OX=9606 GN=TXLNG PE=1 SV=2	Q9NUQ3 [196-205]	1569.95	1.54074	1.23675												SEHSK		[Q].SEHSKA
[Q].SHMATKTTCMSSQGSDDEQIKR.[E]	Q9P0V9	Septin-10 OS=Homo sapiens OX=9606 GN=SEPTIN10 PE=1 SV=2	Q9P0V9 [14-35]	3217.59	3.48597	2.83286	2.4171											SHMAT		[Q].SHMATK
[Q].AECDQYR.[S]	Q9P2E9	Ribosome-binding protein 1 OS=Homo sapiens OX=9606 GN=RRBP1 PE=1 SV=5	Q9P2E9 [1126-1132]	1170.54	2.86173	1.88733				2.17903		3.18549				1.40332		AECDQ		[Q].AECDQY
[Q].ASYREHVKEVQQLQGKIR.[T]	Q9P2E9	Ribosome-binding protein 1 OS=Homo sapiens OX=9606 GN=RRBP1 PE=1 SV=5	Q9P2E9 [764-781]	2856.68												1.65546		ASYRE		[Q].ASYREH
[Q].SSEAEVR.[S]	Q9P2E9	Ribosome-binding protein 1 OS=Homo sapiens OX=9606 GN=RRBP1 PE=1 SV=5	Q9P2E9 [924-930]	1006.54						2.87294								SSEAE		[Q].SSEAEV
[Q].FKSTPDLLR.[D]	Q9P2M7	Cingulin OS=Homo sapiens OX=9606 GN=CGN PE=1 SV=2	Q9P2M7 [286-294]	1534.94		2.64266												FKSTP		[Q].FKSTPD
[Q].SFEEPRR.[S]	Q9P2M7	Cingulin OS=Homo sapiens OX=9606 GN=CGN PE=1 SV=2	Q9P2M7 [270-276]	1149.62										1.10434				SFEEP		[Q].SFEEPR
[Q].SQESDLKSQEDDLNR.[A]	Q9UBC2	Epidermal growth factor receptor substrate 15-like 1 OS=Homo sapiens OX=9606 GN=EPS15L1 PE=1 SV=1	Q9UBC2 [486-500]	2222.13		1.65604			2.17523			2.23785						SQESD		[Q].SQESDL
[Q].SESGAVPKR.[K]	Q9UBP0	Spastin OS=Homo sapiens OX=9606 GN=SPAST PE=1 SV=1	Q9UBP0 [227-235]	1388.83	1.43037													SESGA		[Q].SESGAV
[Q].FYPKANIVAYHDSIMNPDYNVEFFR.[Q]	Q9UBT2	SUMO-activating enzyme subunit 2 OS=Homo sapiens OX=9606 GN=UBA2 PE=1 SV=2	Q9UBT2 [83-107]	3524.77	1.67676													FYPKA		[Q].FYPKAN
[Q].ASPPLDQDDR.[A]	Q9UDY2	Tight junction protein ZO-2 OS=Homo sapiens OX=9606 GN=TJP2 PE=1 SV=2	Q9UDY2 [129-138]	1342.68	1.77693	1.25759	1.94168		2.46602	1.92564	2.16844	1.31214	1.50973	2.54604	1.48825	1.2754		ASPPL		[Q].ASPPLD
[Q].AALCKPR.[Q]	Q9UEW8	STE20/SPS1-related proline-alanine-rich protein kinase OS=Homo sapiens OX=9606 GN=STK39 PE=1 SV=3	Q9UEW8 [79-85]	1273.78	3.97531													AALCK		[Q].AALCKP
[Q].STSVKSPKTVSPPIR.[K]	Q9UHB6	LIM domain and actin-binding protein 1 OS=Homo sapiens OX=9606 GN=LIMA1 PE=1 SV=1	Q9UHB6 [599-613]	2271.4	2.60756	2.51461	2.90549	2.63198	5.55952	4.03799	2.8482	3.294	4.46509	4.47578	2.77446	3.29203		STSVK		[Q].STSVKS
[Q].SRLEPKPQPPVAEATPR.[S]	Q9UHD8	Septin-9 OS=Homo sapiens OX=9606 GN=SEPTIN9 PE=1 SV=2	Q9UHD8 [221-237]	2331.35					1.55597		1.44172	2.71404	1.12246	1.89207	2.03198	3.00084		SRLEP		[Q].SRLEPK
[Q].HQAKDKGQTAR.[A]	Q9UK59	Lariat debranching enzyme OS=Homo sapiens OX=9606 GN=DBR1 PE=1 SV=2	Q9UK59 [237-247]	1927.14		4.95618												HQAKD		[Q].HQAKDK
[Q].GNYELLPGNQEKAHLGQFPGHNEFFR.[A]	Q9UKI2	Cdc42 effector protein 3 OS=Homo sapiens OX=9606 GN=CDC42EP3 PE=1 SV=1	Q9UKI2 [61-86]	3457.78						2.15396			0.904148					GNYEL		[Q].GNYELL
[Q].AIKTELTQIKSNIDALLSR.[L]	Q9UKM9	RNA-binding protein Raly OS=Homo sapiens OX=9606 GN=RALY PE=1 SV=1	Q9UKM9 [189-207]	2801.71	2.25127													AIKTE		[Q].AIKTEL
[Q].ASNVTNKNDPKSINSR.[V]	Q9UKM9	RNA-binding protein Raly OS=Homo sapiens OX=9606 GN=RALY PE=1 SV=1	Q9UKM9 [7-22]	2432.38	2.72176	2.75693	4.39796	3.27892		3.34927	2.55723	2.63809		2.30489		2.00547		ASNVT		[Q].ASNVTN
[Q].STAKHVESR.[K]	Q9UKY7	Protein CDV3 homolog OS=Homo sapiens OX=9606 GN=CDV3 PE=1 SV=1	Q9UKY7 [200-208]	1472.86						3.25271				3.95371		2.61111		STAKH		[Q].STAKHV
[Q].AAENEKVR.[W]	Q9ULJ8	Neurabin-1 OS=Homo sapiens OX=9606 GN=PPP1R9A PE=1 SV=2	Q9ULJ8 [703-710]	1374.81		1.47174												AAENE		[Q].AAENEK
[Q].STYSDTSAQPTCDYGYGTWNSGTNR.[G]	Q9ULX6	A-kinase anchor protein 8-like OS=Homo sapiens OX=9606 GN=AKAP8L PE=1 SV=4	Q9ULX6 [16-40]	3018.3	2.64001													STYSD		[Q].STYSDT
[Q].SSQEPEAPPPRDVALLQGR.[A]	Q9UNF1	Melanoma-associated antigen D2 OS=Homo sapiens OX=9606 GN=MAGED2 PE=1 SV=2	Q9UNF1 [264-282]	2276.22									1.20018					SSQEP		[Q].SSQEPE
[Q].SEYGGETIPGPAFNPASHPASAPTSSSSSAFRPVMPSR.[Q]	Q9UNN5	FAS-associated factor 1 OS=Homo sapiens OX=9606 GN=FAF1 PE=1 SV=2	Q9UNN5 [54-91]	4076.96						2.36882								SEYGG		[Q].SEYGGE
[Q].GKLAEVSQR.[F]	Q9UPN3	Microtubule-actin cross-linking factor 1, isoforms 1/2/3/5 OS=Homo sapiens OX=9606 GN=MACF1 PE=1 SV=4	Q9UPN3 [4193-4201]	1445.88		2.26364												GKLAE		[Q].GKLAEV
[Q].SNRENLEQAFEVAER.[L]	Q9UPN3	Microtubule-actin cross-linking factor 1, isoforms 1/2/3/5 OS=Homo sapiens OX=9606 GN=MACF1 PE=1 SV=4	Q9UPN3 [250-264]	2021.02							1.40889							SNREN		[Q].SNRENL
[Q].SDSSSYPTVDSNSLLGQSR.[L]	Q9UQ35	Serine/arginine repetitive matrix protein 2 OS=Homo sapiens OX=9606 GN=SRRM2 PE=1 SV=2	Q9UQ35 [1140-1158]	2229.08	1.91395		2.52711						1.03887					SDSSS		[Q].SDSSSY
[Q].SGSDSSPEPKAPAPR.[A]	Q9UQ35	Serine/arginine repetitive matrix protein 2 OS=Homo sapiens OX=9606 GN=SRRM2 PE=1 SV=2	Q9UQ35 [1616-1630]	1941.04	1.43411													SGSDS		[Q].SGSDSS
[Q].SKSQTSPKGGR.[S]	Q9UQ35	Serine/arginine repetitive matrix protein 2 OS=Homo sapiens OX=9606 GN=SRRM2 PE=1 SV=2	Q9UQ35 [1088-1098]	1820.1						2.54938				2.89669				SKSQT		[Q].SKSQTS
[Q].AIAEQVDKAVSKTSR.[D]	Q9Y2D5	A-kinase anchor protein 2 OS=Homo sapiens OX=9606 GN=AKAP2 PE=1 SV=3	Q9Y2D5 [581-595]	2290.37			1.57666											AIAEQ		[Q].AIAEQV
[Q].AITASSANLR.[H]	Q9Y2K7	Lysine-specific demethylase 2A OS=Homo sapiens OX=9606 GN=KDM2A PE=1 SV=3	Q9Y2K7 [821-830]	1232.72	2.15603				2.13055					1.26071		0.868732		AITAS		[Q].AITASS
[Q].ASVGLLDTPR.[S]	Q9Y2V2	Calcium-regulated heat-stable protein 1 OS=Homo sapiens OX=9606 GN=CARHSP1 PE=1 SV=2	Q9Y2V2 [16-25]	1257.74			2.38749											ASVGL		[Q].ASVGLL
[Q].SESQKLEIR.[A]	Q9Y2V7	Conserved oligomeric Golgi complex subunit 6 OS=Homo sapiens OX=9606 GN=COG6 PE=1 SV=2	Q9Y2V7 [141-149]	1547.92	2.06808	2.04295												SESQK		[Q].SESQKL
[Q].ADPNKVSAR.[A]	Q9Y3I0	RNA-splicing ligase RtcB homolog OS=Homo sapiens OX=9606 GN=RTCB PE=1 SV=1	Q9Y3I0 [202-210]	1415.84			2.94652											ADPNK		[Q].ADPNKV
[Q].AAKGLAGAVSELLR.[S]	Q9Y490	Talin-1 OS=Homo sapiens OX=9606 GN=TLN1 PE=1 SV=3	Q9Y490 [611-624]	1814.13											1.86787	2.07207		AAKGL		[Q].AAKGLA
[Q].KADVVAQSR.[I]	Q9Y4B6	DDB1- and CUL4-associated factor 1 OS=Homo sapiens OX=9606 GN=DCAF1 PE=1 SV=3	Q9Y4B6 [834-842]	1431.87	3.74177	1.56465				1.853								KADVV		[Q].KADVVA
[Q].AAGDQEKKEKETNDDNYGPGPSLRPPNVACWR.[D]	Q9Y520	Protein PRRC2C OS=Homo sapiens OX=9606 GN=PRRC2C PE=1 SV=4	Q9Y520 [148-179]	4516.34					2.3121									AAGDQ		[Q].AAGDQE
[Q].SLSRPAQVSQPFR.[G]	Q9Y520	Protein PRRC2C OS=Homo sapiens OX=9606 GN=PRRC2C PE=1 SV=4	Q9Y520 [2625-2637]	1701.96	1.44393													SLSRP		[Q].SLSRPA
[Q].SLGPKTQSVEITKTDTEGKIKAKEYCR.[T]	Q9Y5K6	CD2-associated protein OS=Homo sapiens OX=9606 GN=CD2AP PE=1 SV=1	Q9Y5K6 [249-275]	4442.59		1.62126			3.48123			1.63098						SLGPK		[Q].SLGPKT
[Q].SNTLTKDEDVQR.[D]	Q9Y5S2	Serine/threonine-protein kinase MRCK beta OS=Homo sapiens OX=9606 GN=CDC42BPB PE=1 SV=2	Q9Y5S2 [421-432]	1864.02	2.6574	1.4743	2.68644	1.6657	3.02257	1.8204	2.42443	1.58836			1.46889			SNTLT		[Q].SNTLTK
[Q].SLLAKQPPTAAGRPVDASPR.[V]	Q9Y6G9	Cytoplasmic dynein 1 light intermediate chain 1 OS=Homo sapiens OX=9606 GN=DYNC1LI1 PE=1 SV=3	Q9Y6G9 [381-400]	2490.46			1.51854											SLLAK		[Q].SLLAKQ
[Q].SSAAESKPEEQVSGLNR.[T]	Q9Y6H5	Synphilin-1 OS=Homo sapiens OX=9606 GN=SNCAIP PE=1 SV=2	Q9Y6H5 [287-303]	2247.2			1.6123	1.33062										SSAAE		[Q].SSAAES
[Q].VAYHQLFQEYDNHIKSSVVGSER.[K]	Q9Y6K9	NF-kappa-B essential modulator OS=Homo sapiens OX=9606 GN=IKBKG PE=1 SV=2	Q9Y6K9 [232-254]	3164.65	1.41749		1.31821		2.11054		1.84427				1.43694			VAYHQ		[Q].VAYHQL
