# Supplementary material for: Predicted coronavirus Nsp5 protease cleavage sites in the human proteome
Source: BMC Genom Data. 2022 Apr 4;23:25. doi: 10.1186/s12863-022-01044-y (PMC8977440; doi:10.1186/s12863-022-01044-y)
Supplement: Supplementary file 1 — Additional file 1. Supplementary Tables S1-S16 [file 12863_2022_1044_MOESM1_ESM.zip › Table S7 Meyer comparison.xlsx]

## Sheet: Title and legend
Table S7 Comparison to Meyer et al. study. Unique motifs likely cleaved by Nsp5 identified by Meyer et al. by N-terminomics are paired with NetCorona scores from this study. Data is adapted from Table S4 and Table S5 from Meyer et al. (2021) https://doi.org/10.1038/s41467-021-25796-w

## Sheet: Table S7
		Below data adapted from Table S4 and Table S5 of Meyer et al 2021 https://doi.org/10.1038/s41467-021-25796-w
		Table S4 A549-Ace2 cells
NetCorona	Nsp5 Access Score	Sequence	N_termCleavageWindow	p4p1	Proteins	LeadingRazorProtein	GN	StartPosition	EndPosition
0.582	N/A	SSVVATSKER	ESDPEDDDVKKPALQSSVVATSKERTRRDL	PALQ	sp|Q9H307|PININ_HUMAN	sp|Q9H307|PININ_HUMAN	PNN	114	123
0.864	N/A	SKDQITAGNAAR	EVYELLDSPGKVLLQSKDQITAGNAARKNH	VLLQ	sp|P22234|PUR6_HUMAN	sp|P22234|PUR6_HUMAN	PAICS	35	46
0.569	N/A	ASQDENFGNTTPR	RTARKQSAQKRVLLQASQDENFGNTTPRNQ	VLLQ	sp|P57740|NU107_HUMAN	sp|P57740|NU107_HUMAN	NUP107	36	48
0.717	N/A	ASSAASSASPVSR	ASDPAGPSYAAATLQASSAASSASPVSRAI	ATLQ	sp|P18887|XRCC1_HUMAN	sp|P18887|XRCC1_HUMAN	XRCC1	218	230
0.135	N/A	VTTTANKVGR	AKSDTGQPTKVGRFQVTTTANKVGRFSVSK	GRFQ	sp|Q9H4A3|WNK1_HUMAN	sp|Q9H4A3|WNK1_HUMAN	WNK1	1948	1957
		Table S5 Vero E6 cells
0.606	N/A	AQVECSHSSQQR	AELQAQLAALSTKLQAQVECSHSSQQRQDS	TKLQ	tr|A0A0D9S5R6|A0A0D9S5R6_CHLSB	tr|A0A0D9S5R6|A0A0D9S5R6_CHLSB	GOLGA3	366	377
0.064	N/A	QTSPSPKAGAATGR	RAAPTAVHPVRDYAAQTSPSPKAGAATGRI	DYAA	tr|A0A0D9QYB1|A0A0D9QYB1_CHLSB	tr|A0A0D9QYB1|A0A0D9QYB1_CHLSB	ATP5F1B	49	62
0.861	N/A	ALEVLPVAPPPEPR	AKPPISKKKAGEVLQALEVLPVAPPPEPRS	EVLQ	tr|A0A0D9RDS1|A0A0D9RDS1_CHLSB	tr|A0A0D9RDS1|A0A0D9RDS1_CHLSB	ATAD2	950	963
0.717	N/A	ASSAASSASPVSR	ASDPAGPSYAAATLQASSAASSASPVSRAI	ATLQ	tr|A0A0D9S1A8|A0A0D9S1A8_CHLSB	tr|A0A0D9S1A8|A0A0D9S1A8_CHLSB	XRCC1	218	230
0.074	N/A	FQESDDADEDYGR	MSRPVRNRKVVDYSQFQESDDADEDYGRDS	DYSQ	tr|A0A0D9RQ92|A0A0D9RQ92_CHLSB	tr|A0A0D9RQ92|A0A0D9RQ92_CHLSB	NUCKS1	16	28
0.367	N/A	TTSSSITLR	CKDSSRTARQTPVLQTTSSSITLRAARVQP	PVLQ	tr|A0A0D9R5H3|A0A0D9R5H3_CHLSB	tr|A0A0D9R5H3|A0A0D9R5H3_CHLSB	MYLK	340	348
0.697	N/A	SFGTEEPAYSTR	LSQSSQDSSPVRNLQSFGTEEPAYSTRRVT	RNLQ	tr|A0A0D9QYR9|A0A0D9QYR9_CHLSB	tr|A0A0D9QYR9|A0A0D9QYR9_CHLSB	KAT7	64	75
