# Supplementary material for: Predicted coronavirus Nsp5 protease cleavage sites in the human proteome
Source: BMC Genom Data. 2022 Apr 4;23:25. doi: 10.1186/s12863-022-01044-y (PMC8977440; doi:10.1186/s12863-022-01044-y)
Supplement: Supplementary file 1 — Additional file 1. Supplementary Tables S1-S16 [file 12863_2022_1044_MOESM1_ESM.zip › Table S8 Pablos comparison.xlsx]

## Sheet: Title and legend
Table S8 Comparison to Pablos et al. study. Unique motifs likely cleaved by Nsp5 identified by Pablos et al. by N-terminomics are paired with NetCorona scores from this study. Nsp5 access scores are also indicated for available motifs. Data is adapted from Pablos et al. (2021) https://doi.org/10.1016/j.celrep.2021.109892

## Sheet: Table S8
UNIPROT ID	Protein Name	Gene Name	Length	Position	NetCorona score	Motif P5-P5'	Nsp5 Access Score	Motif P4-P4' identified by Pablos et al.		Based on data obtained from Pablos et al. 2021 https://doi.org/10.1016/j.celrep.2021.109892
O00213	Amyloid-beta A4 precursor protein-binding family B member 1 (Protein Fe65)	APBB1 FE65 RIR	710	41	0.796	NAKLQ^ATAVG		AKLQ^ATAV
O00214	Galectin-8 (Gal-8) (Po66 carbohydrate-binding protein) (Po66-CBP) (Prostate carcinoma tumor antigen 1) (PCTA-1)	LGALS8	317	158	0.914	SSDLQ^STQAS		SDLQ^STQA
O14981	TATA-binding protein-associated factor 172 (EC 3.6.4.-) (ATP-dependent helicase BTAF1) (B-TFIID transcription factor-associated 170 kDa subunit) (TAF(II)170) (TBP-associated factor 172) (TAF-172)	BTAF1 TAF172	1849	191	0.854	QPTLQ^AAELI		PTLQ^AAEL
O15446	DNA-directed RNA polymerase I subunit RPA34 (A34.5) (Antisense to ERCC-1 protein) (ASE-1) (CD3-epsilon-associated protein) (CAST) (CD3E-associated protein) (RNA polymerase I-associated factor PAF49)	POLR1G ASE1 CAST CD3EAP PAF49	510	88	0.573	SSCPQ^AGEAT		SCPQ^AGEA
O60566	Mitotic checkpoint serine/threonine-protein kinase BUB1 beta (EC 2.7.11.1) (MAD3/BUB1-related protein kinase) (hBUBR1) (Mitotic checkpoint kinase MAD3L) (Protein SSK1)	BUB1B BUBR1 MAD3L SSK1	1050	42	0.738	MSTLQ^GALAQ	392.826	STLQ^GALA
O75116	Rho-associated protein kinase 2 (EC 2.7.11.1) (Rho kinase 2) (Rho-associated, coiled-coil-containing protein kinase 2) (Rho-associated, coiled-coil-containing protein kinase II) (ROCK-II) (p164 ROCK-2)	ROCK2 KIAA0619	1388	1124	0.878	RSQLQ^ALHIG		SQLQ^ALHI
O75818	Ribonuclease P protein subunit p40 (RNaseP protein p40) (EC 3.1.26.5) (RNase P subunit 1)	RPP40 RNASEP1	363	223	0.917	CPVLQ^SSELE	346.6	PVLQ^SSEL
O94842	TOX high mobility group box family member 4 (Epidermal Langerhans cell protein LCP1)	TOX4 C14orf92 KIAA0737	621	425	0.921	RSVLQ^AAAAA		SVLQ^AAAA
O95758	Polypyrimidine tract-binding protein 3 (Regulator of differentiation 1) (Rod1)	PTBP3 ROD1	552	158	0.629	VSAVQ^SGSLA		SAVQ^SGSL
P04075	Fructose-bisphosphate aldolase A (EC 4.1.2.13) (Lung cancer antigen NY-LU-1) (Muscle-type aldolase)	ALDOA ALDA	364	45	0.652	AKRLQ^SIGTE	335.488	KRLQ^SIGT
P04350	Tubulin beta-4A chain (Tubulin 5 beta) (Tubulin beta-4 chain)	TUBB4A TUBB4 TUBB5	444	8	0.57	IVHLQ^AGQCG		VHLQ^AGQC
P05787	Keratin, type II cytoskeletal 8 (Cytokeratin-8) (CK-8) (Keratin-8) (K8) (Type-II keratin Kb8)	KRT8 CYK8	483	70	0.522	VTVNQ^SLLSP		TVNQ^SLLS
P05787	Keratin, type II cytoskeletal 8 (Cytokeratin-8) (CK-8) (Keratin-8) (K8) (Type-II keratin Kb8)	KRT8 CYK8	483	318	0.819	ISRLQ^AEIEG		SRLQ^AEIE
P16949	Stathmin (Leukemia-associated phosphoprotein p18) (Metablastin) (Oncoprotein 18) (Op18) (Phosphoprotein p19) (pp19) (Prosolin) (Protein Pr22) (pp17)	STMN1 C1orf215 LAP18 OP18	149	18	0.546	RASGQ^AFELI		ASGQ^AFEL
P21333	Filamin-A (FLN-A) (Actin-binding protein 280) (ABP-280) (Alpha-filamin) (Endothelial actin-binding protein) (Filamin-1) (Non-muscle filamin)	FLNA FLN FLN1	2647	1366	0.649	GPGIQ^SGTTN		PGIQ^SGTT
P31939	Bifunctional purine biosynthesis protein PURH [Cleaved into: Bifunctional purine biosynthesis protein PURH, N-terminally processed] [Includes: Phosphoribosylaminoimidazolecarboxamide formyltransferase (EC 2.1.2.3) (5-aminoimidazole-4-carboxamide ribonucleotide formyltransferase) (AICAR transformylase); IMP cyclohydrolase (EC 3.5.4.10) (ATIC) (IMP synthase) (Inosinicase)]	ATIC PURH OK/SW-cl.86	592	159	0.858	STEMQ^SSESK	452.132	TEMQ^SSES
P48556	26S proteasome non-ATPase regulatory subunit 8 (26S proteasome regulatory subunit RPN12) (26S proteasome regulatory subunit S14) (p31)	PSMD8	350	89	0.786	GAVLQ^AATGM		AVLQ^AATG
P48634	Protein PRRC2A (HLA-B-associated transcript 2) (Large proline-rich protein BAT2) (Proline-rich and coiled-coil-containing protein 2A) (Protein G2)	PRRC2A BAT2 G2	2157	174	0.609	FPTLQ^AAGDQ		PTLQ^AAGD
P55036	26S proteasome non-ATPase regulatory subunit 4 (26S proteasome regulatory subunit RPN10) (26S proteasome regulatory subunit S5A) (Antisecretory factor 1) (AF) (ASF) (Multiubiquitin chain-binding protein)	PSMD4 MCB1	377	27	0.771	PTRLQ^AQQDA	307.838	TRLQ^AQQD
P57740	Nuclear pore complex protein Nup107 (107 kDa nucleoporin) (Nucleoporin Nup107)	NUP107	925	35	0.569	RVLLQ^ASQDE		VLLQ^ASQD
P59998	Actin-related protein 2/3 complex subunit 4 (Arp2/3 complex 20 kDa subunit) (p20-ARC)	ARPC4 ARC20	168	17	0.799	RATLQ^AALCL		ATLQ^AALC
Q00341	Vigilin (High density lipoprotein-binding protein) (HDL-binding protein)	HDLBP HBP VGL	1268	1014	0.577	APELQ^SDIIA		PELQ^SDII
Q01082	Spectrin beta chain, non-erythrocytic 1 (Beta-II spectrin) (Fodrin beta chain) (Spectrin, non-erythroid beta chain 1)	SPTBN1 SPTB2	2364	1871	0.815	AARLQ^AAYAG	437.886	ARLQ^AAYA
Q08378	Golgin subfamily A member 3 (Golgi complex-associated protein of 170 kDa) (GCP170) (Golgin-160)	GOLGA3	1498	450	0.606	STKLQ^AQVEC		TKLQ^AQVE
Q13435	Splicing factor 3B subunit 2 (Pre-mRNA-splicing factor SF3b 145 kDa subunit) (SF3b145) (Spliceosome-associated protein 145) (SAP 145)	SF3B2 SAP145	895	822	0.713	APELQ^GVEVA		PELQ^GVEV
Q14141	Septin-6	SEPTIN6 KIAA0128 SEP2 SEPT6	434	82	0.919	GVQLQ^SNTYD	527.841	VQLQ^SNTY
Q14152	Eukaryotic translation initiation factor 3 subunit A (eIF3a) (Eukaryotic translation initiation factor 3 subunit 10) (eIF-3-theta) (eIF3 p167) (eIF3 p180) (eIF3 p185)	EIF3A EIF3S10 KIAA0139	1382	512	0.857	GPHLQ^SMPSE		PHLQ^SMPS
Q14573	Inositol 1,4,5-trisphosphate receptor type 3 (IP3 receptor isoform 3) (IP3R 3) (InsP3R3) (Type 3 inositol 1,4,5-trisphosphate receptor) (Type 3 InsP3 receptor)	ITPR3	2671	903	0.503	PAMLQ^AYEDP		AMLQ^AYED
Q14676	Mediator of DNA damage checkpoint protein 1 (Nuclear factor with BRCT domains 1)	MDC1 KIAA0170 NFBD1	2089	1497	0.718	APELQ^ASAST		PELQ^ASAS
Q14789	Golgin subfamily B member 1 (372 kDa Golgi complex-associated protein) (GCP372) (Giantin) (Macrogolgin)	GOLGB1	3259	203	0.859	ISTLQ^AQLSQ		STLQ^AQLS
Q15154	Pericentriolar material 1 protein (PCM-1) (hPCM-1)	PCM1	2024	1823	0.775	QTSLQ^ANTEA		TSLQ^ANTE
Q15276	Rab GTPase-binding effector protein 1 (Rabaptin-4) (Rabaptin-5) (Rabaptin-5alpha) (Renal carcinoma antigen NY-REN-17)	RABEP1 RAB5EP RABPT5 RABPT5A	862	65	0.527	NAVLQ^AAQDD		AVLQ^AAQD
Q15276	Rab GTPase-binding effector protein 1 (Rabaptin-4) (Rabaptin-5) (Rabaptin-5alpha) (Renal carcinoma antigen NY-REN-17)	RABEP1 RAB5EP RABPT5 RABPT5A	862	633	0.65	AVLMQ^SREQV	504.867	VLMQ^SREQ
Q15750	TGF-beta-activated kinase 1 and MAP3K7-binding protein 1 (Mitogen-activated protein kinase kinase kinase 7-interacting protein 1) (TGF-beta-activated kinase 1-binding protein 1) (TAK1-binding protein 1)	TAB1 MAP3K7IP1	504	10	0.868	RSLLQ^SEQQP		SLLQ^SEQQ
Q15776	Zinc finger protein with KRAB and SCAN domains 8 (LD5-1) (Zinc finger protein 192)	ZKSCAN8 ZNF192	578	169	0.894	NTQLQ^SEATQ		TQLQ^SEAT
Q53GL7	Protein mono-ADP-ribosyltransferase PARP10 (EC 2.4.2.-) (ADP-ribosyltransferase diphtheria toxin-like 10) (ARTD10) (Poly [ADP-ribose] polymerase 10) (PARP-10)	PARP10	1025	288	0.569	VTALQ^GAGTV		TALQ^GAGT
Q53GS9	U4/U6.U5 tri-snRNP-associated protein 2 (Inactive ubiquitin-specific peptidase 39) (SAD1 homolog) (U4/U6.U5 tri-snRNP-associated 65 kDa protein) (65K)	USP39 CGI-21 HSPC332 PRO2855	565	241	0.788	NAVLQ^ALSNV	383.41	AVLQ^ALSN
Q5VSL9	Striatin-interacting protein 1 (Protein FAM40A)	STRIP1 FAM40A KIAA1761	837	559	0.83	TTVLQ^SMKLG		TVLQ^SMKL
Q5VV41	Rho guanine nucleotide exchange factor 16 (Ephexin-4)	ARHGEF16 EPHEXIN4 NBR	709	178	0.768	SPKLQ^ALAEE		PKLQ^ALAE
Q6PKG0	La-related protein 1 (La ribonucleoprotein domain family member 1)	LARP1 KIAA0731 LARP	1096	17	0.814	ATLLQ^AEEHG		TLLQ^AEEH
Q6PL18	ATPase family AAA domain-containing protein 2 (EC 3.6.1.3) (AAA nuclear coregulator cancer-associated protein) (ANCCA)	ATAD2 L16 PRO2000	1390	954	0.861	KAVLQ^ALEVL		AVLQ^ALEV
Q6ZUT9	DENN domain-containing protein 5B (Rab6IP1-like protein)	DENND5B	1274	659	0.591	FPKLQ^SDVLA		PKLQ^SDVL
Q7KZ85	Transcription elongation factor SPT6 (hSPT6) (Histone chaperone suppressor of Ty6) (Tat-cotransactivator 2 protein) (Tat-CT2 protein)	SUPT6H KIAA0162 SPT6H	1726	1639	0.57	YHQLQ^ASTTP		HQLQ^ASTT
Q7KZ85	Transcription elongation factor SPT6 (hSPT6) (Histone chaperone suppressor of Ty6) (Tat-cotransactivator 2 protein) (Tat-CT2 protein)	SUPT6H KIAA0162 SPT6H	1726	1645	0.574	STTPQ^SAQAQ		TTPQ^SAQA
Q7L775	EPM2A-interacting protein 1 (Laforin-interacting protein)	EPM2AIP1 KIAA0766 My007	607	141	0.813	VSVLQ^GVDLS		SVLQ^GVDL
Q8IY18	Structural maintenance of chromosomes protein 5 (SMC protein 5) (SMC-5) (hSMC5)	SMC5 KIAA0594 SMC5L1	1101	43	0.523	LPLLQ^SSGPF		PLLQ^SSGP
Q8N1G4	Leucine-rich repeat-containing protein 47	LRRC47 KIAA1185	583	132	0.74	LPQLQ^SLNLS		PQLQ^SLNL
Q8N4P3	Guanosine-3',5'-bis(diphosphate) 3'-pyrophosphohydrolase MESH1 (EC 3.1.7.2) (HD domain-containing protein 3) (Metazoan SpoT homolog 1) (MESH1) (Penta-phosphate guanosine-3'-pyrophosphohydrolase) ((ppGpp)ase)	HDDC3 MESH1	179	56	0.781	IVVLQ^AALLH	90.0636	VVLQ^AALL
Q8NHH9	Atlastin-2 (EC 3.6.5.-) (ADP-ribosylation factor-like protein 6-interacting protein 2) (ARL-6-interacting protein 2) (Aip-2)	ATL2 ARL6IP2	583	376	0.793	KSMLQ^ATAEA		SMLQ^ATAE
Q8TAE8	Growth arrest and DNA damage-inducible proteins-interacting protein 1 (39S ribosomal protein L59, mitochondrial) (MRP-L59) (CKII beta-associating protein) (CR6-interacting factor 1) (CRIF1) (Mitochondrial large ribosomal subunit protein mL64) (Papillomavirus L2-interacting nuclear protein 1) (PLINP) (PLINP-1) (p53-responsive gene 6 protein)	GADD45GIP1 MRPL59 PLINP1 PRG6	222	157	0.915	RARLQ^AEAQE		ARLQ^AEAQ
Q8WUY3	Protein prune homolog 2 (BNIP2 motif-containing molecule at the C-terminal region 1)	PRUNE2 BMCC1 BNIPXL C9orf65 KIAA0367	3088	2587	0.698	ETGLQ^GTQLA		TGLQ^GTQL
Q93008	Probable ubiquitin carboxyl-terminal hydrolase FAF-X (EC 3.4.19.12) (Deubiquitinating enzyme FAF-X) (Fat facets in mammals) (hFAM) (Fat facets protein-related, X-linked) (Ubiquitin thioesterase FAF-X) (Ubiquitin-specific protease 9, X chromosome) (Ubiquitin-specific-processing protease FAF-X)	USP9X DFFRX FAM USP9	2570	1199	0.825	AVVLQ^SALQS		VVLQ^SALQ
Q96QE2	Proton myo-inositol cotransporter (H(+)-myo-inositol cotransporter) (Hmit) (H(+)-myo-inositol symporter) (Solute carrier family 2 member 13)	SLC2A13	648	52	0.928	STSLQ^SAGAG		TSLQ^SAGA
Q96ST3	Paired amphipathic helix protein Sin3a (Histone deacetylase complex subunit Sin3a) (Transcriptional corepressor Sin3a)	SIN3A	1273	257	0.721	PSQLQ^AHTPA		SQLQ^AHTP
Q99536	Synaptic vesicle membrane protein VAT-1 homolog (EC 1.-.-.-)	VAT1	393	65	0.891	KVKLQ^SRPAA		VKLQ^SRPA
Q9BQS8	FYVE and coiled-coil domain-containing protein 1 (Zinc finger FYVE domain-containing protein 7)	FYCO1 ZFYVE7	1478	979	0.551	LPGLQ^AQLAQ		PGLQ^AQLA
Q9BWH6	RNA polymerase II-associated protein 1	RPAP1 KIAA1403	1393	236	0.768	IARLQ^AMAPE		ARLQ^AMAP
Q9C0J8	pre-mRNA 3' end processing protein WDR33 (WD repeat-containing protein 33) (WD repeat-containing protein of 146 kDa)	WDR33 WDC146	1336	1221	0.653	SSSLQ^GMDMA		SSLQ^GMDM
Q9H307	Pinin (140 kDa nuclear and cell adhesion-related phosphoprotein) (Desmosome-associated protein) (Domain-rich serine protein) (DRS protein) (DRSP) (Melanoma metastasis clone A protein) (Nuclear protein SDK3) (SR-like protein)	PNN DRS MEMA	717	495	0.603	QPVLQ^SQPPS		PVLQ^SQPP
Q9HAW4	Claspin (hClaspin)	CLSPN	1339	137	0.559	ELSLQ^SGNST		LSLQ^SGNS
Q9NUQ3	Gamma-taxilin (Environmental lipopolysaccharide-responding gene protein) (Factor inhibiting ATF4-mediated transcription) (FIAT) (Lipopolysaccharide-specific response protein 5)	TXLNG CXorf15 ELRG LSR5	528	195	0.741	KVHLQ^SEHSK		VHLQ^SEHS
Q9NWW5	Ceroid-lipofuscinosis neuronal protein 6 (Protein CLN6)	CLN6	311	26	0.505	ASFLQ^ARHGS		SFLQ^ARHG
Q9UER7	Death domain-associated protein 6 (Daxx) (hDaxx) (ETS1-associated protein 1) (EAP1) (Fas death domain-associated protein)	DAXX BING2 DAP6	740	399	0.859	RARLQ^GTSSH		ARLQ^GTSS
Q9UHD8	Septin-9 (MLL septin-like fusion protein MSF-A) (MLL septin-like fusion protein) (Ovarian/Breast septin) (Ov/Br septin) (Septin D1)	SEPTIN9 KIAA0991 MSF SEPT9	586	220	0.886	VSQLQ^SRLEP		SQLQ^SRLE
Q9UKA9	Polypyrimidine tract-binding protein 2 (Neural polypyrimidine tract-binding protein) (Neurally-enriched homolog of PTB) (PTB-like protein)	PTBP2 NPTB PTB PTBLP	531	151	0.697	QAVLQ^AVTAV		AVLQ^AVTA
Q9UKY7	Protein CDV3 homolog	CDV3 H41	258	199	0.767	FPSLQ^STAKH		PSLQ^STAK
Q9ULX6	A-kinase anchor protein 8-like (AKAP8-like protein) (Helicase A-binding protein 95) (HAP95) (Homologous to AKAP95 protein) (HA95) (Neighbor of A-kinase-anchoring protein 95) (Neighbor of AKAP95)	AKAP8L NAKAP NAKAP95 HRIHFB2018	646	15	0.936	ETTLQ^STYSD		TTLQ^STYS
Q9UNF1	Melanoma-associated antigen D2 (11B6) (Breast cancer-associated gene 1 protein) (BCG-1) (Hepatocellular carcinoma-associated protein JCL-1) (MAGE-D2 antigen)	MAGED2 BCG1	606	263	0.765	AAKLQ^SSQEP		AKLQ^SSQE
Q9UNH7	Sorting nexin-6 (TRAF4-associated factor 2) [Cleaved into: Sorting nexin-6, N-terminally processed]	SNX6	406	27	0.718	NVDLQ^SDAAL		VDLQ^SDAA
Q9UPT8	Zinc finger CCCH domain-containing protein 4	ZC3H4 C19orf7 KIAA1064	1303	1003	0.522	PAALQ^SMPTL		AALQ^SMPT
Q9UQ35	Serine/arginine repetitive matrix protein 2 (300 kDa nuclear matrix antigen) (Serine/arginine-rich splicing factor-related nuclear matrix protein of 300 kDa) (SR-related nuclear matrix protein of 300 kDa) (Ser/Arg-related nuclear matrix protein of 300 kDa) (Splicing coactivator subunit SRm300) (Tax-responsive enhancer element-binding protein 803) (TaxREB803)	SRRM2 KIAA0324 SRL300 SRM300 HSPC075	2752	1139	0.659	QSRFQ^SDSSS		SRFQ^SDSS
Q9Y2H0	Disks large-associated protein 4 (DAP-4) (PSD-95/SAP90-binding protein 4) (SAP90/PSD-95-associated protein 4) (SAPAP-4)	DLGAP4 DAP4 KIAA0964 SAPAP4	992	689	0.614	ATKFQ^SIGVQ		TKFQ^SIGV
Q9Y2K7	Lysine-specific demethylase 2A (EC 1.14.11.27) (CXXC-type zinc finger protein 8) (F-box and leucine-rich repeat protein 11) (F-box protein FBL7) (F-box protein Lilina) (F-box/LRR-repeat protein 11) (JmjC domain-containing histone demethylation protein 1A) ([Histone-H3]-lysine-36 demethylase 1A)	KDM2A CXXC8 FBL11 FBL7 FBXL11 JHDM1A KIAA1004	1162	820	0.8	VPKLQ^AITAS		PKLQ^AITA
