# Supplementary material for: Predicted coronavirus Nsp5 protease cleavage sites in the human proteome
Source: BMC Genom Data. 2022 Apr 4;23:25. doi: 10.1186/s12863-022-01044-y (PMC8977440; doi:10.1186/s12863-022-01044-y)
Supplement: Supplementary file 1 — Additional file 1. Supplementary Tables S1-S16 [file 12863_2022_1044_MOESM1_ESM.zip › Table S9 Samavarchi-Therani comparison.xlsx]

## Sheet: Title and legend
Table S9 Comparison to Samavarchi-Therani et al. study. Summary of protein-protein interactions predicted by Samavarchi-Therani et al. paired with NetCorona scores from this study. Complements data displayed in Figure S1. Data is adapted from Table S2 from Samavarchi-Therani et al. (2020) https://doi.org/10.1101/2020.09.03.282103

## Sheet: OnePerGene
Glutamine position	NetCorona score	cleavage	genome	UNIPROT ID
18	0.067	none	sp	A0A0B4J1V1	HV321_
22	0.081	none	sp	A0A0B4J1V1	HV321_
58	0.109	none	sp	A0A0B4J1V1	HV321_
101	0.122	none	sp	A0A0B4J1V1	HV321_
8	0.095	none	sp	A0A0B4J1Z2	KVD43_
28	0.101	none	sp	A0A0B4J1Z2	KVD43_
49	0.072	none	sp	A0A0B4J1Z2	KVD43_
59	0.101	none	sp	A0A0B4J1Z2	KVD43_
60	0.063	none	sp	A0A0B4J1Z2	KVD43_
77	0.697	ASSLQ^SGVPS	sp	A0A0B4J1Z2	KVD43_
101	0.234	none	sp	A0A0B4J1Z2	KVD43_
111	0.065	none	sp	A0A0B4J1Z2	KVD43_
112	0.063	none	sp	A0A0B4J1Z2	KVD43_
19	0.081	none	tr	A0A0G2JNH3	A0A0G2
21	0.08	none	tr	A0A0G2JNH3	A0A0G2
24	0.061	none	tr	A0A0G2JNH3	A0A0G2
100	0.069	none	tr	A0A0G2JNH3	A0A0G2
159	0.102	none	tr	A0A0G2JNH3	A0A0G2
173	0.059	none	tr	A0A0G2JNH3	A0A0G2
183	0.063	none	tr	A0A0G2JNH3	A0A0G2
292	0.07	none	tr	A0A0G2JNH3	A0A0G2
309	0.082	none	tr	A0A0G2JNH3	A0A0G2
3	0.062	none	tr	A0A0G2JNJ9	A0A0G2
10	0.086	none	tr	A0A0G2JNJ9	A0A0G2
13	0.063	none	tr	A0A0G2JNJ9	A0A0G2
17	0.059	none	tr	A0A0G2JNJ9	A0A0G2
31	0.177	none	tr	A0A0G2JNJ9	A0A0G2
43	0.059	none	tr	A0A0G2JNJ9	A0A0G2
85	0.116	none	tr	A0A0G2JNJ9	A0A0G2
88	0.06	none	tr	A0A0G2JNJ9	A0A0G2
56	0.074	none	tr	A0A0G2JNQ3	A0A0G2
78	0.061	none	tr	A0A0G2JNQ3	A0A0G2
116	0.067	none	tr	A0A0G2JNQ3	A0A0G2
146	0.087	none	tr	A0A0G2JNQ3	A0A0G2
181	0.226	none	tr	A0A0G2JNQ3	A0A0G2
185	0.066	none	tr	A0A0G2JNQ3	A0A0G2
189	0.066	none	tr	A0A0G2JNQ3	A0A0G2
192	0.066	none	tr	A0A0G2JNQ3	A0A0G2
208	0.236	none	tr	A0A0G2JNQ3	A0A0G2
211	0.076	none	tr	A0A0G2JNQ3	A0A0G2
224	0.144	none	tr	A0A0G2JNQ3	A0A0G2
262	0.08	none	tr	A0A0G2JNQ3	A0A0G2
266	0.061	none	tr	A0A0G2JNQ3	A0A0G2
290	0.097	none	tr	A0A0G2JNQ3	A0A0G2
25	0.171	none	tr	A0A0G2JP03	A0A0G2
52	0.066	none	tr	A0A0G2JP03	A0A0G2
59	0.081	none	tr	A0A0G2JP03	A0A0G2
111	0.068	none	tr	A0A0G2JP03	A0A0G2
117	0.938	GPTVQ^AGENV	tr	A0A0G2JP03	A0A0G2
159	0.179	none	tr	A0A0G2JP03	A0A0G2
240	0.069	none	tr	A0A0G2JP03	A0A0G2
256	0.073	none	tr	A0A0G2JP03	A0A0G2
259	0.065	none	tr	A0A0G2JP03	A0A0G2
265	0.075	none	tr	A0A0G2JP03	A0A0G2
273	0.075	none	tr	A0A0G2JP03	A0A0G2
281	0.061	none	tr	A0A0G2JP03	A0A0G2
23	0.101	none	tr	A0A0G2JP20	A0A0G2
59	0.092	none	tr	A0A0G2JP20	A0A0G2
81	0.093	none	tr	A0A0G2JP20	A0A0G2
93	0.064	none	tr	A0A0G2JP20	A0A0G2
103	0.261	none	tr	A0A0G2JP20	A0A0G2
108	0.08	none	tr	A0A0G2JP20	A0A0G2
138	0.115	none	tr	A0A0G2JP20	A0A0G2
146	0.085	none	tr	A0A0G2JP20	A0A0G2
147	0.067	none	tr	A0A0G2JP20	A0A0G2
175	0.081	none	tr	A0A0G2JP20	A0A0G2
210	0.068	none	tr	A0A0G2JP20	A0A0G2
225	0.063	none	tr	A0A0G2JP20	A0A0G2
237	0.086	none	tr	A0A0G2JP20	A0A0G2
254	0.164	none	tr	A0A0G2JP20	A0A0G2
261	0.079	none	tr	A0A0G2JP20	A0A0G2
265	0.066	none	tr	A0A0G2JP20	A0A0G2
273	0.074	none	tr	A0A0G2JP20	A0A0G2
289	0.064	none	tr	A0A0G2JP20	A0A0G2
318	0.064	none	tr	A0A0G2JP20	A0A0G2
324	0.111	none	tr	A0A0G2JP20	A0A0G2
344	0.115	none	tr	A0A0G2JP20	A0A0G2
368	0.07	none	tr	A0A0G2JP20	A0A0G2
435	0.064	none	tr	A0A0G2JP20	A0A0G2
475	0.064	none	tr	A0A0G2JP20	A0A0G2
25	0.131	none	tr	A0A0G2JPB7	A0A0G2
51	0.062	none	tr	A0A0G2JPB7	A0A0G2
87	0.229	none	tr	A0A0G2JPB7	A0A0G2
115	0.099	none	tr	A0A0G2JPB7	A0A0G2
121	0.069	none	tr	A0A0G2JPB7	A0A0G2
127	0.07	none	tr	A0A0G2JPB7	A0A0G2
161	0.119	none	tr	A0A0G2JPB7	A0A0G2
174	0.069	none	tr	A0A0G2JPB7	A0A0G2
194	0.169	none	tr	A0A0G2JPB7	A0A0G2
240	0.12	none	tr	A0A0G2JPB7	A0A0G2
253	0.063	none	tr	A0A0G2JPB7	A0A0G2
264	0.069	none	tr	A0A0G2JPB7	A0A0G2
276	0.403	none	tr	A0A0G2JPB7	A0A0G2
304	0.09	none	tr	A0A0G2JPB7	A0A0G2
327	0.13	none	tr	A0A0G2JPB7	A0A0G2
338	0.068	none	tr	A0A0G2JPB7	A0A0G2
350	0.067	none	tr	A0A0G2JPB7	A0A0G2
372	0.076	none	tr	A0A0G2JPB7	A0A0G2
378	0.067	none	tr	A0A0G2JPB7	A0A0G2
389	0.063	none	tr	A0A0G2JPB7	A0A0G2
393	0.106	none	tr	A0A0G2JPB7	A0A0G2
407	0.233	none	tr	A0A0G2JPB7	A0A0G2
411	0.073	none	tr	A0A0G2JPB7	A0A0G2
420	0.067	none	tr	A0A0G2JPB7	A0A0G2
17	0.098	none	tr	A0A0G2JPC4	A0A0G2
26	0.076	none	tr	A0A0G2JPC4	A0A0G2
129	0.068	none	tr	A0A0G2JPC4	A0A0G2
177	0.125	none	tr	A0A0G2JPC4	A0A0G2
275	0.067	none	tr	A0A0G2JPC4	A0A0G2
291	0.073	none	tr	A0A0G2JPC4	A0A0G2
294	0.065	none	tr	A0A0G2JPC4	A0A0G2
300	0.069	none	tr	A0A0G2JPC4	A0A0G2
308	0.074	none	tr	A0A0G2JPC4	A0A0G2
316	0.07	none	tr	A0A0G2JPC4	A0A0G2
348	0.083	none	tr	A0A0G2JPC4	A0A0G2
362	0.08	none	tr	A0A0G2JPC4	A0A0G2
56	0.074	none	tr	A0A0G2JPF8	A0A0G2
78	0.068	none	tr	A0A0G2JPF8	A0A0G2
116	0.096	none	tr	A0A0G2JPF8	A0A0G2
146	0.083	none	tr	A0A0G2JPF8	A0A0G2
181	0.226	none	tr	A0A0G2JPF8	A0A0G2
185	0.066	none	tr	A0A0G2JPF8	A0A0G2
189	0.066	none	tr	A0A0G2JPF8	A0A0G2
192	0.066	none	tr	A0A0G2JPF8	A0A0G2
211	0.1	none	tr	A0A0G2JPF8	A0A0G2
224	0.068	none	tr	A0A0G2JPF8	A0A0G2
262	0.08	none	tr	A0A0G2JPF8	A0A0G2
266	0.061	none	tr	A0A0G2JPF8	A0A0G2
290	0.096	none	tr	A0A0G2JPF8	A0A0G2
1	0.073	none	tr	A0A0G2JPN4	A0A0G2
6	0.067	none	tr	A0A0G2JPN4	A0A0G2
22	0.391	none	tr	A0A0G2JPN4	A0A0G2
10	0.098	none	tr	A0A0G2JQ47	A0A0G2
41	0.171	none	tr	A0A0G2JQ47	A0A0G2
85	0.065	none	tr	A0A0G2JQ47	A0A0G2
103	0.077	none	tr	A0A0G2JQ47	A0A0G2
127	0.068	none	tr	A0A0G2JQ47	A0A0G2
175	0.179	none	tr	A0A0G2JQ47	A0A0G2
273	0.067	none	tr	A0A0G2JQ47	A0A0G2
289	0.075	none	tr	A0A0G2JQ47	A0A0G2
292	0.066	none	tr	A0A0G2JQ47	A0A0G2
5	0.093	none	sp	A0A0B4J200	TJB23_
1	0.076	none	tr	A0A0G2JQF1	A0A0G2
21	0.064	none	tr	A0A0G2JQF1	A0A0G2
1	0.071	none	tr	A0A0G2JQZ4	A0A0G2
13	0.103	none	tr	A0A0G2JQZ4	A0A0G2
22	0.082	none	tr	A0A0G2JQZ4	A0A0G2
64	0.063	none	tr	A0A0G2JQZ4	A0A0G2
69	0.621	RSLGQ^SREQR	tr	A0A0G2JQZ4	A0A0G2
73	0.088	none	tr	A0A0G2JQZ4	A0A0G2
93	0.163	none	tr	A0A0G2JQZ4	A0A0G2
128	0.114	none	tr	A0A0G2JQZ4	A0A0G2
8	0.085	none	tr	A0A0G2JRQ6	A0A0G2
25	0.111	none	tr	A0A0G2JRQ6	A0A0G2
28	0.089	none	tr	A0A0G2JRQ6	A0A0G2
49	0.075	none	tr	A0A0G2JRQ6	A0A0G2
59	0.087	none	tr	A0A0G2JRQ6	A0A0G2
60	0.064	none	tr	A0A0G2JRQ6	A0A0G2
101	0.234	none	tr	A0A0G2JRQ6	A0A0G2
111	0.065	none	tr	A0A0G2JRQ6	A0A0G2
112	0.063	none	tr	A0A0G2JRQ6	A0A0G2
20	0.105	none	sp	A0A0G2JS06	LV539_
25	0.072	none	sp	A0A0G2JS06	LV539_
58	0.078	none	sp	A0A0G2JS06	LV539_
59	0.066	none	sp	A0A0G2JS06	LV539_
78	0.081	none	sp	A0A0G2JS06	LV539_
79	0.121	none	sp	A0A0G2JS06	LV539_
106	0.781	ISGLQ^SEDEA	sp	A0A0G2JS06	LV539_
8	0.18	none	tr	A0A0J9YVP9	A0A0J9
7	0.104	none	tr	A0A0J9YVS3	A0A0J9
20	0.08	none	sp	A0A0J9YVY3	HV741_
22	0.174	none	sp	A0A0J9YVY3	HV741_
25	0.15	none	sp	A0A0J9YVY3	HV741_
58	0.109	none	sp	A0A0J9YVY3	HV741_
62	0.103	none	sp	A0A0J9YVY3	HV741_
81	0.101	none	sp	A0A0J9YVY3	HV741_
101	0.134	none	sp	A0A0J9YVY3	HV741_
8	0.091	none	tr	A0A0J9YW14	A0A0J9
4	0.408	none	sp	A0A0B4J234	TVA2_H
28	0.103	none	sp	A0A0B4J234	TVA2_H
31	0.09	none	sp	A0A0B4J234	TVA2_H
79	0.064	none	sp	A0A0B4J234	TVA2_H
80	0.22	none	sp	A0A0B4J234	TVA2_H
98	0.102	none	sp	A0A0B4J234	TVA2_H
7	0.071	none	tr	A0A0J9YW62	A0A0J9
23	0.089	none	tr	A0A0J9YW62	A0A0J9
26	0.1	none	tr	A0A0J9YW62	A0A0J9
58	0.085	none	tr	A0A0J9YW62	A0A0J9
59	0.083	none	tr	A0A0J9YW62	A0A0J9
63	0.108	none	tr	A0A0J9YW62	A0A0J9
85	0.102	none	tr	A0A0J9YW62	A0A0J9
77	0.07	none	sp	A0A0J9YWL9	TX13C_
82	0.099	none	sp	A0A0J9YWL9	TX13C_
83	0.1	none	sp	A0A0J9YWL9	TX13C_
89	0.064	none	sp	A0A0J9YWL9	TX13C_
94	0.12	none	sp	A0A0J9YWL9	TX13C_
101	0.113	none	sp	A0A0J9YWL9	TX13C_
110	0.064	none	sp	A0A0J9YWL9	TX13C_
112	0.269	none	sp	A0A0J9YWL9	TX13C_
113	0.065	none	sp	A0A0J9YWL9	TX13C_
124	0.071	none	sp	A0A0J9YWL9	TX13C_
129	0.077	none	sp	A0A0J9YWL9	TX13C_
133	0.186	none	sp	A0A0J9YWL9	TX13C_
134	0.066	none	sp	A0A0J9YWL9	TX13C_
154	0.082	none	sp	A0A0J9YWL9	TX13C_
160	0.07	none	sp	A0A0J9YWL9	TX13C_
170	0.068	none	sp	A0A0J9YWL9	TX13C_
182	0.112	none	sp	A0A0J9YWL9	TX13C_
191	0.107	none	sp	A0A0J9YWL9	TX13C_
199	0.075	none	sp	A0A0J9YWL9	TX13C_
213	0.298	none	sp	A0A0J9YWL9	TX13C_
218	0.153	none	sp	A0A0J9YWL9	TX13C_
221	0.084	none	sp	A0A0J9YWL9	TX13C_
227	0.071	none	sp	A0A0J9YWL9	TX13C_
263	0.065	none	sp	A0A0J9YWL9	TX13C_
281	0.079	none	sp	A0A0J9YWL9	TX13C_
290	0.073	none	sp	A0A0J9YWL9	TX13C_
295	0.069	none	sp	A0A0J9YWL9	TX13C_
303	0.1	none	sp	A0A0J9YWL9	TX13C_
316	0.119	none	sp	A0A0J9YWL9	TX13C_
324	0.098	none	sp	A0A0J9YWL9	TX13C_
329	0.125	none	sp	A0A0J9YWL9	TX13C_
344	0.23	none	sp	A0A0J9YWL9	TX13C_
429	0.066	none	sp	A0A0J9YWL9	TX13C_
450	0.06	none	sp	A0A0J9YWL9	TX13C_
471	0.112	none	sp	A0A0J9YWL9	TX13C_
484	0.07	none	sp	A0A0J9YWL9	TX13C_
534	0.066	none	sp	A0A0J9YWL9	TX13C_
555	0.081	none	sp	A0A0J9YWL9	TX13C_
576	0.081	none	sp	A0A0J9YWL9	TX13C_
597	0.06	none	sp	A0A0J9YWL9	TX13C_
618	0.085	none	sp	A0A0J9YWL9	TX13C_
658	0.076	none	sp	A0A0J9YWL9	TX13C_
679	0.133	none	sp	A0A0J9YWL9	TX13C_
721	0.133	none	sp	A0A0J9YWL9	TX13C_
761	0.076	none	sp	A0A0J9YWL9	TX13C_
782	0.133	none	sp	A0A0J9YWL9	TX13C_
803	0.189	none	sp	A0A0J9YWL9	TX13C_
866	0.076	none	sp	A0A0J9YWL9	TX13C_
887	0.149	none	sp	A0A0J9YWL9	TX13C_
900	0.091	none	sp	A0A0J9YWL9	TX13C_
904	0.062	none	sp	A0A0J9YWL9	TX13C_
908	0.074	none	sp	A0A0J9YWL9	TX13C_
928	0.077	none	sp	A0A0J9YWL9	TX13C_
930	0.095	none	sp	A0A0J9YWL9	TX13C_
932	0.083	none	sp	A0A0J9YWL9	TX13C_
937	0.095	none	sp	A0A0J9YWL9	TX13C_
946	0.073	none	sp	A0A0J9YWL9	TX13C_
947	0.09	none	sp	A0A0J9YWL9	TX13C_
948	0.099	none	sp	A0A0J9YWL9	TX13C_
20	0.068	none	tr	A0A0J9YWU9	A0A0J9
22	0.356	none	tr	A0A0J9YWU9	A0A0J9
24	0.085	none	tr	A0A0J9YWU9	A0A0J9
35	0.064	none	tr	A0A0J9YWU9	A0A0J9
60	0.069	none	tr	A0A0J9YWU9	A0A0J9
98	0.13	none	tr	A0A0J9YWU9	A0A0J9
18	0.066	none	sp	A0A0J9YX35	HV64D_
22	0.081	none	sp	A0A0J9YX35	HV64D_
32	0.097	none	sp	A0A0J9YX35	HV64D_
58	0.117	none	sp	A0A0J9YX35	HV64D_
101	0.091	none	sp	A0A0J9YX35	HV64D_
5	0.111	none	tr	A0A0J9YX57	A0A0J9
21	0.102	none	tr	A0A0J9YX57	A0A0J9
23	0.087	none	tr	A0A0J9YX57	A0A0J9
29	0.216	none	tr	A0A0J9YX57	A0A0J9
35	0.068	none	tr	A0A0J9YX57	A0A0J9
49	0.114	none	tr	A0A0J9YX57	A0A0J9
62	0.104	none	tr	A0A0J9YX57	A0A0J9
65	0.067	none	tr	A0A0J9YX57	A0A0J9
89	0.077	none	tr	A0A0J9YX57	A0A0J9
104	0.084	none	tr	A0A0J9YX57	A0A0J9
107	0.072	none	tr	A0A0J9YX57	A0A0J9
131	0.122	none	tr	A0A0J9YX57	A0A0J9
146	0.089	none	tr	A0A0J9YX57	A0A0J9
149	0.067	none	tr	A0A0J9YX57	A0A0J9
173	0.125	none	tr	A0A0J9YX57	A0A0J9
204	0.073	none	tr	A0A0J9YX57	A0A0J9
207	0.116	none	tr	A0A0J9YX57	A0A0J9
228	0.112	none	tr	A0A0J9YX57	A0A0J9
338	0.092	none	tr	A0A0J9YX57	A0A0J9
346	0.076	none	tr	A0A0J9YX57	A0A0J9
14	0.081	none	sp	A0A0B4J235	TVAM2_
34	0.094	none	sp	A0A0B4J235	TVAM2_
58	0.066	none	sp	A0A0B4J235	TVAM2_
65	0.064	none	sp	A0A0B4J235	TVAM2_
78	0.079	none	sp	A0A0B4J235	TVAM2_
80	0.079	none	sp	A0A0B4J235	TVAM2_
96	0.094	none	sp	A0A0B4J235	TVAM2_
101	0.094	none	sp	A0A0B4J235	TVAM2_
25	0.06	none	sp	A0A0J9YX75	TVB69_
36	0.126	none	sp	A0A0J9YX75	TVB69_
41	0.159	none	sp	A0A0J9YX75	TVB69_
44	0.06	none	sp	A0A0J9YX75	TVB69_
56	0.065	none	sp	A0A0J9YX75	TVB69_
104	0.063	none	sp	A0A0J9YX75	TVB69_
3	0.12	none	sp	A0A0J9YX94	PMA6F_
32	0.067	none	sp	A0A0J9YX94	PMA6F_
71	0.082	none	sp	A0A0J9YX94	PMA6F_
77	0.066	none	sp	A0A0J9YX94	PMA6F_
92	0.255	none	sp	A0A0J9YX94	PMA6F_
99	0.081	none	sp	A0A0J9YX94	PMA6F_
107	0.067	none	sp	A0A0J9YX94	PMA6F_
109	0.131	none	sp	A0A0J9YX94	PMA6F_
111	0.253	none	sp	A0A0J9YX94	PMA6F_
235	0.171	none	sp	A0A0J9YX94	PMA6F_
239	0.069	none	sp	A0A0J9YX94	PMA6F_
261	0.081	none	sp	A0A0J9YX94	PMA6F_
281	0.084	none	sp	A0A0J9YX94	PMA6F_
320	0.068	none	sp	A0A0J9YX94	PMA6F_
328	0.069	none	sp	A0A0J9YX94	PMA6F_
348	0.074	none	sp	A0A0J9YX94	PMA6F_
351	0.064	none	sp	A0A0J9YX94	PMA6F_
366	0.073	none	sp	A0A0J9YX94	PMA6F_
386	0.062	none	sp	A0A0J9YX94	PMA6F_
398	0.124	none	sp	A0A0J9YX94	PMA6F_
405	0.077	none	sp	A0A0J9YX94	PMA6F_
434	0.082	none	sp	A0A0J9YX94	PMA6F_
435	0.087	none	sp	A0A0J9YX94	PMA6F_
453	0.112	none	sp	A0A0J9YX94	PMA6F_
458	0.126	none	sp	A0A0J9YX94	PMA6F_
503	0.073	none	sp	A0A0J9YX94	PMA6F_
537	0.078	none	sp	A0A0J9YX94	PMA6F_
541	0.079	none	sp	A0A0J9YX94	PMA6F_
548	0.071	none	sp	A0A0J9YX94	PMA6F_
8	0.073	none	sp	A0A0J9YXA8	TJB11_
12	0.074	none	sp	A0A0J9YXG5	TJB14_
3	0.067	none	sp	A0A0J9YXM7	TJB15_
5	0.089	none	sp	A0A0J9YXM7	TJB15_
36	0.067	none	sp	A0A0J9YXQ4	PMA6E_
81	0.067	none	sp	A0A0J9YXQ4	PMA6E_
96	0.06	none	sp	A0A0J9YXQ4	PMA6E_
103	0.075	none	sp	A0A0J9YXQ4	PMA6E_
111	0.067	none	sp	A0A0J9YXQ4	PMA6E_
113	0.131	none	sp	A0A0J9YXQ4	PMA6E_
115	0.25	none	sp	A0A0J9YXQ4	PMA6E_
303	0.082	none	sp	A0A0J9YXQ4	PMA6E_
310	0.239	none	sp	A0A0J9YXQ4	PMA6E_
329	0.083	none	sp	A0A0J9YXQ4	PMA6E_
349	0.084	none	sp	A0A0J9YXQ4	PMA6E_
396	0.072	none	sp	A0A0J9YXQ4	PMA6E_
401	0.075	none	sp	A0A0J9YXQ4	PMA6E_
416	0.074	none	sp	A0A0J9YXQ4	PMA6E_
419	0.064	none	sp	A0A0J9YXQ4	PMA6E_
434	0.073	none	sp	A0A0J9YXQ4	PMA6E_
453	0.182	none	sp	A0A0J9YXQ4	PMA6E_
454	0.061	none	sp	A0A0J9YXQ4	PMA6E_
466	0.124	none	sp	A0A0J9YXQ4	PMA6E_
473	0.068	none	sp	A0A0J9YXQ4	PMA6E_
502	0.087	none	sp	A0A0J9YXQ4	PMA6E_
503	0.087	none	sp	A0A0J9YXQ4	PMA6E_
521	0.112	none	sp	A0A0J9YXQ4	PMA6E_
526	0.174	none	sp	A0A0J9YXQ4	PMA6E_
571	0.09	none	sp	A0A0J9YXQ4	PMA6E_
606	0.07	none	sp	A0A0J9YXQ4	PMA6E_
610	0.077	none	sp	A0A0J9YXQ4	PMA6E_
621	0.081	none	sp	A0A0J9YXQ4	PMA6E_
640	0.084	none	sp	A0A0J9YXQ4	PMA6E_
645	0.11	none	sp	A0A0J9YXQ4	PMA6E_
21	0.298	none	tr	A0A0J9YXV3	A0A0J9
52	0.083	none	tr	A0A0J9YXV3	A0A0J9
65	0.067	none	tr	A0A0J9YXV3	A0A0J9
75	0.093	none	tr	A0A0J9YXV3	A0A0J9
88	0.079	none	tr	A0A0J9YXV3	A0A0J9
106	0.264	none	tr	A0A0J9YXV3	A0A0J9
112	0.134	none	tr	A0A0J9YXV3	A0A0J9
126	0.069	none	tr	A0A0J9YXV3	A0A0J9
133	0.227	none	tr	A0A0J9YXV3	A0A0J9
147	0.072	none	tr	A0A0J9YXV3	A0A0J9
152	0.114	none	tr	A0A0J9YXV3	A0A0J9
160	0.069	none	tr	A0A0J9YXV3	A0A0J9
170	0.066	none	tr	A0A0J9YXV3	A0A0J9
183	0.07	none	tr	A0A0J9YXV3	A0A0J9
189	0.078	none	tr	A0A0J9YXV3	A0A0J9
224	0.074	none	tr	A0A0J9YXV3	A0A0J9
236	0.172	none	tr	A0A0J9YXV3	A0A0J9
246	0.084	none	tr	A0A0J9YXV3	A0A0J9
293	0.064	none	tr	A0A0J9YXV3	A0A0J9
300	0.136	none	tr	A0A0J9YXV3	A0A0J9
314	0.077	none	tr	A0A0J9YXV3	A0A0J9
325	0.072	none	tr	A0A0J9YXV3	A0A0J9
370	0.066	none	tr	A0A0J9YXV3	A0A0J9
376	0.185	none	tr	A0A0J9YXV3	A0A0J9
388	0.115	none	tr	A0A0J9YXV3	A0A0J9
394	0.079	none	tr	A0A0J9YXV3	A0A0J9
399	0.069	none	tr	A0A0J9YXV3	A0A0J9
419	0.067	none	tr	A0A0J9YXV3	A0A0J9
441	0.092	none	tr	A0A0J9YXV3	A0A0J9
474	0.1	none	tr	A0A0J9YXV3	A0A0J9
487	0.848	WPTLQ^AWGAG	tr	A0A0J9YXV3	A0A0J9
498	0.454	none	tr	A0A0J9YXV3	A0A0J9
509	0.142	none	tr	A0A0J9YXV3	A0A0J9
522	0.097	none	tr	A0A0J9YXV3	A0A0J9
15	0.343	none	sp	A0A0J9YXX1	HV5X1_
22	0.086	none	sp	A0A0J9YXX1	HV5X1_
25	0.183	none	sp	A0A0J9YXX1	HV5X1_
58	0.077	none	sp	A0A0J9YXX1	HV5X1_
84	0.152	none	sp	A0A0J9YXX1	HV5X1_
101	0.17	none	sp	A0A0J9YXX1	HV5X1_
25	0.06	none	sp	A0A0J9YXY3	TVB62_
36	0.126	none	sp	A0A0J9YXY3	TVB62_
44	0.06	none	sp	A0A0J9YXY3	TVB62_
56	0.064	none	sp	A0A0J9YXY3	TVB62_
91	0.091	none	sp	A0A0J9YXY3	TVB62_
104	0.063	none	sp	A0A0J9YXY3	TVB62_
21	0.709	GTRAQ^SVTQL	sp	A0A0B4J237	TVA82_
25	0.074	none	sp	A0A0B4J237	TVA82_
57	0.064	none	sp	A0A0B4J237	TVA82_
64	0.087	none	sp	A0A0B4J237	TVA82_
51	0.236	none	sp	A0A0J9YY54	TX13D_
58	0.065	none	sp	A0A0J9YY54	TX13D_
82	0.126	none	sp	A0A0J9YY54	TX13D_
94	0.164	none	sp	A0A0J9YY54	TX13D_
101	0.1	none	sp	A0A0J9YY54	TX13D_
110	0.064	none	sp	A0A0J9YY54	TX13D_
112	0.269	none	sp	A0A0J9YY54	TX13D_
113	0.065	none	sp	A0A0J9YY54	TX13D_
124	0.069	none	sp	A0A0J9YY54	TX13D_
129	0.077	none	sp	A0A0J9YY54	TX13D_
133	0.165	none	sp	A0A0J9YY54	TX13D_
134	0.1	none	sp	A0A0J9YY54	TX13D_
148	0.079	none	sp	A0A0J9YY54	TX13D_
154	0.103	none	sp	A0A0J9YY54	TX13D_
167	0.35	none	sp	A0A0J9YY54	TX13D_
170	0.08	none	sp	A0A0J9YY54	TX13D_
182	0.077	none	sp	A0A0J9YY54	TX13D_
183	0.204	none	sp	A0A0J9YY54	TX13D_
196	0.071	none	sp	A0A0J9YY54	TX13D_
215	0.115	none	sp	A0A0J9YY54	TX13D_
218	0.068	none	sp	A0A0J9YY54	TX13D_
259	0.125	none	sp	A0A0J9YY54	TX13D_
277	0.085	none	sp	A0A0J9YY54	TX13D_
286	0.062	none	sp	A0A0J9YY54	TX13D_
291	0.145	none	sp	A0A0J9YY54	TX13D_
299	0.212	none	sp	A0A0J9YY54	TX13D_
312	0.267	none	sp	A0A0J9YY54	TX13D_
320	0.082	none	sp	A0A0J9YY54	TX13D_
339	0.097	none	sp	A0A0J9YY54	TX13D_
352	0.073	none	sp	A0A0J9YY54	TX13D_
360	0.079	none	sp	A0A0J9YY54	TX13D_
371	0.072	none	sp	A0A0J9YY54	TX13D_
373	0.074	none	sp	A0A0J9YY54	TX13D_
401	0.067	none	sp	A0A0J9YY54	TX13D_
406	0.242	none	sp	A0A0J9YY54	TX13D_
414	0.11	none	sp	A0A0J9YY54	TX13D_
422	0.075	none	sp	A0A0J9YY54	TX13D_
442	0.068	none	sp	A0A0J9YY54	TX13D_
463	0.061	none	sp	A0A0J9YY54	TX13D_
468	0.357	none	sp	A0A0J9YY54	TX13D_
476	0.094	none	sp	A0A0J9YY54	TX13D_
484	0.097	none	sp	A0A0J9YY54	TX13D_
505	0.08	none	sp	A0A0J9YY54	TX13D_
525	0.061	none	sp	A0A0J9YY54	TX13D_
530	0.357	none	sp	A0A0J9YY54	TX13D_
538	0.094	none	sp	A0A0J9YY54	TX13D_
546	0.097	none	sp	A0A0J9YY54	TX13D_
567	0.08	none	sp	A0A0J9YY54	TX13D_
587	0.061	none	sp	A0A0J9YY54	TX13D_
592	0.357	none	sp	A0A0J9YY54	TX13D_
600	0.104	none	sp	A0A0J9YY54	TX13D_
608	0.156	none	sp	A0A0J9YY54	TX13D_
629	0.128	none	sp	A0A0J9YY54	TX13D_
649	0.066	none	sp	A0A0J9YY54	TX13D_
651	0.076	none	sp	A0A0J9YY54	TX13D_
653	0.082	none	sp	A0A0J9YY54	TX13D_
667	0.118	none	sp	A0A0J9YY54	TX13D_
668	0.065	none	sp	A0A0J9YY54	TX13D_
669	0.235	none	sp	A0A0J9YY54	TX13D_
712	0.096	none	sp	A0A0J9YY54	TX13D_
714	0.085	none	sp	A0A0J9YY54	TX13D_
18	0.068	none	tr	A0A0J9YY99	A0A0J9
20	0.109	none	tr	A0A0J9YY99	A0A0J9
22	0.098	none	tr	A0A0J9YY99	A0A0J9
32	0.132	none	tr	A0A0J9YY99	A0A0J9
58	0.117	none	tr	A0A0J9YY99	A0A0J9
101	0.107	none	tr	A0A0J9YY99	A0A0J9
25	0.076	none	sp	A0A0K0K1A3	TVBJ1_
37	0.125	none	sp	A0A0K0K1A3	TVBJ1_
44	0.067	none	sp	A0A0K0K1A3	TVBJ1_
56	0.067	none	sp	A0A0K0K1A3	TVBJ1_
104	0.065	none	sp	A0A0K0K1A3	TVBJ1_
25	0.06	none	sp	A0A0K0K1A5	TVB65_
30	0.119	none	sp	A0A0K0K1A5	TVB65_
36	0.126	none	sp	A0A0K0K1A5	TVB65_
41	0.159	none	sp	A0A0K0K1A5	TVB65_
44	0.06	none	sp	A0A0K0K1A5	TVB65_
56	0.065	none	sp	A0A0K0K1A5	TVB65_
76	0.081	none	sp	A0A0K0K1A5	TVB65_
104	0.063	none	sp	A0A0K0K1A5	TVB65_
19	0.101	none	sp	A0A0K0K1B3	TVB30_
23	0.079	none	sp	A0A0K0K1B3	TVB30_
30	0.135	none	sp	A0A0K0K1B3	TVB30_
55	0.119	none	sp	A0A0K0K1B3	TVB30_
62	0.098	none	sp	A0A0K0K1B3	TVB30_
72	0.064	none	sp	A0A0K0K1B3	TVB30_
79	0.093	none	sp	A0A0K0K1B3	TVB30_
87	0.11	none	sp	A0A0K0K1B3	TVB30_
90	0.065	none	sp	A0A0K0K1B3	TVB30_
25	0.076	none	sp	A0A0K0K1C0	TVBK1_
36	0.108	none	sp	A0A0K0K1C0	TVBK1_
56	0.069	none	sp	A0A0K0K1C0	TVBK1_
60	0.073	none	sp	A0A0K0K1C0	TVBK1_
67	0.072	none	sp	A0A0K0K1C0	TVBK1_
69	0.094	none	sp	A0A0K0K1C0	TVBK1_
78	0.059	none	sp	A0A0K0K1C0	TVBK1_
99	0.085	none	sp	A0A0K0K1C0	TVBK1_
4	0.065	none	sp	A0A0K0K1C4	TVB27_
22	0.065	none	sp	A0A0K0K1C4	TVB27_
25	0.064	none	sp	A0A0K0K1C4	TVB27_
44	0.098	none	sp	A0A0K0K1C4	TVB27_
56	0.067	none	sp	A0A0K0K1C4	TVB27_
64	0.061	none	sp	A0A0K0K1C4	TVB27_
104	0.074	none	sp	A0A0K0K1C4	TVB27_
25	0.06	none	sp	A0A0K0K1D8	TVB61_
30	0.119	none	sp	A0A0K0K1D8	TVB61_
36	0.126	none	sp	A0A0K0K1D8	TVB61_
41	0.159	none	sp	A0A0K0K1D8	TVB61_
44	0.06	none	sp	A0A0K0K1D8	TVB61_
56	0.064	none	sp	A0A0K0K1D8	TVB61_
104	0.063	none	sp	A0A0K0K1D8	TVB61_
25	0.076	none	sp	A0A0K0K1E9	TVB77_
36	0.084	none	sp	A0A0K0K1E9	TVB77_
55	0.065	none	sp	A0A0K0K1E9	TVB77_
56	0.106	none	sp	A0A0K0K1E9	TVB77_
60	0.073	none	sp	A0A0K0K1E9	TVB77_
73	0.064	none	sp	A0A0K0K1E9	TVB77_
99	0.086	none	sp	A0A0K0K1E9	TVB77_
103	0.066	none	sp	A0A0K0K1E9	TVB77_
25	0.073	none	sp	A0A0K0K1G6	TVBJ3_
44	0.062	none	sp	A0A0K0K1G6	TVBJ3_
56	0.065	none	sp	A0A0K0K1G6	TVBJ3_
104	0.069	none	sp	A0A0K0K1G6	TVBJ3_
19	0.228	none	sp	A0A0B4J238	TVA12_
23	0.078	none	sp	A0A0B4J238	TVA12_
36	0.128	none	sp	A0A0B4J238	TVA12_
42	0.069	none	sp	A0A0B4J238	TVA12_
53	0.064	none	sp	A0A0B4J238	TVA12_
54	0.066	none	sp	A0A0B4J238	TVA12_
96	0.177	none	sp	A0A0B4J238	TVA12_
25	0.069	none	sp	A0A0K0K1G8	TVBJ2_
37	0.103	none	sp	A0A0K0K1G8	TVBJ2_
44	0.062	none	sp	A0A0K0K1G8	TVBJ2_
56	0.067	none	sp	A0A0K0K1G8	TVBJ2_
104	0.083	none	sp	A0A0K0K1G8	TVBJ2_
3	0.076	none	sp	A0A0K2S4Q6	CD3CH_
42	0.082	none	sp	A0A0K2S4Q6	CD3CH_
59	0.066	none	sp	A0A0K2S4Q6	CD3CH_
82	0.065	none	sp	A0A0K2S4Q6	CD3CH_
118	0.239	none	sp	A0A0K2S4Q6	CD3CH_
132	0.074	none	sp	A0A0K2S4Q6	CD3CH_
134	0.067	none	sp	A0A0K2S4Q6	CD3CH_
158	0.075	none	sp	A0A0K2S4Q6	CD3CH_
160	0.167	none	sp	A0A0K2S4Q6	CD3CH_
4	0.069	none	tr	A0A0M3HER8	A0A0M3
18	0.076	none	tr	A0A0M3HER8	A0A0M3
19	0.179	none	tr	A0A0M3HER8	A0A0M3
34	0.1	none	tr	A0A0M3HER8	A0A0M3
85	0.658	STTLQ^DLESQ	tr	A0A0M3HER8	A0A0M3
90	0.069	none	tr	A0A0M3HER8	A0A0M3
92	0.121	none	tr	A0A0M3HER8	A0A0M3
107	0.086	none	tr	A0A0M3HER8	A0A0M3
131	0.074	none	tr	A0A0M3HER8	A0A0M3
143	0.071	none	tr	A0A0M3HER8	A0A0M3
161	0.067	none	tr	A0A0M3HER8	A0A0M3
163	0.29	none	tr	A0A0M3HER8	A0A0M3
179	0.082	none	tr	A0A0M3HER8	A0A0M3
181	0.314	none	tr	A0A0M3HER8	A0A0M3
188	0.073	none	tr	A0A0M3HER8	A0A0M3
197	0.072	none	tr	A0A0M3HER8	A0A0M3
204	0.072	none	tr	A0A0M3HER8	A0A0M3
211	0.063	none	tr	A0A0M3HER8	A0A0M3
218	0.063	none	tr	A0A0M3HER8	A0A0M3
225	0.062	none	tr	A0A0M3HER8	A0A0M3
232	0.072	none	tr	A0A0M3HER8	A0A0M3
239	0.062	none	tr	A0A0M3HER8	A0A0M3
246	0.072	none	tr	A0A0M3HER8	A0A0M3
253	0.072	none	tr	A0A0M3HER8	A0A0M3
260	0.072	none	tr	A0A0M3HER8	A0A0M3
267	0.063	none	tr	A0A0M3HER8	A0A0M3
274	0.063	none	tr	A0A0M3HER8	A0A0M3
281	0.062	none	tr	A0A0M3HER8	A0A0M3
288	0.072	none	tr	A0A0M3HER8	A0A0M3
295	0.062	none	tr	A0A0M3HER8	A0A0M3
302	0.072	none	tr	A0A0M3HER8	A0A0M3
309	0.062	none	tr	A0A0M3HER8	A0A0M3
316	0.072	none	tr	A0A0M3HER8	A0A0M3
323	0.062	none	tr	A0A0M3HER8	A0A0M3
330	0.062	none	tr	A0A0M3HER8	A0A0M3
337	0.069	none	tr	A0A0M3HER8	A0A0M3
343	0.065	none	tr	A0A0M3HER8	A0A0M3
356	0.061	none	tr	A0A0M3HER8	A0A0M3
360	0.068	none	tr	A0A0M3HER8	A0A0M3
363	0.071	none	tr	A0A0M3HER8	A0A0M3
382	0.063	none	tr	A0A0M3HER8	A0A0M3
387	0.078	none	tr	A0A0M3HER8	A0A0M3
388	0.074	none	tr	A0A0M3HER8	A0A0M3
394	0.073	none	tr	A0A0M3HER8	A0A0M3
395	0.071	none	tr	A0A0M3HER8	A0A0M3
427	0.064	none	tr	A0A0M3HER8	A0A0M3
447	0.276	none	tr	A0A0M3HER8	A0A0M3
450	0.062	none	tr	A0A0M3HER8	A0A0M3
451	0.072	none	tr	A0A0M3HER8	A0A0M3
483	0.135	none	tr	A0A0M3HER8	A0A0M3
490	0.096	none	tr	A0A0M3HER8	A0A0M3
496	0.071	none	tr	A0A0M3HER8	A0A0M3
53	0.083	none	sp	A0A0U1RQE8	GLYLB_
60	0.093	none	sp	A0A0U1RQE8	GLYLB_
62	0.094	none	sp	A0A0U1RQE8	GLYLB_
83	0.067	none	sp	A0A0U1RQE8	GLYLB_
86	0.068	none	sp	A0A0U1RQE8	GLYLB_
99	0.067	none	sp	A0A0U1RQE8	GLYLB_
102	0.1	none	sp	A0A0U1RQE8	GLYLB_
104	0.091	none	sp	A0A0U1RQE8	GLYLB_
107	0.068	none	sp	A0A0U1RQE8	GLYLB_
173	0.061	none	sp	A0A0U1RQE8	GLYLB_
257	0.065	none	sp	A0A0U1RQE8	GLYLB_
271	0.069	none	sp	A0A0U1RQE8	GLYLB_
288	0.087	none	sp	A0A0U1RQE8	GLYLB_
291	0.067	none	sp	A0A0U1RQE8	GLYLB_
297	0.066	none	sp	A0A0U1RQE8	GLYLB_
47	0.064	none	sp	A0A0U1RQF7	DP2NB_
90	0.119	none	sp	A0A0U1RQF7	DP2NB_
119	0.074	none	sp	A0A0U1RQF7	DP2NB_
7	0.075	none	tr	A0A0U1RQG5	A0A0U1
11	0.062	none	tr	A0A0U1RQG5	A0A0U1
14	0.063	none	tr	A0A0U1RQG5	A0A0U1
20	0.101	none	tr	A0A0U1RQG5	A0A0U1
24	0.083	none	tr	A0A0U1RQG5	A0A0U1
61	0.122	none	tr	A0A0U1RQG5	A0A0U1
194	0.075	none	tr	A0A0U1RQG5	A0A0U1
290	0.116	none	tr	A0A0U1RQG5	A0A0U1
299	0.063	none	tr	A0A0U1RQG5	A0A0U1
7	0.7	SSLLQ^AIEEI	sp	A0A0U1RQI7	KLF18_
17	0.071	none	sp	A0A0U1RQI7	KLF18_
26	0.162	none	sp	A0A0U1RQI7	KLF18_
36	0.096	none	sp	A0A0U1RQI7	KLF18_
49	0.065	none	sp	A0A0U1RQI7	KLF18_
54	0.213	none	sp	A0A0U1RQI7	KLF18_
80	0.071	none	sp	A0A0U1RQI7	KLF18_
101	0.11	none	sp	A0A0U1RQI7	KLF18_
108	0.097	none	sp	A0A0U1RQI7	KLF18_
116	0.107	none	sp	A0A0U1RQI7	KLF18_
132	0.089	none	sp	A0A0U1RQI7	KLF18_
149	0.067	none	sp	A0A0U1RQI7	KLF18_
157	0.08	none	sp	A0A0U1RQI7	KLF18_
163	0.063	none	sp	A0A0U1RQI7	KLF18_
171	0.074	none	sp	A0A0U1RQI7	KLF18_
179	0.069	none	sp	A0A0U1RQI7	KLF18_
185	0.067	none	sp	A0A0U1RQI7	KLF18_
192	0.075	none	sp	A0A0U1RQI7	KLF18_
212	0.103	none	sp	A0A0U1RQI7	KLF18_
223	0.069	none	sp	A0A0U1RQI7	KLF18_
231	0.065	none	sp	A0A0U1RQI7	KLF18_
237	0.072	none	sp	A0A0U1RQI7	KLF18_
245	0.212	none	sp	A0A0U1RQI7	KLF18_
251	0.073	none	sp	A0A0U1RQI7	KLF18_
259	0.08	none	sp	A0A0U1RQI7	KLF18_
265	0.072	none	sp	A0A0U1RQI7	KLF18_
273	0.184	none	sp	A0A0U1RQI7	KLF18_
279	0.072	none	sp	A0A0U1RQI7	KLF18_
287	0.073	none	sp	A0A0U1RQI7	KLF18_
293	0.072	none	sp	A0A0U1RQI7	KLF18_
301	0.082	none	sp	A0A0U1RQI7	KLF18_
307	0.065	none	sp	A0A0U1RQI7	KLF18_
315	0.187	none	sp	A0A0U1RQI7	KLF18_
321	0.073	none	sp	A0A0U1RQI7	KLF18_
329	0.115	none	sp	A0A0U1RQI7	KLF18_
335	0.069	none	sp	A0A0U1RQI7	KLF18_
343	0.079	none	sp	A0A0U1RQI7	KLF18_
349	0.069	none	sp	A0A0U1RQI7	KLF18_
357	0.118	none	sp	A0A0U1RQI7	KLF18_
363	0.065	none	sp	A0A0U1RQI7	KLF18_
371	0.187	none	sp	A0A0U1RQI7	KLF18_
377	0.073	none	sp	A0A0U1RQI7	KLF18_
385	0.115	none	sp	A0A0U1RQI7	KLF18_
391	0.069	none	sp	A0A0U1RQI7	KLF18_
399	0.079	none	sp	A0A0U1RQI7	KLF18_
405	0.069	none	sp	A0A0U1RQI7	KLF18_
413	0.118	none	sp	A0A0U1RQI7	KLF18_
419	0.065	none	sp	A0A0U1RQI7	KLF18_
427	0.187	none	sp	A0A0U1RQI7	KLF18_
433	0.073	none	sp	A0A0U1RQI7	KLF18_
441	0.118	none	sp	A0A0U1RQI7	KLF18_
447	0.065	none	sp	A0A0U1RQI7	KLF18_
455	0.082	none	sp	A0A0U1RQI7	KLF18_
461	0.067	none	sp	A0A0U1RQI7	KLF18_
469	0.082	none	sp	A0A0U1RQI7	KLF18_
475	0.067	none	sp	A0A0U1RQI7	KLF18_
483	0.184	none	sp	A0A0U1RQI7	KLF18_
489	0.069	none	sp	A0A0U1RQI7	KLF18_
497	0.079	none	sp	A0A0U1RQI7	KLF18_
503	0.069	none	sp	A0A0U1RQI7	KLF18_
511	0.118	none	sp	A0A0U1RQI7	KLF18_
517	0.072	none	sp	A0A0U1RQI7	KLF18_
525	0.184	none	sp	A0A0U1RQI7	KLF18_
531	0.072	none	sp	A0A0U1RQI7	KLF18_
539	0.082	none	sp	A0A0U1RQI7	KLF18_
545	0.067	none	sp	A0A0U1RQI7	KLF18_
553	0.074	none	sp	A0A0U1RQI7	KLF18_
559	0.067	none	sp	A0A0U1RQI7	KLF18_
567	0.184	none	sp	A0A0U1RQI7	KLF18_
573	0.068	none	sp	A0A0U1RQI7	KLF18_
581	0.082	none	sp	A0A0U1RQI7	KLF18_
587	0.072	none	sp	A0A0U1RQI7	KLF18_
595	0.082	none	sp	A0A0U1RQI7	KLF18_
601	0.067	none	sp	A0A0U1RQI7	KLF18_
609	0.184	none	sp	A0A0U1RQI7	KLF18_
615	0.069	none	sp	A0A0U1RQI7	KLF18_
623	0.184	none	sp	A0A0U1RQI7	KLF18_
629	0.072	none	sp	A0A0U1RQI7	KLF18_
637	0.073	none	sp	A0A0U1RQI7	KLF18_
643	0.072	none	sp	A0A0U1RQI7	KLF18_
651	0.085	none	sp	A0A0U1RQI7	KLF18_
657	0.064	none	sp	A0A0U1RQI7	KLF18_
665	0.187	none	sp	A0A0U1RQI7	KLF18_
671	0.072	none	sp	A0A0U1RQI7	KLF18_
679	0.184	none	sp	A0A0U1RQI7	KLF18_
685	0.072	none	sp	A0A0U1RQI7	KLF18_
693	0.082	none	sp	A0A0U1RQI7	KLF18_
699	0.067	none	sp	A0A0U1RQI7	KLF18_
707	0.082	none	sp	A0A0U1RQI7	KLF18_
713	0.067	none	sp	A0A0U1RQI7	KLF18_
721	0.184	none	sp	A0A0U1RQI7	KLF18_
727	0.069	none	sp	A0A0U1RQI7	KLF18_
735	0.079	none	sp	A0A0U1RQI7	KLF18_
741	0.069	none	sp	A0A0U1RQI7	KLF18_
749	0.118	none	sp	A0A0U1RQI7	KLF18_
755	0.072	none	sp	A0A0U1RQI7	KLF18_
763	0.184	none	sp	A0A0U1RQI7	KLF18_
769	0.072	none	sp	A0A0U1RQI7	KLF18_
777	0.082	none	sp	A0A0U1RQI7	KLF18_
783	0.067	none	sp	A0A0U1RQI7	KLF18_
791	0.074	none	sp	A0A0U1RQI7	KLF18_
797	0.067	none	sp	A0A0U1RQI7	KLF18_
805	0.221	none	sp	A0A0U1RQI7	KLF18_
811	0.084	none	sp	A0A0U1RQI7	KLF18_
819	0.082	none	sp	A0A0U1RQI7	KLF18_
825	0.072	none	sp	A0A0U1RQI7	KLF18_
833	0.082	none	sp	A0A0U1RQI7	KLF18_
839	0.067	none	sp	A0A0U1RQI7	KLF18_
847	0.184	none	sp	A0A0U1RQI7	KLF18_
853	0.069	none	sp	A0A0U1RQI7	KLF18_
861	0.115	none	sp	A0A0U1RQI7	KLF18_
867	0.076	none	sp	A0A0U1RQI7	KLF18_
875	0.174	none	sp	A0A0U1RQI7	KLF18_
881	0.065	none	sp	A0A0U1RQI7	KLF18_
889	0.076	none	sp	A0A0U1RQI7	KLF18_
895	0.069	none	sp	A0A0U1RQI7	KLF18_
900	0.094	none	sp	A0A0U1RQI7	KLF18_
922	0.072	none	sp	A0A0U1RQI7	KLF18_
941	0.084	none	sp	A0A0U1RQI7	KLF18_
943	0.061	none	sp	A0A0U1RQI7	KLF18_
947	0.062	none	sp	A0A0U1RQI7	KLF18_
950	0.104	none	sp	A0A0U1RQI7	KLF18_
953	0.073	none	sp	A0A0U1RQI7	KLF18_
1041	0.064	none	sp	A0A0U1RQI7	KLF18_
24	0.069	none	sp	A0A0B4J240	TVA10_
27	0.1	none	sp	A0A0B4J240	TVA10_
30	0.116	none	sp	A0A0B4J240	TVA10_
43	0.227	none	sp	A0A0B4J240	TVA10_
59	0.076	none	sp	A0A0B4J240	TVA10_
93	0.117	none	sp	A0A0B4J240	TVA10_
102	0.087	none	sp	A0A0B4J240	TVA10_
14	0.075	none	sp	A0A0B4J241	TVAM1_
25	0.071	none	sp	A0A0B4J241	TVAM1_
33	0.086	none	sp	A0A0B4J241	TVAM1_
57	0.064	none	sp	A0A0B4J241	TVAM1_
64	0.062	none	sp	A0A0B4J241	TVAM1_
79	0.073	none	sp	A0A0B4J241	TVAM1_
100	0.092	none	sp	A0A0B4J241	TVAM1_
21	0.23	none	sp	A0A0B4J244	TVA3_H
25	0.085	none	sp	A0A0B4J244	TVA3_H
29	0.072	none	sp	A0A0B4J244	TVA3_H
57	0.064	none	sp	A0A0B4J244	TVA3_H
64	0.107	none	sp	A0A0B4J244	TVA3_H
90	0.072	none	sp	A0A0B4J244	TVA3_H
14	0.091	none	sp	A0A0B4J245	TVAL1_
21	0.173	none	sp	A0A0B4J245	TVAL1_
27	0.065	none	sp	A0A0B4J245	TVAL1_
52	0.223	none	sp	A0A0B4J245	TVAL1_
59	0.062	none	sp	A0A0B4J245	TVAL1_
84	0.077	none	sp	A0A0B4J245	TVAL1_
90	0.064	none	sp	A0A0B4J245	TVAL1_
20	0.075	none	sp	A0A0B4J1V2	HV226_
60	0.069	none	sp	A0A0B4J1V2	HV226_
98	0.114	none	sp	A0A0B4J1V2	HV226_
19	0.569	GTAGQ^SLEQP	sp	A0A0B4J248	TVA11_
23	0.086	none	sp	A0A0B4J248	TVA11_
36	0.128	none	sp	A0A0B4J248	TVA11_
42	0.069	none	sp	A0A0B4J248	TVA11_
53	0.081	none	sp	A0A0B4J248	TVA11_
54	0.071	none	sp	A0A0B4J248	TVA11_
93	0.073	none	sp	A0A0B4J248	TVA11_
96	0.166	none	sp	A0A0B4J248	TVA11_
15	0.068	none	sp	A0A0B4J249	TVA5_H
27	0.138	none	sp	A0A0B4J249	TVA5_H
58	0.063	none	sp	A0A0B4J249	TVA5_H
65	0.157	none	sp	A0A0B4J249	TVA5_H
78	0.062	none	sp	A0A0B4J249	TVA5_H
80	0.072	none	sp	A0A0B4J249	TVA5_H
101	0.09	none	sp	A0A0B4J249	TVA5_H
10	0.097	none	sp	A0A0B4J262	TVA86_
21	0.709	GTRAQ^SVTQL	sp	A0A0B4J262	TVA86_
25	0.072	none	sp	A0A0B4J262	TVA86_
29	0.058	none	sp	A0A0B4J262	TVA86_
57	0.064	none	sp	A0A0B4J262	TVA86_
61	0.072	none	sp	A0A0B4J262	TVA86_
64	0.086	none	sp	A0A0B4J262	TVA86_
90	0.072	none	sp	A0A0B4J262	TVA86_
12	0.074	none	sp	A0A0B4J263	TVA39_
24	0.063	none	sp	A0A0B4J263	TVA39_
32	0.078	none	sp	A0A0B4J263	TVA39_
55	0.065	none	sp	A0A0B4J263	TVA39_
75	0.084	none	sp	A0A0B4J263	TVA39_
22	0.067	none	sp	A0A0B4J264	TV381_
26	0.182	none	sp	A0A0B4J264	TV381_
28	0.115	none	sp	A0A0B4J264	TV381_
34	0.099	none	sp	A0A0B4J264	TV381_
59	0.06	none	sp	A0A0B4J264	TV381_
64	0.093	none	sp	A0A0B4J264	TV381_
71	0.067	none	sp	A0A0B4J264	TV381_
76	0.088	none	sp	A0A0B4J264	TV381_
77	0.088	none	sp	A0A0B4J264	TV381_
89	0.138	none	sp	A0A0B4J264	TV381_
103	0.094	none	sp	A0A0B4J264	TV381_
23	0.07	none	sp	A0A0B4J265	TVAZ2_
55	0.061	none	sp	A0A0B4J265	TVAZ2_
59	0.065	none	sp	A0A0B4J265	TVAZ2_
6	0.07	none	sp	A0A0B4J266	TVA41_
15	0.084	none	sp	A0A0B4J266	TVA41_
28	0.134	none	sp	A0A0B4J266	TVA41_
31	0.099	none	sp	A0A0B4J266	TVA41_
36	0.066	none	sp	A0A0B4J266	TVA41_
58	0.081	none	sp	A0A0B4J266	TVA41_
59	0.063	none	sp	A0A0B4J266	TVA41_
88	0.095	none	sp	A0A0B4J266	TVA41_
3	0.068	none	sp	A0A0B4J268	TVA4_H
23	0.064	none	sp	A0A0B4J268	TVA4_H
33	0.065	none	sp	A0A0B4J268	TVA4_H
54	0.103	none	sp	A0A0B4J268	TVA4_H
55	0.062	none	sp	A0A0B4J268	TVA4_H
59	0.061	none	sp	A0A0B4J268	TVA4_H
66	0.095	none	sp	A0A0B4J268	TVA4_H
15	0.091	none	sp	A0A0B4J271	TVAL3_
22	0.179	none	sp	A0A0B4J271	TVAL3_
23	0.064	none	sp	A0A0B4J271	TVAL3_
28	0.065	none	sp	A0A0B4J271	TVAL3_
53	0.094	none	sp	A0A0B4J271	TVAL3_
60	0.066	none	sp	A0A0B4J271	TVAL3_
86	0.076	none	sp	A0A0B4J271	TVAL3_
102	0.07	none	sp	A0A0B4J271	TVAL3_
28	0.108	none	sp	A0A0B4J272	TVA24_
31	0.137	none	sp	A0A0B4J272	TVA24_
36	0.078	none	sp	A0A0B4J272	TVA24_
103	0.068	none	sp	A0A0B4J272	TVA24_
18	0.067	none	sp	A0A0B4J1V6	HV373_
22	0.081	none	sp	A0A0B4J1V6	HV373_
32	0.097	none	sp	A0A0B4J1V6	HV373_
58	0.172	none	sp	A0A0B4J1V6	HV373_
103	0.254	none	sp	A0A0B4J1V6	HV373_
6	0.289	none	sp	A0A0B4J273	TVA34_
15	0.103	none	sp	A0A0B4J273	TVA34_
22	0.094	none	sp	A0A0B4J273	TVA34_
26	0.075	none	sp	A0A0B4J273	TVA34_
29	0.13	none	sp	A0A0B4J273	TVA34_
34	0.083	none	sp	A0A0B4J273	TVA34_
57	0.064	none	sp	A0A0B4J273	TVA34_
70	0.097	none	sp	A0A0B4J273	TVA34_
90	0.07	none	sp	A0A0B4J273	TVA34_
91	0.216	none	sp	A0A0B4J273	TVA34_
100	0.082	none	sp	A0A0B4J273	TVA34_
15	0.099	none	sp	A0A0B4J274	TVA20_
24	0.07	none	sp	A0A0B4J274	TVA20_
27	0.136	none	sp	A0A0B4J274	TVA20_
35	0.28	none	sp	A0A0B4J274	TVA20_
59	0.062	none	sp	A0A0B4J274	TVA20_
112	0.079	none	sp	A0A0B4J274	TVA20_
15	0.075	none	sp	A0A0B4J275	TVA17_
22	0.184	none	sp	A0A0B4J275	TVA17_
23	0.113	none	sp	A0A0B4J275	TVA17_
29	0.104	none	sp	A0A0B4J275	TVA17_
34	0.095	none	sp	A0A0B4J275	TVA17_
53	0.106	none	sp	A0A0B4J275	TVA17_
57	0.077	none	sp	A0A0B4J275	TVA17_
13	0.076	none	sp	A0A0B4J276	TVA25_
16	0.066	none	sp	A0A0B4J276	TVA25_
20	0.073	none	sp	A0A0B4J276	TVA25_
21	0.069	none	sp	A0A0B4J276	TVA25_
24	0.065	none	sp	A0A0B4J276	TVA25_
27	0.066	none	sp	A0A0B4J276	TVA25_
29	0.11	none	sp	A0A0B4J276	TVA25_
32	0.077	none	sp	A0A0B4J276	TVA25_
51	0.083	none	sp	A0A0B4J276	TVA25_
55	0.061	none	sp	A0A0B4J276	TVA25_
66	0.067	none	sp	A0A0B4J276	TVA25_
76	0.102	none	sp	A0A0B4J276	TVA25_
82	0.165	none	sp	A0A0B4J276	TVA25_
98	0.093	none	sp	A0A0B4J276	TVA25_
15	0.061	none	sp	A0A0B4J277	TVA22_
23	0.072	none	sp	A0A0B4J277	TVA22_
26	0.079	none	sp	A0A0B4J277	TVA22_
34	0.124	none	sp	A0A0B4J277	TVA22_
53	0.158	none	sp	A0A0B4J277	TVA22_
57	0.065	none	sp	A0A0B4J277	TVA22_
62	0.071	none	sp	A0A0B4J277	TVA22_
75	0.08	none	sp	A0A0B4J277	TVA22_
98	0.134	none	sp	A0A0B4J277	TVA22_
13	0.082	none	sp	A0A0B4J279	TVA21_
15	0.125	none	sp	A0A0B4J279	TVA21_
21	0.091	none	sp	A0A0B4J279	TVA21_
25	0.063	none	sp	A0A0B4J279	TVA21_
53	0.11	none	sp	A0A0B4J279	TVA21_
57	0.062	none	sp	A0A0B4J279	TVA21_
70	0.085	none	sp	A0A0B4J279	TVA21_
73	0.066	none	sp	A0A0B4J279	TVA21_
76	0.082	none	sp	A0A0B4J279	TVA21_
100	0.1	none	sp	A0A0B4J279	TVA21_
24	0.091	none	sp	A0A0B4J280	TVA40_
27	0.067	none	sp	A0A0B4J280	TVA40_
62	0.088	none	sp	A0A0B4J280	TVA40_
65	0.076	none	sp	A0A0B4J280	TVA40_
93	0.093	none	sp	A0A0B4J280	TVA40_
63	0.095	none	sp	A0A0B4J2A2	PAL4C_
111	0.065	none	sp	A0A0B4J2A2	PAL4C_
163	0.065	none	sp	A0A0B4J2A2	PAL4C_
20	0.075	none	tr	A0A0B4J2B6	A0A0B4
60	0.069	none	tr	A0A0B4J2B6	A0A0B4
98	0.114	none	tr	A0A0B4J2B6	A0A0B4
18	0.104	none	tr	A0A0B4J2B8	A0A0B4
20	0.088	none	tr	A0A0B4J2B8	A0A0B4
22	0.111	none	tr	A0A0B4J2B8	A0A0B4
25	0.243	none	tr	A0A0B4J2B8	A0A0B4
58	0.132	none	tr	A0A0B4J2B8	A0A0B4
62	0.095	none	tr	A0A0B4J2B8	A0A0B4
81	0.075	none	tr	A0A0B4J2B8	A0A0B4
84	0.1	none	tr	A0A0B4J2B8	A0A0B4
20	0.091	none	sp	A0A0B4J1V7	HV781_
22	0.168	none	sp	A0A0B4J1V7	HV781_
25	0.14	none	sp	A0A0B4J1V7	HV781_
32	0.074	none	sp	A0A0B4J1V7	HV781_
58	0.112	none	sp	A0A0B4J1V7	HV781_
62	0.103	none	sp	A0A0B4J1V7	HV781_
81	0.101	none	sp	A0A0B4J1V7	HV781_
101	0.137	none	sp	A0A0B4J1V7	HV781_
30	0.11	none	sp	A0A0B4J2D5	GAL3B_
78	0.101	none	sp	A0A0B4J2D5	GAL3B_
86	0.062	none	sp	A0A0B4J2D5	GAL3B_
96	0.15	none	sp	A0A0B4J2D5	GAL3B_
168	0.096	none	sp	A0A0B4J2D5	GAL3B_
198	0.064	none	sp	A0A0B4J2D5	GAL3B_
232	0.074	none	sp	A0A0B4J2D5	GAL3B_
8	0.085	none	sp	A0A0B4J2D9	KVD13_
25	0.086	none	sp	A0A0B4J2D9	KVD13_
28	0.078	none	sp	A0A0B4J2D9	KVD13_
49	0.07	none	sp	A0A0B4J2D9	KVD13_
59	0.087	none	sp	A0A0B4J2D9	KVD13_
60	0.064	none	sp	A0A0B4J2D9	KVD13_
101	0.234	none	sp	A0A0B4J2D9	KVD13_
111	0.068	none	sp	A0A0B4J2D9	KVD13_
112	0.066	none	sp	A0A0B4J2D9	KVD13_
25	0.095	none	sp	A0A0B4J2E0	TVBL4_
36	0.07	none	sp	A0A0B4J2E0	TVBL4_
56	0.062	none	sp	A0A0B4J2E0	TVBL4_
99	0.078	none	sp	A0A0B4J2E0	TVBL4_
120	0.074	none	tr	A0A0B4J2E5	A0A0B4
208	0.074	none	tr	A0A0B4J2E5	A0A0B4
216	0.073	none	tr	A0A0B4J2E5	A0A0B4
238	0.1	none	tr	A0A0B4J2E5	A0A0B4
249	0.073	none	tr	A0A0B4J2E5	A0A0B4
331	0.2	none	tr	A0A0B4J2E5	A0A0B4
354	0.06	none	tr	A0A0B4J2E5	A0A0B4
361	0.123	none	tr	A0A0B4J2E5	A0A0B4
369	0.067	none	tr	A0A0B4J2E5	A0A0B4
370	0.109	none	tr	A0A0B4J2E5	A0A0B4
386	0.077	none	tr	A0A0B4J2E5	A0A0B4
460	0.063	none	tr	A0A0B4J2E5	A0A0B4
478	0.075	none	tr	A0A0B4J2E5	A0A0B4
489	0.096	none	tr	A0A0B4J2E5	A0A0B4
566	0.065	none	tr	A0A0B4J2E5	A0A0B4
577	0.089	none	tr	A0A0B4J2E5	A0A0B4
637	0.09	none	tr	A0A0B4J2E5	A0A0B4
674	0.064	none	tr	A0A0B4J2E5	A0A0B4
678	0.063	none	tr	A0A0B4J2E5	A0A0B4
756	0.079	none	tr	A0A0B4J2E5	A0A0B4
757	0.073	none	tr	A0A0B4J2E5	A0A0B4
776	0.069	none	tr	A0A0B4J2E5	A0A0B4
832	0.063	none	tr	A0A0B4J2E5	A0A0B4
846	0.092	none	tr	A0A0B4J2E5	A0A0B4
849	0.082	none	tr	A0A0B4J2E5	A0A0B4
853	0.064	none	tr	A0A0B4J2E5	A0A0B4
871	0.104	none	tr	A0A0B4J2E5	A0A0B4
879	0.086	none	tr	A0A0B4J2E5	A0A0B4
9	0.068	none	sp	A0A0B4J2F0	PIOS1_
26	0.078	none	sp	A0A0B4J2F0	PIOS1_
31	0.065	none	sp	A0A0B4J2F0	PIOS1_
36	0.088	none	sp	A0A0B4J2F0	PIOS1_
44	0.09	none	sp	A0A0B4J2F0	PIOS1_
47	0.074	none	sp	A0A0B4J2F0	PIOS1_
14	0.117	none	sp	A0A0B4J2F2	SIK1B_
16	0.085	none	sp	A0A0B4J2F2	SIK1B_
18	0.075	none	sp	A0A0B4J2F2	SIK1B_
19	0.065	none	sp	A0A0B4J2F2	SIK1B_
52	0.089	none	sp	A0A0B4J2F2	SIK1B_
76	0.068	none	sp	A0A0B4J2F2	SIK1B_
91	0.069	none	sp	A0A0B4J2F2	SIK1B_
132	0.066	none	sp	A0A0B4J2F2	SIK1B_
204	0.063	none	sp	A0A0B4J2F2	SIK1B_
234	0.082	none	sp	A0A0B4J2F2	SIK1B_
249	0.071	none	sp	A0A0B4J2F2	SIK1B_
271	0.087	none	sp	A0A0B4J2F2	SIK1B_
274	0.068	none	sp	A0A0B4J2F2	SIK1B_
307	0.102	none	sp	A0A0B4J2F2	SIK1B_
313	0.072	none	sp	A0A0B4J2F2	SIK1B_
320	0.077	none	sp	A0A0B4J2F2	SIK1B_
327	0.172	none	sp	A0A0B4J2F2	SIK1B_
352	0.067	none	sp	A0A0B4J2F2	SIK1B_
361	0.098	none	sp	A0A0B4J2F2	SIK1B_
376	0.071	none	sp	A0A0B4J2F2	SIK1B_
392	0.062	none	sp	A0A0B4J2F2	SIK1B_
394	0.072	none	sp	A0A0B4J2F2	SIK1B_
398	0.337	none	sp	A0A0B4J2F2	SIK1B_
402	0.466	none	sp	A0A0B4J2F2	SIK1B_
410	0.473	none	sp	A0A0B4J2F2	SIK1B_
414	0.114	none	sp	A0A0B4J2F2	SIK1B_
450	0.078	none	sp	A0A0B4J2F2	SIK1B_
458	0.063	none	sp	A0A0B4J2F2	SIK1B_
461	0.063	none	sp	A0A0B4J2F2	SIK1B_
527	0.097	none	sp	A0A0B4J2F2	SIK1B_
546	0.08	none	sp	A0A0B4J2F2	SIK1B_
553	0.735	TPVLQ^AQGGL	sp	A0A0B4J2F2	SIK1B_
555	0.084	none	sp	A0A0B4J2F2	SIK1B_
569	0.089	none	sp	A0A0B4J2F2	SIK1B_
581	0.103	none	sp	A0A0B4J2F2	SIK1B_
588	0.069	none	sp	A0A0B4J2F2	SIK1B_
589	0.075	none	sp	A0A0B4J2F2	SIK1B_
611	0.065	none	sp	A0A0B4J2F2	SIK1B_
614	0.07	none	sp	A0A0B4J2F2	SIK1B_
633	0.135	none	sp	A0A0B4J2F2	SIK1B_
657	0.086	none	sp	A0A0B4J2F2	SIK1B_
658	0.063	none	sp	A0A0B4J2F2	SIK1B_
662	0.072	none	sp	A0A0B4J2F2	SIK1B_
664	0.088	none	sp	A0A0B4J2F2	SIK1B_
675	0.067	none	sp	A0A0B4J2F2	SIK1B_
678	0.067	none	sp	A0A0B4J2F2	SIK1B_
715	0.216	none	sp	A0A0B4J2F2	SIK1B_
726	0.077	none	sp	A0A0B4J2F2	SIK1B_
763	0.088	none	sp	A0A0B4J2F2	SIK1B_
783	0.094	none	sp	A0A0B4J2F2	SIK1B_
18	0.254	none	sp	A0A0B4J2H0	HV69D_
20	0.104	none	sp	A0A0B4J2H0	HV69D_
22	0.123	none	sp	A0A0B4J2H0	HV69D_
25	0.183	none	sp	A0A0B4J2H0	HV69D_
58	0.127	none	sp	A0A0B4J2H0	HV69D_
62	0.103	none	sp	A0A0B4J2H0	HV69D_
81	0.066	none	sp	A0A0B4J2H0	HV69D_
84	0.1	none	sp	A0A0B4J2H0	HV69D_
62	0.168	none	tr	A0A0C4DGP1	A0A0C4
5	0.06	none	sp	A0A0C4DH24	KV621_
25	0.095	none	sp	A0A0C4DH24	KV621_
30	0.476	none	sp	A0A0C4DH24	KV621_
46	0.106	none	sp	A0A0C4DH24	KV621_
56	0.07	none	sp	A0A0C4DH24	KV621_
57	0.064	none	sp	A0A0C4DH24	KV621_
61	0.074	none	sp	A0A0C4DH24	KV621_
72	0.112	none	sp	A0A0C4DH24	KV621_
109	0.118	none	sp	A0A0C4DH24	KV621_
6	0.08	none	sp	A0A0C4DH25	KVD20_
26	0.116	none	sp	A0A0C4DH25	KVD20_
47	0.098	none	sp	A0A0C4DH25	KVD20_
58	0.087	none	sp	A0A0C4DH25	KVD20_
59	0.064	none	sp	A0A0C4DH25	KVD20_
110	0.07	none	sp	A0A0C4DH25	KVD20_
111	0.07	none	sp	A0A0C4DH25	KVD20_
75	0.07	none	tr	A0A0B4J1W7	A0A0B4
85	0.164	none	tr	A0A0B4J1W7	A0A0B4
86	0.064	none	tr	A0A0B4J1W7	A0A0B4
96	0.078	none	tr	A0A0B4J1W7	A0A0B4
112	0.065	none	tr	A0A0B4J1W7	A0A0B4
163	0.077	none	tr	A0A0B4J1W7	A0A0B4
186	0.075	none	tr	A0A0B4J1W7	A0A0B4
189	0.088	none	tr	A0A0B4J1W7	A0A0B4
246	0.066	none	tr	A0A0B4J1W7	A0A0B4
252	0.069	none	tr	A0A0B4J1W7	A0A0B4
253	0.081	none	tr	A0A0B4J1W7	A0A0B4
362	0.062	none	tr	A0A0B4J1W7	A0A0B4
6	0.177	none	sp	A0A0C4DH26	KVD41_
26	0.108	none	sp	A0A0C4DH26	KVD41_
44	0.188	none	sp	A0A0C4DH26	KVD41_
57	0.07	none	sp	A0A0C4DH26	KVD41_
58	0.063	none	sp	A0A0C4DH26	KVD41_
62	0.069	none	sp	A0A0C4DH26	KVD41_
73	0.097	none	sp	A0A0C4DH26	KVD41_
109	0.068	none	sp	A0A0C4DH26	KVD41_
110	0.08	none	sp	A0A0C4DH26	KVD41_
17	0.082	none	sp	A0A0C4DH27	TRGV8_
57	0.068	none	sp	A0A0C4DH27	TRGV8_
63	0.067	none	sp	A0A0C4DH27	TRGV8_
2	0.124	none	sp	A0A0C4DH28	TRGV4_
17	0.096	none	sp	A0A0C4DH28	TRGV4_
32	0.096	none	sp	A0A0C4DH28	TRGV4_
57	0.068	none	sp	A0A0C4DH28	TRGV4_
63	0.067	none	sp	A0A0C4DH28	TRGV4_
20	0.08	none	sp	A0A0C4DH29	HV103_
22	0.174	none	sp	A0A0C4DH29	HV103_
25	0.183	none	sp	A0A0C4DH29	HV103_
58	0.115	none	sp	A0A0C4DH29	HV103_
62	0.076	none	sp	A0A0C4DH29	HV103_
81	0.063	none	sp	A0A0C4DH29	HV103_
84	0.122	none	sp	A0A0C4DH29	HV103_
18	0.067	none	sp	A0A0C4DH30	HV316_
22	0.081	none	sp	A0A0C4DH30	HV316_
32	0.097	none	sp	A0A0C4DH30	HV316_
101	0.088	none	sp	A0A0C4DH30	HV316_
20	0.08	none	sp	A0A0C4DH31	HV118_
22	0.174	none	sp	A0A0C4DH31	HV118_
25	0.183	none	sp	A0A0C4DH31	HV118_
58	0.127	none	sp	A0A0C4DH31	HV118_
62	0.103	none	sp	A0A0C4DH31	HV118_
81	0.065	none	sp	A0A0C4DH31	HV118_
84	0.173	none	sp	A0A0C4DH31	HV118_
18	0.067	none	sp	A0A0C4DH32	HV320_
22	0.081	none	sp	A0A0C4DH32	HV320_
58	0.134	none	sp	A0A0C4DH32	HV320_
101	0.122	none	sp	A0A0C4DH32	HV320_
20	0.086	none	sp	A0A0C4DH33	HV124_
22	0.124	none	sp	A0A0C4DH33	HV124_
25	0.183	none	sp	A0A0C4DH33	HV124_
58	0.117	none	sp	A0A0C4DH33	HV124_
81	0.063	none	sp	A0A0C4DH33	HV124_
84	0.1	none	sp	A0A0C4DH33	HV124_
20	0.07	none	sp	A0A0C4DH34	HV428_
22	0.163	none	sp	A0A0C4DH34	HV428_
24	0.169	none	sp	A0A0C4DH34	HV428_
59	0.071	none	sp	A0A0C4DH34	HV428_
97	0.13	none	sp	A0A0C4DH34	HV428_
18	0.067	none	sp	A0A0C4DH35	HV335_
22	0.081	none	sp	A0A0C4DH35	HV335_
32	0.097	none	sp	A0A0C4DH35	HV335_
58	0.117	none	sp	A0A0C4DH35	HV335_
101	0.091	none	sp	A0A0C4DH35	HV335_
18	0.067	none	sp	A0A0B4J1X5	HV374_
22	0.081	none	sp	A0A0B4J1X5	HV374_
32	0.097	none	sp	A0A0B4J1X5	HV374_
58	0.117	none	sp	A0A0B4J1X5	HV374_
101	0.107	none	sp	A0A0B4J1X5	HV374_
2	0.13	none	sp	A0A0C4DH36	HV338_
18	0.067	none	sp	A0A0C4DH36	HV338_
22	0.081	none	sp	A0A0C4DH36	HV338_
32	0.094	none	sp	A0A0C4DH36	HV338_
58	0.11	none	sp	A0A0C4DH36	HV338_
99	0.102	none	sp	A0A0C4DH36	HV338_
15	0.343	none	sp	A0A0C4DH38	HV551_
22	0.086	none	sp	A0A0C4DH38	HV551_
25	0.183	none	sp	A0A0C4DH38	HV551_
58	0.081	none	sp	A0A0C4DH38	HV551_
84	0.157	none	sp	A0A0C4DH38	HV551_
86	0.079	none	sp	A0A0C4DH38	HV551_
101	0.17	none	sp	A0A0C4DH38	HV551_
20	0.093	none	sp	A0A0C4DH39	HV158_
22	0.224	none	sp	A0A0C4DH39	HV158_
25	0.152	none	sp	A0A0C4DH39	HV158_
54	0.115	none	sp	A0A0C4DH39	HV158_
58	0.128	none	sp	A0A0C4DH39	HV158_
62	0.105	none	sp	A0A0C4DH39	HV158_
81	0.067	none	sp	A0A0C4DH39	HV158_
84	0.072	none	sp	A0A0C4DH39	HV158_
20	0.07	none	sp	A0A0C4DH41	HV461_
22	0.163	none	sp	A0A0C4DH41	HV461_
24	0.169	none	sp	A0A0C4DH41	HV461_
60	0.069	none	sp	A0A0C4DH41	HV461_
98	0.13	none	sp	A0A0C4DH41	HV461_
18	0.067	none	sp	A0A0C4DH42	HV366_
22	0.081	none	sp	A0A0C4DH42	HV366_
32	0.086	none	sp	A0A0C4DH42	HV366_
58	0.134	none	sp	A0A0C4DH42	HV366_
100	0.107	none	sp	A0A0C4DH42	HV366_
20	0.075	none	sp	A0A0C4DH43	HV70D_
35	0.065	none	sp	A0A0C4DH43	HV70D_
60	0.069	none	sp	A0A0C4DH43	HV70D_
98	0.119	none	sp	A0A0C4DH43	HV70D_
7	0.069	none	sp	A0A0C4DH55	KVD07_
29	0.141	none	sp	A0A0C4DH55	KVD07_
50	0.112	none	sp	A0A0C4DH55	KVD07_
61	0.106	none	sp	A0A0C4DH55	KVD07_
62	0.065	none	sp	A0A0C4DH55	KVD07_
66	0.067	none	sp	A0A0C4DH55	KVD07_
103	0.234	none	sp	A0A0C4DH55	KVD07_
113	0.072	none	sp	A0A0C4DH55	KVD07_
114	0.062	none	sp	A0A0C4DH55	KVD07_
25	0.1	none	sp	A0A0C4DH59	TVB54_
36	0.219	none	sp	A0A0C4DH59	TVB54_
37	0.068	none	sp	A0A0C4DH59	TVB54_
45	0.394	none	sp	A0A0C4DH59	TVB54_
55	0.096	none	sp	A0A0C4DH59	TVB54_
56	0.118	none	sp	A0A0C4DH59	TVB54_
60	0.066	none	sp	A0A0C4DH59	TVB54_
63	0.07	none	sp	A0A0C4DH59	TVB54_
67	0.065	none	sp	A0A0C4DH59	TVB54_
87	0.098	none	sp	A0A0C4DH59	TVB54_
5	0.076	none	sp	A0A0C4DH62	HJ01_H
9	0.086	none	sp	A0A0C4DH62	HJ01_H
2	0.074	none	tr	A0A0C4DH63	A0A0C4
18	0.067	none	sp	A0A0B4J1X8	HV343_
22	0.081	none	sp	A0A0B4J1X8	HV343_
32	0.301	none	sp	A0A0B4J1X8	HV343_
58	0.117	none	sp	A0A0B4J1X8	HV343_
101	0.122	none	sp	A0A0B4J1X8	HV343_
6	0.085	none	sp	A0A0C4DH67	KV108_
26	0.096	none	sp	A0A0C4DH67	KV108_
47	0.07	none	sp	A0A0C4DH67	KV108_
57	0.087	none	sp	A0A0C4DH67	KV108_
58	0.064	none	sp	A0A0C4DH67	KV108_
75	0.768	ASTLQ^SGVPS	sp	A0A0C4DH67	KV108_
99	0.656	ISCLQ^SEDFA	sp	A0A0C4DH67	KV108_
109	0.065	none	sp	A0A0C4DH67	KV108_
110	0.062	none	sp	A0A0C4DH67	KV108_
6	0.065	none	sp	A0A0C4DH68	KV224_
26	0.072	none	sp	A0A0C4DH68	KV224_
37	0.079	none	sp	A0A0C4DH68	KV224_
47	0.091	none	sp	A0A0C4DH68	KV224_
62	0.17	none	sp	A0A0C4DH68	KV224_
63	0.064	none	sp	A0A0C4DH68	KV224_
67	0.06	none	sp	A0A0C4DH68	KV224_
115	0.14	none	sp	A0A0C4DH68	KV224_
118	0.062	none	sp	A0A0C4DH68	KV224_
8	0.085	none	sp	A0A0C4DH69	KV109_
25	0.087	none	sp	A0A0C4DH69	KV109_
28	0.067	none	sp	A0A0C4DH69	KV109_
49	0.07	none	sp	A0A0C4DH69	KV109_
59	0.087	none	sp	A0A0C4DH69	KV109_
60	0.064	none	sp	A0A0C4DH69	KV109_
77	0.768	ASTLQ^SGVPS	sp	A0A0C4DH69	KV109_
101	0.234	none	sp	A0A0C4DH69	KV109_
111	0.067	none	sp	A0A0C4DH69	KV109_
112	0.063	none	sp	A0A0C4DH69	KV109_
8	0.085	none	sp	A0A0C4DH72	KV106_
25	0.109	none	sp	A0A0C4DH72	KV106_
28	0.089	none	sp	A0A0C4DH72	KV106_
49	0.071	none	sp	A0A0C4DH72	KV106_
59	0.068	none	sp	A0A0C4DH72	KV106_
60	0.068	none	sp	A0A0C4DH72	KV106_
77	0.697	ASSLQ^SGVPS	sp	A0A0C4DH72	KV106_
101	0.234	none	sp	A0A0C4DH72	KV106_
112	0.075	none	sp	A0A0C4DH72	KV106_
8	0.085	none	sp	A0A0C4DH73	KV112_
25	0.111	none	sp	A0A0C4DH73	KV112_
28	0.089	none	sp	A0A0C4DH73	KV112_
49	0.07	none	sp	A0A0C4DH73	KV112_
59	0.087	none	sp	A0A0C4DH73	KV112_
60	0.064	none	sp	A0A0C4DH73	KV112_
77	0.697	ASSLQ^SGVPS	sp	A0A0C4DH73	KV112_
101	0.234	none	sp	A0A0C4DH73	KV112_
111	0.066	none	sp	A0A0C4DH73	KV112_
112	0.085	none	sp	A0A0C4DH73	KV112_
6	0.07	none	tr	A0A0C4DH90	A0A0C4
26	0.141	none	tr	A0A0C4DH90	A0A0C4
47	0.112	none	tr	A0A0C4DH90	A0A0C4
58	0.106	none	tr	A0A0C4DH90	A0A0C4
59	0.065	none	tr	A0A0C4DH90	A0A0C4
63	0.067	none	tr	A0A0C4DH90	A0A0C4
100	0.234	none	tr	A0A0C4DH90	A0A0C4
110	0.072	none	tr	A0A0C4DH90	A0A0C4
111	0.062	none	tr	A0A0C4DH90	A0A0C4
4	0.08	none	sp	A0A0C5B5G6	MOTSC_
10	0.061	none	sp	A0A0D9SF12	CC163_
27	0.065	none	sp	A0A0D9SF12	CC163_
59	0.228	none	sp	A0A0D9SF12	CC163_
77	0.089	none	sp	A0A0D9SF12	CC163_
84	0.086	none	sp	A0A0D9SF12	CC163_
86	0.064	none	sp	A0A0D9SF12	CC163_
89	0.07	none	sp	A0A0D9SF12	CC163_
91	0.096	none	sp	A0A0D9SF12	CC163_
97	0.06	none	sp	A0A0D9SF12	CC163_
103	0.074	none	sp	A0A0D9SF12	CC163_
105	0.076	none	sp	A0A0D9SF12	CC163_
4	0.103	none	tr	A0A0G2JKD1	A0A0G2
28	0.085	none	tr	A0A0G2JKW9	A0A0G2
20	0.105	none	sp	A0A0B4J1Y8	LV949_
25	0.065	none	sp	A0A0B4J1Y8	LV949_
56	0.067	none	sp	A0A0B4J1Y8	LV949_
57	0.064	none	sp	A0A0B4J1Y8	LV949_
103	0.071	none	sp	A0A0B4J1Y8	LV949_
13	0.103	none	tr	A0A0G2JLE6	A0A0G2
17	0.06	none	tr	A0A0G2JLE6	A0A0G2
21	0.06	none	tr	A0A0G2JLE6	A0A0G2
31	0.07	none	tr	A0A0G2JLE6	A0A0G2
53	0.1	none	tr	A0A0G2JLE6	A0A0G2
56	0.079	none	tr	A0A0G2JLE6	A0A0G2
61	0.074	none	tr	A0A0G2JLE6	A0A0G2
88	0.086	none	tr	A0A0G2JLE6	A0A0G2
91	0.079	none	tr	A0A0G2JLE6	A0A0G2
96	0.074	none	tr	A0A0G2JLE6	A0A0G2
123	0.086	none	tr	A0A0G2JLE6	A0A0G2
126	0.079	none	tr	A0A0G2JLE6	A0A0G2
131	0.074	none	tr	A0A0G2JLE6	A0A0G2
3	0.072	none	tr	A0A0G2JLG4	A0A0G2
55	0.125	none	tr	A0A0G2JLG4	A0A0G2
79	0.071	none	tr	A0A0G2JLG4	A0A0G2
99	0.122	none	tr	A0A0G2JLG4	A0A0G2
118	0.097	none	tr	A0A0G2JLG4	A0A0G2
142	0.084	none	tr	A0A0G2JLG4	A0A0G2
162	0.134	none	tr	A0A0G2JLG4	A0A0G2
217	0.751	GETLQ^AKRKV	tr	A0A0G2JLG4	A0A0G2
237	0.068	none	tr	A0A0G2JLG4	A0A0G2
265	0.079	none	tr	A0A0G2JLG4	A0A0G2
285	0.152	none	tr	A0A0G2JLG4	A0A0G2
291	0.088	none	tr	A0A0G2JLG4	A0A0G2
305	0.297	none	tr	A0A0G2JLG4	A0A0G2
322	0.074	none	tr	A0A0G2JLG4	A0A0G2
327	0.078	none	tr	A0A0G2JLG4	A0A0G2
345	0.11	none	tr	A0A0G2JLG4	A0A0G2
394	0.067	none	tr	A0A0G2JLG4	A0A0G2
406	0.095	none	tr	A0A0G2JLG4	A0A0G2
17	0.098	none	tr	A0A0G2JLM5	A0A0G2
26	0.076	none	tr	A0A0G2JLM5	A0A0G2
142	0.171	none	tr	A0A0G2JLM5	A0A0G2
186	0.068	none	tr	A0A0G2JLM5	A0A0G2
204	0.077	none	tr	A0A0G2JLM5	A0A0G2
228	0.068	none	tr	A0A0G2JLM5	A0A0G2
276	0.125	none	tr	A0A0G2JLM5	A0A0G2
374	0.096	none	tr	A0A0G2JLM5	A0A0G2
390	0.075	none	tr	A0A0G2JLM5	A0A0G2
393	0.066	none	tr	A0A0G2JLM5	A0A0G2
17	0.098	none	tr	A0A0G2JLQ3	A0A0G2
48	0.171	none	tr	A0A0G2JLQ3	A0A0G2
92	0.068	none	tr	A0A0G2JLQ3	A0A0G2
110	0.077	none	tr	A0A0G2JLQ3	A0A0G2
134	0.068	none	tr	A0A0G2JLQ3	A0A0G2
182	0.125	none	tr	A0A0G2JLQ3	A0A0G2
280	0.096	none	tr	A0A0G2JLQ3	A0A0G2
296	0.075	none	tr	A0A0G2JLQ3	A0A0G2
299	0.066	none	tr	A0A0G2JLQ3	A0A0G2
8	0.118	none	tr	A0A0G2JLW4	A0A0G2
13	0.07	none	tr	A0A0G2JLW4	A0A0G2
24	0.075	none	tr	A0A0G2JLW4	A0A0G2
77	0.117	none	tr	A0A0G2JLW4	A0A0G2
78	0.067	none	tr	A0A0G2JLW4	A0A0G2
4	0.233	none	sp	A0A0G2JMD5	PRA33_
15	0.104	none	sp	A0A0G2JMD5	PRA33_
21	0.068	none	sp	A0A0G2JMD5	PRA33_
57	0.092	none	sp	A0A0G2JMD5	PRA33_
79	0.383	none	sp	A0A0G2JMD5	PRA33_
91	0.062	none	sp	A0A0G2JMD5	PRA33_
101	0.261	none	sp	A0A0G2JMD5	PRA33_
106	0.094	none	sp	A0A0G2JMD5	PRA33_
133	0.127	none	sp	A0A0G2JMD5	PRA33_
145	0.065	none	sp	A0A0G2JMD5	PRA33_
186	0.16	none	sp	A0A0G2JMD5	PRA33_
208	0.079	none	sp	A0A0G2JMD5	PRA33_
230	0.064	none	sp	A0A0G2JMD5	PRA33_
252	0.087	none	sp	A0A0G2JMD5	PRA33_
270	0.065	none	sp	A0A0G2JMD5	PRA33_
315	0.064	none	sp	A0A0G2JMD5	PRA33_
321	0.123	none	sp	A0A0G2JMD5	PRA33_
338	0.398	none	sp	A0A0G2JMD5	PRA33_
362	0.079	none	sp	A0A0G2JMD5	PRA33_
365	0.062	none	sp	A0A0G2JMD5	PRA33_
378	0.064	none	sp	A0A0G2JMD5	PRA33_
446	0.092	none	sp	A0A0G2JMD5	PRA33_
79	0.113	none	tr	A0A0G2JMH3	A0A0G2
83	0.076	none	tr	A0A0G2JMH3	A0A0G2
96	0.428	none	tr	A0A0G2JMH3	A0A0G2
137	0.085	none	tr	A0A0G2JMH3	A0A0G2
145	0.08	none	tr	A0A0G2JMH3	A0A0G2
21	0.063	none	tr	A0A0G2JMH6	A0A0G2
34	0.187	none	tr	A0A0G2JMH6	A0A0G2
43	0.153	none	tr	A0A0G2JMH6	A0A0G2
82	0.084	none	tr	A0A0G2JMH6	A0A0G2
22	0.095	none	sp	A0A0G2JMI3	HV692_
25	0.183	none	sp	A0A0G2JMI3	HV692_
57	0.073	none	sp	A0A0G2JMI3	HV692_
58	0.112	none	sp	A0A0G2JMI3	HV692_
84	0.107	none	sp	A0A0G2JMI3	HV692_
15	0.384	none	sp	A0A0B4J1Y9	HV372_
18	0.067	none	sp	A0A0B4J1Y9	HV372_
22	0.081	none	sp	A0A0B4J1Y9	HV372_
32	0.097	none	sp	A0A0B4J1Y9	HV372_
58	0.116	none	sp	A0A0B4J1Y9	HV372_
103	0.122	none	sp	A0A0B4J1Y9	HV372_
17	0.098	none	tr	A0A0G2JMM0	A0A0G2
26	0.068	none	tr	A0A0G2JMM0	A0A0G2
48	0.244	none	tr	A0A0G2JMM0	A0A0G2
143	0.171	none	tr	A0A0G2JMM0	A0A0G2
187	0.068	none	tr	A0A0G2JMM0	A0A0G2
205	0.077	none	tr	A0A0G2JMM0	A0A0G2
229	0.065	none	tr	A0A0G2JMM0	A0A0G2
277	0.179	none	tr	A0A0G2JMM0	A0A0G2
19	0.063	none	tr	A0A0G2JMP0	A0A0G2
24	0.083	none	tr	A0A0G2JMP0	A0A0G2
100	0.069	none	tr	A0A0G2JMP0	A0A0G2
138	0.063	none	tr	A0A0G2JMP0	A0A0G2
159	0.095	none	tr	A0A0G2JMP0	A0A0G2
183	0.061	none	tr	A0A0G2JMP0	A0A0G2
12	0.075	none	tr	A0A0G2JMS6	A0A0G2
22	0.309	none	tr	A0A0G2JMS6	A0A0G2
32	0.067	none	tr	A0A0G2JMS6	A0A0G2
52	0.069	none	tr	A0A0G2JMS6	A0A0G2
75	0.086	none	tr	A0A0G2JMS6	A0A0G2
113	0.077	none	tr	A0A0G2JMS6	A0A0G2
123	0.064	none	tr	A0A0G2JMS6	A0A0G2
131	0.062	none	tr	A0A0G2JMS6	A0A0G2
150	0.073	none	tr	A0A0G2JMS6	A0A0G2
156	0.071	none	tr	A0A0G2JMS6	A0A0G2
158	0.124	none	tr	A0A0G2JMS6	A0A0G2
168	0.074	none	tr	A0A0G2JMS6	A0A0G2
172	0.063	none	tr	A0A0G2JMS6	A0A0G2
197	0.079	none	tr	A0A0G2JMS6	A0A0G2
216	0.074	none	tr	A0A0G2JMS6	A0A0G2
226	0.062	none	tr	A0A0G2JMS6	A0A0G2
237	0.078	none	tr	A0A0G2JMS6	A0A0G2
240	0.211	none	tr	A0A0G2JMS6	A0A0G2
244	0.061	none	tr	A0A0G2JMS6	A0A0G2
267	0.067	none	tr	A0A0G2JMS6	A0A0G2
271	0.06	none	tr	A0A0G2JMS6	A0A0G2
279	0.076	none	tr	A0A0G2JMS6	A0A0G2
287	0.067	none	tr	A0A0G2JMS6	A0A0G2
314	0.087	none	tr	A0A0G2JMS6	A0A0G2
325	0.066	none	tr	A0A0G2JMS6	A0A0G2
365	0.096	none	tr	A0A0G2JMS6	A0A0G2
385	0.061	none	tr	A0A0G2JMS6	A0A0G2
419	0.073	none	tr	A0A0G2JMS6	A0A0G2
446	0.062	none	tr	A0A0G2JMS6	A0A0G2
452	0.07	none	tr	A0A0G2JMS6	A0A0G2
488	0.091	none	tr	A0A0G2JMS6	A0A0G2
539	0.152	none	tr	A0A0G2JMS6	A0A0G2
556	0.099	none	tr	A0A0G2JMS6	A0A0G2
568	0.219	none	tr	A0A0G2JMS6	A0A0G2
591	0.065	none	tr	A0A0G2JMS6	A0A0G2
592	0.082	none	tr	A0A0G2JMS6	A0A0G2
628	0.062	none	tr	A0A0G2JMS6	A0A0G2
713	0.085	none	tr	A0A0G2JMS6	A0A0G2
717	0.071	none	tr	A0A0G2JMS6	A0A0G2
752	0.098	none	tr	A0A0G2JMS6	A0A0G2
778	0.064	none	tr	A0A0G2JMS6	A0A0G2
792	0.135	none	tr	A0A0G2JMS6	A0A0G2
795	0.069	none	tr	A0A0G2JMS6	A0A0G2
815	0.122	none	tr	A0A0G2JMS6	A0A0G2
820	0.087	none	tr	A0A0G2JMS6	A0A0G2
838	0.273	none	tr	A0A0G2JMS6	A0A0G2
867	0.096	none	tr	A0A0G2JMS6	A0A0G2
878	0.096	none	tr	A0A0G2JMS6	A0A0G2
879	0.065	none	tr	A0A0G2JMS6	A0A0G2
904	0.222	none	tr	A0A0G2JMS6	A0A0G2
918	0.106	none	tr	A0A0G2JMS6	A0A0G2
948	0.082	none	tr	A0A0G2JMS6	A0A0G2
954	0.107	none	tr	A0A0G2JMS6	A0A0G2
962	0.083	none	tr	A0A0G2JMS6	A0A0G2
982	0.138	none	tr	A0A0G2JMS6	A0A0G2
988	0.253	none	tr	A0A0G2JMS6	A0A0G2
1000	0.08	none	tr	A0A0G2JMS6	A0A0G2
1002	0.082	none	tr	A0A0G2JMS6	A0A0G2
1017	0.102	none	tr	A0A0G2JMS6	A0A0G2
1018	0.073	none	tr	A0A0G2JMS6	A0A0G2
1020	0.069	none	tr	A0A0G2JMS6	A0A0G2
1048	0.083	none	tr	A0A0G2JMS6	A0A0G2
1050	0.07	none	tr	A0A0G2JMS6	A0A0G2
1058	0.079	none	tr	A0A0G2JMS6	A0A0G2
1059	0.078	none	tr	A0A0G2JMS6	A0A0G2
1070	0.068	none	tr	A0A0G2JMS6	A0A0G2
1142	0.065	none	tr	A0A0G2JMS6	A0A0G2
1148	0.246	none	tr	A0A0G2JMS6	A0A0G2
1152	0.198	none	tr	A0A0G2JMS6	A0A0G2
1185	0.08	none	tr	A0A0G2JMS6	A0A0G2
1212	0.08	none	tr	A0A0G2JMS6	A0A0G2
1216	0.062	none	tr	A0A0G2JMS6	A0A0G2
1217	0.067	none	tr	A0A0G2JMS6	A0A0G2
1228	0.074	none	tr	A0A0G2JMS6	A0A0G2
1250	0.109	none	tr	A0A0G2JMS6	A0A0G2
1265	0.096	none	tr	A0A0G2JMS6	A0A0G2
1275	0.088	none	tr	A0A0G2JMS6	A0A0G2
1281	0.098	none	tr	A0A0G2JMS6	A0A0G2
1285	0.064	none	tr	A0A0G2JMS6	A0A0G2
1299	0.239	none	tr	A0A0G2JMS6	A0A0G2
1373	0.081	none	tr	A0A0G2JMS6	A0A0G2
1404	0.46	none	tr	A0A0G2JMS6	A0A0G2
1412	0.07	none	tr	A0A0G2JMS6	A0A0G2
5	0.092	none	tr	A0A0G2JMZ2	A0A0G2
28	0.062	none	tr	A0A0G2JMZ2	A0A0G2
38	0.069	none	tr	A0A0G2JMZ2	A0A0G2
48	0.111	none	tr	A0A0G2JMZ2	A0A0G2
100	0.07	none	tr	A0A0G2JMZ2	A0A0G2
125	0.064	none	tr	A0A0G2JMZ2	A0A0G2
130	0.061	none	tr	A0A0G2JMZ2	A0A0G2
131	0.066	none	tr	A0A0G2JMZ2	A0A0G2
140	0.066	none	tr	A0A0G2JMZ2	A0A0G2
156	0.064	none	tr	A0A0G2JMZ2	A0A0G2
169	0.07	none	tr	A0A0G2JMZ2	A0A0G2
174	0.238	none	tr	A0A0G2JMZ2	A0A0G2
176	0.098	none	tr	A0A0G2JMZ2	A0A0G2
178	0.092	none	tr	A0A0G2JMZ2	A0A0G2
181	0.246	none	tr	A0A0G2JMZ2	A0A0G2
212	0.126	none	tr	A0A0G2JMZ2	A0A0G2
217	0.063	none	tr	A0A0G2JMZ2	A0A0G2
225	0.129	none	tr	A0A0G2JMZ2	A0A0G2
234	0.109	none	tr	A0A0G2JMZ2	A0A0G2
239	0.302	none	tr	A0A0G2JMZ2	A0A0G2
240	0.083	none	tr	A0A0G2JMZ2	A0A0G2
245	0.066	none	tr	A0A0G2JMZ2	A0A0G2
248	0.066	none	tr	A0A0G2JMZ2	A0A0G2
258	0.147	none	tr	A0A0G2JMZ2	A0A0G2
259	0.093	none	tr	A0A0G2JMZ2	A0A0G2
283	0.106	none	tr	A0A0G2JMZ2	A0A0G2
289	0.076	none	tr	A0A0G2JMZ2	A0A0G2
320	0.102	none	tr	A0A0G2JMZ2	A0A0G2
322	0.109	none	tr	A0A0G2JMZ2	A0A0G2
323	0.065	none	tr	A0A0G2JMZ2	A0A0G2
328	0.112	none	tr	A0A0G2JMZ2	A0A0G2
339	0.075	none	tr	A0A0G2JMZ2	A0A0G2
340	0.08	none	tr	A0A0G2JMZ2	A0A0G2
360	0.07	none	tr	A0A0G2JMZ2	A0A0G2
361	0.065	none	tr	A0A0G2JMZ2	A0A0G2
362	0.073	none	tr	A0A0G2JMZ2	A0A0G2
365	0.078	none	tr	A0A0G2JMZ2	A0A0G2
379	0.085	none	tr	A0A0G2JMZ2	A0A0G2
380	0.094	none	tr	A0A0G2JMZ2	A0A0G2
385	0.099	none	tr	A0A0G2JMZ2	A0A0G2
401	0.062	none	tr	A0A0G2JMZ2	A0A0G2
418	0.087	none	tr	A0A0G2JMZ2	A0A0G2
436	0.072	none	tr	A0A0G2JMZ2	A0A0G2
455	0.117	none	tr	A0A0G2JMZ2	A0A0G2
475	0.07	none	tr	A0A0G2JMZ2	A0A0G2
476	0.067	none	tr	A0A0G2JMZ2	A0A0G2
481	0.587	ETSFQ^SPEPI	tr	A0A0G2JMZ2	A0A0G2
495	0.083	none	tr	A0A0G2JMZ2	A0A0G2
496	0.109	none	tr	A0A0G2JMZ2	A0A0G2
504	0.069	none	tr	A0A0G2JMZ2	A0A0G2
516	0.069	none	tr	A0A0G2JMZ2	A0A0G2
521	0.068	none	tr	A0A0G2JMZ2	A0A0G2
532	0.091	none	tr	A0A0G2JMZ2	A0A0G2
541	0.08	none	tr	A0A0G2JMZ2	A0A0G2
545	0.108	none	tr	A0A0G2JMZ2	A0A0G2
573	0.072	none	tr	A0A0G2JMZ2	A0A0G2
581	0.071	none	tr	A0A0G2JMZ2	A0A0G2
586	0.117	none	tr	A0A0G2JMZ2	A0A0G2
595	0.077	none	tr	A0A0G2JMZ2	A0A0G2
597	0.083	none	tr	A0A0G2JMZ2	A0A0G2
599	0.061	none	tr	A0A0G2JMZ2	A0A0G2
609	0.139	none	tr	A0A0G2JMZ2	A0A0G2
650	0.064	none	tr	A0A0G2JMZ2	A0A0G2
652	0.072	none	tr	A0A0G2JMZ2	A0A0G2
654	0.08	none	tr	A0A0G2JMZ2	A0A0G2
664	0.203	none	tr	A0A0G2JMZ2	A0A0G2
707	0.127	none	tr	A0A0G2JMZ2	A0A0G2
709	0.07	none	tr	A0A0G2JMZ2	A0A0G2
715	0.08	none	tr	A0A0G2JMZ2	A0A0G2
719	0.108	none	tr	A0A0G2JMZ2	A0A0G2
747	0.09	none	tr	A0A0G2JMZ2	A0A0G2
781	0.075	none	tr	A0A0G2JMZ2	A0A0G2
801	0.062	none	tr	A0A0G2JMZ2	A0A0G2
806	0.305	none	tr	A0A0G2JMZ2	A0A0G2
812	0.274	none	tr	A0A0G2JMZ2	A0A0G2
850	0.062	none	tr	A0A0G2JMZ2	A0A0G2
854	0.059	none	tr	A0A0G2JMZ2	A0A0G2
873	0.101	none	tr	A0A0G2JMZ2	A0A0G2
916	0.095	none	tr	A0A0G2JMZ2	A0A0G2
926	0.346	none	tr	A0A0G2JMZ2	A0A0G2
958	0.098	none	tr	A0A0G2JMZ2	A0A0G2
964	0.079	none	tr	A0A0G2JMZ2	A0A0G2
1030	0.074	none	tr	A0A0G2JMZ2	A0A0G2
1075	0.522	MKVLQ^ARKNY	tr	A0A0G2JMZ2	A0A0G2
1107	0.065	none	tr	A0A0G2JMZ2	A0A0G2
1155	0.093	none	tr	A0A0G2JMZ2	A0A0G2
1159	0.131	none	tr	A0A0G2JMZ2	A0A0G2
1162	0.072	none	tr	A0A0G2JMZ2	A0A0G2
1175	0.065	none	tr	A0A0G2JMZ2	A0A0G2
1185	0.228	none	tr	A0A0G2JMZ2	A0A0G2
1191	0.117	none	tr	A0A0G2JMZ2	A0A0G2
1194	0.077	none	tr	A0A0G2JMZ2	A0A0G2
1216	0.075	none	tr	A0A0G2JMZ2	A0A0G2
1220	0.076	none	tr	A0A0G2JMZ2	A0A0G2
1221	0.092	none	tr	A0A0G2JMZ2	A0A0G2
1239	0.067	none	tr	A0A0G2JMZ2	A0A0G2
1267	0.083	none	tr	A0A0G2JMZ2	A0A0G2
1356	0.141	none	tr	A0A0G2JMZ2	A0A0G2
1368	0.063	none	tr	A0A0G2JMZ2	A0A0G2
1440	0.083	none	tr	A0A0G2JMZ2	A0A0G2
1472	0.081	none	tr	A0A0G2JMZ2	A0A0G2
1476	0.065	none	tr	A0A0G2JMZ2	A0A0G2
1479	0.064	none	tr	A0A0G2JMZ2	A0A0G2
1480	0.062	none	tr	A0A0G2JMZ2	A0A0G2
1482	0.321	none	tr	A0A0G2JMZ2	A0A0G2
1511	0.109	none	tr	A0A0G2JMZ2	A0A0G2
1531	0.06	none	tr	A0A0G2JMZ2	A0A0G2
1532	0.077	none	tr	A0A0G2JMZ2	A0A0G2
1545	0.077	none	tr	A0A0G2JMZ2	A0A0G2
1559	0.277	none	tr	A0A0G2JMZ2	A0A0G2
1562	0.066	none	tr	A0A0G2JMZ2	A0A0G2
1612	0.217	none	tr	A0A0G2JMZ2	A0A0G2
1638	0.082	none	tr	A0A0G2JMZ2	A0A0G2
1646	0.074	none	tr	A0A0G2JMZ2	A0A0G2
17	0.098	none	tr	A0A0G2JN01	A0A0G2
26	0.068	none	tr	A0A0G2JN01	A0A0G2
48	0.244	none	tr	A0A0G2JN01	A0A0G2
143	0.171	none	tr	A0A0G2JN01	A0A0G2
187	0.068	none	tr	A0A0G2JN01	A0A0G2
205	0.077	none	tr	A0A0G2JN01	A0A0G2
229	0.065	none	tr	A0A0G2JN01	A0A0G2
277	0.179	none	tr	A0A0G2JN01	A0A0G2
23	0.168	none	tr	A0A0G2JN53	A0A0G2
25	0.099	none	tr	A0A0G2JN53	A0A0G2
26	0.11	none	tr	A0A0G2JN53	A0A0G2
32	0.061	none	tr	A0A0G2JN53	A0A0G2
57	0.066	none	tr	A0A0G2JN53	A0A0G2
58	0.063	none	tr	A0A0G2JN53	A0A0G2
61	0.118	none	tr	A0A0G2JN53	A0A0G2
63	0.06	none	tr	A0A0G2JN53	A0A0G2
91	0.075	none	tr	A0A0G2JN53	A0A0G2
95	0.083	none	tr	A0A0G2JN53	A0A0G2
97	0.073	none	tr	A0A0G2JN53	A0A0G2
99	0.067	none	tr	A0A0G2JN53	A0A0G2
115	0.116	none	tr	A0A0G2JN53	A0A0G2
119	0.065	none	tr	A0A0G2JN53	A0A0G2
123	0.059	none	tr	A0A0G2JN53	A0A0G2
125	0.067	none	tr	A0A0G2JN53	A0A0G2
136	0.112	none	tr	A0A0G2JN53	A0A0G2
145	0.064	none	tr	A0A0G2JN53	A0A0G2
168	0.316	none	tr	A0A0G2JN53	A0A0G2
17	0.114	none	tr	A0A0G2JN68	A0A0G2
26	0.076	none	tr	A0A0G2JN68	A0A0G2
129	0.068	none	tr	A0A0G2JN68	A0A0G2
177	0.125	none	tr	A0A0G2JN68	A0A0G2
275	0.067	none	tr	A0A0G2JN68	A0A0G2
291	0.073	none	tr	A0A0G2JN68	A0A0G2
294	0.065	none	tr	A0A0G2JN68	A0A0G2
300	0.069	none	tr	A0A0G2JN68	A0A0G2
308	0.074	none	tr	A0A0G2JN68	A0A0G2
316	0.07	none	tr	A0A0G2JN68	A0A0G2
348	0.083	none	tr	A0A0G2JN68	A0A0G2
362	0.08	none	tr	A0A0G2JN68	A0A0G2
14	0.069	none	tr	A0A0G2JND7	A0A0G2
72	0.068	none	tr	A0A0G2JND7	A0A0G2
73	0.074	none	tr	A0A0G2JND7	A0A0G2
81	0.147	none	tr	A0A0G2JND7	A0A0G2
87	0.068	none	tr	A0A0G2JND7	A0A0G2
91	0.063	none	tr	A0A0G2JND7	A0A0G2
17	0.098	none	tr	A0A0G2JNF4	A0A0G2
48	0.171	none	tr	A0A0G2JNF4	A0A0G2
56	0.253	none	tr	A0A0G2JNF4	A0A0G2
92	0.154	none	tr	A0A0G2JNF4	A0A0G2
110	0.077	none	tr	A0A0G2JNF4	A0A0G2
134	0.068	none	tr	A0A0G2JNF4	A0A0G2
182	0.125	none	tr	A0A0G2JNF4	A0A0G2
280	0.067	none	tr	A0A0G2JNF4	A0A0G2
296	0.07	none	tr	A0A0G2JNF4	A0A0G2
299	0.067	none	tr	A0A0G2JNF4	A0A0G2
305	0.083	none	tr	A0A0G2JNF4	A0A0G2
313	0.075	none	tr	A0A0G2JNF4	A0A0G2
321	0.061	none	tr	A0A0G2JNF4	A0A0G2
17	0.098	none	tr	A0A0G2JNG1	A0A0G2
48	0.171	none	tr	A0A0G2JNG1	A0A0G2
92	0.068	none	tr	A0A0G2JNG1	A0A0G2
110	0.077	none	tr	A0A0G2JNG1	A0A0G2
134	0.068	none	tr	A0A0G2JNG1	A0A0G2
182	0.125	none	tr	A0A0G2JNG1	A0A0G2
280	0.096	none	tr	A0A0G2JNG1	A0A0G2
296	0.075	none	tr	A0A0G2JNG1	A0A0G2
299	0.066	none	tr	A0A0G2JNG1	A0A0G2
102	0.084	none	sp	A0A0U1RQS6	TM275_
122	0.124	none	sp	A0A0U1RQS6	TM275_
128	0.096	none	sp	A0A0U1RQS6	TM275_
167	0.075	none	sp	A0A0U1RQS6	TM275_
19	0.063	none	tr	A0A0X1KG70	A0A0X1
24	0.083	none	tr	A0A0X1KG70	A0A0X1
100	0.066	none	tr	A0A0X1KG70	A0A0X1
138	0.063	none	tr	A0A0X1KG70	A0A0X1
159	0.095	none	tr	A0A0X1KG70	A0A0X1
183	0.061	none	tr	A0A0X1KG70	A0A0X1
19	0.109	none	sp	A0A1B0GW35	EXC1L_
32	0.078	none	sp	A0A1B0GW35	EXC1L_
75	0.114	none	sp	A0A1B0GW35	EXC1L_
127	0.082	none	sp	A0A1B0GW35	EXC1L_
6	0.065	none	sp	A0A1B0GW54	SIM39_
31	0.069	none	sp	A0A1B0GW54	SIM39_
30	0.273	none	tr	A0A1B0GW55	A0A1B0
54	0.096	none	tr	A0A1B0GW55	A0A1B0
64	0.208	none	tr	A0A1B0GW55	A0A1B0
68	0.082	none	tr	A0A1B0GW55	A0A1B0
74	0.072	none	tr	A0A1B0GW55	A0A1B0
77	0.071	none	tr	A0A1B0GW55	A0A1B0
105	0.088	none	tr	A0A1B0GW55	A0A1B0
139	0.192	none	tr	A0A1B0GW55	A0A1B0
143	0.091	none	tr	A0A1B0GW55	A0A1B0
152	0.102	none	tr	A0A1B0GW55	A0A1B0
159	0.319	none	tr	A0A1B0GW55	A0A1B0
204	0.134	none	tr	A0A1B0GW55	A0A1B0
210	0.097	none	tr	A0A1B0GW55	A0A1B0
219	0.188	none	tr	A0A1B0GW55	A0A1B0
222	0.079	none	tr	A0A1B0GW55	A0A1B0
231	0.066	none	tr	A0A1B0GW55	A0A1B0
255	0.091	none	tr	A0A1B0GW55	A0A1B0
273	0.071	none	tr	A0A1B0GW55	A0A1B0
285	0.086	none	tr	A0A1B0GW55	A0A1B0
290	0.083	none	tr	A0A1B0GW55	A0A1B0
294	0.101	none	tr	A0A1B0GW55	A0A1B0
296	0.329	none	tr	A0A1B0GW55	A0A1B0
305	0.12	none	tr	A0A1B0GW55	A0A1B0
317	0.078	none	tr	A0A1B0GW55	A0A1B0
326	0.163	none	tr	A0A1B0GW55	A0A1B0
334	0.076	none	tr	A0A1B0GW55	A0A1B0
346	0.103	none	tr	A0A1B0GW55	A0A1B0
348	0.078	none	tr	A0A1B0GW55	A0A1B0
350	0.101	none	tr	A0A1B0GW55	A0A1B0
357	0.109	none	tr	A0A1B0GW55	A0A1B0
360	0.09	none	tr	A0A1B0GW55	A0A1B0
383	0.078	none	tr	A0A1B0GW55	A0A1B0
384	0.091	none	tr	A0A1B0GW55	A0A1B0
386	0.065	none	tr	A0A1B0GW55	A0A1B0
3	0.147	none	sp	A0A1B0GW64	SIM33_
20	0.078	none	sp	A0A1B0GW64	SIM33_
23	0.065	none	sp	A0A1B0GW64	SIM33_
25	0.103	none	sp	A0A1B0GW64	SIM33_
36	0.077	none	sp	A0A1B0GW64	SIM33_
71	0.075	none	sp	A0A1B0GW64	SIM33_
100	0.064	none	sp	A0A1B0GW64	SIM33_
37	0.064	none	sp	A0A1B0GWB2	PRT1B_
41	0.061	none	sp	A0A1B0GWB2	PRT1B_
46	0.062	none	sp	A0A1B0GWB2	PRT1B_
79	0.129	none	sp	A0A1B0GWB2	PRT1B_
124	0.062	none	sp	A0A1B0GWB2	PRT1B_
130	0.222	none	sp	A0A1B0GWB2	PRT1B_
142	0.067	none	sp	A0A1B0GWB2	PRT1B_
226	0.128	none	sp	A0A1B0GWB2	PRT1B_
77	0.181	none	sp	A0A1B0GWG4	SRTM2_
84	0.344	none	sp	A0A1B0GWG4	SRTM2_
4	0.096	none	sp	A0A1B0GWH4	HSFX3_
8	0.074	none	sp	A0A1B0GWH4	HSFX3_
48	0.119	none	sp	A0A1B0GWH4	HSFX3_
52	0.069	none	sp	A0A1B0GWH4	HSFX3_
57	0.083	none	sp	A0A1B0GWH4	HSFX3_
67	0.08	none	sp	A0A1B0GWH4	HSFX3_
116	0.064	none	sp	A0A1B0GWH4	HSFX3_
121	0.478	none	sp	A0A1B0GWH4	HSFX3_
140	0.07	none	sp	A0A1B0GWH4	HSFX3_
169	0.098	none	sp	A0A1B0GWH4	HSFX3_
180	0.095	none	sp	A0A1B0GWH4	HSFX3_
190	0.096	none	sp	A0A1B0GWH4	HSFX3_
191	0.177	none	sp	A0A1B0GWH4	HSFX3_
226	0.069	none	sp	A0A1B0GWH4	HSFX3_
227	0.076	none	sp	A0A1B0GWH4	HSFX3_
233	0.121	none	sp	A0A1B0GWH4	HSFX3_
239	0.18	none	sp	A0A1B0GWH4	HSFX3_
263	0.06	none	sp	A0A1B0GWH4	HSFX3_
21	0.131	none	tr	A0A1B0GWI6	A0A1B0
46	0.068	none	tr	A0A1B0GWI6	A0A1B0
76	0.068	none	tr	A0A1B0GWI6	A0A1B0
84	0.062	none	tr	A0A1B0GWI6	A0A1B0
95	0.194	none	tr	A0A1B0GWI6	A0A1B0
119	0.23	none	tr	A0A1B0GWI6	A0A1B0
157	0.065	none	tr	A0A1B0GWI6	A0A1B0
158	0.121	none	tr	A0A1B0GWI6	A0A1B0
189	0.075	none	tr	A0A1B0GWI6	A0A1B0
193	0.068	none	tr	A0A1B0GWI6	A0A1B0
194	0.064	none	tr	A0A1B0GWI6	A0A1B0
231	0.163	none	tr	A0A1B0GWI6	A0A1B0
257	0.202	none	tr	A0A1B0GWI6	A0A1B0
259	0.091	none	tr	A0A1B0GWI6	A0A1B0
291	0.127	none	tr	A0A1B0GWI6	A0A1B0
324	0.089	none	tr	A0A1B0GWI6	A0A1B0
346	0.074	none	tr	A0A1B0GWI6	A0A1B0
394	0.103	none	tr	A0A1B0GWI6	A0A1B0
412	0.085	none	tr	A0A1B0GWI6	A0A1B0
416	0.061	none	tr	A0A1B0GWI6	A0A1B0
441	0.068	none	tr	A0A1B0GWI6	A0A1B0
447	0.062	none	tr	A0A1B0GWI6	A0A1B0
468	0.061	none	tr	A0A1B0GWI6	A0A1B0
479	0.091	none	tr	A0A1B0GWI6	A0A1B0
480	0.065	none	tr	A0A1B0GWI6	A0A1B0
481	0.073	none	tr	A0A1B0GWI6	A0A1B0
486	0.103	none	tr	A0A1B0GWI6	A0A1B0
495	0.076	none	tr	A0A1B0GWI6	A0A1B0
504	0.068	none	tr	A0A1B0GWI6	A0A1B0
509	0.081	none	tr	A0A1B0GWI6	A0A1B0
516	0.079	none	tr	A0A1B0GWI6	A0A1B0
8	0.081	none	sp	A0A1B0GWK0	PVLEF_
55	0.084	none	sp	A0A1B0GWK0	PVLEF_
65	0.479	none	sp	A0A1B0GWK0	PVLEF_
106	0.327	none	sp	A0A1B0GWK0	PVLEF_
5	0.063	none	tr	A0A126GWB0	A0A126
17	0.069	none	tr	A0A126GWB0	A0A126
87	0.065	none	tr	A0A126GWB0	A0A126
99	0.074	none	tr	A0A126GWB0	A0A126
130	0.067	none	tr	A0A126GWB0	A0A126
195	0.064	none	tr	A0A126GWB0	A0A126
228	0.096	none	tr	A0A126GWB0	A0A126
265	0.071	none	tr	A0A126GWB0	A0A126
269	0.066	none	tr	A0A126GWB0	A0A126
295	0.075	none	tr	A0A126GWB0	A0A126
305	0.14	none	tr	A0A126GWB0	A0A126
25	0.076	none	sp	A0A1B0GX31	TVB76_
36	0.082	none	sp	A0A1B0GX31	TVB76_
56	0.115	none	sp	A0A1B0GX31	TVB76_
60	0.073	none	sp	A0A1B0GX31	TVB76_
73	0.065	none	sp	A0A1B0GX31	TVB76_
74	0.069	none	sp	A0A1B0GX31	TVB76_
99	0.086	none	sp	A0A1B0GX31	TVB76_
103	0.066	none	sp	A0A1B0GX31	TVB76_
25	0.083	none	sp	A0A1B0GX49	TVB64_
30	0.103	none	sp	A0A1B0GX49	TVB64_
44	0.061	none	sp	A0A1B0GX49	TVB64_
56	0.071	none	sp	A0A1B0GX49	TVB64_
104	0.064	none	sp	A0A1B0GX49	TVB64_
25	0.076	none	sp	A0A1B0GX51	TVB78_
36	0.081	none	sp	A0A1B0GX51	TVB78_
55	0.065	none	sp	A0A1B0GX51	TVB78_
56	0.09	none	sp	A0A1B0GX51	TVB78_
60	0.073	none	sp	A0A1B0GX51	TVB78_
69	0.138	none	sp	A0A1B0GX51	TVB78_
73	0.063	none	sp	A0A1B0GX51	TVB78_
99	0.073	none	sp	A0A1B0GX51	TVB78_
102	0.081	none	sp	A0A1B0GX51	TVB78_
103	0.065	none	sp	A0A1B0GX51	TVB78_
22	0.116	none	sp	A0A1B0GX56	TRDV1_
26	0.087	none	sp	A0A1B0GX56	TRDV1_
28	0.303	none	sp	A0A1B0GX56	TRDV1_
59	0.059	none	sp	A0A1B0GX56	TRDV1_
71	0.069	none	sp	A0A1B0GX56	TRDV1_
76	0.147	none	sp	A0A1B0GX56	TRDV1_
102	0.241	none	sp	A0A1B0GX56	TRDV1_
25	0.062	none	sp	A0A1B0GX68	TVB2_H
30	0.102	none	sp	A0A1B0GX68	TVB2_H
33	0.072	none	sp	A0A1B0GX68	TVB2_H
36	0.064	none	sp	A0A1B0GX68	TVB2_H
56	0.069	none	sp	A0A1B0GX68	TVB2_H
60	0.065	none	sp	A0A1B0GX68	TVB2_H
83	0.062	none	sp	A0A1B0GX68	TVB2_H
25	0.062	none	sp	A0A1B0GX78	TVBL5_
36	0.067	none	sp	A0A1B0GX78	TVBL5_
43	0.073	none	sp	A0A1B0GX78	TVBL5_
56	0.062	none	sp	A0A1B0GX78	TVBL5_
60	0.387	none	sp	A0A1B0GX78	TVBL5_
99	0.078	none	sp	A0A1B0GX78	TVBL5_
25	0.076	none	sp	A0A1B0GX95	TVB74_
56	0.068	none	sp	A0A1B0GX95	TVB74_
60	0.142	none	sp	A0A1B0GX95	TVB74_
69	0.181	none	sp	A0A1B0GX95	TVB74_
73	0.074	none	sp	A0A1B0GX95	TVB74_
99	0.088	none	sp	A0A1B0GX95	TVB74_
103	0.078	none	sp	A0A1B0GX95	TVB74_
25	0.117	none	sp	A0A1B0GXF2	TVB72_
56	0.142	none	sp	A0A1B0GXF2	TVB72_
60	0.1	none	sp	A0A1B0GXF2	TVB72_
69	0.103	none	sp	A0A1B0GXF2	TVB72_
99	0.073	none	sp	A0A1B0GXF2	TVB72_
102	0.081	none	sp	A0A1B0GXF2	TVB72_
103	0.065	none	sp	A0A1B0GXF2	TVB72_
22	0.448	none	tr	A0A1W2PN81	A0A1W2
26	0.073	none	tr	A0A1W2PN81	A0A1W2
49	0.071	none	tr	A0A1W2PN81	A0A1W2
61	0.146	none	tr	A0A1W2PN81	A0A1W2
67	0.07	none	tr	A0A1W2PN81	A0A1W2
70	0.073	none	tr	A0A1W2PN81	A0A1W2
79	0.135	none	tr	A0A1W2PN81	A0A1W2
88	0.109	none	tr	A0A1W2PN81	A0A1W2
106	0.069	none	tr	A0A1W2PN81	A0A1W2
139	0.064	none	tr	A0A1W2PN81	A0A1W2
162	0.073	none	tr	A0A1W2PN81	A0A1W2
181	0.153	none	tr	A0A1W2PN81	A0A1W2
183	0.08	none	tr	A0A1W2PN81	A0A1W2
295	0.064	none	tr	A0A1W2PN81	A0A1W2
316	0.12	none	tr	A0A1W2PN81	A0A1W2
358	0.193	none	tr	A0A1W2PN81	A0A1W2
361	0.062	none	tr	A0A1W2PN81	A0A1W2
425	0.065	none	tr	A0A1W2PN81	A0A1W2
450	0.087	none	tr	A0A1W2PN81	A0A1W2
14	0.121	none	tr	A0A1W2PNU3	A0A1W2
18	0.301	none	tr	A0A1W2PNU3	A0A1W2
30	0.071	none	tr	A0A1W2PNU3	A0A1W2
31	0.079	none	tr	A0A1W2PNU3	A0A1W2
57	0.065	none	tr	A0A1W2PNU3	A0A1W2
70	0.08	none	tr	A0A1W2PNU3	A0A1W2
72	0.202	none	tr	A0A1W2PNU3	A0A1W2
80	0.062	none	tr	A0A1W2PNU3	A0A1W2
92	0.392	none	tr	A0A1W2PNU3	A0A1W2
128	0.075	none	tr	A0A1W2PNU3	A0A1W2
149	0.081	none	tr	A0A1W2PNU3	A0A1W2
157	0.072	none	tr	A0A1W2PNU3	A0A1W2
192	0.066	none	tr	A0A1W2PNU3	A0A1W2
245	0.07	none	tr	A0A1W2PNU3	A0A1W2
269	0.336	none	tr	A0A1W2PNU3	A0A1W2
5	0.062	none	tr	A0A126GWI2	A0A126
23	0.173	none	tr	A0A126GWI2	A0A126
79	0.104	none	tr	A0A126GWI2	A0A126
99	0.07	none	tr	A0A126GWI2	A0A126
171	0.064	none	tr	A0A126GWI2	A0A126
228	0.265	none	tr	A0A126GWI2	A0A126
234	0.073	none	tr	A0A126GWI2	A0A126
262	0.076	none	tr	A0A126GWI2	A0A126
269	0.147	none	tr	A0A126GWI2	A0A126
297	0.108	none	tr	A0A126GWI2	A0A126
6	0.09	none	tr	A0A1W2PP81	A0A1W2
42	0.219	none	tr	A0A1W2PP81	A0A1W2
92	0.065	none	tr	A0A1W2PP81	A0A1W2
105	0.068	none	tr	A0A1W2PP81	A0A1W2
171	0.346	none	tr	A0A1W2PP81	A0A1W2
17	0.067	none	sp	A0A1W2PP97	THSD8_
26	0.062	none	sp	A0A1W2PP97	THSD8_
29	0.07	none	sp	A0A1W2PP97	THSD8_
33	0.07	none	sp	A0A1W2PP97	THSD8_
34	0.069	none	sp	A0A1W2PP97	THSD8_
42	0.087	none	sp	A0A1W2PP97	THSD8_
46	0.1	none	sp	A0A1W2PP97	THSD8_
71	0.062	none	sp	A0A1W2PP97	THSD8_
94	0.064	none	sp	A0A1W2PP97	THSD8_
100	0.081	none	sp	A0A1W2PP97	THSD8_
9	0.196	none	tr	A0A1W2PPD8	A0A1W2
38	0.073	none	tr	A0A1W2PPD8	A0A1W2
58	0.064	none	tr	A0A1W2PPD8	A0A1W2
73	0.312	none	tr	A0A1W2PPD8	A0A1W2
74	0.072	none	tr	A0A1W2PPD8	A0A1W2
79	0.1	none	tr	A0A1W2PPD8	A0A1W2
85	0.074	none	tr	A0A1W2PPD8	A0A1W2
97	0.074	none	tr	A0A1W2PPD8	A0A1W2
108	0.067	none	tr	A0A1W2PPD8	A0A1W2
113	0.124	none	tr	A0A1W2PPD8	A0A1W2
120	0.061	none	tr	A0A1W2PPD8	A0A1W2
148	0.137	none	tr	A0A1W2PPD8	A0A1W2
163	0.062	none	tr	A0A1W2PPD8	A0A1W2
218	0.065	none	tr	A0A1W2PPD8	A0A1W2
263	0.064	none	tr	A0A1W2PPD8	A0A1W2
306	0.08	none	tr	A0A1W2PPD8	A0A1W2
326	0.096	none	tr	A0A1W2PPD8	A0A1W2
337	0.065	none	tr	A0A1W2PPD8	A0A1W2
353	0.074	none	tr	A0A1W2PPD8	A0A1W2
408	0.639	GSAIQ^ALETS	tr	A0A1W2PPD8	A0A1W2
455	0.713	ETTVQ^SAAKR	tr	A0A1W2PPD8	A0A1W2
476	0.079	none	tr	A0A1W2PPD8	A0A1W2
478	0.388	none	tr	A0A1W2PPD8	A0A1W2
511	0.198	none	tr	A0A1W2PPD8	A0A1W2
608	0.064	none	tr	A0A1W2PPD8	A0A1W2
620	0.15	none	tr	A0A1W2PPD8	A0A1W2
6	0.09	none	tr	A0A1W2PPE2	A0A1W2
42	0.219	none	tr	A0A1W2PPE2	A0A1W2
92	0.065	none	tr	A0A1W2PPE2	A0A1W2
105	0.068	none	tr	A0A1W2PPE2	A0A1W2
171	0.346	none	tr	A0A1W2PPE2	A0A1W2
15	0.073	none	tr	A0A1W2PPE3	A0A1W2
70	0.096	none	tr	A0A1W2PPE3	A0A1W2
91	0.244	none	tr	A0A1W2PPE3	A0A1W2
95	0.085	none	tr	A0A1W2PPE3	A0A1W2
126	0.08	none	tr	A0A1W2PPE3	A0A1W2
136	0.112	none	tr	A0A1W2PPE3	A0A1W2
145	0.109	none	tr	A0A1W2PPE3	A0A1W2
151	0.078	none	tr	A0A1W2PPE3	A0A1W2
171	0.065	none	tr	A0A1W2PPE3	A0A1W2
179	0.065	none	tr	A0A1W2PPE3	A0A1W2
180	0.064	none	tr	A0A1W2PPE3	A0A1W2
182	0.08	none	tr	A0A1W2PPE3	A0A1W2
12	0.119	none	sp	A0A1W2PPF3	DUXB_H
21	0.262	none	sp	A0A1W2PPF3	DUXB_H
24	0.078	none	sp	A0A1W2PPF3	DUXB_H
26	0.072	none	sp	A0A1W2PPF3	DUXB_H
31	0.365	none	sp	A0A1W2PPF3	DUXB_H
35	0.084	none	sp	A0A1W2PPF3	DUXB_H
47	0.077	none	sp	A0A1W2PPF3	DUXB_H
60	0.125	none	sp	A0A1W2PPF3	DUXB_H
70	0.074	none	sp	A0A1W2PPF3	DUXB_H
83	0.078	none	sp	A0A1W2PPF3	DUXB_H
85	0.083	none	sp	A0A1W2PPF3	DUXB_H
89	0.08	none	sp	A0A1W2PPF3	DUXB_H
91	0.071	none	sp	A0A1W2PPF3	DUXB_H
95	0.06	none	sp	A0A1W2PPF3	DUXB_H
104	0.063	none	sp	A0A1W2PPF3	DUXB_H
106	0.064	none	sp	A0A1W2PPF3	DUXB_H
113	0.086	none	sp	A0A1W2PPF3	DUXB_H
119	0.196	none	sp	A0A1W2PPF3	DUXB_H
138	0.065	none	sp	A0A1W2PPF3	DUXB_H
142	0.109	none	sp	A0A1W2PPF3	DUXB_H
147	0.253	none	sp	A0A1W2PPF3	DUXB_H
151	0.066	none	sp	A0A1W2PPF3	DUXB_H
153	0.066	none	sp	A0A1W2PPF3	DUXB_H
218	0.091	none	sp	A0A1W2PPF3	DUXB_H
230	0.07	none	sp	A0A1W2PPF3	DUXB_H
238	0.097	none	sp	A0A1W2PPF3	DUXB_H
241	0.084	none	sp	A0A1W2PPF3	DUXB_H
244	0.085	none	sp	A0A1W2PPF3	DUXB_H
251	0.067	none	sp	A0A1W2PPF3	DUXB_H
278	0.128	none	sp	A0A1W2PPF3	DUXB_H
280	0.065	none	sp	A0A1W2PPF3	DUXB_H
284	0.068	none	sp	A0A1W2PPF3	DUXB_H
296	0.083	none	sp	A0A1W2PPF3	DUXB_H
302	0.084	none	sp	A0A1W2PPF3	DUXB_H
310	0.09	none	sp	A0A1W2PPF3	DUXB_H
311	0.064	none	sp	A0A1W2PPF3	DUXB_H
317	0.065	none	sp	A0A1W2PPF3	DUXB_H
325	0.157	none	sp	A0A1W2PPF3	DUXB_H
332	0.108	none	sp	A0A1W2PPF3	DUXB_H
13	0.101	none	sp	A0A1W2PPG7	GBG14_
20	0.068	none	sp	A0A1W2PPG7	GBG14_
22	0.141	none	sp	A0A1W2PPG7	GBG14_
29	0.07	none	sp	A0A1W2PPG7	GBG14_
43	0.121	none	sp	A0A1W2PPG7	GBG14_
6	0.09	none	tr	A0A1W2PPH5	A0A1W2
42	0.287	none	tr	A0A1W2PPH5	A0A1W2
92	0.065	none	tr	A0A1W2PPH5	A0A1W2
105	0.068	none	tr	A0A1W2PPH5	A0A1W2
171	0.346	none	tr	A0A1W2PPH5	A0A1W2
4	0.127	none	tr	A0A1W2PPK0	A0A1W2
18	0.07	none	tr	A0A1W2PPK0	A0A1W2
37	0.082	none	tr	A0A1W2PPK0	A0A1W2
73	0.134	none	tr	A0A1W2PPK0	A0A1W2
[truncated: 537,958+ more rows]

## Sheet: NSP5_C145A-Nt
Below data adapted from Table S2 from Samavarchi-Therani et al 2020 https://doi.org/10.1101/2020.09.03.282103
Bait	Prey	PreyGene	Spec	SpecSum	AvgSpec	NumReplicates	ctrlCounts	AvgP	MaxP	logOddsScore	FoldChange	BFDR	ctrlSubtracted	CLSC	Specificity	UniqueSpec	UniqueSpecSum	UniqueAvgSpec	PreySequenceLength	Max NetCorona Score
NSP5_C145A-Nt	P51587	BRCA2	75|70	145	72.5	2	4|0|6|15|12|0|0|0|37|31|21|19	0	0	-14.86	2.44	0.35	60.42	12.67	2.15	63|58	121	60.5	3418	0.517
NSP5_C145A-Nt	P50402	EMD	3|4	7	3.5	2	7|9|13|7|8|0|0|0|6|7|8|14	0	0	-42.88	0.29	0.62	0	0	0	3|4	7	3.5	254	0.641
NSP5_C145A-Nt	P28715	ERCC5	6|4	10	5	2	0|0|4|9|7|0|0|0|2|6|12|10	0	0	-33.58	0.48	0.51	0.83	0.5	1.02	6|4	10	5	1186	0.409
NSP5_C145A-Nt	P13804	ETFA	3|3	6	3	2	4|3|0|0|0|0|0|0|0|0|0|0	0.01	0.01	-4.59	1.29	0.24	2.42	5.21	0.62	3|3	6	3	333	0.261
NSP5_C145A-Nt	Q04446	GBE1	5|6	11	5.5	2	7|13|8|4|7|0|0|0|6|4|3|5	0	0	-27.54	0.59	0.5	0.75	0.77	0.24	5|4	9	4.5	702	0.172
NSP5_C145A-Nt	P52701	MSH6	6|5	11	5.5	2	0|0|5|9|8|0|0|0|6|6|0|6	0	0	-21.07	0.72	0.46	2.17	1.14	1.11	4|4	8	4	1360	0.216
NSP5_C145A-Nt	Q99707	MTR	5|8	13	6.5	2	18|13|9|12|11|0|0|0|10|9|9|8	0	0	-47.64	0.45	0.62	0	0	0	5|7	12	6	1265	0.288
NSP5_C145A-Nt	Q01968	OCRL	22|21	43	21.5	2	27|23|20|21|22|0|0|0|22|24|19|23	0	0	-57.59	0.87	0.57	4.75	3.78	0.49	18|17	35	17.5	901	0.385
NSP5_C145A-Nt	P11413	G6PD	163|176	339	169.5	2	168|166|141|96|108|0|2|0|148|145|129|156	0	0	-340.21	1.04	0.62	64.58	84.9	4.39	38|42	80	40	545	0.668
NSP5_C145A-Nt	P04083	ANXA1	78|95	173	86.5	2	65|84|96|67|70|0|0|0|84|78|79|77	0	0	-198.47	0.98	0.61	28.17	58.33	4.29	25|26	51	25.5	346	0.179
NSP5_C145A-Nt	P15559	NQO1	5|6	11	5.5	2	6|9|6|5|3|0|3|0|7|7|4|4	0	0	-21.07	0.72	0.46	1	2.61	0.17	4|6	10	5	274	0.17
NSP5_C145A-Nt	P11498	PC	918|914	1832	916	2	868|884|226|225|242|1091|926|506|838|792|401|516	0	0	#NAME?	0.95	0.62	289.75	176.24	0.6	73|76	149	74.5	1178	0.461
NSP5_C145A-Nt	P24928	POLR2A	7|5	12	6	2	3|2|6|10|7|0|0|0|4|4|5|3	0	0	-21.07	0.78	0.45	2.33	0.85	1.6	7|5	12	6	1970
NSP5_C145A-Nt	P46777	RPL5	30|34	64	32	2	27|23|4|0|3|0|3|0|21|23|17|15	0	0	-43.16	1.32	0.54	20.67	49.87	0.93	12|12	24	12	297	0.111
NSP5_C145A-Nt	Q02878	RPL6	21|22	43	21.5	2	19|17|12|4|12|7|4|0|16|15|14|13	0	0	-31.5	1.24	0.51	10.42	25.92	0.61	12|13	25	12.5	288	0.543
NSP5_C145A-Nt	P18124	RPL7	2|5	7	3.5	2	0|0|0|0|0|0|3|0|0|0|0|0	0.52	0.77	-1.04	3.5	0.03	3.25	9.39	0.52	2|3	5	2.5	248	0.109
NSP5_C145A-Nt	P62424	RPL7A	6|6	12	6	2	0|0|3|0|0|0|3|0|0|0|0|0	0.53	0.53	0.2	3	0.03	5.5	14.81	0.67	3|4	7	3.5	266	0.152
NSP5_C145A-Nt	P62829	RPL23	2|0	2	1	2	0|0|0|0|0|0|0|0|0|0|0|0	0.48	0.96	-1.41	10	0.1	1	5.12	0.34	2|0	2	1	140	0.097
NSP5_C145A-Nt	Q02543	RPL18A	3|4	7	3.5	2	0|0|0|0|0|0|0|0|0|0|0|0	1	1	5.02	35	0	3.5	14.25	0.59	3|3	6	3	176	0.098
NSP5_C145A-Nt	P83731	RPL24	3|2	5	2.5	2	5|3|6|3|3|0|3|0|3|3|0|3	0	0	-14.98	0.54	0.4	0	0	0	3|2	5	2.5	157	0.226
NSP5_C145A-Nt	P61254	RPL26	3|5	8	4	2	2|0|0|0|0|0|3|0|2|0|0|0	0.06	0.12	-4.8	1.71	0.21	3.42	16.9	0.51	2|4	6	3	145	0.101
NSP5_C145A-Nt	P61353	RPL27	2|5	7	3.5	2	0|2|0|0|0|0|0|0|3|2|0|0	0.06	0.12	-6.26	1.5	0.21	2.92	15.38	0.58	2|3	5	2.5	136	0.064
NSP5_C145A-Nt	P46776	RPL27A	3|3	6	3	2	0|0|0|0|0|0|2|0|2|0|0|0	0.21	0.21	-1.3	2.25	0.19	2.67	12.93	0.67	2|2	4	2	148	0.115
NSP5_C145A-Nt	P05388	RPLP0	7|6	13	6.5	2	7|8|13|9|11|0|0|0|7|4|7|8	0	0	-31.92	0.59	0.52	0.33	0.75	0.19	6|5	11	5.5	317	0.314
NSP5_C145A-Nt	Q6ULP2	AFTPH	16|15	31	15.5	2	14|23|13|13|14|0|0|0|20|21|18|26	0	0	-62.86	0.66	0.57	2	1.58	2.21	11|11	22	11	908	0.616
NSP5_C145A-Nt	Q9NTJ3	SMC4	5|4	9	4.5	2	4|2|3|5|7|0|0|0|4|6|3|0	0	0	-16.48	0.75	0.41	1.67	0.93	0.61	3|4	7	3.5	1288	0.64
NSP5_C145A-Nt	P07355	ANXA2	90|90	180	90	2	74|88|75|62|60|0|7|0|89|75|69|82	0	0	-174.69	1.04	0.61	33.25	70.28	3.43	29|31	60	30	339	0.153
NSP5_C145A-Nt	P62241	RPS8	9|9	18	9	2	3|5|0|0|0|0|7|2|8|7|5|4	0	0	-13.68	1.23	0.4	5.58	19.22	0.65	5|5	10	5	208	0.106
NSP5_C145A-Nt	-	TRIM6-TRIM34	4|5	9	4.5	2	2|4|5|2|3|0|0|0|0|5|5|0	0	0	-12.79	0.9	0.36	2.33	1.98	6.07	4|4	8	4	842
NSP5_C145A-Nt	Q96RN5	MED15	12|16	28	14	2	5|8|10|12|10|0|0|0|20|17|19|19	0	0	-53.01	0.72	0.55	4	3.64	1.41	8|11	19	9.5	788	0.656
NSP5_C145A-Nt	P49757	NUMB	5|6	11	5.5	2	9|8|8|5|8|0|0|0|9|6|3|4	0	0	-24.88	0.63	0.48	0.5	0.55	0.09	5|6	11	5.5	651	0.748
NSP5_C145A-Nt	P62280	RPS11	6|7	13	6.5	2	0|0|0|0|0|0|4|0|0|4|0|0	0.21	0.29	-1.91	2.44	0.19	5.83	26.44	0.85	3|3	6	3	158	0.27
NSP5_C145A-Nt	Q68EM7	ARHGAP17	5|4	9	4.5	2	8|7|10|7|10|0|0|0|5|9|3|8	0	0	-30.88	0.47	0.62	0	0	0	4|4	8	4	881	0.421
NSP5_C145A-Nt	O75534	CSDE1	16|17	33	16.5	2	27|21|24|23|24|0|0|0|23|20|19|20	0	0	-67.36	0.66	0.58	0	0	0	12|10	22	11	798	0.6
NSP5_C145A-Nt	Q92734	TFG	6|7	13	6.5	2	3|3|6|4|3|0|0|0|2|3|6|4	0	0	-11.06	1.22	0.34	3.67	6.57	3.23	5|5	10	5	400	0.364
NSP5_C145A-Nt	Q6PUV4	CPLX2	12|14	26	13	2	17|12|12|7|8|0|0|0|13|14|15|17	0	0	-41.59	0.8	0.54	3.42	18.29	0.64	5|5	10	5	134	0.155
NSP5_C145A-Nt	Q9BZF9	UACA	4|6	10	5	2	4|3|0|0|0|0|0|0|0|3|6|5	0	0	-12.79	1	0.34	3.25	1.66	15.36	2|5	7	3.5	1403	0.78
NSP5_C145A-Nt	Q8N5K1	CISD2	3|0	3	1.5	2	5|4|4|4|3|0|0|0|4|3|4|4	0	0	-18.83	0.35	0.38	0	0	0	3|0	3	1.5	135	0.084
NSP5_C145A-Nt	Q15019	SEPTIN2	6|5	11	5.5	2	5|3|12|7|7|0|0|0|5|5|4|7	0	0	-24.87	0.63	0.48	0.92	1.83	1.79	5|4	9	4.5	361	0.529
NSP5_C145A-Nt	Q8N8S7	ENAH	5|10	15	7.5	2	9|7|10|9|10|0|0|0|9|7|7|3	0	0	-28.8	0.78	0.47	1.58	1.92	2.68	4|4	8	4	591	0.663
NSP5_C145A-Nt	P62136	PPP1CA	2|4	6	3	2	4|4|0|0|2|0|0|0|6|3|2|4	0	0	-15.04	0.64	0.37	0.92	1.93	0.72	2|3	5	2.5	341	0.878
NSP5_C145A-Nt	P49368	CCT3	4|3	7	3.5	2	6|8|13|15|15|0|0|0|7|5|9|20	0	0	-62.76	0.21	0.62	0	0	0	4|2	6	3	545	0.472
NSP5_C145A-Nt	P15924	DSP	16|13	29	14.5	2	23|19|8|8|103|0|21|3|10|9|13|16	0	0	-170.39	0.3	0.62	0	0	0	14|13	27	13.5	2871	0.902
NSP5_C145A-Nt	Q14008	CKAP5	22|23	45	22.5	2	36|37|20|25|26|0|0|0|29|24|26|27	0	0	-90.98	0.66	0.59	1.67	0.59	0.51	17|18	35	17.5	2032	0.467
NSP5_C145A-Nt	Q15942	ZYX	34|32	66	33	2	21|42|25|27|24|0|0|0|31|34|27|21	0	0	-80.34	0.93	0.59	12	15.03	2.5	10|14	24	12	572	0.395
NSP5_C145A-Nt	P08195	SLC3A2	14|15	29	14.5	2	22|17|24|19|18|0|0|0|14|17|12|11	0	0	-58.27	0.67	0.57	1.67	1.9	0.18	10|12	22	11	631	0.732
NSP5_C145A-Nt	Q2VPK5	CTU2	3|3	6	3	2	6|6|13|11|13|0|0|0|10|9|6|4	0	0	-44.32	0.24	0.62	0	0	0	3|3	6	3	515	0.685
NSP5_C145A-Nt	Q1ED39	KNOP1	4|3	7	3.5	2	0|0|17|15|14|0|0|0|20|14|20|11	0	0	-72.81	0.18	0.62	0	0	0	4|3	7	3.5	458	0.143
NSP5_C145A-Nt	O60812	HNRNPCL1	2|0	2	1	2	0|0|0|0|0|0|0|0|0|0|0|0	0.48	0.96	-1.43	10	0.1	1	2.45	Infinity	2|0	2	1	293	0.236
NSP5_C145A-Nt	Q9UPT5	EXOC7	12|9	21	10.5	2	16|11|18|17|19|0|0|0|16|15|14|11	0	0	-53.66	0.58	0.56	0	0	0	11|8	19	9.5	684	0.322
NSP5_C145A-Nt	P38117	ETFB	4|3	7	3.5	2	0|0|9|4|4|0|0|0|6|2|6|4	0	0	-22.28	0.5	0.46	0.58	1.2	0.67	3|3	6	3	346	0.081
NSP5_C145A-Nt	P62266	RPS23	3|3	6	3	2	0|3|0|0|0|0|0|0|2|2|0|0	0.01	0.01	-4.74	1.29	0.25	2.42	12.13	0.69	3|3	6	3	143	0.134
NSP5_C145A-Nt	Q8IX01	SUGP2	86|96	182	91	2	20|12|44|59|53|0|0|0|91|82|91|91	0	0	-197.06	1	0.61	45.75	30.3	3.22	49|51	100	50	1082	0.8
NSP5_C145A-Nt	P46736	BRCC3	22|17	39	19.5	2	15|22|17|10|12|0|0|0|14|17|12|13	0	0	-42.15	1.04	0.53	8.5	20.93	11.95	11|10	21	10.5	291	0.36
NSP5_C145A-Nt	Q8NC51	SERBP1	14|15	29	14.5	2	18|21|19|15|18|0|0|0|15|13|14|12	0	0	-49.41	0.75	0.56	2.42	4.25	0.71	7|8	15	7.5	408	0.312
NSP5_C145A-Nt	Q96B97	SH3KBP1	5|7	12	6	2	6|2|11|14|8|0|0|0|11|7|4|3	0	0	-38.02	0.5	0.53	0.5	0.57	2.6	5|5	10	5	628	0.46
NSP5_C145A-Nt	Q5T0N5	FNBP1L	8|11	19	9.5	2	9|11|16|13|15|0|0|0|9|9|8|7	0	0	-42.51	0.65	0.53	1.42	1.85	2.37	6|7	13	6.5	551	0.524
NSP5_C145A-Nt	Q8NE71	ABCF1	4|2	6	3	2	7|4|4|4|3|0|0|0|4|4|6|6	0	0	-21.82	0.47	0.44	0	0	0	4|2	6	3	845	0.41
NSP5_C145A-Nt	P55265	ADAR	23|27	50	25	2	11|12|24|32|27|0|0|0|28|24|27|35	0	0	-80.31	0.79	0.58	6.67	5.13	1.34	17|15	32	16	931	0.52
NSP5_C145A-Nt	P55327	TPD52	6|7	13	6.5	2	8|8|16|13|10|0|0|0|7|7|5|6	0	0	-39.94	0.5	0.54	0	0	NaN	6|6	12	6	224	0.437
NSP5_C145A-Nt	P53367	ARFIP1	3|2	5	2.5	2	0|0|7|3|4|0|0|0|5|8|5|2	0	0	-23.2	0.38	0.47	0	0	0	3|2	5	2.5	341	0.138
NSP5_C145A-Nt	P31350	RRM2	7|5	12	6	2	7|4|11|11|7|0|0|0|6|9|4|4	0	0	-31.43	0.58	0.51	0.75	1.38	0.93	6|5	11	5.5	389	0.1
NSP5_C145A-Nt	Q9Y263	PLAA	32|30	62	31	2	38|39|48|44|50|0|0|0|40|32|29|33	0	0	-127.53	0.65	0.6	1.58	1.42	0.94	27|24	51	25.5	795	0.274
NSP5_C145A-Nt	Q6NWY9	PRPF40B	2|3	5	2.5	2	0|0|0|3|0|0|0|0|5|3|4|4	0	0	-13.77	0.58	0.38	0.92	0.74	1.5	2|2	4	2	892	0.579
NSP5_C145A-Nt	O75663	TIPRL	4|0	4	2	2	0|5|6|0|5|0|0|0|3|0|3|3	0	0	-23.22	0.38	0.41	0	0	0	3|0	3	1.5	272	0.168
NSP5_C145A-Nt	Q13118	KLF10	14|8	22	11	2	0|0|3|5|4|0|0|0|17|19|11|9	0	0	-46.51	0.7	0.53	5.33	8.14	1.1	6|6	12	6	469	0.337
NSP5_C145A-Nt	Q5M775	SPECC1	4|7	11	5.5	2	19|12|6|10|8|0|0|0|9|6|4|8	0	0	-47.2	0.4	0.54	0	0	0	3|5	8	4	1068	0.509
NSP5_C145A-Nt	P62987	UBA52	7|8	15	7.5	2	4|15|2|3|4|0|0|0|15|10|29|35	0	0	-92	0.28	0.62	0	0	0	4|5	9	4.5	128	0.255
NSP5_C145A-Nt	P62805	H4C15	6|5	11	5.5	2	0|0|7|6|7|0|8|4|6|4|3|4	0	0	-19.8	0.75	0.45	1.42	9.88	1.68	4|4	8	4	103	0.114
NSP5_C145A-Nt	Q96TA1	NIBAN2	24|23	47	23.5	2	30|26|28|23|22|0|0|0|29|26|25|31	0	0	-74.05	0.78	0.58	3.5	3.42	2.56	16|16	32	16	733	0.526
NSP5_C145A-Nt	Q86TX2	ACOT1	26|34	60	30	2	49|44|10|6|5|0|0|0|9|8|3|4	0	0	-84	0.87	0.58	18.5	31.49	1.77	18|19	37	18.5	421	0.491
NSP5_C145A-Nt	P55884	EIF3B	5|3	8	4	2	3|2|3|2|2|0|0|0|6|3|0|0	0	0	-10.72	1	0.31	2.25	1.98	0.38	5|3	8	4	814	0.354
NSP5_C145A-Nt	O95793	STAU1	20|22	42	21	2	18|22|36|24|27|0|0|0|19|18|24|25	0	0	-76.66	0.72	0.58	3.25	4.64	0.4	13|14	27	13.5	502	0.94
NSP5_C145A-Nt	P24534	EEF1B2	6|8	14	7	2	7|10|6|6|7|0|0|0|5|9|4|3	0	0	-23.1	0.81	0.46	2.25	7.17	4.11	4|5	9	4.5	225	0.201
NSP5_C145A-Nt	Q9H3U1	UNC45A	12|13	25	12.5	2	12|13|8|18|13|0|0|0|16|15|9|8	0	0	-41.59	0.77	0.54	3.17	2.44	0.85	10|8	18	9	929	0.64
NSP5_C145A-Nt	Q9NRL3	STRN4	18|17	35	17.5	2	17|30|15|15|9|0|0|0|17|16|10|19	0	0	-54.01	0.8	0.56	5.17	4.87	1.8	12|12	24	12	760	0.687
NSP5_C145A-Nt	O14776	TCERG1	5|4	9	4.5	2	0|0|3|11|8|0|0|0|7|7|6|3	0	0	-26.86	0.52	0.49	0.75	0.5	0.46	5|4	9	4.5	1077	0.388
NSP5_C145A-Nt	Q96P48	ARAP1	6|7	13	6.5	2	8|4|3|7|4|0|0|0|3|3|7|6	0	0	-18.17	0.89	0.43	2.75	1.36	3.86	5|5	10	5	1450	0.457
NSP5_C145A-Nt	Q7Z2Z2	EFL1	2|0	2	1	2	9|4|4|4|3|0|0|0|0|0|3|2	0	0	-24.63	0.18	0.62	0	0	0	2|0	2	1	1069	0.342
NSP5_C145A-Nt	Q9NQS7	INCENP	6|7	13	6.5	2	0|0|9|7|9|0|0|0|8|11|5|6	0	0	-26.9	0.67	0.49	1.92	1.5	0.56	4|6	10	5	918	0.825
NSP5_C145A-Nt	P61221	ABCE1	3|3	6	3	2	6|8|3|5|3|0|0|0|5|3|0|3	0	0	-19.61	0.47	0.62	0	0	0	3|3	6	3	599	0.668
NSP5_C145A-Nt	Q9NQC7	CYLD	22|22	44	22	2	24|23|12|12|11|0|0|0|23|26|16|22	0	0	-54.89	0.9	0.56	7.92	5.95	3.94	18|19	37	18.5	953	0.7
NSP5_C145A-Nt	Q9P2E9	RRBP1	7|6	13	6.5	2	20|16|8|8|8|0|0|0|9|3|6|5	0	0	-47.76	0.43	0.55	0	0	0	6|5	11	5.5	977	0.951
NSP5_C145A-Nt	Q8IZH2	XRN1	25|19	44	22	2	31|34|8|20|20|0|0|0|21|20|35|28	0	0	-94.1	0.66	0.59	3.92	1.66	0.76	19|17	36	18	1693	0.451
NSP5_C145A-Nt	P29401	TKT	52|55	107	53.5	2	44|43|47|47|44|0|9|0|47|48|46|52	0	0	-98.23	1.09	0.59	17.92	20.61	1.04	28|27	55	27.5	623	0.747
NSP5_C145A-Nt	Q2KHR3	QSER1	29|27	56	28	2	0|0|6|19|11|0|0|0|25|21|19|24	0	0	-44.1	1.2	0.54	17.58	7.26	6.05	20|18	38	19	1735	0.893
NSP5_C145A-Nt	O94979	SEC31A	6|8	14	7	2	12|12|10|8|8|0|0|0|6|11|6|7	0	0	-34.68	0.6	0.52	0.33	0.21	0.08	6|5	11	5.5	1106	0.528
NSP5_C145A-Nt	Q8ND24	RNF214	13|18	31	15.5	2	27|7|23|21|18|0|0|0|19|13|6|6	0	0	-67.99	0.65	0.57	3.83	3.9	2.1	7|9	16	8	703	0.425
NSP5_C145A-Nt	Q96QD5	DEPDC7	21|20	41	20.5	2	46|45|22|20|18|0|0|0|27|23|22|23	0	0	-115.38	0.52	0.6	0	0	0	17|13	30	15	511	0.301
NSP5_C145A-Nt	Q9NYF8	BCLAF1	4|7	11	5.5	2	0|0|7|8|8|0|0|0|10|9|10|11	0	0	-33.55	0.53	0.51	0.25	0.19	0.25	3|3	6	3	920	0.609
NSP5_C145A-Nt	Q86UP2	KTN1	14|20	34	17	2	26|27|9|22|17|0|0|0|21|16|25|26	0	0	-76.5	0.65	0.58	1.25	0.66	0.04	9|14	23	11.5	1357	0.632
NSP5_C145A-Nt	P22234	PAICS	4|4	8	4	2	6|3|10|7|7|0|0|0|12|8|6|4	0	0	-32.21	0.4	0.62	0	0	0	4|4	8	4	425	0.864
NSP5_C145A-Nt	O60610	DIAPH1	4|0	4	2	2	13|7|4|5|9|0|0|0|7|5|10|5	0	0	-46.87	0.19	0.62	0	0	0	3|0	3	1.5	1263	0.429
NSP5_C145A-Nt	O15042	U2SURP	16|15	31	15.5	2	2|0|17|18|19|0|0|0|23|19|15|17	0	0	-51.47	0.76	0.56	4.67	3.25	1.34	15|14	29	14.5	1029	0.556
NSP5_C145A-Nt	Q9C0B0	UNK	11|12	23	11.5	2	9|8|6|9|9|0|0|0|6|9|7|4	0	0	-16.6	1.28	0.42	5.92	5.24	4.18	7|7	14	7	810	0.812
NSP5_C145A-Nt	Q5T5X7	BEND3	4|4	8	4	2	0|0|6|5|6|0|0|0|7|3|4|0	0	0	-17.77	0.63	0.44	1.42	1.23	0.88	2|2	4	2	828	0.238
NSP5_C145A-Nt	Q8N1W1	ARHGEF28	11|11	22	11	2	14|9|0|0|0|0|0|0|3|2|6|3	0	0	-18.95	1.14	0.45	7.92	3.28	6.75	10|10	20	10	1731	0.974
NSP5_C145A-Nt	Q9H694	BICC1	6|4	10	5	2	7|4|3|4|4|0|0|0|0|4|4|0	0	0	-12.79	1	0.34	2.5	1.84	1.51	6|4	10	5	974	0.712
NSP5_C145A-Nt	Q86YV5	PRAG1	18|22	40	20	2	24|29|12|15|14|0|0|0|24|23|19|18	0	0	-66.37	0.78	0.57	5.17	2.64	3.25	14|16	30	15	1402	0.833
NSP5_C145A-Nt	Q13033	STRN3	12|10	22	11	2	10|10|15|12|9|0|0|0|8|10|7|11	0	0	-31.27	0.87	0.51	3.33	2.99	2.17	5|5	10	5	797	0.872
NSP5_C145A-Nt	P53396	ACLY	33|33	66	33	2	26|28|17|20|22|0|0|0|38|33|21|19	0	0	-69.39	1	0.58	14.33	9.33	0.76	28|28	56	28	1101	0.376
NSP5_C145A-Nt	P53621	COPA	13|21	34	17	2	17|13|11|12|14|0|0|0|8|8|7|9	0	0	-33.83	1.16	0.48	8.75	5.08	0.47	13|19	32	16	1233	0.37
NSP5_C145A-Nt	Q8N3D4	EHBP1L1	7|7	14	7	2	9|7|3|6|7|0|0|0|0|0|4|5	0	0	-17.86	0.91	0.44	3.58	1.68	3.05	5|5	10	5	1523	0.64
NSP5_C145A-Nt	Q9H6U6	BCAS3	16|13	29	14.5	2	17|18|19|16|17|0|0|0|14|13|13|14	0	0	-46.13	0.81	0.54	2.75	2.12	6.09	14|10	24	12	928	0.884
NSP5_C145A-Nt	Q92628	KIAA0232	9|7	16	8	2	19|8|0|0|0|0|0|0|9|9|11|11	0	0	-40.43	0.59	0.53	2.42	1.24	1.29	6|6	12	6	1395	0.463
NSP5_C145A-Nt	O43390	HNRNPR	3|3	6	3	2	0|0|7|6|8|0|0|0|6|8|3|0	0	0	-24.93	0.39	0.62	0	0	0	3|2	5	2.5	636	0.337
NSP5_C145A-Nt	O95759	TBC1D8	12|13	25	12.5	2	16|13|7|12|14|0|0|0|17|13|11|14	0	0	-39.11	0.8	0.53	2.75	1.73	0.56	11|10	21	10.5	1140	0.33
NSP5_C145A-Nt	Q7Z3T8	ZFYVE16	92|86	178	89	2	86|99|45|49|45|0|0|0|76|66|77|84	0	0	-192.31	0.99	0.61	36.75	17.11	3.29	48|44	92	46	1539	0.739
NSP5_C145A-Nt	Q9BQG0	MYBBP1A	2|0	2	1	2	0|0|3|4|4|0|0|0|2|2|2|2	0	0	-15.87	0.27	0.37	0	0	0	2|0	2	1	1332	0.855
NSP5_C145A-Nt	O94916	NFAT5	8|5	13	6.5	2	0|4|0|2|4|0|0|0|4|4|7|2	0	0	-11.35	1.3	0.3	4.25	1.97	7.75	6|5	11	5.5	1548	0.908
NSP5_C145A-Nt	E9PAV3	NACA	3|6	9	4.5	2	6|3|7|3|5|0|0|0|7|5|2|2	0	0	-20.98	0.67	0.43	1.17	3.9	0.55	2|5	7	3.5	215	0.711
NSP5_C145A-Nt	Q9NVI1	FANCI	7|7	14	7	2	3|0|12|19|22|0|0|0|15|13|13|9	0	0	-60.72	0.38	0.62	0	0	0	7|7	14	7	1328	0.36
NSP5_C145A-Nt	Q08495	DMTN	8|11	19	9.5	2	6|8|10|3|11|0|0|0|11|11|9|12	0	0	-29.68	0.84	0.49	2.75	4.87	47.67	4|6	10	5	405	0.936
NSP5_C145A-Nt	Q9H2U1	DHX36	6|7	13	6.5	2	7|4|11|12|12|0|0|0|12|9|3|5	0	0	-35.98	0.54	0.53	0.25	0.18	0.14	4|6	10	5	1008	0.59
NSP5_C145A-Nt	P46020	PHKA1	12|10	22	11	2	15|22|8|10|7|0|0|0|12|9|6|5	0	0	-45.03	0.67	0.54	3.17	1.88	5.31	8|6	14	7	1210	0.725
NSP5_C145A-Nt	Q5MIZ7	PPP4R3B	5|3	8	4	2	0|0|6|6|6|0|0|0|7|8|5|7	0	0	-23.63	0.55	0.46	0.25	0.21	0.57	3|3	6	3	849	0.418
NSP5_C145A-Nt	Q6W2J9	BCOR	4|3	7	3.5	2	0|0|3|3|5|0|0|0|6|3|7|3	0	0	-18.32	0.58	0.43	1	0.42	0.32	4|2	6	3	1721	0.628
NSP5_C145A-Nt	Q53EZ4	CEP55	9|11	20	10	2	12|13|12|7|8|0|0|0|9|15|8|5	0	0	-35.47	0.75	0.52	2.58	3.98	1.11	7|8	15	7.5	464	0.364
NSP5_C145A-Nt	Q14157	UBAP2L	49|58	107	53.5	2	41|64|39|39|37|0|0|0|37|41|48|38	0	0	-109.26	1.05	0.6	21.5	15.67	3.01	26|29	55	27.5	983	0.644
NSP5_C145A-Nt	P40818	USP8	4|6	10	5	2	5|5|4|7|5|0|0|0|6|6|5|2	0	0	-17.77	0.79	0.41	1.25	0.8	2.06	4|5	9	4.5	1118	0.692
NSP5_C145A-Nt	Q96C24	SYTL4	58|54	112	56	2	61|58|40|28|29|0|0|0|49|48|56|50	0	0	-128.33	0.96	0.6	21.08	22.51	1.43	25|26	51	25.5	671	0.91
NSP5_C145A-Nt	Q17RS7	GEN1	5|9	14	7	2	12|8|14|11|13|0|0|0|17|14|7|12	0	0	-50.38	0.47	0.62	0	0	0	4|8	12	6	908	0.398
NSP5_C145A-Nt	Q6ZSZ5	ARHGEF18	18|15	33	16.5	2	5|0|0|3|0|0|0|0|0|2|0|0	1	1	6.73	4.95	0	15.67	9.57	78.65	13|10	23	11.5	1173	0.605
NSP5_C145A-Nt	P49902	NT5C2	7|10	17	8.5	2	11|11|6|3|6|0|0|0|7|7|6|6	0	0	-25.14	0.88	0.47	3.25	4.15	4.45	7|7	14	7	561	0.317
NSP5_C145A-Nt	Q92609	TBC1D5	23|15	38	19	2	25|23|26|22|24|0|0|0|29|26|23|20	0	0	-77.11	0.7	0.57	0.83	0.75	0.47	18|10	28	14	795	0.571
NSP5_C145A-Nt	Q86SQ0	PHLDB2	3|0	3	1.5	2	10|4|5|9|6|0|0|0|4|4|4|6	0	0	-36.49	0.18	0.62	0	0	0	3|0	3	1.5	1237	0.89
NSP5_C145A-Nt	Q9BUN8	DERL1	3|3	6	3	2	0|0|0|0|0|0|4|0|0|0|0|0	0.31	0.31	-0.79	2.25	0.17	2.67	8.28	0.88	2|2	4	2	231	0.181
NSP5_C145A-Nt	Q6UN15	FIP1L1	2|4	6	3	2	0|0|6|6|7|0|0|0|4|5|3|0	0	0	-21.82	0.47	0.44	0.42	0.51	0.43	2|3	5	2.5	588	0.498
NSP5_C145A-Nt	Q96AC1	FERMT2	4|3	7	3.5	2	4|0|12|11|9|0|0|0|4|5|3|0	0	0	-37.34	0.33	0.62	0	0	0	3|3	6	3	687	0.351
NSP5_C145A-Nt	P04844	RPN2	12|14	26	13	2	3|3|0|0|0|0|0|0|4|3|3|3	0.98	1	3.45	3.9	0	11.42	13.3	0.98	8|9	17	8.5	615	0.318
NSP5_C145A-Nt	Q9UM82	SPATA2	41|36	77	38.5	2	35|52|16|13|18|0|0|0|38|37|52|62	0	0	-147.23	0.7	0.61	11.58	15.96	1.47	22|23	45	22.5	520	0.433
NSP5_C145A-Nt	Q9UHN6	CEMIP2	2|2	4	2	2	8|3|8|6|7|0|0|0|0|5|2|0	0	0	-27.35	0.26	0.62	0	0	0	2|2	4	2	1320	0.449
NSP5_C145A-Nt	Q8N2Y8	RUSC2	7|6	13	6.5	2	8|8|2|6|2|0|0|0|2|2|7|7	0	0	-19.36	0.85	0.44	2.83	1.34	0.9	6|5	11	5.5	1516	0.477
NSP5_C145A-Nt	Q9UHX1	PUF60	43|52	95	47.5	2	41|37|0|40|33|0|0|0|49|53|39|43	0	0	-109.17	0.98	0.6	19.58	25.93	3.24	20|21	41	20.5	541	0.667
NSP5_C145A-Nt	Q9NXH9	TRMT1	4|3	7	3.5	2	0|0|0|0|0|0|0|0|0|0|0|0	1	1	4.96	35	0	3.5	3.81	45.5	4|3	7	3.5	659	0.942
NSP5_C145A-Nt	Q63ZY3	KANK2	23|22	45	22.5	2	28|29|17|20|19|0|0|0|22|20|21|22	0	0	-62.15	0.85	0.57	6	5.05	2.11	18|16	34	17	851	0.571
NSP5_C145A-Nt	Q12906	ILF3	7|10	17	8.5	2	0|0|16|12|19|0|0|0|13|9|9|8	0	0	-49.69	0.53	0.55	1.33	1.35	0.56	6|8	14	7	706	0.558
NSP5_C145A-Nt	P51572	BCAP31	16|17	33	16.5	2	9|11|11|9|6|0|0|0|5|6|6|8	0	0	-14.34	1.6	0.39	10.58	30.82	1.13	10|10	20	10	246	0.551
NSP5_C145A-Nt	Q12888	TP53BP1	7|7	14	7	2	0|0|0|4|6|0|0|0|5|7|11|6	0	0	-19.02	0.88	0.45	3.75	1.36	3.33	5|4	9	4.5	1975	0.738
NSP5_C145A-Nt	Q8N0X7	SPART	32|32	64	32	2	23|38|20|22|22|0|0|0|53|44|24|27	0	0	-114.94	0.71	0.6	9.25	9.95	1.28	18|17	35	17.5	666	0.725
NSP5_C145A-Nt	Q13501	SQSTM1	9|14	23	11.5	2	24|25|17|18|15|0|0|0|21|22|19|19	0	0	-76.59	0.49	0.62	0	0	0	9|10	19	9.5	356	0.28
NSP5_C145A-Nt	O60502	OGA	4|7	11	5.5	2	11|12|5|8|5|0|0|0|12|8|6|8	0	0	-39.04	0.47	0.52	0	0	0	4|5	9	4.5	863	0.224
NSP5_C145A-Nt	Q96F86	EDC3	49|48	97	48.5	2	69|70|48|38|46|0|0|0|53|49|54|48	0	0	-160.09	0.75	0.61	8.92	12.58	1.71	23|22	45	22.5	508	0.354
NSP5_C145A-Nt	Q8WUF5	PPP1R13L	14|11	25	12.5	2	14|9|16|18|11|0|0|0|14|12|15|13	0	0	-43.33	0.77	0.54	2.33	2.02	2.43	11|11	22	11	828	0.359
NSP5_C145A-Nt	Q86V48	LUZP1	59|53	112	56	2	84|94|67|65|66|0|0|0|70|76|89|79	0	0	-245.63	0.63	0.62	0	0	0	41|40	81	40.5	1076	0.728
NSP5_C145A-Nt	O75330	HMMR	11|13	24	12	2	12|11|16|15|19|0|0|0|21|19|12|14	0	0	-56.23	0.61	0.56	0.42	0.42	0.29	10|10	20	10	725	0.676
NSP5_C145A-Nt	Q15029	EFTUD2	4|3	7	3.5	2	6|8|9|9|10|0|0|0|9|9|7|7	0	0	-31.75	0.38	0.62	0	0	0	3|3	6	3	937	0.341
NSP5_C145A-Nt	Q8NDI1	EHBP1	47|47	94	47	2	61|49|37|36|45|0|0|0|44|35|45|41	0	0	-115.02	0.91	0.6	14.25	8.54	1.89	33|34	67	33.5	1196	0.897
NSP5_C145A-Nt	Q9Y320	TMX2	3|2	5	2.5	2	0|0|0|0|0|0|0|0|0|0|0|0	0.98	0.99	3.11	25	0	2.5	6.94	0.52	2|2	4	2	258	0.19
NSP5_C145A-Nt	P53618	COPB1	6|4	10	5	2	8|9|18|21|18|0|0|0|12|16|10|8	0	0	-69.81	0.26	0.62	0	0	0	4|4	8	4	953	0.344
NSP5_C145A-Nt	Q9HC35	EML4	3|5	8	4	2	10|10|7|9|9|0|0|0|7|6|9|8	0	0	-33.18	0.41	0.62	0	0	0	2|5	7	3.5	923	0.745
NSP5_C145A-Nt	A2RUB1	MEIOC	10|5	15	7.5	2	12|7|7|4|6|0|0|0|4|10|6|7	0	0	-28.8	0.78	0.47	2.25	1.69	0.48	8|4	12	6	952	0.388
NSP5_C145A-Nt	Q9NVZ3	NECAP2	2|0	2	1	2	2|2|4|3|3|0|0|0|0|2|0|3	0	0	-14.45	0.3	0.34	0	0	0	2|0	2	1	273	0.132
NSP5_C145A-Nt	Q96AY4	TTC28	25|21	46	23	2	40|41|9|16|17|0|0|0|18|14|25|21	0	0	-97.73	0.65	0.59	6.25	1.8	18.06	20|17	37	18.5	2481	0.883
NSP5_C145A-Nt	Q15398	DLGAP5	3|4	7	3.5	2	2|5|14|13|13|0|0|0|10|8|6|8	0	0	-48.55	0.26	0.62	0	0	0	2|3	5	2.5	842	0.692
NSP5_C145A-Nt	Q8TDZ2	MICAL1	4|3	7	3.5	2	8|4|4|0|3|0|0|0|3|4|5|3	0	0	-17.05	0.62	0.42	0.67	0.45	102.47	3|3	6	3	1067	0.585
NSP5_C145A-Nt	Q9BRD0	BUD13	9|10	19	9.5	2	0|0|12|11|16|0|0|0|14|13|11|13	0	0	-39.31	0.66	0.53	2	2.32	0.85	6|7	13	6.5	619	0.156
NSP5_C145A-Nt	Q96Q05	TRAPPC9	2|2	4	2	2	5|0|0|4|2|0|0|0|3|3|4|3	0	0	-13.74	0.46	0.62	0	0	0	2|2	4	2	1148	0.372
NSP5_C145A-Nt	Q96JM3	CHAMP1	27|28	55	27.5	2	0|0|27|23|24|0|0|0|37|35|31|32	0	0	-84.74	0.79	0.59	10.08	8.89	3.57	19|22	41	20.5	812	0.458
NSP5_C145A-Nt	Q5H9R7	PPP6R3	7|12	19	9.5	2	15|9|11|12|15|0|0|0|14|14|14|9	0	0	-44.54	0.65	0.53	0.08	0.07	0.04	4|6	10	5	879	0.425
NSP5_C145A-Nt	P98170	XIAP	8|8	16	8	2	6|5|23|16|14|0|0|0|7|9|7|5	0	0	-54.43	0.45	0.56	0.33	0.48	0.71	8|6	14	7	497	0.288
NSP5_C145A-Nt	P33981	TTK	10|12	22	11	2	10|11|21|18|23|0|0|0|19|17|8|11	0	0	-63.54	0.52	0.57	0	0	0	9|11	20	10	856	0.407
NSP5_C145A-Nt	Q9GZV5	WWTR1	4|5	9	4.5	2	4|3|11|9|6|0|0|0|5|5|5|3	0	0	-26.84	0.52	0.49	0.25	0.45	0.74	4|4	8	4	400	0.803
NSP5_C145A-Nt	Q9P2N7	KLHL13	4|0	4	2	2	0|0|0|0|0|0|0|0|5|0|0|0	0.17	0.34	-6.98	1.2	0.19	1.58	1.72	7.72	3|0	3	1.5	658	0.781
NSP5_C145A-Nt	Q9H5V9	CXorf56	3|3	6	3	2	0|0|7|4|7|0|0|0|5|5|3|5	0	0	-19.65	0.47	0.62	0	0	0	2|2	4	2	173	0.183
NSP5_C145A-Nt	Q96SI9	STRBP	5|6	11	5.5	2	0|0|12|8|7|0|0|0|6|5|6|4	0	0	-26.17	0.61	0.49	1.5	1.63	0.89	4|3	7	3.5	658	0.644
NSP5_C145A-Nt	Q92859	NEO1	7|8	15	7.5	2	12|15|8|9|5|0|0|0|11|10|11|8	0	0	-36.63	0.59	0.53	0.08	0.04	0.01	6|5	11	5.5	1408	0.372
NSP5_C145A-Nt	Q13439	GOLGA4	11|20	31	15.5	2	40|25|3|13|14|0|0|0|12|13|13|12	0	0	-82.08	0.59	0.58	3.42	1.09	0.05	7|17	24	12	2243	0.639
NSP5_C145A-Nt	Q9Y5A9	YTHDF2	5|6	11	5.5	2	5|5|7|4|4|0|0|0|4|0|5|0	0	0	-13.72	0.97	0.38	2.67	3.62	2.2	3|4	7	3.5	529	0.664
NSP5_C145A-Nt	Q8IWC1	MAP7D3	3|2	5	2.5	2	6|4|11|11|11|0|0|0|7|5|6|6	0	0	-41.42	0.23	0.62	0	0	0	2|2	4	2	858	0.329
NSP5_C145A-Nt	Q9Y6Q9	NCOA3	4|5	9	4.5	2	0|0|5|11|8|0|0|0|5|6|6|7	0	0	-26.86	0.52	0.49	0.5	0.25	0.26	4|5	9	4.5	1423	0.57
NSP5_C145A-Nt	Q9H788	SH2D4A	8|6	14	7	2	13|8|15|16|12|0|0|0|22|20|9|14	0	0	-65.91	0.36	0.62	0	0	0	5|6	11	5.5	454	0.725
NSP5_C145A-Nt	Q13495	MAMLD1	2|3	5	2.5	2	0|0|0|3|0|0|0|0|0|0|3|0	0.02	0.03	-5.03	1.25	0.23	2	1.91	4.95	2|2	4	2	749	0.539
NSP5_C145A-Nt	Q5UIP0	RIF1	8|9	17	8.5	2	0|0|15|21|25|0|0|0|21|13|12|15	0	0	-73.45	0.38	0.62	0	0	0	8|7	15	7.5	2446	0.746
NSP5_C145A-Nt	P08240	SRPRA	8|11	19	9.5	2	10|8|23|21|15|0|0|0|11|10|8|6	0	0	-62.54	0.48	0.57	0.17	0.2	0.01	5|6	11	5.5	610	0.27
NSP5_C145A-Nt	Q9BSJ8	ESYT1	9|9	18	9	2	22|15|11|12|18|0|0|0|15|13|11|11	0	0	-54.98	0.49	0.62	0	0	0	8|8	16	8	1114	0.358
NSP5_C145A-Nt	Q9Y4F3	MARF1	24|21	45	22.5	2	8|10|6|4|7|0|0|0|10|6|8|11	0.01	0.02	-7.66	2.18	0.24	16.67	6.86	2.99	19|18	37	18.5	1742	0.769
NSP5_C145A-Nt	P37198	NUP62	4|5	9	4.5	2	12|11|7|5|7|0|0|0|4|0|4|3	0	0	-32.18	0.45	0.51	0.08	0.11	0.06	2|4	6	3	522	0.291
NSP5_C145A-Nt	P21291	CSRP1	10|9	19	9.5	2	6|11|4|3|4|0|0|0|8|10|10|10	0	0	-24.38	0.92	0.48	4	15.33	1.06	7|7	14	7	187	0.11
NSP5_C145A-Nt	Q96JP5	ZFP91	10|14	24	12	2	4|3|14|11|12|0|0|0|15|16|12|19	0	0	-46.45	0.72	0.54	3.17	3.99	1.38	7|7	14	7	569	0.342
NSP5_C145A-Nt	Q03164	KMT2A	4|6	10	5	2	0|0|4|7|7|0|0|0|4|7|0|2	0	0	-20.3	0.71	0.44	2.42	0.44	3.29	3|4	7	3.5	3972	0.797
NSP5_C145A-Nt	P48506	GCLC	4|4	8	4	2	2|2|8|6|5|0|0|0|3|0|3|2	0	0	-17.77	0.63	0.44	1.42	1.7	1.27	4|3	7	3.5	599	0.379
NSP5_C145A-Nt	Q9NTZ6	RBM12	4|4	8	4	2	0|0|7|6|2|0|0|0|4|5|3|0	0	0	-16.48	0.67	0.43	1.75	1.35	3.25	4|4	8	4	932	0.397
NSP5_C145A-Nt	O43303	CCP110	8|8	16	8	2	9|7|6|6|5|0|0|0|6|8|5|5	0	0	-17.58	1	0.44	3.25	2.3	0.9	7|8	15	7.5	1012	0.277
NSP5_C145A-Nt	Q9NUY8	TBC1D23	3|3	6	3	2	7|2|6|7|7|0|0|0|5|5|3|3	0	0	-22.28	0.43	0.62	0	0	0	3|2	5	2.5	699	0.57
NSP5_C145A-Nt	Q92538	GBF1	4|9	13	6.5	2	7|7|0|3|5|0|0|0|5|4|3|3	0	0	-17.77	1.03	0.35	3.42	1.32	0.22	3|6	9	4.5	1856	0.558
NSP5_C145A-Nt	Q96PY6	NEK1	2|3	5	2.5	2	15|10|2|3|4|0|0|0|11|3|7|8	0	0	-45.7	0.21	0.62	0	0	0	2|3	5	2.5	1286	0.56
NSP5_C145A-Nt	Q15424	SAFB	18|19	37	18.5	2	2|0|23|19|16|0|0|0|28|27|30|27	0	0	-76.56	0.65	0.58	4.17	3.26	1.83	12|13	25	12.5	917	0.324
NSP5_C145A-Nt	Q3B7T1	EDRF1	3|2	5	2.5	2	7|5|0|4|5|0|0|0|4|4|0|3	0	0	-19.11	0.44	0.44	0	0	0	2|2	4	2	1238	0.502
NSP5_C145A-Nt	O60566	BUB1B	22|18	40	20	2	21|17|23|24|28|0|0|0|23|21|19|18	0	0	-63.84	0.8	0.57	3.83	2.61	3.81	12|12	24	12	1050	0.738
NSP5_C145A-Nt	Q01813	PFKP	7|5	12	6	2	13|9|8|9|8|0|0|0|8|8|7|9	0	0	-31.43	0.58	0.51	0	0	0	7|4	11	5.5	776	0.409
NSP5_C145A-Nt	Q14498	RBM39	3|0	3	1.5	2	0|0|5|5|2|0|0|0|5|6|0|3	0	0	-23.2	0.28	0.43	0	0	0	3|0	3	1.5	508	0.206
NSP5_C145A-Nt	Q8N6H7	ARFGAP2	11|12	23	11.5	2	4|5|12|12|14|0|0|0|5|5|6|7	0	0	-29.72	0.91	0.51	5.67	8.24	0.91	7|7	14	7	493	0.563
NSP5_C145A-Nt	Q92667	AKAP1	4|5	9	4.5	2	4|4|3|5|3|0|0|0|4|3|0|2	0	0	-10.46	1.04	0.33	2.17	1.72	0.5	2|5	7	3.5	903	0.462
NSP5_C145A-Nt	Q9UQN3	CHMP2B	5|4	9	4.5	2	7|5|8|4|6|0|0|0|4|5|4|7	0	0	-21.61	0.61	0.46	0.33	1.11	0.42	4|4	8	4	213	0.216
NSP5_C145A-Nt	Q13190	STX5	2|0	2	1	2	0|0|4|4|2|0|0|0|5|0|2|0	0	0	-18.83	0.23	0.4	0	0	0	2|0	2	1	355	0.945
NSP5_C145A-Nt	P98082	DAB2	2|3	5	2.5	2	3|5|3|3|5|0|0|0|0|0|2|2	0	0	-13.75	0.58	0.38	0.58	0.55	0.34	2|2	4	2	749	0.689
NSP5_C145A-Nt	Q13470	TNK1	9|8	17	8.5	2	11|10|8|6|5|0|0|0|9|6|7|8	0	0	-24.71	0.85	0.48	2.67	2.87	1.8	8|6	14	7	666	0.234
NSP5_C145A-Nt	Q13045	FLII	8|5	13	6.5	2	7|11|0|5|5|0|0|0|4|10|6|7	0	0	-27.49	0.7	0.48	1.92	1.09	0.24	8|5	13	6.5	1258	0.809
NSP5_C145A-Nt	Q8N3R9	MPP5	2|4	6	3	2	6|4|5|8|8|0|0|0|8|4|4|5	0	0	-28.71	0.38	0.62	0	0	0	2|3	5	2.5	641	0.352
NSP5_C145A-Nt	Q8N7H5	PAF1	9|8	17	8.5	2	0|0|9|9|7|0|0|0|15|13|15|13	0	0	-41.2	0.59	0.54	1.75	2.59	0.73	8|8	16	8	485	0.718
NSP5_C145A-Nt	P28340	POLD1	2|3	5	2.5	2	0|0|6|13|9|0|0|0|5|7|3|5	0	0	-35.77	0.26	0.62	0	0	0	2|2	4	2	1107	0.828
NSP5_C145A-Nt	P26196	DDX6	3|0	3	1.5	2	0|0|7|5|4|0|0|0|2|2|2|3	0	0	-23.2	0.28	0.43	0	0	0	3|0	3	1.5	483
NSP5_C145A-Nt	Q9H8V3	ECT2	5|5	10	5	2	0|0|9|13|12|0|0|0|7|4|7|9	0	0	-35.36	0.44	0.62	0	0	0	4|2	6	3	914	0.276
NSP5_C145A-Nt	P26639	TARS1	3|2	5	2.5	2	8|0|9|5|7|0|0|0|4|4|0|3	0	0	-28.71	0.31	0.62	0	0	0	3|2	5	2.5	723	0.176
NSP5_C145A-Nt	P10620	MGST1	4|5	9	4.5	2	3|0|0|0|0|0|0|0|3|0|0|0	0.19	0.27	-2.26	2.25	0.19	4	18.49	0.85	4|4	8	4	155	0.089
NSP5_C145A-Nt	O75970	MPDZ	7|7	14	7	2	12|5|0|4|2|0|0|0|3|2|4|8	0	0	-20.15	0.84	0.46	3.67	1.29	2.51	6|4	10	5	2037	0.855
NSP5_C145A-Nt	Q12872	SFSWAP	3|5	8	4	2	0|0|4|5|5|0|0|0|4|4|0|0	0	0	-13.23	0.86	0.35	2.17	1.55	2.47	3|4	7	3.5	1003	0.814
NSP5_C145A-Nt	Q13561	DCTN2	3|2	5	2.5	2	8|3|15|8|10|0|0|0|5|3|3|0	0	0	-41.41	0.23	0.62	0	0	0	3|2	5	2.5	403	0.91
NSP5_C145A-Nt	O14617	AP3D1	10|8	18	9	2	21|24|21|23|24|0|0|0|16|12|17|22	0	0	-78.97	0.38	0.62	0	0	0	6|5	11	5.5	1215	0.777
NSP5_C145A-Nt	P61289	PSME3	3|4	7	3.5	2	0|0|15|7|8|0|0|0|7|3|3|2	0	0	-34.33	0.35	0.52	0	0	0	2|4	6	3	265	0.13
NSP5_C145A-Nt	P40429	RPL13A	4|6	10	5	2	2|0|0|0|0|0|3|0|3|0|0|0	0.08	0.14	-4.53	1.88	0.21	4.33	21.85	0.7	3|5	8	4	142	0.333
NSP5_C145A-Nt	Q9ULK4	MED23	23|24	47	23.5	2	11|10|14|19|24|0|0|0|31|26|25|25	0	0	-64.14	0.86	0.57	8.08	4.26	1.88	19|19	38	19	1359	0.776
NSP5_C145A-Nt	Q8IWW6	ARHGAP12	13|15	28	14	2	17|10|12|12|15|0|0|0|11|16|12|13	0	0	-38.69	0.88	0.53	4.17	3.55	6.07	11|12	23	11.5	841	0.767
NSP5_C145A-Nt	Q9Y314	NOSIP	10|13	23	11.5	2	0|4|13|6|9|0|0|0|16|15|10|12	0	0	-38.78	0.78	0.53	4.42	10.52	1.96	8|11	19	9.5	301	0.832
NSP5_C145A-Nt	Q9Y570	PPME1	9|7	16	8	2	8|6|14|6|10|0|0|0|10|10|9|7	0	0	-31.44	0.71	0.51	1.33	2.38	1.62	7|7	14	7	400	0.329
NSP5_C145A-Nt	Q6PJP8	DCLRE1A	13|11	24	12	2	0|0|4|6|8|0|0|0|17|18|9|11	0	0	-39.55	0.78	0.53	5.92	4.08	0.8	11|10	21	10.5	1040	0.838
NSP5_C145A-Nt	Q14694	USP10	10|9	19	9.5	2	7|15|12|14|11|0|0|0|11|9|11|11	0	0	-36.76	0.7	0.53	1.08	0.97	0.3	8|9	17	8.5	798	0.493
NSP5_C145A-Nt	Q99426	TBCB	8|8	16	8	2	6|4|11|8|6|0|0|0|6|6|3|7	0	0	-19.93	0.92	0.46	3.25	9.54	4.83	6|3	9	4.5	244	0.14
NSP5_C145A-Nt	P50238	CRIP1	5|7	12	6	2	6|7|2|0|3|0|0|0|6|9|4|6	0	0	-19.8	0.82	0.43	2.42	22.52	0.9	3|3	6	3	77
NSP5_C145A-Nt	P33240	CSTF2	41|36	77	38.5	2	11|9|28|29|32|0|0|0|35|34|22|24	0	0	-67.43	1.14	0.57	19.83	24.62	6.35	18|15	33	16.5	577	0.484
NSP5_C145A-Nt	Q08211	DHX9	22|29	51	25.5	2	8|4|15|18|24|0|0|0|20|21|17|19	0	0	-45.35	1.18	0.53	13.33	7.52	0.73	17|19	36	18	1270	0.602
NSP5_C145A-Nt	O43143	DHX15	8|5	13	6.5	2	0|0|10|9|15|0|0|0|9|9|6|6	0	0	-35.39	0.57	0.51	1.17	1.05	0.56	7|5	12	6	795	0.953
NSP5_C145A-Nt	P41091	EIF2S3	4|3	7	3.5	2	0|3|3|3|4|0|0|0|6|2|4|4	0	0	-13.2	0.75	0.37	1.08	1.64	0.12	4|3	7	3.5	472	0.229
NSP5_C145A-Nt	P23588	EIF4B	95|93	188	94	2	86|112|61|60|59|0|0|0|89|97|78|87	0	0	-216.28	0.95	0.62	33.25	38.99	2.34	30|27	57	28.5	611	0.433
NSP5_C145A-Nt	P12956	XRCC6	7|13	20	10	2	4|0|10|9|12|0|0|0|10|13|6|10	0	0	-32.73	0.86	0.49	3.83	4.51	1.75	7|11	18	9	609	0.216
NSP5_C145A-Nt	Q12789	GTF3C1	13|13	26	13	2	18|6|7|14|11|0|0|0|20|18|13|12	0	0	-48.65	0.7	0.56	3.08	1.05	0.48	13|11	24	12	2109	0.529
NSP5_C145A-Nt	P78318	IGBP1	36|38	74	37	2	34|28|39|29|31|0|0|0|36|40|30|34	0	0	-83.87	0.97	0.59	11.92	25.19	3.93	20|18	38	19	339	0.483
NSP5_C145A-Nt	O15357	INPPL1	4|2	6	3	2	3|0|5|7|8|0|0|0|0|0|0|2	0	0	-23.2	0.45	0.46	0.92	0.52	5.62	2|2	4	2	1258	0.368
NSP5_C145A-Nt	P09874	PARP1	2|3	5	2.5	2	0|0|4|11|9|0|0|0|7|7|9|3	0	0	-35.72	0.26	0.62	0	0	0	2|3	5	2.5	1014	0.294
NSP5_C145A-Nt	P06576	ATP5F1B	3|5	8	4	2	5|0|8|4|6|0|0|0|7|5|3|0	0	0	-22.28	0.57	0.45	0.83	1.12	0.14	3|3	6	3	529	0.38
NSP5_C145A-Nt	P30307	CDC25C	3|2	5	2.5	2	0|0|6|4|4|0|0|0|4|0|0|0	0	0	-15.1	0.54	0.39	1	1.51	1.86	3|2	5	2.5	473	0.438
NSP5_C145A-Nt	Q15417	CNN3	4|5	9	4.5	2	0|0|7|0|8|0|0|0|5|4|4|3	0	0	-19.05	0.67	0.44	1.92	4.18	4.53	2|2	4	2	329	0.328
NSP5_C145A-Nt	P35221	CTNNA1	9|16	25	12.5	2	22|23|10|20|13|0|0|0|19|17|11|14	0	0	-68.42	0.58	0.57	0.08	0.06	0.39	9|11	20	10	906	0.739
NSP5_C145A-Nt	P17812	CTPS1	6|13	19	9.5	2	9|14|15|13|11|0|0|0|12|9|8|8	0	0	-43.95	0.68	0.52	1.25	1.52	2.32	4|8	12	6	591	0.218
NSP5_C145A-Nt	Q14126	DSG2	12|12	24	12	2	21|16|18|22|15|0|0|0|17|17|11|18	0	0	-56.89	0.59	0.62	0	0	0	10|11	21	10.5	1118	0.866
NSP5_C145A-Nt	P13639	EEF2	38|38	76	38	2	47|48|40|29|41|0|0|0|51|44|39|43	0	0	-118.39	0.78	0.6	6.17	5.15	0.6	24|27	51	25.5	858	0.207
NSP5_C145A-Nt	P55010	EIF5	8|10	18	9	2	8|7|18|16|16|0|0|0|14|10|7|10	0	0	-50.39	0.54	0.55	0.17	0.28	0.12	7|7	14	7	431	0.187
NSP5_C145A-Nt	P61978	HNRNPK	34|34	68	34	2	18|18|49|44|45|0|0|0|35|38|37|43	0	0	-115.2	0.74	0.6	6.75	10.42	1.67	20|20	40	20	464	0.779
NSP5_C145A-Nt	P10809	HSPD1	6|0	6	3	2	21|20|5|3|2|0|0|0|6|3|0|0	0	0	-68.51	0.19	0.56	0	0	0	4|0	4	2	573	0.263
NSP5_C145A-Nt	P05556	ITGB1	21|19	40	20	2	19|27|14|15|9|0|0|0|14|21|11|21	0	0	-54.7	0.87	0.56	7.42	6.66	0.13	10|14	24	12	798	0.279
NSP5_C145A-Nt	O00505	KPNA3	3|7	10	5	2	5|8|12|6|8|0|0|0|7|7|7|10	0	0	-34.54	0.5	0.5	0	0	0	3|5	8	4	521	0.53
NSP5_C145A-Nt	Q14739	LBR	13|14	27	13.5	2	15|22|25|17|17|0|0|0|18|15|17|18	0	0	-60.17	0.62	0.57	0	0	0	9|10	19	9.5	615	0.221
NSP5_C145A-Nt	P20585	MSH3	4|3	7	3.5	2	0|0|6|5|7|0|0|0|0|4|2|11	0	0	-26.32	0.44	0.49	0.58	0.37	1.09	4|3	7	3.5	1137	0.584
NSP5_C145A-Nt	Q9UBK8	MTRR	4|0	4	2	2	4|2|3|3|3|0|0|0|10|10|5|3	0	0	-36.49	0.24	0.5	0	0	0	4|0	4	2	698	0.493
NSP5_C145A-Nt	P10244	MYBL2	6|8	14	7	2	0|0|0|0|0|0|0|0|2|0|0|0	0.97	0.99	2.88	10.5	0	6.83	6.99	16.94	4|2	6	3	700	0.534
NSP5_C145A-Nt	O60934	NBN	3|2	5	2.5	2	0|0|10|12|7|0|0|0|9|7|5|3	0	0	-38.59	0.24	0.62	0	0	0	3|2	5	2.5	754	0.259
NSP5_C145A-Nt	Q99567	NUP88	8|8	16	8	2	9|7|13|8|9|0|0|0|8|7|10|6	0	0	-27.19	0.75	0.5	1.58	1.53	0.56	6|6	12	6	741	0.251
NSP5_C145A-Nt	P52209	PGD	12|19	31	15.5	2	16|14|14|9|12|0|0|0|18|17|9|12	0	0	-44.09	0.91	0.52	5.42	8.04	0.83	10|12	22	11	483	0.397
NSP5_C145A-Nt	Q00325	SLC25A3	24|23	47	23.5	2	9|8|0|0|0|0|3|2|7|8|19|13	0	0	-16.63	1.72	0.42	17.75	35.23	0.98	11|11	22	11	361	0.156
NSP5_C145A-Nt	O00443	PIK3C2A	29|34	63	31.5	2	41|47|30|34|31|0|0|0|44|26|26|36	0	0	-116.54	0.72	0.6	5.25	2.23	0.33	24|29	53	26.5	1686	0.84
NSP5_C145A-Nt	Q8NEB9	PIK3C3	5|6	11	5.5	2	9|5|9|8|6|0|0|0|9|11|7|5	0	0	-28.79	0.57	0.5	0	0	0	5|5	10	5	887	0.516
NSP5_C145A-Nt	O60437	PPL	21|17	38	19	2	14|13|4|6|5|0|0|0|9|0|14|16	0	0	-28.02	1.3	0.48	12.25	5	23.16	13|15	28	14	1756	0.909
NSP5_C145A-Nt	Q96QC0	PPP1R10	8|12	20	10	2	0|0|11|16|16|0|0|0|12|12|9|13	0	0	-43.81	0.67	0.53	2.58	1.97	2.49	7|10	17	8.5	940	0.341
NSP5_C145A-Nt	Q16512	PKN1	42|34	76	38	2	36|37|22|27|26|0|0|0|38|35|35|38	0	0	-84.54	1.01	0.58	13.5	10.27	2.54	23|23	46	23	942	0.613
NSP5_C145A-Nt	P17980	PSMC3	7|6	13	6.5	2	11|6|23|18|20|0|0|0|11|14|9|11	0	0	-70.07	0.32	0.62	0	0	0	6|5	11	5.5	439	0.221
NSP5_C145A-Nt	P28288	ABCD3	4|4	8	4	2	10|7|5|4|4|0|0|0|4|5|3|3	0	0	-21.61	0.55	0.47	0.25	0.27	0.06	4|3	7	3.5	659	0.721
NSP5_C145A-Nt	P43487	RANBP1	3|0	3	1.5	2	4|5|4|5|3|0|0|0|3|2|4|3	0	0	-20.3	0.32	0.4	0	0	0	3|0	3	1.5	201	0.067
NSP5_C145A-Nt	P46060	RANGAP1	7|10	17	8.5	2	11|6|9|11|7|0|0|0|8|15|7|10	0	0	-35.3	0.69	0.51	1.5	1.83	1.32	6|7	13	6.5	587	0.333
NSP5_C145A-Nt	P20936	RASA1	5|3	8	4	2	0|0|6|4|6|0|0|0|0|0|5|2	0	0	-17.02	0.71	0.4	2.08	1.42	46.62	5|2	7	3.5	1047	0.405
NSP5_C145A-Nt	P46063	RECQL	12|8	20	10	2	0|0|12|11|8|0|0|0|7|4|2|4	0	0	-25.95	0.97	0.46	6	6.62	0.69	6|3	9	4.5	649	0.482
NSP5_C145A-Nt	Q92900	UPF1	53|56	109	54.5	2	70|56|81|58|61|0|0|0|55|54|51|58	0	0	-175.2	0.77	0.61	9.17	5.88	0.92	34|37	71	35.5	1118	0.334
NSP5_C145A-Nt	P27694	RPA1	7|6	13	6.5	2	0|0|23|23|22|0|0|0|9|5|7|7	0	0	-79.74	0.29	0.62	0	0	0	5|6	11	5.5	616	0.408
NSP5_C145A-Nt	P15880	RPS2	5|6	11	5.5	2	11|7|13|8|10|0|2|0|10|10|7|11	0	0	-36.7	0.47	0.62	0	0	0	5|4	9	4.5	293	0.208
NSP5_C145A-Nt	Q99700	ATXN2	6|6	12	6	2	10|10|4|12|11|0|0|0|11|7|5|3	0	0	-33.36	0.53	0.62	0	0	0	4|5	9	4.5	1313	0.815
NSP5_C145A-Nt	Q16658	FSCN1	9|6	15	7.5	2	5|0|0|0|0|0|0|0|0|0|0|0	0.77	0.86	0.67	4.5	0.01	7.08	10.29	0.62	7|4	11	5.5	493	0.77
NSP5_C145A-Nt	P14678	SNRPB	7|7	14	7	2	6|5|19|14|12|0|0|0|9|9|12|11	0	0	-45.85	0.47	0.62	0	0	0	5|5	10	5	231	0.142
NSP5_C145A-Nt	Q07617	SPAG1	9|6	15	7.5	2	8|6|6|3|5|0|0|0|6|7|4|11	0	0	-23.1	0.87	0.45	2.83	2.19	1.34	7|5	12	6	926	0.49
NSP5_C145A-Nt	Q08945	SSRP1	10|17	27	13.5	2	7|3|15|14|16|0|0|0|16|15|16|14	0	0	-43.8	0.84	0.52	3.83	3.87	1.46	9|10	19	9.5	709	0.302
NSP5_C145A-Nt	P40763	STAT3	94|93	187	93.5	2	93|93|63|65|61|0|0|0|94|78|77|81	0	0	-195.02	1	0.61	34.75	32.38	6.67	39|40	79	39.5	769	0.753
NSP5_C145A-Nt	O43815	STRN	10|17	27	13.5	2	18|13|19|16|17|0|0|0|12|14|11|15	0	0	-51.58	0.75	0.54	2.25	2.07	1.27	7|10	17	8.5	780	0.636
NSP5_C145A-Nt	O95425	SVIL	4|7	11	5.5	2	18|11|8|16|12|0|0|0|10|4|7|11	0	0	-54.29	0.36	0.62	0	0	0	4|5	9	4.5	1788	0.821
NSP5_C145A-Nt	Q07157	TJP1	157|163	320	160	2	142|184|105|129|136|0|0|0|152|147|154|163	0	0	-362	0.96	0.62	50.67	20.77	3.33	67|71	138	69	1748	0.691
NSP5_C145A-Nt	Q15654	TRIP6	4|4	8	4	2	4|7|6|2|6|0|0|0|3|5|2|5	0	0	-17.75	0.63	0.44	0.67	1.01	2.37	2|3	5	2.5	476	0.374
NSP5_C145A-Nt	Q99614	TTC1	7|8	15	7.5	2	9|10|6|6|3|0|0|0|9|7|5|4	0	0	-23.88	0.8	0.48	2.58	6.33	0.52	4|3	7	3.5	292	0.472
NSP5_C145A-Nt	P61758	VBP1	2|0	2	1	2	0|0|2|0|2|0|0|0|2|0|2|0	0	0.01	-8.62	0.5	0.26	0.33	1.2	1.92	2|0	2	1	197	0.08
NSP5_C145A-Nt	P18206	VCL	16|14	30	15	2	37|33|16|19|13|0|0|0|24|20|17|20	0	0	-96.44	0.48	0.62	0	0	0	13|11	24	12	1066	0.39
NSP5_C145A-Nt	Q93009	USP7	41|37	78	39	2	15|15|49|42|48|0|0|0|47|55|43|57	0	0	-138.96	0.73	0.61	8.08	5.25	2.02	28|29	57	28.5	1102	0.47
NSP5_C145A-Nt	Q92783	STAM	8|10	18	9	2	8|8|11|7|7|0|0|0|8|9|6|5	0	0	-22.3	0.96	0.46	3.25	4.31	2.28	7|9	16	8	540	0.729
NSP5_C145A-Nt	P48552	NRIP1	4|7	11	5.5	2	0|0|3|6|8|0|0|0|8|8|10|3	0	0	-26.86	0.63	0.47	1.67	1.03	0.4	4|6	10	5	1158	0.895
NSP5_C145A-Nt	Q9UNY4	TTF2	10|10	20	10	2	12|19|13|17|13|0|0|0|15|13|16|12	0	0	-49.01	0.58	0.62	0	0	0	9|9	18	9	1162	0.854
NSP5_C145A-Nt	O14929	HAT1	5|3	8	4	2	0|0|5|3|6|0|0|0|2|3|3|3	0	0	-13.22	0.86	0.35	1.92	3.28	4.87	3|3	6	3	419	0.164
NSP5_C145A-Nt	O75363	BCAS1	10|11	21	10.5	2	9|11|3|0|3|0|0|0|4|3|14|19	0	0	-38.83	0.72	0.53	5	6.13	1.01	8|9	17	8.5	584	0.477
NSP5_C145A-Nt	Q92945	KHSRP	8|12	20	10	2	0|0|18|15|17|0|0|0|10|11|14|8	0	0	-50.43	0.6	0.55	2.25	2.27	2.41	6|6	12	6	711	0.275
NSP5_C145A-Nt	Q9Y265	RUVBL1	9|10	19	9.5	2	11|8|22|16|13|0|0|0|12|11|10|8	0	0	-49.63	0.56	0.56	0.25	0.39	0.32	9|8	17	8.5	456	0.174
NSP5_C145A-Nt	O60763	USO1	8|9	17	8.5	2	10|4|9|10|12|0|0|0|7|6|9|4	0	0	-27.19	0.8	0.5	2.58	1.92	0.35	8|8	16	8	962	0.536
NSP5_C145A-Nt	Q9Y4H2	IRS2	11|9	20	10	2	9|11|7|5|10|0|0|0|8|5|9|8	0	0	-23.17	1	0.46	4	2.14	14.86	9|6	15	7.5	1338	0.761
NSP5_C145A-Nt	Q14152	EIF3A	13|10	23	11.5	2	21|23|8|16|17|0|0|0|11|14|9|12	0	0	-60.87	0.57	0.57	0.58	0.3	0.05	8|7	15	7.5	1382	0.857
NSP5_C145A-Nt	O15371	EIF3D	5|5	10	5	2	12|7|8|7|8|0|0|0|12|10|2|5	0	0	-35.42	0.44	0.62	0	0	0	5|5	10	5	548	0.526
NSP5_C145A-Nt	O00303	EIF3F	5|4	9	4.5	2	7|11|20|10|13|0|0|0|7|5|5|4	0	0	-51.41	0.31	0.62	0	0	0	5|4	9	4.5	357	0.483
NSP5_C145A-Nt	O15372	EIF3H	10|11	21	10.5	2	8|14|13|6|12|0|0|0|14|15|14|11	0	0	-37.52	0.73	0.53	1.58	3.22	0.45	8|10	18	9	352	0.173
NSP5_C145A-Nt	O15164	TRIM24	7|5	12	6	2	0|0|8|8|7|0|0|0|10|7|9|10	0	0	-28.8	0.62	0.5	1.08	0.76	0.66	6|4	10	5	1016	0.246
NSP5_C145A-Nt	Q96I24	FUBP3	4|8	12	6	2	7|3|22|15|12|0|0|0|10|10|3|4	0	0	-58.39	0.37	0.56	0	0	0	3|5	8	4	572	0.497
NSP5_C145A-Nt	O00401	WASL	18|19	37	18.5	2	12|19|19|18|21|0|0|0|18|22|15|17	0	0	-47.79	0.9	0.55	5.08	7.21	5.64	14|14	28	14	505	0.139
NSP5_C145A-Nt	P61081	UBE2M	2|3	5	2.5	2	4|4|6|3|3|0|0|0|4|4|3|5	0	0	-16.38	0.5	0.62	0	0	0	2|3	5	2.5	183	0.22
NSP5_C145A-Nt	P05198	EIF2S1	3|4	7	3.5	2	0|0|0|0|0|0|0|0|0|0|0|0	1	1	4.97	35	0	3.5	7.96	0.63	3|4	7	3.5	315	0.158
NSP5_C145A-Nt	P49327	FASN	158|165	323	161.5	2	184|174|71|83|105|0|0|0|134|124|131|137	0	0	-352.87	0.98	0.62	66.25	18.9	2.83	82|88	170	85	2511	0.803
NSP5_C145A-Nt	Q14669	TRIP12	20|30	50	25	2	22|23|25|29|43|0|0|0|41|38|34|43	0	0	-127.82	0.59	0.6	0.17	0.06	0.02	17|25	42	21	1992	0.868
NSP5_C145A-Nt	Q15642	TRIP10	12|5	17	8.5	2	7|9|9|5|6|0|0|0|17|14|8|5	0	0	-43.51	0.64	0.52	1.83	2.41	1.69	8|5	13	6.5	545	0.235
NSP5_C145A-Nt	Q15652	JMJD1C	11|11	22	11	2	0|0|8|8|9|0|0|0|8|9|8|11	0	0	-19.1	1.14	0.45	5.92	1.84	1.9	9|9	18	9	2303	0.785
NSP5_C145A-Nt	O95864	FADS2	5|8	13	6.5	2	3|0|0|0|0|0|0|0|3|2|0|2	0.36	0.67	-3.21	2.44	0.16	5.67	9.15	0.74	4|4	8	4	444	0.385
NSP5_C145A-Nt	O95817	BAG3	4|6	10	5	2	9|5|16|10|8|0|0|0|6|8|4|8	0	0	-38.95	0.43	0.62	0	0	0	2|4	6	3	575	0.495
NSP5_C145A-Nt	Q07960	ARHGAP1	6|3	9	4.5	2	9|5|6|5|5|0|0|0|7|5|4|3	0	0	-23.64	0.61	0.45	0.42	0.69	0.05	6|3	9	4.5	439	0.523
NSP5_C145A-Nt	O43683	BUB1	15|11	26	13	2	15|9|25|21|26|0|0|0|18|21|9|13	0	0	-73.45	0.54	0.58	0	0	0	12|7	19	9.5	1085	0.457
NSP5_C145A-Nt	Q16643	DBN1	4|5	9	4.5	2	4|9|7|9|5|0|0|0|6|6|6|6	0	0	-25.4	0.54	0.49	0	0	0	4|4	8	4	649	0.629
NSP5_C145A-Nt	P17844	DDX5	25|25	50	25	2	8|7|38|29|33|0|0|0|34|40|30|33	0	0	-98.24	0.67	0.6	4	4.67	0.55	16|17	33	16.5	614	0.228
NSP5_C145A-Nt	O14640	DVL1	8|9	17	8.5	2	10|0|0|7|5|0|0|0|8|0|9|8	0	0	-21.09	0.94	0.46	4.58	4.9	6.65	3|3	6	3	670	0.607
NSP5_C145A-Nt	O14641	DVL2	34|41	75	37.5	2	35|45|25|23|19|0|0|0|39|31|35|38	0	0	-95.43	0.92	0.59	13.33	12.98	2.86	16|16	32	16	736	0.569
NSP5_C145A-Nt	Q92997	DVL3	19|18	37	18.5	2	21|19|7|10|6|0|0|0|20|13|15|12	0	0	-45.39	0.93	0.55	8.25	8.26	3.8	8|5	13	6.5	716	0.569
NSP5_C145A-Nt	P07814	EPRS1	17|18	35	17.5	2	29|28|11|16|15|0|0|0|28|21|14|20	0	0	-78.39	0.62	0.58	2.33	1.1	1.7	14|16	30	15	1512	0.749
NSP5_C145A-Nt	Q14254	FLOT2	7|7	14	7	2	11|7|7|6|5|0|0|0|0|2|7|5	0	0	-20.23	0.84	0.46	2.83	4.74	0.48	4|6	10	5	428	0.265
NSP5_C145A-Nt	Q08379	GOLGA2	10|15	25	12.5	2	15|15|4|15|14|0|0|0|10|11|15|13	0	0	-39.94	0.83	0.52	3.17	2.27	0.21	8|13	21	10.5	1002	0.815
NSP5_C145A-Nt	Q00839	HNRNPU	17|16	33	16.5	2	6|3|22|18|24|0|11|0|21|25|13|15	0	0	-62.11	0.7	0.57	3.33	2.96	0.37	12|14	26	13	806	0.486
NSP5_C145A-Nt	P52732	KIF11	13|14	27	13.5	2	15|17|21|19|21|0|0|0|21|16|19|13	0	0	-57.54	0.64	0.57	0	0	0	11|14	25	12.5	1056	0.777
NSP5_C145A-Nt	P55209	NAP1L1	8|11	19	9.5	2	5|9|13|11|11|0|0|0|8|9|9|9	0	0	-30.88	0.81	0.5	2.5	4.58	1.78	5|5	10	5	391	0.165
NSP5_C145A-Nt	P21980	TGM2	4|6	10	5	2	9|8|9|7|10|0|0|0|9|5|5|4	0	0	-29.53	0.54	0.5	0	0	0	4|4	8	4	687	0.369
NSP5_C145A-Nt	P48634	PRRC2A	10|11	21	10.5	2	14|21|10|13|9|0|0|0|13|11|16|13	0	0	-47.74	0.62	0.55	0.5	0.17	0.11	7|8	15	7.5	2157	0.844
NSP5_C145A-Nt	O43395	PRPF3	90|91	181	90.5	2	6|15|55|53|55|0|0|0|67|68|64|67	0	0	-108.34	1.34	0.6	53	55.6	5.01	37|38	75	37.5	683	0.439
NSP5_C145A-Nt	O14737	PDCD5	7|5	12	6	2	4|7|13|10|8|0|0|0|6|5|8|4	0	0	-31.43	0.58	0.51	0.58	3.32	2.75	5|4	9	4.5	125	0.514
NSP5_C145A-Nt	O14964	HGS	4|3	7	3.5	2	2|0|0|3|0|0|0|0|2|3|0|0	0.01	0.01	-6.02	1.31	0.25	2.67	2.46	0.67	4|3	7	3.5	777	0.721
NSP5_C145A-Nt	Q99590	SCAF11	3|3	6	3	2	0|0|0|0|0|0|0|0|3|3|2|3	0	0	-7.21	1	0.29	2.08	1.02	2.3	3|3	6	3	1463	0.84
NSP5_C145A-Nt	P62495	ETF1	4|6	10	5	2	9|6|11|6|8|0|0|0|9|9|7|4	0	0	-30.85	0.52	0.5	0	0	0	4|4	8	4	437	0.73
NSP5_C145A-Nt	Q8TDM6	DLG5	3|9	12	6	2	19|21|5|9|7|0|0|0|10|0|9|12	0	0	-65.61	0.35	0.56	0	0	0	3|5	8	4	1919	0.902
NSP5_C145A-Nt	Q9Y6R0	NUMBL	8|7	15	7.5	2	12|0|10|7|8|0|0|0|10|8|4|5	0	0	-28.91	0.7	0.5	2.17	2.55	0.62	7|6	13	6.5	609	0.342
NSP5_C145A-Nt	P35606	COPB2	3|5	8	4	2	0|0|0|0|2|0|0|0|0|0|0|0	0.78	0.9	0.62	6	0.01	3.83	3.03	0.45	3|4	7	3.5	906	0.215
NSP5_C145A-Nt	Q15648	MED1	7|10	17	8.5	2	0|0|12|16|17|0|0|0|11|11|9|16	0	0	-51.24	0.52	0.55	0.83	0.38	0.78	5|8	13	6.5	1581	0.499
NSP5_C145A-Nt	Q9UFF9	CNOT8	11|11	22	11	2	9|9|7|6|5|0|0|0|16|11|11|10	0	0	-29.71	0.87	0.51	4	9.82	2.93	9|8	17	8.5	292	0.183
NSP5_C145A-Nt	O95721	SNAP29	7|9	16	8	2	8|9|13|10|11|0|0|0|9|9|7|8	0	0	-31.46	0.71	0.51	1	2.78	0.3	6|7	13	6.5	258	0.205
NSP5_C145A-Nt	Q52LW3	ARHGAP29	12|7	19	9.5	2	13|11|3|7|4|0|0|0|8|9|16|15	0	0	-44.54	0.65	0.53	2.33	1.32	2.73	8|6	14	7	1261	0.427
NSP5_C145A-Nt	Q9UJF2	RASAL2	4|0	4	2	2	7|5|0|5|3|0|0|0|5|2|5|0	0	0	-24.7	0.35	0.42	0	0	0	3|0	3	1.5	1139	0.761
NSP5_C145A-Nt	O75116	ROCK2	4|5	9	4.5	2	13|6|4|8|6|0|0|0|8|4|7|5	0	0	-30.88	0.47	0.62	0	0	0	2|3	5	2.5	1388	0.878
NSP5_C145A-Nt	Q02241	KIF23	27|26	53	26.5	2	7|7|22|24|18|0|0|0|31|24|25|20	0	0	-57.23	0.99	0.57	11.67	9.77	2.68	19|19	38	19	856	0.762
NSP5_C145A-Nt	O75396	SEC22B	3|4	7	3.5	2	9|5|9|4|6|0|0|0|5|5|4|5	0	0	-26.32	0.44	0.62	0	0	0	2|3	5	2.5	215	0.353
NSP5_C145A-Nt	Q92499	DDX1	3|4	7	3.5	2	4|6|12|5|9|0|0|0|7|6|5|5	0	0	-31.77	0.38	0.62	0	0	0	2|3	5	2.5	740	0.542
NSP5_C145A-Nt	Q9UM54	MYO6	69|83	152	76	2	101|89|43|53|49|0|0|0|61|64|75|78	0	0	-217.88	0.85	0.61	24.92	13.9	2.01	38|48	86	43	1285	0.415
NSP5_C145A-Nt	P23246	SFPQ	10|10	20	10	2	0|0|21|18|18|0|0|0|14|14|9|8	0	0	-55.54	0.53	0.57	1.5	1.52	0.65	7|7	14	7	707	0.304
NSP5_C145A-Nt	Q14258	TRIM25	30|35	65	32.5	2	33|34|28|29|23|0|0|0|28|33|26|20	0	0	-75.06	0.97	0.58	11.33	12.89	2.32	18|18	36	18	630	0.349
NSP5_C145A-Nt	P35658	NUP214	76|95	171	85.5	2	113|143|61|75|68|0|0|0|68|75|82|93	0	0	-307.36	0.73	0.62	20.67	7.09	2.62	40|46	86	43	2090	0.759
NSP5_C145A-Nt	Q02952	AKAP12	14|22	36	18	2	36|31|8|16|15|0|0|0|26|21|27|27	0	0	-96.5	0.57	0.59	0.75	0.3	0.24	13|13	26	13	1782	0.619
NSP5_C145A-Nt	Q8TBA6	GOLGA5	16|14	30	15	2	15|13|20|11|12|0|0|0|8|7|8|9	0	0	-37.12	0.94	0.53	6.42	6.29	0.31	15|13	28	14	731	0.874
NSP5_C145A-Nt	Q14764	MVP	50|52	102	51	2	47|47|32|35|31|0|0|0|49|42|45|40	0	0	-96.47	1.07	0.59	20.33	16.31	8.53	31|35	66	33	893	0.956
NSP5_C145A-Nt	Q9Y2W1	THRAP3	14|13	27	13.5	2	0|0|29|22|31|0|0|0|31|27|27|21	0	0	-94.64	0.45	0.62	0	0	0	10|10	20	10	955	0.699
NSP5_C145A-Nt	P49790	NUP153	68|69	137	68.5	2	25|14|53|64|59|0|0|0|84|84|78|72	0	0	-192.44	0.84	0.61	24.08	11.7	1.84	42|44	86	43	1475	0.785
NSP5_C145A-Nt	O43290	SART1	51|46	97	48.5	2	10|3|51|50|50|0|0|0|55|55|43|45	0	0	-123.85	0.9	0.6	18.33	16.42	2.19	27|28	55	27.5	800	0.456
NSP5_C145A-Nt	O14976	GAK	5|4	9	4.5	2	6|5|6|12|6|0|0|0|3|2|8|5	0	0	-26.92	0.52	0.49	0.08	0.04	0.1	4|3	7	3.5	1311	0.875
NSP5_C145A-Nt	P51610	HCFC1	31|34	65	32.5	2	5|5|28|40|33|0|0|0|32|27|29|41	0	0	-90.48	0.86	0.59	12.5	4.4	1.84	23|26	49	24.5	2035	0.706
NSP5_C145A-Nt	P19338	NCL	26|23	49	24.5	2	2|0|32|31|33|0|0|0|31|32|23|25	0	0	-82.7	0.76	0.59	7.08	7.14	1.65	15|16	31	15.5	710	0.197
NSP5_C145A-Nt	P52630	STAT2	2|4	6	3	2	4|4|7|7|6|0|0|0|7|4|4|5	0	0	-24.54	0.43	0.62	0	0	0	2|3	5	2.5	851	0.606
NSP5_C145A-Nt	P35568	IRS1	6|0	6	3	2	5|5|0|3|0|0|0|0|0|0|0|5	0	0	-21.72	0.6	0.34	1.5	0.87	11.14	4|0	4	2	1242	0.739
NSP5_C145A-Nt	Q15382	RHEB	16|14	30	15	2	7|7|19|11|16|0|0|0|12|11|9|8	0	0	-35.93	0.96	0.52	6.67	25.97	3.13	8|6	14	7	184	0.349
NSP5_C145A-Nt	P31949	S100A11	6|5	11	5.5	2	6|23|5|2|4|0|0|0|5|5|11|7	0	0	-44.23	0.4	0.54	0	0	0	3|3	6	3	105	0.084
NSP5_C145A-Nt	O75808	CAPN15	5|8	13	6.5	2	9|4|7|6|6|0|0|0|10|8|10|11	0	0	-31.43	0.63	0.5	0.58	0.38	2.29	5|6	11	5.5	1086	0.832
NSP5_C145A-Nt	Q15545	TAF7	11|12	23	11.5	2	13|12|13|15|12|0|0|0|20|17|13|18	0	0	-51.02	0.63	0.56	0.42	0.86	0.13	7|10	17	8.5	349	0.492
NSP5_C145A-Nt	Q9UGU0	TCF20	5|10	15	7.5	2	0|0|2|5|6|0|0|0|7|9|5|4	0	0	-19.8	1.02	0.38	4.33	1.58	2.38	5|7	12	6	1960	0.606
NSP5_C145A-Nt	O00429	DNM1L	38|43	81	40.5	2	54|65|46|40|44|0|0|0|42|48|42|51	0	0	-148.68	0.71	0.61	4.5	4.61	0.87	25|25	50	25	699	0.594
NSP5_C145A-Nt	-	ABCF2-H2BE1	21|17	38	19	2	20|17|25|21|18|0|0|0|27|21|15|19	0	0	-63.08	0.78	0.57	3.75	4.24	1.19	13|15	28	14	634
NSP5_C145A-Nt	O15143	ARPC1B	3|4	7	3.5	2	0|0|0|0|0|0|0|0|0|0|2|0	0.74	0.81	0.62	5.25	0.01	3.33	6.41	0.62	3|4	7	3.5	372	0.292
NSP5_C145A-Nt	Q13263	TRIM28	14|15	29	14.5	2	0|0|29|19|26|0|0|0|27|27|21|20	0	0	-81.73	0.52	0.59	0.42	0.36	0.14	12|11	23	11.5	835	0.822
NSP5_C145A-Nt	O00487	PSMD14	6|4	10	5	2	4|4|7|5|5|0|0|0|6|6|0|6	0	0	-17.77	0.79	0.41	1.42	3.28	0.92	4|4	8	4	310	0.649
NSP5_C145A-Nt	Q92665	MRPS31	24|20	44	22	2	47|40|0|0|0|0|0|0|0|0|0|0	0	0	-74.03	0.76	0.58	14.75	26.76	0.87	13|10	23	11.5	395	0.319
NSP5_C145A-Nt	O75886	STAM2	3|0	3	1.5	2	0|0|5|5|0|0|0|0|0|0|0|0	0	0	-14.14	0.45	0.31	0.67	0.91	1.43	2|0	2	1	525	0.844
NSP5_C145A-Nt	P31153	MAT2A	6|4	10	5	2	6|3|7|4|5|0|0|0|8|5|6|5	0	0	-20.3	0.71	0.44	0.92	1.67	0.47	5|4	9	4.5	395	0.118
NSP5_C145A-Nt	P52272	HNRNPM	50|61	111	55.5	2	10|7|53|56|50|0|0|0|48|51|46|41	0	0	-116.39	1.04	0.6	25.33	24.86	2.32	27|28	55	27.5	730	0.343
NSP5_C145A-Nt	Q99733	NAP1L4	6|11	17	8.5	2	6|6|12|8|10|0|0|0|7|8|5|5	0	0	-28.16	0.85	0.47	2.92	5.58	4.21	5|5	10	5	375	0.096
NSP5_C145A-Nt	Q13123	IK	18|17	35	17.5	2	0|2|27|17|21|0|0|0|25|26|25|29	0	0	-74.57	0.64	0.58	3.17	4.08	0.92	13|11	24	12	557	0.606
NSP5_C145A-Nt	P63244	RACK1	6|8	14	7	2	5|2|6|0|5|6|17|2|9|6|4|0	0	0	-30.3	0.66	0.5	1.83	4.14	0.21	6|7	13	6.5	317	0.108
NSP5_C145A-Nt	Q15750	TAB1	4|5	9	4.5	2	5|3|7|7|9|0|0|0|9|8|5|5	0	0	-26.87	0.52	0.49	0	0	0	4|5	9	4.5	504	0.868
NSP5_C145A-Nt	O43237	DYNC1LI2	7|10	17	8.5	2	10|14|22|15|16|0|0|0|14|16|10|10	0	0	-58.01	0.47	0.62	0	0	0	5|7	12	6	492	0.836
NSP5_C145A-Nt	Q14980	NUMA1	29|28	57	28.5	2	0|0|20|33|37|0|0|0|39|35|40|44	0	0	-106.87	0.7	0.6	7.83	2.65	1.76	26|19	45	22.5	2115	0.736
NSP5_C145A-Nt	Q13416	ORC2	2|5	7	3.5	2	0|0|6|5|6|0|0|0|7|4|4|4	0	0	-21.79	0.55	0.43	0.5	0.62	1.73	2|4	6	3	577	0.219
NSP5_C145A-Nt	Q15154	PCM1	11|10	21	10.5	2	35|39|10|12|19|0|0|0|16|14|14|14	0	0	-103.95	0.34	0.62	0	0	0	11|9	20	10	2024	0.775
NSP5_C145A-Nt	P41236	PPP1R2	4|4	8	4	2	2|2|6|5|2|0|0|0|4|2|0|2	0	0	-12.79	0.8	0.38	1.92	6.71	3.23	3|2	5	2.5	205	0.136
NSP5_C145A-Nt	P26640	VARS1	4|3	7	3.5	2	6|5|4|7|3|0|0|0|6|0|0|0	0	0	-19.64	0.55	0.44	0.92	0.52	2.47	4|2	6	3	1264	0.661
NSP5_C145A-Nt	Q96CW5	TUBGCP3	5|3	8	4	2	8|5|6|7|8|0|0|0|3|6|4|5	0	0	-24.98	0.52	0.47	0	0	0	4|3	7	3.5	907	0.297
NSP5_C145A-Nt	Q9UEE9	CFDP1	2|2	4	2	2	0|0|5|4|2|0|0|0|0|0|0|2	0	0	-11.21	0.55	0.36	0.92	2.2	6.5	2|2	4	2	299	0.259
NSP5_C145A-Nt	P62826	RAN	19|15	34	17	2	7|13|6|8|9|14|7|3|17|16|15|13	0	0	-35.6	1.06	0.51	6.33	21	0.42	9|8	17	8.5	216	0.376
NSP5_C145A-Nt	Q9Y6A5	TACC3	5|8	13	6.5	2	4|0|5|8|7|0|0|0|5|5|2|0	0	0	-17.33	0.97	0.39	3.5	2.99	6.74	5|5	10	5	838	0.481
NSP5_C145A-Nt	Q7L2H7	EIF3M	2|0	2	1	2	2|2|9|5|7|0|0|0|6|5|0|0	0	0	-32.06	0.14	0.62	0	0	0	2|0	2	1	374	0.186
NSP5_C145A-Nt	Q8IWX8	CHERP	16|18	34	17	2	0|0|14|15|14|0|0|0|21|18|16|20	0	0	-47.31	0.86	0.55	7.17	5.61	2.25	15|14	29	14.5	916	0.77
NSP5_C145A-Nt	O95373	IPO7	14|17	31	15.5	2	23|24|16|18|17|0|0|0|22|16|19|23	0	0	-64.73	0.66	0.57	0.67	0.46	0.21	11|13	24	12	1038	0.758
NSP5_C145A-Nt	O75915	ARL6IP5	4|8	12	6	2	0|0|0|0|0|0|0|0|0|0|0|5	0.58	0.82	-0.75	3.6	0.02	5.58	21.27	1.1	3|3	6	3	188	0.079
NSP5_C145A-Nt	Q9Y6D5	ARFGEF2	7|9	16	8	2	8|6|0|2|8|0|0|0|6|4|0|4	0	0	-16.68	1.09	0.4	4.83	1.94	0.74	5|7	12	6	1785	0.654
NSP5_C145A-Nt	O95391	SLU7	2|3	5	2.5	2	0|0|10|4|6|0|0|0|5|7|3|3	0	0	-27.35	0.33	0.62	0	0	0	2|2	4	2	586	0.637
NSP5_C145A-Nt	Q9UKK3	PARP4	63|59	122	61	2	65|87|19|32|32|0|0|0|39|35|50|49	0	0	-152.42	0.91	0.61	27	11.22	1.96	44|41	85	42.5	1724	0.851
NSP5_C145A-Nt	Q6P2Q9	PRPF8	6|8	14	7	2	16|11|7|12|16|0|0|0|22|11|8|5	0	0	-60.29	0.39	0.62	0	0	0	5|7	12	6	2335	0.441
NSP5_C145A-Nt	Q96R06	SPAG5	48|51	99	49.5	2	32|33|23|33|23|0|0|0|35|37|27|27	0	0	-55.07	1.41	0.56	27	16.22	1.81	28|31	59	29.5	1193	0.892
NSP5_C145A-Nt	Q9H1D9	POLR3F	6|5	11	5.5	2	0|0|9|8|7|0|0|0|8|8|7|4	0	0	-23.6	0.66	0.48	1.25	2.83	1.21	4|4	8	4	316	0.42
NSP5_C145A-Nt	Q9Y6Y0	IVNS1ABP	5|5	10	5	2	5|3|8|5|5|0|0|0|9|7|0|0	0	0	-22.31	0.62	0.48	1.5	1.67	5.57	5|5	10	5	642	0.423
NSP5_C145A-Nt	O95361	TRIM16	4|0	4	2	2	3|0|6|3|4|0|0|0|4|3|0|0	0	0	-20.29	0.43	0.37	0.08	0.1	0.03	2|0	2	1	564	0.937
NSP5_C145A-Nt	P11166	SLC2A1	6|7	13	6.5	2	0|2|0|0|0|0|0|0|0|0|3|3	0.26	0.37	-1.87	2.44	0.17	5.83	8.49	0.92	5|5	10	5	492	0.179
NSP5_C145A-Nt	O75362	ZNF217	6|7	13	6.5	2	0|0|6|12|7|0|0|0|7|6|9|5	0	0	-25.62	0.7	0.49	2.17	1.48	2.75	3|5	8	4	1048	0.626
NSP5_C145A-Nt	P50990	CCT8	203|182	385	192.5	2	234|256|225|182|181|0|0|0|290|266|193|219	0	0	-706.34	0.71	0.62	22	28.76	0.33	48|47	95	47.5	548	0.177
NSP5_C145A-Nt	Q9Y266	NUDC	18|15	33	16.5	2	17|22|25|23|24|0|0|0|23|33|22|22	0	0	-78.41	0.6	0.58	0	0	0	10|9	19	9.5	331	0.238
NSP5_C145A-Nt	Q04760	GLO1	3|0	3	1.5	2	4|2|7|9|6|0|0|0|3|4|3|3	0	0	-32.06	0.2	0.62	0	0	0	3|0	3	1.5	184	0.097
NSP5_C145A-Nt	O60879	DIAPH2	3|5	8	4	2	8|7|0|4|4|0|0|0|8|3|3|5	0	0	-24.99	0.52	0.47	0.5	0.33	2.6	3|3	6	3	1101	0.429
NSP5_C145A-Nt	P33992	MCM5	4|7	11	5.5	2	0|0|0|0|0|0|0|0|0|0|0|0	1	1	6.71	55	0	5.5	5.37	0.46	4|4	8	4	734	0.451
NSP5_C145A-Nt	P31948	STIP1	7|12	19	9.5	2	33|35|18|11|15|0|0|0|12|12|4|7	0	0	-102.09	0.33	0.62	0	0	0	5|6	11	5.5	543	0.365
NSP5_C145A-Nt	Q92616	GCN1	18|12	30	15	2	44|27|11|16|27|0|0|0|10|10|16|13	0	0	-106.09	0.46	0.59	0.5	0.13	0.31	11|8	19	9.5	2671	0.713
NSP5_C145A-Nt	Q13435	SF3B2	31|38	69	34.5	2	9|6|37|45|46|0|0|0|38|36|38|47	0	0	-120.54	0.75	0.6	9.33	7.47	2.19	22|22	44	22	895	0.713
NSP5_C145A-Nt	O95359	TACC2	71|62	133	66.5	2	61|79|78|52|59|0|0|0|83|86|68|66	0	0	-204.92	0.8	0.61	13.83	3.36	1.36	30|32	62	31	2948	0.848
NSP5_C145A-Nt	Q16630	CPSF6	4|6	10	5	2	0|0|6|6|4|0|0|0|5|5|4|5	0	0	-15.28	0.88	0.38	2.08	2.7	2.4	4|3	7	3.5	551	0.588
NSP5_C145A-Nt	Q9BUJ2	HNRNPUL1	10|10	20	10	2	0|0|16|12|14|0|0|0|18|18|9|10	0	0	-49.03	0.58	0.56	1.92	1.61	0.86	9|8	17	8.5	856	0.548
NSP5_C145A-Nt	Q16543	CDC37	6|4	10	5	2	5|2|7|7|7|0|0|0|8|7|2|0	0	0	-21.58	0.68	0.45	1.25	2.37	1.63	4|3	7	3.5	378	0.443
NSP5_C145A-Nt	P82094	TMF1	30|32	62	31	2	32|35|23|24|28|0|0|0|30|33|26|23	0	0	-75.06	0.93	0.58	9.83	6.44	0.45	22|22	44	22	1093	0.558
NSP5_C145A-Nt	Q9UKX7	NUP50	8|8	16	8	2	0|0|17|18|14|0|0|0|11|6|10|8	0	0	-49.1	0.49	0.56	1	1.53	1.04	8|6	14	7	468	0.417
NSP5_C145A-Nt	Q9Y3F4	STRAP	4|3	7	3.5	2	4|5|13|9|11|0|0|0|5|3|3|0	0	0	-38.71	0.32	0.62	0	0	0	3|3	6	3	350	0.112
NSP5_C145A-Nt	Q9Y6Y8	SEC23IP	26|22	48	24	2	32|36|17|17|18|0|0|0|22|21|22|23	0	0	-76.93	0.79	0.58	6.67	4.78	0.46	20|19	39	19.5	1000	0.433
NSP5_C145A-Nt	O43572	AKAP10	4|6	10	5	2	3|5|6|2|5|0|0|0|5|4|5|5	0	0	-14.04	0.94	0.36	1.67	1.81	0.7	4|5	9	4.5	662	0.35
NSP5_C145A-Nt	Q9UPZ3	HPS5	7|6	13	6.5	2	5|5|4|9|10|0|0|0|5|4|2|2	0	0	-20.59	0.81	0.45	2.67	1.88	7.42	5|5	10	5	1015	0.489
NSP5_C145A-Nt	Q96H20	SNF8	6|7	13	6.5	2	6|10|15|8|10|0|0|0|7|8|6|7	0	0	-34.68	0.56	0.52	0.08	0.22	0.11	5|6	11	5.5	258	0.328
NSP5_C145A-Nt	O95372	LYPLA2	42|41	83	41.5	2	62|32|48|31|35|0|0|0|31|39|19|24	0	0	-116.83	0.84	0.6	14.75	45.75	2.98	6|6	12	6	231	0.239
NSP5_C145A-Nt	Q6IBS0	TWF2	15|14	29	14.5	2	14|14|19|11|15|0|0|0|15|16|13|15	0	0	-39.55	0.87	0.54	3.5	7.19	1.8	6|8	14	7	349	0.152
NSP5_C145A-Nt	Q86XP3	DDX42	49|53	102	51	2	6|4|38|50|49|0|0|0|50|46|45|48	0	0	-104.96	1.03	0.6	23	17.57	4.27	30|30	60	30	938	0.249
NSP5_C145A-Nt	Q13148	TARDBP	7|7	14	7	2	2|0|7|6|5|0|0|0|6|11|7|5	0	0	-20.13	0.84	0.46	2.92	5.05	1.17	5|5	10	5	414	0.378
NSP5_C145A-Nt	P48643	CCT5	11|12	23	11.5	2	16|18|25|21|15|0|0|0|22|19|14|16	0	0	-68.11	0.51	0.62	0	0	0	9|8	17	8.5	541	0.13
NSP5_C145A-Nt	Q9UPN3	MACF1	7|6	13	6.5	2	12|13|0|4|11|0|0|0|3|3|11|12	0	0	-37.32	0.53	0.53	0.75	0.1	0.89	6|6	12	6	5430	0.806
NSP5_C145A-Nt	O95433	AHSA1	13|13	26	13	2	6|10|14|11|9|0|0|0|14|12|7|10	0	0	-29.08	0.97	0.51	5.25	11.13	1.57	9|9	18	9	338	0.369
NSP5_C145A-Nt	Q9ULW0	TPX2	16|19	35	17.5	2	0|0|29|34|34|0|0|0|26|28|30|35	0	0	-104.25	0.51	0.6	0	0	0	14|17	31	15.5	747	0.561
NSP5_C145A-Nt	Q9Y5K6	CD2AP	58|75	133	66.5	2	76|68|71|67|71|0|0|0|64|68|68|70	0	0	-174.34	0.92	0.61	14.58	16.35	3.84	31|37	68	34	639	0.708
NSP5_C145A-Nt	P31942	HNRNPH3	3|0	3	1.5	2	0|0|7|7|4|0|0|0|3|2|4|3	0	0	-26.13	0.25	0.45	0	0	0	3|0	3	1.5	346	0.118
NSP5_C145A-Nt	Q13573	SNW1	16|18	34	17	2	0|0|34|24|27|0|0|0|26|24|19|32	0	0	-90.9	0.55	0.59	1.5	2.01	0.37	12|14	26	13	536	0.916
NSP5_C145A-Nt	Q9H0D6	XRN2	4|5	9	4.5	2	0|0|4|10|7|0|0|0|5|6|5|3	0	0	-22.92	0.59	0.47	1.17	0.88	1.23	4|5	9	4.5	950	0.379
NSP5_C145A-Nt	Q9H2M9	RAB3GAP2	38|40	78	39	2	48|37|25|37|31|0|0|0|41|43|41|43	0	0	-103.7	0.87	0.6	10.17	5.23	0.82	29|29	58	29	1393	0.819
NSP5_C145A-Nt	Q13325	IFIT5	6|5	11	5.5	2	9|9|7|3|4|0|0|0|8|8|5|7	0	0	-24.9	0.63	0.48	0.5	0.74	0.87	6|5	11	5.5	482	0.264
NSP5_C145A-Nt	Q15393	SF3B3	29|34	63	31.5	2	30|29|23|24|20|0|0|0|27|27|29|28	0	0	-62.18	1.07	0.57	11.75	6.92	2.05	22|24	46	23	1217	0.842
NSP5_C145A-Nt	Q9Y2X9	ZNF281	93|102	195	97.5	2	26|40|51|54|53|0|0|0|82|90|78|75	0	0	-159.89	1.17	0.61	51.75	41.43	2.9	31|29	60	30	895	0.497
NSP5_C145A-Nt	Q9Y613	FHOD1	8|7	15	7.5	2	15|12|15|16|19|0|0|0|13|9|6|4	0	0	-52.59	0.45	0.62	0	0	0	7|7	14	7	1164	0.6
NSP5_C145A-Nt	Q9UHR5	SAP30BP	2|3	5	2.5	2	0|0|6|5|5|0|0|0|5|6|4|0	0	0	-19.11	0.44	0.44	0	0	0	2|3	5	2.5	308	0.217
NSP5_C145A-Nt	Q5JSZ5	PRRC2B	10|8	18	9	2	19|22|4|10|4|0|0|0|6|5|14|9	0	0	-57.13	0.49	0.56	1.25	0.4	0.39	6|7	13	6.5	2229	0.757
NSP5_C145A-Nt	Q9UIF8	BAZ2B	4|3	7	3.5	2	0|0|3|3|7|0|0|0|3|5|0|0	0	0	-14.45	0.7	0.39	1.75	0.58	0.86	3|3	6	3	2168	0.942
NSP5_C145A-Nt	Q9NZM1	MYOF	40|30	70	35	2	74|78|28|45|36|0|0|0|48|30|57|47	0	0	-216.19	0.5	0.61	0	0	0	32|25	57	28.5	2061	0.341
NSP5_C145A-Nt	Q92620	DHX38	29|22	51	25.5	2	7|0|36|37|42|0|0|0|35|34|32|35	0	0	-107.79	0.67	0.6	4	2.34	1.07	19|17	36	18	1227	0.65
NSP5_C145A-Nt	O75643	SNRNP200	58|59	117	58.5	2	25|22|28|31|47|0|0|0|79|70|61|66	0	0	-170.56	0.82	0.61	22.75	7.63	1.87	45|51	96	48	2136	0.694
NSP5_C145A-Nt	Q9UKK9	NUDT5	9|9	18	9	2	8|8|9|7|11|0|0|0|8|10|8|8	0	0	-23.17	0.9	0.48	2.58	8.44	3.93	6|5	11	5.5	219	0.366
NSP5_C145A-Nt	Q9UGP4	LIMD1	9|14	23	11.5	2	13|13|19|12|12|0|0|0|13|15|10|11	0	0	-44.48	0.73	0.53	1.67	1.77	0.8	8|11	19	9.5	676	0.352
NSP5_C145A-Nt	Q15629	TRAM1	5|4	9	4.5	2	0|0|0|0|0|0|0|0|0|0|0|0	1	1	6.73	45	0	4.5	8.62	0.84	3|3	6	3	374	0.458
NSP5_C145A-Nt	Q9H1K1	ISCU	14|15	29	14.5	2	2|2|0|0|0|0|0|0|0|0|0|0	1	1	19.48	10.88	0	14.17	60.8	12	5|6	11	5.5	167	0.083
NSP5_C145A-Nt	Q6P2E9	EDC4	11|6	17	8.5	2	19|13|15|18|18|0|0|0|9|11|12|10	0	0	-61.76	0.46	0.56	0	0	0	10|6	16	8	1401	0.893
NSP5_C145A-Nt	Q5VUA4	ZNF318	3|4	7	3.5	2	0|0|0|0|2|0|0|0|5|4|5|7	0	0	-17.05	0.62	0.42	1.58	0.5	0.77	3|4	7	3.5	2279	0.724
NSP5_C145A-Nt	Q9Y5X3	SNX5	9|12	21	10.5	2	9|11|21|13|16|0|0|0|9|11|7|11	0	0	-48.39	0.63	0.55	1.5	2.66	0.85	9|10	19	9.5	404	0.541
NSP5_C145A-Nt	Q8NDV7	TNRC6A	36|31	67	33.5	2	44|53|14|29|25|0|0|0|31|38|41|37	0	0	-120.56	0.73	0.6	7.5	2.74	0.93	31|27	58	29	1962	0.572
NSP5_C145A-Nt	Q9P0V3	SH3BP4	30|42	72	36	2	37|48|31|25|29|0|0|0|19|18|23|30	0	0	-94.39	0.93	0.58	14.33	10.66	1.31	23|23	46	23	963	0.802
NSP5_C145A-Nt	Q9NZU5	LMCD1	19|8	27	13.5	2	11|8|11|12|10|0|0|0|19|15|11|12	0	0	-45.13	0.88	0.51	4.42	8.68	2.99	10|7	17	8.5	365	0.201
NSP5_C145A-Nt	Q5QJE6	DNTTIP2	5|8	13	6.5	2	0|0|18|13|13|0|0|0|15|11|8|9	0	0	-51.77	0.42	0.55	0	0	0	5|6	11	5.5	756	0.759
NSP5_C145A-Nt	Q9NZN4	EHD2	8|8	16	8	2	6|4|8|7|7|0|0|0|6|5|4|3	0	0	-15.19	1.09	0.41	3.83	5.05	1.77	6|5	11	5.5	543	0.209
NSP5_C145A-Nt	O15013	ARHGEF10	6|3	9	4.5	2	4|6|0|6|9|0|0|0|0|0|0|0	0	0	-22.28	0.64	0.44	2.42	1.29	1.49	4|3	7	3.5	1344	0.611
NSP5_C145A-Nt	Q92610	ZNF592	3|3	6	3	2	0|0|0|0|0|0|0|0|0|0|0|0	0.99	0.99	4.96	30	0	3	1.7	13	2|2	4	2	1267	0.75
NSP5_C145A-Nt	Q14151	SAFB2	25|24	49	24.5	2	0|0|21|26|21|0|0|0|32|35|30|25	0	0	-81.06	0.76	0.59	8.67	6.52	2.73	15|15	30	15	953	0.507
NSP5_C145A-Nt	O15063	GARRE1	3|5	8	4	2	6|2|0|3|3|0|0|0|2|3|4|3	0	0	-11.98	0.92	0.33	1.83	1.23	2.95	3|3	6	3	1070	0.926
NSP5_C145A-Nt	Q96BY6	DOCK10	5|3	8	4	2	13|15|6|11|10|0|0|0|6|3|5|5	0	0	-47.13	0.31	0.62	0	0	0	5|3	8	4	2186	0.477
NSP5_C145A-Nt	O60269	GPRIN2	4|4	8	4	2	0|0|7|0|0|0|0|0|3|4|2|0	0	0	-11.65	0.86	0.36	2.67	4.18	4.33	4|3	7	3.5	458	0.635
NSP5_C145A-Nt	Q15020	SART3	17|15	32	16	2	0|0|18|14|16|0|0|0|19|20|13|13	0	0	-46.49	0.84	0.55	6.58	4.9	2.29	12|13	25	12.5	963	0.811
NSP5_C145A-Nt	Q70CQ2	USP34	4|3	7	3.5	2	4|3|3|2|5|0|0|0|3|0|3|0	0	0	-10.69	0.88	0.33	1.58	0.32	0.34	4|2	6	3	3546	0.694
NSP5_C145A-Nt	Q5VT06	CEP350	59|57	116	58	2	86|88|7|14|14|0|0|0|51|45|51|63	0	0	-199.43	0.73	0.61	23.08	5.31	0.87	45|44	89	44.5	3117	0.633
NSP5_C145A-Nt	Q7L014	DDX46	100|100	200	100	2	20|22|80|90|102|0|0|0|105|100|114|131	0	0	-268.1	0.86	0.62	36.33	25.25	3.03	49|49	98	49	1031	0.223
NSP5_C145A-Nt	B7ZAP0	RABGAP1L	6|6	12	6	2	6|6|11|12|9|0|0|0|6|8|5|4	0	0	-30.76	0.56	0.51	0.42	0.37	1.14	4|3	7	3.5	815
NSP5_C145A-Nt	O15027	SEC16A	51|65	116	58	2	65|83|42|44|49|0|0|0|51|52|51|56	0	0	-168.31	0.85	0.61	16.92	5.14	0.5	34|43	77	38.5	2357	0.88
NSP5_C145A-Nt	Q13442	PDAP1	8|9	17	8.5	2	13|7|12|13|10|0|0|0|13|12|7|7	0	0	-36.01	0.65	0.53	0.67	2.65	0.35	6|6	12	6	181	0.622
NSP5_C145A-Nt	Q53SF7	COBLL1	2|2	4	2	2	3|2|5|6|6|0|0|0|2|4|5|0	0	0	-19.11	0.35	0.62	0	0	0	2|2	4	2	1166	0.638
NSP5_C145A-Nt	Q9Y2H5	PLEKHA6	12|9	21	10.5	2	15|11|7|5|6|0|0|0|11|8|10|9	0	0	-31.72	0.85	0.5	3.67	2.51	4.47	11|8	19	9.5	1048	0.559
NSP5_C145A-Nt	Q96T58	SPEN	3|0	3	1.5	2	0|0|0|0|0|0|0|0|0|0|0|0	0.5	0.99	-1.43	15	0.07	1.5	0.29	7.09	2|0	2	1	3664	0.896
NSP5_C145A-Nt	Q7Z3U7	MON2	11|14	25	12.5	2	17|10|9|14|17|0|0|0|12|10|9|7	0	0	-42.06	0.78	0.53	3.75	1.56	0.34	10|11	21	10.5	1717	0.556
NSP5_C145A-Nt	Q7Z5K2	WAPL	2|2	4	2	2	0|0|4|7|5|0|0|0|4|5|4|4	0	0	-19.11	0.35	0.62	0	0	0	2|2	4	2	1190	0.541
NSP5_C145A-Nt	Q8N1G2	CMTR1	35|34	69	34.5	2	5|0|19|20|28|0|0|0|39|39|37|40	0	0	-90.57	0.88	0.59	15.58	13.37	4.83	27|21	48	24	835	0.736
NSP5_C145A-Nt	Q9UH65	SWAP70	13|16	29	14.5	2	14|18|18|10|16|0|0|0|9|13|17|12	0	0	-44.89	0.82	0.54	3.92	4.8	6.71	12|13	25	12.5	585	0.616
NSP5_C145A-Nt	O60292	SIPA1L3	88|95	183	91.5	2	104|106|48|55|66|0|0|0|76|68|78|82	0	0	-216.56	0.94	0.62	34.58	13.91	4.99	57|57	114	57	1781	0.698
NSP5_C145A-Nt	O75122	CLASP2	13|18	31	15.5	2	29|25|8|15|21|0|0|0|22|15|12|16	0	0	-74.58	0.61	0.58	1.92	0.91	1.01	10|11	21	10.5	1515	0.318
NSP5_C145A-Nt	Q86XL3	ANKLE2	10|6	16	8	2	13|14|8|11|8|0|0|0|18|18|10|13	0	0	-54.88	0.48	0.55	0	0	0	8|5	13	6.5	938	0.389
NSP5_C145A-Nt	Q8TCU4	ALMS1	56|53	109	54.5	2	63|55|20|30|31|0|0|0|43|44|43|48	0	0	-119.24	0.98	0.6	23.08	3.97	1.48	45|40	85	42.5	4169	0.653
NSP5_C145A-Nt	Q96RK0	CIC	7|5	12	6	2	0|0|4|2|8|0|0|0|8|0|3|4	0	0	-17.33	0.9	0.41	3.58	1.6	2.41	4|4	8	4	1608	0.886
NSP5_C145A-Nt	Q6WCQ1	MPRIP	50|58	108	54	2	78|74|33|36|36|0|0|0|57|54|68|64	0	0	-190.68	0.74	0.61	12.33	8.51	4.87	31|36	67	33.5	1038	0.553
NSP5_C145A-Nt	Q9UPT8	ZC3H4	10|7	17	8.5	2	0|0|13|10|8|0|0|0|9|9|14|13	0	0	-39.25	0.64	0.53	2.17	1.19	3.38	7|5	12	6	1303	0.561
NSP5_C145A-Nt	Q9Y520	PRRC2C	24|27	51	25.5	2	45|48|13|15|20|0|0|0|31|28|30|30	0	0	-115.42	0.62	0.6	3.83	0.97	0.71	18|23	41	20.5	2817	0.666
NSP5_C145A-Nt	Q9H0K1	SIK2	5|0	5	2.5	2	0|0|0|0|0|0|0|0|0|0|0|0	0.5	1	-1.43	25	0.05	2.5	1.93	26	4|0	4	2	926	0.763
NSP5_C145A-Nt	Q14137	BOP1	2|3	5	2.5	2	0|0|0|2|3|0|0|0|0|0|0|0	0.05	0.08	-3.88	1.5	0.21	2.08	2	0.65	2|3	5	2.5	746	0.717
NSP5_C145A-Nt	Q5VT52	RPRD2	30|33	63	31.5	2	0|2|32|35|37|0|0|0|29|30|32|35	0	0	-83.53	0.88	0.59	12.17	5.97	2.62	24|23	47	23.5	1461	0.783
NSP5_C145A-Nt	Q6XZF7	DNMBP	9|8	17	8.5	2	17|13|0|6|4|0|0|0|11|9|7|7	0	0	-38.61	0.62	0.53	2.33	1.06	1.82	7|7	14	7	1577	0.769
NSP5_C145A-Nt	Q9H0L4	CSTF2T	22|20	42	21	2	0|0|19|23|22|0|0|0|18|19|0|0	0	0	-47.17	0.98	0.55	12.58	14.63	5.69	3|2	5	2.5	616	0.455
NSP5_C145A-Nt	Q5T1M5	FKBP15	3|8	11	5.5	2	11|11|8|10|8|0|0|0|4|5|0|5	0	0	-37.34	0.52	0.5	0.33	0.19	0.15	3|6	9	4.5	1219	0.785
NSP5_C145A-Nt	O75165	DNAJC13	7|8	15	7.5	2	23|16|3|5|9|0|0|0|9|8|10|10	0	0	-50.87	0.46	0.56	0	0	0	7|6	13	6.5	2243	0.956
NSP5_C145A-Nt	Q9H2P0	ADNP	23|20	43	21.5	2	0|0|24|30|30|0|0|0|25|27|32|36	0	0	-89.57	0.66	0.59	4.5	2.93	1.35	19|17	36	18	1102	0.69
NSP5_C145A-Nt	Q15003	NCAPH	7|12	19	9.5	2	7|8|15|20|18|0|0|0|12|8|7|6	0	0	-56.66	0.54	0.55	1.08	1.04	0.67	3|3	6	3	741	0.673
NSP5_C145A-Nt	Q9NRN7	AASDHPPT	3|5	8	4	2	3|2|5|0|2|0|0|0|4|5|2|2	0	0	-13.23	0.86	0.35	1.92	4.45	2.16	3|5	8	4	309	0.279
NSP5_C145A-Nt	Q8WYP5	AHCTF1	7|3	10	5	2	0|0|9|18|11|0|0|0|11|8|13|15	0	0	-57.06	0.33	0.62	0	0	0	5|3	8	4	2275	0.799
NSP5_C145A-Nt	Q5T5Y3	CAMSAP1	17|18	35	17.5	2	23|27|12|12|18|0|0|0|18|18|12|21	0	0	-60.56	0.74	0.57	4.08	1.82	0.62	14|16	30	15	1602	0.531
NSP5_C145A-Nt	Q9H3S7	PTPN23	10|6	16	8	2	10|8|7|11|15|0|0|0|4|5|9|5	0	0	-35.98	0.67	0.51	1.83	0.8	17.89	10|6	16	8	1636	0.493
NSP5_C145A-Nt	Q9BXF6	RAB11FIP5	26|26	52	26	2	25|35|20|19|20|0|0|0|34|23|28|29	0	0	-78.98	0.8	0.59	6.58	7.22	2.44	16|15	31	15.5	653	0.488
NSP5_C145A-Nt	Q9Y3B8	REXO2	2|2	4	2	2	5|6|0|0|0|0|0|0|5|3|0|3	0	0	-17.75	0.38	0.44	0.17	0.51	0.16	2|2	4	2	237	0.195
NSP5_C145A-Nt	A1L390	PLEKHG3	8|9	17	8.5	2	7|4|0|7|6|0|0|0|5|4|7|6	0	0	-14.05	1.21	0.38	4.67	2.88	2.93	7|6	13	6.5	1163	0.45
NSP5_C145A-Nt	Q5T3I0	GPATCH4	14|14	28	14	2	3|4|30|24|19|0|0|0|24|20|20|15	0	0	-75.18	0.54	0.58	0.75	1.43	0.15	10|9	19	9.5	375	0.827
NSP5_C145A-Nt	Q8WWY3	PRPF31	4|0	4	2	2	0|0|15|11|15|0|0|0|8|9|9|3	0	0	-60.23	0.15	0.62	0	0	0	4|0	4	2	499	0.492
NSP5_C145A-Nt	Q14C86	GAPVD1	6|5	11	5.5	2	16|27|10|10|11|0|0|0|9|9|12|10	0	0	-63.81	0.3	0.62	0	0	0	5|5	10	5	1487	0.383
NSP5_C145A-Nt	Q9UGI8	TES	12|13	25	12.5	2	9|14|13|10|7|0|0|0|19|13|11|9	0	0	-37.87	0.82	0.53	3.75	6.38	2.79	11|12	23	11.5	421	0.212
NSP5_C145A-Nt	Q9NRV9	HEBP1	3|3	6	3	2	2|2|2|2|2|0|0|0|3|3|2|2	0	0	-6.02	1.12	0.27	1.33	5.04	5.21	3|3	6	3	189	0.235
NSP5_C145A-Nt	Q9Y224	RTRAF	4|4	8	4	2	5|6|12|6|11|0|0|0|8|7|4|8	0	0	-33.58	0.39	0.62	0	0	0	3|4	7	3.5	244	0.169
NSP5_C145A-Nt	Q9Y6G9	DYNC1LI1	12|14	26	13	2	17|21|26|23|21|0|0|0|18|17|16|26	0	0	-75.33	0.52	0.62	0	0	0	11|11	22	11	523	0.478
NSP5_C145A-Nt	Q9Y6G5	COMMD10	8|7	15	7.5	2	9|7|10|9|8|0|0|0|14|13|8|8	0	0	-35.33	0.61	0.52	0.33	1.17	0.11	6|6	12	6	202	0.609
NSP5_C145A-Nt	Q9UKF6	CPSF3	10|9	19	9.5	2	7|7|22|10|15|0|0|0|14|12|9|8	0	0	-49.74	0.56	0.56	0.83	0.87	0.64	9|8	17	8.5	684	0.301
NSP5_C145A-Nt	Q15650	TRIP4	5|6	11	5.5	2	14|12|11|8|8|0|0|0|13|9|9|12	0	0	-42.16	0.42	0.62	0	0	0	5|6	11	5.5	581	0.766
NSP5_C145A-Nt	Q9UKA4	AKAP11	25|25	50	25	2	24|10|0|0|5|0|0|0|12|10|8|9	0	0	-19.81	1.63	0.46	18.5	6.97	10.02	13|18	31	15.5	1901	0.598
NSP5_C145A-Nt	Q9NR09	BIRC6	5|6	11	5.5	2	105|116|6|5|10|0|0|0|6|8|12|11	0	0	-321.61	0.07	0.62	0	0	0	4|6	10	5	4857	0.861
NSP5_C145A-Nt	Q5SSJ5	HP1BP3	19|16	35	17.5	2	2|0|27|20|26|0|0|0|18|16|16|15	0	0	-64.85	0.72	0.57	5.83	7.55	3.73	13|11	24	12	553	0.529
NSP5_C145A-Nt	Q9Y2W2	WBP11	5|7	12	6	2	0|0|15|12|12|0|0|0|6|12|7|11	0	0	-42.16	0.46	0.54	0	0	0	5|6	11	5.5	641	0.432
NSP5_C145A-Nt	Q9UQ35	SRRM2	10|18	28	14	2	0|0|7|16|16|0|0|0|13|15|12|14	0	0	-42.58	0.89	0.52	6.25	1.63	2.64	8|10	18	9	2752	0.93
NSP5_C145A-Nt	Q9P035	HACD3	14|13	27	13.5	2	4|4|0|0|0|0|0|0|5|5|3|0	0.76	0.86	0.57	2.89	0.01	11.75	23.26	1.21	8|8	16	8	362	0.417
NSP5_C145A-Nt	Q7LBC6	KDM3B	64|74	138	69	2	24|30|43|51|58|0|0|0|58|59|68|89	0	0	-161.78	0.96	0.61	29	11.8	4.45	44|49	93	46.5	1761	0.775
NSP5_C145A-Nt	O95551	TDP2	10|10	20	10	2	22|19|17|12|12|0|0|0|20|13|13|13	0	0	-60.88	0.49	0.62	0	0	0	6|6	12	6	362	0.1
NSP5_C145A-Nt	Q99871	HAUS7	4|3	7	3.5	2	2|3|4|3|4|0|0|0|6|5|5|6	0	0	-17.04	0.62	0.42	0.33	0.64	0.51	3|2	5	2.5	368	0.427
NSP5_C145A-Nt	Q9HBM0	VEZT	4|2	6	3	2	5|6|3|2|3|0|0|0|6|0|0|2	0	0	-19.11	0.53	0.42	0.75	0.69	0.04	3|2	5	2.5	779	0.594
NSP5_C145A-Nt	Q9NXV6	CDKN2AIP	6|5	11	5.5	2	0|0|14|14|11|0|0|0|7|5|7|5	0	0	-42.16	0.42	0.54	0.25	0.31	0.76	5|3	8	4	580	0.775
NSP5_C145A-Nt	Q2NKX8	ERCC6L	68|69	137	68.5	2	69|89|54|61|65|0|0|0|95|90|88|98	0	0	-238.5	0.73	0.62	9.42	5.4	1.37	46|46	92	46	1250	0.665
NSP5_C145A-Nt	Q6P1N0	CC2D1A	8|7	15	7.5	2	5|5|5|8|8|0|0|0|10|3|4|8	0	0	-21.45	0.87	0.46	2.83	2.13	1.57	7|7	14	7	951	0.743
NSP5_C145A-Nt	Q2TAL8	QRICH1	3|4	7	3.5	2	0|0|5|5|5|0|0|0|3|5|4|3	0	0	-14.45	0.7	0.39	1	0.92	1.68	2|3	5	2.5	776	0.784
NSP5_C145A-Nt	Q5VWN6	TASOR2	13|13	26	13	2	0|0|0|5|3|0|0|0|13|16|15|13	0	0	-33.86	0.89	0.52	7.58	2.24	1.65	12|8	20	10	2430	0.864
NSP5_C145A-Nt	Q96EA4	SPDL1	12|17	29	14.5	2	0|2|16|18|12|0|0|0|17|16|11|11	0	0	-44.09	0.85	0.53	5.92	7.01	1.56	10|10	20	10	605	0.579
NSP5_C145A-Nt	O75400	PRPF40A	19|22	41	20.5	2	0|0|16|16|17|0|0|0|20|16|14|15	0	0	-35.69	1.16	0.52	11	8.47	4.33	14|13	27	13.5	930	0.349
NSP5_C145A-Nt	Q6IAA8	LAMTOR1	5|0	5	2.5	2	11|7|12|9|9|0|0|0|5|7|5|4	0	0	-46.87	0.23	0.62	0	0	0	4|0	4	2	161	0.369
NSP5_C145A-Nt	Q7L3B6	CDC37L1	5|9	14	7	2	7|6|7|5|4|0|0|0|4|9|4|6	0	0	-21.07	0.91	0.42	2.67	5.68	8.83	4|7	11	5.5	337	0.377
NSP5_C145A-Nt	Q5VZ89	DENND4C	61|69	130	65	2	56|53|16|25|28|0|0|0|40|30|46|49	0	0	-98.23	1.23	0.59	36.42	13.67	9.28	45|44	89	44.5	1909	0.896
NSP5_C145A-Nt	Q96K76	USP47	4|0	4	2	2	3|3|5|8|6|0|0|0|4|2|3|3	0	0	-27.63	0.32	0.44	0	0	0	3|0	3	1.5	1287	0.797
NSP5_C145A-Nt	Q96EY7	PTCD3	10|8	18	9	2	19|15|0|0|0|0|0|0|0|0|0|0	0	0	-28.71	0.79	0.5	6.17	6.42	0.55	8|6	14	7	689	0.779
NSP5_C145A-Nt	Q6P3W7	SCYL2	14|13	27	13.5	2	19|10|18|19|18|0|0|0|18|15|9|15	0	0	-48.65	0.72	0.55	1.75	1.35	1	12|9	21	10.5	929	0.349
NSP5_C145A-Nt	Q9BRR8	GPATCH1	81|84	165	82.5	2	96|64|70|63|63|0|0|0|76|85|74|72	0	0	-185.53	0.96	0.61	27.25	20.97	1.74	38|37	75	37.5	931	0.476
NSP5_C145A-Nt	Q6VY07	PACS1	3|4	7	3.5	2	5|5|3|10|8|0|0|0|6|6|5|5	0	0	-26.3	0.44	0.62	0	0	0	2|3	5	2.5	963	0.629
NSP5_C145A-Nt	Q9NW82	WDR70	5|5	10	5	2	0|0|11|8|7|0|0|0|8|10|6|7	0	0	-28.8	0.52	0.51	0.25	0.27	0.37	5|5	10	5	654	0.23
NSP5_C145A-Nt	Q96BY7	ATG2B	12|17	29	14.5	2	17|13|7|15|16|0|0|0|12|11|16|16	0	0	-41.59	0.89	0.53	4.25	1.47	4.02	10|12	22	11	2078	0.602
NSP5_C145A-Nt	Q9NW64	RBM22	4|4	8	4	2	0|0|5|4|4|0|0|0|7|5|2|2	0	0	-15.28	0.71	0.41	1.58	2.7	1.74	4|4	8	4	420	0.318
NSP5_C145A-Nt	Q9NSE4	IARS2	73|82	155	77.5	2	63|70|9|6|5|0|0|0|14|13|9|8	0	0	-70.81	1.58	0.57	61.08	43.24	1.51	39|38	77	38.5	1012	0.797
NSP5_C145A-Nt	Q9NRZ9	HELLS	177|171	348	174	2	69|68|125|118|114|0|0|0|215|218|169|202	0	0	-502.75	0.82	0.62	65.83	56.29	1.66	65|63	128	64	838	0.812
NSP5_C145A-Nt	Q3KQU3	MAP7D1	4|4	8	4	2	4|3|5|7|5|0|0|0|7|10|4|4	0	0	-24.2	0.5	0.62	0	0	0	3|4	7	3.5	841	0.413
NSP5_C145A-Nt	Q96P70	IPO9	6|9	15	7.5	2	10|10|10|9|11|0|0|0|6|7|5|3	0	0	-29.46	0.73	0.49	1.58	1.09	0.69	6|6	12	6	1041	0.416
NSP5_C145A-Nt	Q9BWU0	SLC4A1AP	4|2	6	3	2	0|0|8|12|8|0|0|0|9|10|3|6	0	0	-38.59	0.29	0.62	0	0	0	4|2	6	3	796	0.346
NSP5_C145A-Nt	Q9NVM9	INTS13	8|8	16	8	2	0|0|16|12|17|0|0|0|13|16|11|10	0	0	-49.1	0.49	0.56	0.08	0.08	0.04	6|7	13	6.5	706	0.127
NSP5_C145A-Nt	Q86UW6	N4BP2	5|4	9	4.5	2	6|8|0|0|0|0|0|0|3|0|2|2	0	0	-15.32	0.79	0.4	2.75	1.11	1.95	4|3	7	3.5	1770	0.933
NSP5_C145A-Nt	Q8WUM0	NUP133	8|12	20	10	2	4|7|9|8|13|0|0|0|9|8|7|5	0	0	-25.95	0.97	0.46	4.17	2.58	1.31	5|10	15	7.5	1156	0.486
NSP5_C145A-Nt	Q8IX12	CCAR1	6|8	14	7	2	0|0|0|2|0|0|0|0|0|0|0|0	0.97	0.99	2.88	10.5	0	6.83	4.26	106.98	6|7	13	6.5	1150	0.426
NSP5_C145A-Nt	Q6ZV73	FGD6	26|26	52	26	2	31|33|13|31|26|0|0|0|27|27|26|27	0	0	-75.29	0.82	0.58	5.92	2.97	1.82	22|20	42	21	1430	0.532
NSP5_C145A-Nt	Q9NUQ8	ABCF3	2|7	9	4.5	2	8|6|8|9|10|0|0|0|6|4|8|6	0	0	-32.92	0.5	0.48	0	0	0	2|5	7	3.5	709	0.858
NSP5_C145A-Nt	Q9H089	LSG1	3|4	7	3.5	2	6|3|10|10|8|0|0|0|6|8|3|5	0	0	-31.8	0.38	0.62	0	0	0	3|4	7	3.5	658	0.585
NSP5_C145A-Nt	Q8NCD3	HJURP	5|3	8	4	2	0|0|10|8|7|0|0|0|12|9|3|2	0	0	-35.91	0.39	0.52	0	0	0	3|2	5	2.5	748	0.293
NSP5_C145A-Nt	Q5T6F2	UBAP2	32|25	57	28.5	2	26|35|22|23|24|0|0|0|32|29|35|36	0	0	-90.67	0.81	0.59	6.67	4.27	1.44	17|15	32	16	1119	0.454
NSP5_C145A-Nt	Q8IWB9	TEX2	3|2	5	2.5	2	3|4|0|2|2|0|0|0|0|3|2|0	0	0	-9.93	0.75	0.32	1.17	0.74	0.16	3|2	5	2.5	1134	0.958
NSP5_C145A-Nt	Q8WU90	ZC3H15	3|5	8	4	2	9|7|10|10|12|0|0|0|6|9|6|5	0	0	-37.34	0.38	0.62	0	0	0	3|3	6	3	426	0.187
NSP5_C145A-Nt	Q9NQW6	ANLN	10|11	21	10.5	2	0|0|18|17|14|0|0|0|15|15|11|14	0	0	-46.38	0.63	0.55	1.83	1.17	3.66	9|10	19	9.5	1124	0.432
NSP5_C145A-Nt	Q9NRY5	FAM114A2	12|13	25	12.5	2	17|13|19|17|20|0|0|0|18|15|21|17	0	0	-55.58	0.62	0.62	0	0	0	9|10	19	9.5	505	0.684
NSP5_C145A-Nt	Q9P2B4	CTTNBP2NL	6|5	11	5.5	2	0|3|0|3|0|0|0|0|3|2|0|0	0.03	0.05	-4.35	1.83	0.22	4.58	5.14	13.91	3|3	6	3	639	0.698
NSP5_C145A-Nt	Q8WTW3	COG1	29|27	56	28	2	33|48|35|34|30|0|0|0|36|33|30|36	0	0	-104.87	0.7	0.6	1.75	1.28	0.27	21|20	41	20.5	980	0.809
NSP5_C145A-Nt	Q9P2N5	RBM27	3|5	8	4	2	0|0|11|12|14|0|0|0|10|15|5|4	0	0	-49.97	0.29	0.62	0	0	0	2|5	7	3.5	1060	0.76
NSP5_C145A-Nt	Q96EB1	ELP4	13|15	28	14	2	23|16|14|16|14|0|0|0|19|16|15|15	0	0	-51.18	0.72	0.56	1.67	2.82	1.19	9|9	18	9	424	0.22
NSP5_C145A-Nt	Q9NXU5	ARL15	2|2	4	2	2	0|0|2|2|3|0|0|0|0|0|0|0	0	0	-6.32	0.86	0.27	1.42	4.99	5.32	2|2	4	2	204	0.172
NSP5_C145A-Nt	Q9H0W8	SMG9	9|8	17	8.5	2	7|10|18|12|13|0|0|0|12|11|9|9	0	0	-41.2	0.59	0.54	0.08	0.11	0.08	6|6	12	6	520	0.453
NSP5_C145A-Nt	P49750	YLPM1	10|9	19	9.5	2	0|0|10|18|13|0|0|0|11|13|12|14	0	0	-41.85	0.63	0.54	1.92	0.64	0.61	7|5	12	6	2146	0.894
NSP5_C145A-Nt	Q96RQ3	MCCC1	213|181	394	197	2	206|216|42|44|49|198|245|170|159|146|138|153	0	0	-525.57	0.89	0.62	49.83	49.25	0.42	38|38	76	38	725	0.451
NSP5_C145A-Nt	Q7Z589	EMSY	12|10	22	11	2	0|0|10|8|10|0|0|0|9|10|10|10	0	0	-21.72	1.1	0.45	5.42	2.94	1.54	9|9	18	9	1322	0.496
NSP5_C145A-Nt	Q9HCS7	XAB2	214|233	447	223.5	2	108|110|117|115|114|0|0|0|208|202|157|190	0	0	-395.57	1.12	0.62	113.42	95.05	3.56	52|52	104	52	855	0.491
NSP5_C145A-Nt	Q6FI81	CIAPIN1	8|12	20	10	2	7|9|14|10|10|0|0|0|12|8|9|5	0	0	-32.18	0.83	0.5	3	6.89	3.8	7|10	17	8.5	312	0.382
NSP5_C145A-Nt	Q86X10	RALGAPB	7|5	12	6	2	10|6|6|3|6|0|0|0|7|3|0|0	0	0	-21.07	0.78	0.45	2.58	1.24	2.95	4|4	8	4	1494	0.262
NSP5_C145A-Nt	Q8WW12	PCNP	11|14	25	12.5	2	3|3|18|16|14|0|0|0|9|13|17|21	0	0	-52.32	0.67	0.55	3	12.08	2.69	8|7	15	7.5	178	0.087
NSP5_C145A-Nt	Q9NQS1	AVEN	4|2	6	3	2	5|7|7|4|3|0|0|0|5|3|6|3	0	0	-23.2	0.45	0.46	0	0	0	3|2	5	2.5	362	0.765
NSP5_C145A-Nt	P57740	NUP107	21|29	50	25	2	18|18|17|18|18|0|0|0|19|20|13|14	0	0	-37.49	1.32	0.5	12.08	9.36	3.39	17|21	38	19	925	0.569
NSP5_C145A-Nt	Q9ULL5	PRR12	6|3	9	4.5	2	0|0|4|6|6|0|0|0|3|5|3|0	0	0	-17.05	0.79	0.38	2.25	0.79	2.23	4|2	6	3	2036	0.546
NSP5_C145A-Nt	A0FGR8	ESYT2	3|0	3	1.5	2	4|4|5|6|5|0|0|0|0|3|4|0	0	0	-23.22	0.28	0.43	0	0	0	2|0	2	1	893	0.369
NSP5_C145A-Nt	Q96FJ0	STAMBPL1	28|28	56	28	2	27|34|26|21|22|0|0|0|30|24|27|23	0	0	-67.31	0.92	0.58	8.5	13.97	3.27	14|13	27	13.5	436	0.423
NSP5_C145A-Nt	Q8IWB7	WDFY1	7|7	14	7	2	6|5|10|8|8|0|0|0|11|7|7|4	0	0	-25.14	0.72	0.49	1.5	2.62	3	6|4	10	5	410	0.429
NSP5_C145A-Nt	Q8N1G0	ZNF687	5|3	8	4	2	0|0|10|9|13|0|0|0|5|4|6|8	0	0	-37.31	0.38	0.52	0	0	0	4|3	7	3.5	1237	0.62
NSP5_C145A-Nt	Q9P270	SLAIN2	19|27	46	23	2	32|18|31|26|27|0|0|0|20|22|24|23	0	0	-81.13	0.77	0.58	4.42	5.45	1.56	16|15	31	15.5	581	0.323
NSP5_C145A-Nt	Q9P266	JCAD	7|7	14	7	2	14|10|6|7|8|0|0|0|11|8|10|9	0	0	-32.75	0.6	0.52	0.08	0.04	0.07	7|6	13	6.5	1359	0.658
NSP5_C145A-Nt	Q9P260	RELCH	3|2	5	2.5	2	5|9|7|5|8|0|0|0|3|5|7|9	0	0	-31.54	0.29	0.62	0	0	0	2|2	4	2	1216	0.439
NSP5_C145A-Nt	Q8TF72	SHROOM3	18|14	32	16	2	25|10|0|5|0|0|0|0|8|13|11|16	0	0	-44.14	0.89	0.54	8.67	3.11	10.56	18|11	29	14.5	1996	0.919
NSP5_C145A-Nt	Q8TCG1	CIP2A	26|24	50	25	2	22|18|21|16|19|0|0|0|34|28|22|19	0	0	-65.03	0.89	0.57	8.42	6.67	2.16	16|13	29	14.5	905	0.653
NSP5_C145A-Nt	O00151	PDLIM1	26|24	50	25	2	17|36|20|12|14|0|0|0|28|21|33|24	0	0	-81.09	0.77	0.59	7.92	17.25	9.35	14|14	28	14	329	0.175
NSP5_C145A-Nt	P30419	NMT1	5|5	10	5	2	6|11|5|6|4|0|0|0|6|4|12|4	0	0	-28.87	0.52	0.51	0.17	0.25	0.05	5|4	9	4.5	496	0.167
NSP5_C145A-Nt	P13010	XRCC5	24|30	54	27	2	8|7|29|31|34|0|0|0|38|28|28|35	0	0	-93.69	0.76	0.59	7.17	7.02	2.12	16|18	34	17	732	0.27
NSP5_C145A-Nt	Q9Y617	PSAT1	4|4	8	4	2	3|0|10|8|9|0|0|0|7|8|4|3	0	0	-28.18	0.44	0.62	0	0	0	4|4	8	4	324	0.377
NSP5_C145A-Nt	Q8N163	CCAR2	23|32	55	27.5	2	3|4|35|35|40|0|0|0|35|32|36|34	0	0	-100.7	0.74	0.59	6.33	4.91	0.8	17|20	37	18.5	923	0.44
NSP5_C145A-Nt	P49756	RBM25	9|9	18	9	2	0|0|6|8|11|0|0|0|15|10|6|6	0	0	-30.46	0.75	0.51	3.83	3.26	3.88	5|7	12	6	843	0.383
NSP5_C145A-Nt	Q9UQR1	ZNF148	28|19	47	23.5	2	0|0|27|30|24|0|0|0|27|28|21|22	0	0	-74.73	0.83	0.57	8.58	7.74	3.35	18|13	31	15.5	794	0.451
NSP5_C145A-Nt	Q9C0C9	UBE2O	6|5	11	5.5	2	6|5|3|6|5|0|0|0|7|6|4|4	0	0	-16.1	0.87	0.41	1.67	0.93	0.71	5|4	9	4.5	1292	0.372
NSP5_C145A-Nt	Q9BPX3	NCAPG	11|7	18	9	2	13|13|9|10|12|0|0|0|16|14|10|13	0	0	-43.21	0.63	0.53	0	0	0	11|6	17	8.5	1015	0.598
NSP5_C145A-Nt	Q96T76	MMS19	8|10	18	9	2	10|4|8|9|9|0|0|0|8|10|6|8	0	0	-23.47	0.93	0.47	3	2.09	6.78	8|6	14	7	1030	0.569
NSP5_C145A-Nt	Q53T59	HS1BP3	3|0	3	1.5	2	7|6|8|5|5|0|0|0|6|6|2|6	0	0	-30.56	0.21	0.62	0	0	0	2|0	2	1	392	0.391
NSP5_C145A-Nt	Q9UGV2	NDRG3	2|2	4	2	2	3|4|6|3|5|0|0|0|5|4|2|2	0	0	-17.75	0.38	0.62	0	0	0	2|2	4	2	363	0.462
NSP5_C145A-Nt	O75420	GIGYF1	3|0	3	1.5	2	4|2|0|3|3|0|0|0|0|3|3|2	0	0	-14.46	0.45	0.32	0	0	0	3|0	3	1.5	1035	0.413
NSP5_C145A-Nt	Q9H6S3	EPS8L2	9|8	17	8.5	2	9|10|10|11|9|0|0|0|14|13|12|16	0	0	-41.19	0.59	0.54	0	0	0	9|7	16	8	715	0.292
NSP5_C145A-Nt	Q6P2H3	CEP85	4|3	7	3.5	2	4|5|11|8|5|0|0|0|5|7|4|6	0	0	-29.06	0.4	0.62	0	0	0	4|3	7	3.5	762	0.913
NSP5_C145A-Nt	Q99550	MPHOSPH9	2|0	2	1	2	4|2|4|6|9|0|0|0|4|4|0|0	0	0	-27.63	0.16	0.62	0	0	0	2|0	2	1	1031	0.65
NSP5_C145A-Nt	Q9H6S0	YTHDC2	16|18	34	17	2	45|30|15|21|29|0|0|0|23|17|27|24	0	0	-105.29	0.49	0.62	0	0	0	15|16	31	15.5	1430	0.388
NSP5_C145A-Nt	Q9H7P9	PLEKHG2	3|5	8	4	2	7|8|0|6|6|0|0|0|4|6|7|6	0	0	-23.64	0.55	0.46	0	0	0	2|3	5	2.5	1386	0.653
NSP5_C145A-Nt	Q53H96	PYCR3	8|7	15	7.5	2	6|7|2|3|3|0|0|0|6|4|8|9	0	0	-19.02	0.94	0.44	3.5	8.77	1.48	7|7	14	7	286	0.452
NSP5_C145A-Nt	Q9H2J4	PDCL3	3|3	6	3	2	0|3|7|7|5|0|0|0|5|5|3|8	0	0	-23.64	0.41	0.62	0	0	0	3|3	6	3	239	0.132
NSP5_C145A-Nt	Q6P1J9	CDC73	7|6	13	6.5	2	0|0|13|13|16|0|0|0|9|10|5|5	0	0	-43.99	0.46	0.54	0.58	0.78	0.31	6|5	11	5.5	531	0.896
NSP5_C145A-Nt	Q8IW35	CEP97	36|29	65	32.5	2	31|40|18|25|20|0|0|0|40|34|25|31	0	0	-93.75	0.86	0.59	10.5	8.7	1.01	23|17	40	20	865	0.817
NSP5_C145A-Nt	Q96JQ2	CLMN	27|29	56	28	2	29|28|15|14|19|0|0|0|26|24|34|34	0	0	-76.12	0.87	0.58	9.42	6.74	1.22	22|21	43	21.5	1002	0.264
NSP5_C145A-Nt	Q8WVV4	POF1B	23|21	44	22	2	22|20|18|19|15|0|0|0|20|21|18|22	0	0	-46.89	1.02	0.55	7.42	9.03	7.25	15|15	30	15	589	0.855
NSP5_C145A-Nt	Q96JH7	VCPIP1	9|9	18	9	2	6|5|10|10|11|0|0|0|18|8|7|5	0	0	-34.13	0.69	0.52	2.33	1.37	1.35	8|8	16	8	1222	0.503
NSP5_C145A-Nt	Q7Z5J4	RAI1	9|7	16	8	2	0|0|2|7|6|0|0|0|9|9|9|9	0	0	-22.65	0.89	0.46	3.75	1.41	2.41	8|7	15	7.5	1906	0.67
NSP5_C145A-Nt	Q9H0C8	ILKAP	6|6	12	6	2	2|0|12|10|7|0|0|0|9|13|10|11	0	0	-35.98	0.5	0.62	0	0	0	5|4	9	4.5	392	0.105
NSP5_C145A-Nt	Q9Y3Q8	TSC22D4	4|2	6	3	2	8|5|7|4|3|0|0|0|5|6|4|2	0	0	-24.54	0.43	0.47	0	0	0	4|2	6	3	395	0.171
NSP5_C145A-Nt	Q9BY44	EIF2A	20|18	38	19	2	23|24|32|27|26|0|0|0|24|23|18|16	0	0	-76.55	0.67	0.58	1.25	1.53	0.61	14|13	27	13.5	585	0.324
NSP5_C145A-Nt	Q9BX63	BRIP1	14|7	21	10.5	2	3|0|7|15|12|0|0|0|11|10|13|14	0	0	-41.87	0.75	0.51	3.42	1.96	2.63	12|7	19	9.5	1249	0.454
NSP5_C145A-Nt	Q9H0U3	MAGT1	2|0	2	1	2	0|0|0|0|0|0|0|0|0|0|0|0	0.48	0.96	-1.4	10	0.1	1	1.95	0.35	2|0	2	1	367	0.161
NSP5_C145A-Nt	Q8TEP8	CEP192	10|8	18	9	2	17|11|3|6|9|0|0|0|10|5|8|9	0	0	-34.79	0.71	0.52	2.5	0.71	0.47	9|8	17	8.5	2537	0.521
NSP5_C145A-Nt	Q8TB52	FBXO30	2|0	2	1	2	2|0|0|3|0|0|0|0|3|3|0|3	0	0	-12.95	0.33	0.32	0	0	0	2|0	2	1	745	0.886
NSP5_C145A-Nt	Q9H814	PHAX	3|3	6	3	2	0|0|11|5|3|0|0|0|3|4|0|0	0	0	-20.74	0.45	0.46	0.83	1.51	3.82	3|2	5	2.5	394	0.211
NSP5_C145A-Nt	Q96A49	SYAP1	27|18	45	22.5	2	28|29|30|21|27|0|0|0|23|23|21|26	0	0	-79.13	0.78	0.58	3.5	7.12	0.32	16|12	28	14	352	0.232
NSP5_C145A-Nt	Q5SWA1	PPP1R15B	20|11	31	15.5	2	16|12|8|5|6|0|0|0|28|21|18|21	0	0	-70.78	0.66	0.56	4.25	4.27	0.18	9|8	17	8.5	713	0.834
NSP5_C145A-Nt	Q9NUD5	ZCCHC3	3|3	6	3	2	10|7|7|6|4|0|0|0|7|7|3|5	0	0	-26.32	0.38	0.62	0	0	0	2|2	4	2	403	0.176
NSP5_C145A-Nt	Q8IUC4	RHPN2	8|5	13	6.5	2	15|15|19|15|15|0|0|0|11|10|8|7	0	0	-55.92	0.4	0.62	0	0	0	7|5	12	6	686	0.697
NSP5_C145A-Nt	Q8TD19	NEK9	27|27	54	27	2	39|25|16|17|21|0|0|0|21|15|15|25	0	0	-66.14	0.91	0.58	10.83	7.93	24.87	19|17	36	18	979	0.621
NSP5_C145A-Nt	O15260	SURF4	9|8	17	8.5	2	6|6|2|0|0|0|0|0|6|5|4|4	0	0	-10.55	1.42	0.33	5.75	15.32	0.61	5|5	10	5	269	0.142
NSP5_C145A-Nt	Q96A19	CCDC102A	8|8	16	8	2	13|9|9|9|9|0|0|0|9|11|10|10	0	0	-29.68	0.71	0.51	0.58	0.76	0.39	6|6	12	6	550	0.582
NSP5_C145A-Nt	Q9C0C2	TNKS1BP1	107|110	217	108.5	2	124|125|73|76|78|0|0|0|109|87|108|100	0	0	-266.88	0.91	0.62	35.17	14.57	9.43	59|55	114	57	1729	0.648
NSP5_C145A-Nt	Q96LD4	TRIM47	8|7	15	7.5	2	3|3|3|3|3|0|0|0|3|0|2|0	0.29	0.42	-1.68	2.5	0.17	5.83	6.55	5.12	7|7	14	7	638	0.325
NSP5_C145A-Nt	Q9H490	PIGU	2|2	4	2	2	0|0|0|0|0|0|0|0|0|0|0|0	0.96	0.96	3.11	20	0	2	3.29	0.57	2|2	4	2	435	0.174
NSP5_C145A-Nt	Q96G28	CFAP36	7|4	11	5.5	2	3|3|6|4|3|0|0|0|7|6|2|3	0	0	-17.77	0.87	0.4	2.42	5.07	19.3	5|3	8	4	342	0.272
NSP5_C145A-Nt	Q96M27	PRRC1	4|7	11	5.5	2	7|5|9|5|5|0|0|0|7|6|5|5	0	0	-22.92	0.72	0.45	1	1.61	1.79	3|4	7	3.5	445	0.224
NSP5_C145A-Nt	Q765P7	MTSS2	6|0	6	3	2	0|0|2|3|2|0|0|0|3|0|3|4	0.01	0.02	-14.46	0.9	0.25	1.58	1.52	9.92	3|0	3	1.5	747	0.213
NSP5_C145A-Nt	Q8IWE2	FAM114A1	15|13	28	14	2	19|21|17|16|18|0|0|0|20|18|19|19	0	0	-53.72	0.7	0.56	0.08	0.1	0.04	12|10	22	11	563	0.821
NSP5_C145A-Nt	Q9NZ01	TECR	7|4	11	5.5	2	0|0|0|0|0|0|0|0|2|0|0|0	0.89	0.97	1.46	8.25	0.01	5.33	12.4	0.85	7|4	11	5.5	308	0.201
NSP5_C145A-Nt	Q96M96	FGD4	14|10	24	12	2	17|15|9|12|5|0|0|0|12|9|15|15	0	0	-42.6	0.77	0.53	2.92	2.73	3.32	12|10	22	11	766	0.517
NSP5_C145A-Nt	Q5T7W7	TSTD2	16|13	29	14.5	2	19|18|19|15|15|0|0|0|17|16|15|15	0	0	-48.65	0.78	0.55	2.08	2.89	2.02	10|10	20	10	516	0.198
NSP5_C145A-Nt	Q8NI36	WDR36	32|25	57	28.5	2	27|25|55|51|46|0|0|0|40|37|34|37	0	0	-150.56	0.56	0.61	0	0	0	26|18	44	22	951	0.847
NSP5_C145A-Nt	Q8NG31	KNL1	16|25	41	20.5	2	4|5|7|14|11|0|0|0|26|28|22|25	0	0	-72.58	0.78	0.57	8.67	2.68	0.88	14|20	34	17	2316	0.664
NSP5_C145A-Nt	Q9H910	JPT2	43|39	82	41	2	18|22|22|17|19|0|0|0|50|55|22|25	0	0	-96.51	0.95	0.59	20.17	76.06	2.35	10|10	20	10	190	0.134
NSP5_C145A-Nt	Q9P0V9	SEPTIN10	2|2	4	2	2	2|2|10|7|5|0|0|0|3|3|0|3	0	0	-25.95	0.27	0.62	0	0	0	2|2	4	2	454	0.577
NSP5_C145A-Nt	Q8N0Z3	SPICE1	2|5	7	3.5	2	9|4|11|10|9|0|0|0|7|7|0|5	0	0	-37.14	0.35	0.62	0	0	0	2|5	7	3.5	855	0.685
NSP5_C145A-Nt	Q8TEV9	SMCR8	6|4	10	5	2	18|9|7|8|6|0|0|0|9|4|4|8	0	0	-40.09	0.42	0.62	0	0	0	5|4	9	4.5	937	0.302
NSP5_C145A-Nt	Q8WVJ2	NUDCD2	3|3	6	3	2	0|0|0|0|0|0|0|0|2|2|2|0	0.03	0.03	-3.65	1.5	0.23	2.5	11.41	2.2	2|2	4	2	157	0.311
NSP5_C145A-Nt	Q8WUX9	CHMP7	15|8	23	11.5	2	17|14|20|16|15|0|0|0|13|15|18|20	0	0	-61.18	0.59	0.56	0	0	0	10|8	18	9	453	0.283
NSP5_C145A-Nt	Q8WU76	SCFD2	5|7	12	6	2	9|8|13|11|13|0|0|0|9|11|9|8	0	0	-39.46	0.49	0.62	0	0	0	4|5	9	4.5	684	0.34
NSP5_C145A-Nt	Q8NEF9	SRFBP1	6|6	12	6	2	0|0|15|17|15|0|0|0|9|10|5|6	0	0	-50.78	0.38	0.62	0	0	0	6|5	11	5.5	429	0.45
NSP5_C145A-Nt	Q69YH5	CDCA2	17|21	38	19	2	2|0|26|32|27|0|0|0|25|24|20|27	0	0	-79.75	0.66	0.58	3.75	2.63	0.73	12|16	28	14	1023	0.637
NSP5_C145A-Nt	Q8IZD4	DCP1B	2|3	5	2.5	2	7|6|5|4|3|0|0|0|3|0|2|3	0	0	-20.43	0.42	0.45	0	0	0	2|3	5	2.5	617	0.432
NSP5_C145A-Nt	P46977	STT3A	4|2	6	3	2	0|0|0|0|0|0|0|0|0|0|0|0	0.98	1	3.11	30	0	3	3.05	0.53	3|2	5	2.5	705	0.153
NSP5_C145A-Nt	Q86TB9	PATL1	16|23	39	19.5	2	19|25|29|29|22|0|0|0|16|19|14|25	0	0	-77.78	0.7	0.58	3	2.79	1.08	12|17	29	14.5	770	0.639
NSP5_C145A-Nt	Q6R327	RICTOR	15|11	26	13	2	28|44|4|14|14|0|0|0|23|19|8|14	0	0	-104.2	0.41	0.6	0	0	0	15|11	26	13	1708	0.814
NSP5_C145A-Nt	O75113	N4BP1	4|0	4	2	2	8|2|8|8|6|0|0|0|6|3|2|3	0	0	-34.99	0.25	0.49	0	0	0	4|0	4	2	896	0.344
NSP5_C145A-Nt	Q68DQ2	CRYBG3	54|65	119	59.5	2	68|52|20|31|36|0|0|0|50|43|51|61	0	0	-135.63	0.99	0.6	25.17	6.07	1.48	43|49	92	46	2970	0.88
NSP5_C145A-Nt	Q8IVT2	MISP	41|39	80	40	2	29|49|32|31|39|0|0|0|42|39|43|43	0	0	-103.33	0.89	0.6	11.08	11.69	4.17	26|27	53	26.5	679	0.475
NSP5_C145A-Nt	Q6P1L5	FAM117B	5|3	8	4	2	0|7|3|3|0|0|0|0|3|4|6|5	0	0	-18.32	0.67	0.42	1.42	1.73	1.97	4|2	6	3	589	0.596
NSP5_C145A-Nt	Q8NB46	ANKRD52	16|15	31	15.5	2	14|8|10|11|15|0|0|0|14|11|15|16	0	0	-33.25	1.01	0.52	6	4	2.35	11|11	22	11	1076	0.859
NSP5_C145A-Nt	Q8N5M4	TTC9C	2|3	5	2.5	2	4|0|3|0|5|0|0|0|2|3|2|4	0	0	-13.77	0.58	0.38	0.58	2.43	0.62	2|3	5	2.5	171	0.227
NSP5_C145A-Nt	Q8NI35	PATJ	15|16	31	15.5	2	22|18|15|17|29|0|0|0|9|13|17|13	0	0	-61.53	0.67	0.57	2.75	1.09	2.55	12|8	20	10	1801	0.506
NSP5_C145A-Nt	Q6ZWJ1	STXBP4	11|11	22	11	2	9|6|10|13|13|0|0|0|16|12|10|9	0	0	-34.57	0.79	0.53	2.83	3.67	1.52	9|9	18	9	553	0.249
NSP5_C145A-Nt	Q86UE4	MTDH	11|13	24	12	2	20|15|20|21|21|0|0|0|17|12|8|11	0	0	-60.16	0.58	0.57	0	0	0	10|10	20	10	582	0.642
NSP5_C145A-Nt	Q8TCJ2	STT3B	3|3	6	3	2	0|0|0|0|0|0|0|0|0|0|0|0	0.99	0.99	4.96	30	0	3	2.6	0.23	3|3	6	3	826	0.24
NSP5_C145A-Nt	Q86UU0	BCL9L	6|4	10	5	2	0|0|4|6|3|0|0|0|3|0|0|3	0	0	-10.46	1.15	0.31	3.42	1.63	4.46	5|4	9	4.5	1499	0.468
NSP5_C145A-Nt	P51991	HNRNPA3	5|5	10	5	2	0|0|10|3|6|0|0|0|9|8|7|6	0	0	-26.14	0.56	0.5	0.92	1.74	0.47	5|5	10	5	378	0.324
NSP5_C145A-Nt	Q6ZVF9	GPRIN3	5|2	7	3.5	2	0|7|4|3|5|0|0|0|3|3|8|10	0	0	-30.13	0.42	0.49	0	0	0	4|2	6	3	776	0.614
NSP5_C145A-Nt	Q6ZRV2	FAM83H	9|8	17	8.5	2	19|11|4|5|8|0|0|0|4|5|2|8	0	0	-34.39	0.67	0.52	3	1.82	1.29	8|7	15	7.5	1179	0.371
NSP5_C145A-Nt	Q6P158	DHX57	5|7	12	6	2	14|9|7|7|9|0|0|0|9|4|6|5	0	0	-32.76	0.56	0.51	0.17	0.09	0.06	3|7	10	5	1386	0.752
NSP5_C145A-Nt	Q8TA86	RP9	7|5	12	6	2	0|0|16|10|11|0|0|0|10|10|7|6	0	0	-39.46	0.49	0.53	0.17	0.55	0.18	4|5	9	4.5	221	0.12
NSP5_C145A-Nt	Q08AD1	CAMSAP2	9|6	15	7.5	2	15|17|8|11|10|0|0|0|14|13|8|8	0	0	-49.41	0.49	0.55	0	0	0	7|5	12	6	1478	0.493
NSP5_C145A-Nt	Q86X53	ERICH1	3|3	6	3	2	0|0|3|3|4|0|0|0|2|0|4|2	0	0	-9.58	0.82	0.33	1.5	2.43	3.25	2|2	4	2	443	0.198
NSP5_C145A-Nt	Q71U36	TUBA1A	30|29	59	29.5	2	39|0|0|0|0|0|0|0|31|38|26|0	0	0	-86.34	0.82	0.59	18.33	29.12	2.67	16|15	31	15.5	451	0.465
NSP5_C145A-Nt	P25054	APC	18|15	33	16.5	2	28|28|6|12|15|0|0|0|11|12|13|14	0	0	-63.8	0.7	0.57	4.92	1.24	0.74	14|11	25	12.5	2843
NSP5_C145A-Nt	P10275	AR	5|5	10	5	2	2|0|2|0|0|0|0|0|3|5|3|4	0	0	-7.8	1.25	0.3	3.42	2.66	7.72	4|4	8	4	920	0.375
NSP5_C145A-Nt	P04150	NR3C1	47|41	88	44	2	31|32|30|32|30|0|0|0|39|38|33|38	0	0	-76.62	1.15	0.58	18.75	17.29	5.79	25|26	51	25.5	777	0.63
NSP5_C145A-Nt	P05783	KRT18	204|235	439	219.5	2	227|203|176|133|142|0|8|0|189|169|144|165	0	0	-432.08	1.06	0.62	89.83	149.68	8.15	32|39	71	35.5	430	0.623
NSP5_C145A-Nt	P13645	KRT10	47|18	65	32.5	2	23|10|16|92|242|139|87|76|70|43|59|29	0	0	-625.29	0.21	0.62	0	0	0	24|12	36	18	584	0.566
NSP5_C145A-Nt	P08727	KRT19	17|21	38	19	2	25|24|22|21|24|37|0|13|13|14|22|17	0	0	-79.53	0.66	0.58	0	0	0	7|8	15	7.5	400	0.622
NSP5_C145A-Nt	P35527	KRT9	9|22	31	15.5	2	20|3|24|30|176|34|94|59|20|91|41|64	0	0	-494.8	0.13	0.62	0	0	0	7|12	19	9.5	623	0.596
NSP5_C145A-Nt	P35240	NF2	14|19	33	16.5	2	18|17|22|24|17|0|0|0|21|15|20|19	0	0	-60.86	0.74	0.56	2.08	2.5	1.38	11|13	24	12	595	0.443
NSP5_C145A-Nt	P05165	PCCA	207|209	416	208	2	214|208|142|106|99|396|299|235|181|164|163|188	0	0	#NAME?	0.67	0.62	8.42	8.29	0.09	55|55	110	55	728	0.336
NSP5_C145A-Nt	P43034	PAFAH1B1	6|7	13	6.5	2	0|0|2|0|0|0|0|0|2|3|0|3	0.26	0.37	-1.88	2.44	0.17	5.67	9.91	0.62	5|5	10	5	410	0.196
NSP5_C145A-Nt	Q15149	PLEC	128|125	253	126.5	2	133|121|25|49|46|0|0|0|55|55|86|85	0	0	-218.79	1.12	0.62	71.92	11.27	19.75	101|97	198	99	4574	0.9
NSP5_C145A-Nt	P54277	PMS1	50|49	99	49.5	2	18|14|58|53|55|0|0|0|61|51|47|64	0	0	-145.97	0.81	0.61	14.42	11.09	2.69	34|34	68	34	932	0.682
NSP5_C145A-Nt	P00390	GSR	5|3	8	4	2	4|2|4|3|2|0|0|0|4|3|0|0	0	0	-10.72	1	0.31	2.17	2.98	0.38	5|3	8	4	522	0.229
NSP5_C145A-Nt	P23526	AHCY	35|30	65	32.5	2	25|31|13|30|17|0|3|0|30|32|29|25	0	0	-66.72	1.05	0.57	12.92	21.43	2.71	17|15	32	16	432	0.259
NSP5_C145A-Nt	P00352	ALDH1A1	37|37	74	37	2	33|40|24|24|25|9|26|3|37|31|34|34	0	0	-77.72	1	0.59	10.33	14.77	0.5	22|21	43	21.5	501	0.878
NSP5_C145A-Nt	P30838	ALDH3A1	13|17	30	15	2	21|23|14|11|13|0|0|0|16|16|16|17	0	0	-55.01	0.74	0.56	2.75	4.35	0.49	12|12	24	12	453	0.145
NSP5_C145A-Nt	Q07973	CYP24A1	4|8	12	6	2	15|15|2|0|0|0|0|0|2|0|0|0	0	0	-34.26	0.56	0.5	3.17	4.42	0.35	4|7	11	5.5	514	0.363
NSP5_C145A-Nt	P22102	GART	5|7	12	6	2	7|5|9|13|11|0|0|0|10|11|11|10	0	0	-36.77	0.51	0.62	0	0	0	5|6	11	5.5	1010	0.724
NSP5_C145A-Nt	P39023	RPL3	38|35	73	36.5	2	13|17|3|3|0|0|5|0|26|22|19|24	0	0	-35.04	1.52	0.52	25.5	45.34	0.66	16|17	33	16.5	403	0.114
NSP5_C145A-Nt	P23396	RPS3	11|9	20	10	2	2|0|0|0|0|0|5|0|4|3|4|2	0.17	0.3	-3.38	2.31	0.19	8.33	24.56	0.55	7|7	14	7	243	0.211
NSP5_C145A-Nt	Q9ULD2	MTUS1	170|185	355	177.5	2	168|207|64|50|85|0|0|0|158|138|148|163	0	0	-386.14	0.99	0.62	79.08	44.61	3.26	74|77	151	75.5	1270	0.736
NSP5_C145A-Nt	Q8N4X5	AFAP1L2	8|10	18	9	2	6|6|5|11|6|0|0|0|13|12|12|8	0	0	-33.47	0.73	0.51	2.42	2.12	4.65	8|9	17	8.5	818	0.633
NSP5_C145A-Nt	Q01780	EXOSC10	48|44	92	46	2	3|3|54|53|61|0|0|0|66|65|53|57	0	0	-165.86	0.72	0.61	11.42	9.25	1.46	31|30	61	30.5	885	0.794
NSP5_C145A-Nt	Q9UK76	JPT1	10|12	22	11	2	12|10|18|15|13|0|0|0|12|14|9|9	0	0	-42.6	0.7	0.54	1.67	6.61	3.94	5|4	9	4.5	181	0.544
NSP5_C145A-Nt	Q6WKZ4	RAB11FIP1	11|8	19	9.5	2	10|11|18|15|16|0|0|0|11|8|16|8	0	0	-50.43	0.57	0.55	0.08	0.04	0.07	9|6	15	7.5	1283	0.895
NSP5_C145A-Nt	Q7L804	RAB11FIP2	5|0	5	2.5	2	6|6|14|12|13|0|0|0|6|0|8|5	0	0	-57.25	0.19	0.62	0	0	0	4|0	4	2	512	0.953
NSP5_C145A-Nt	Q6N043	ZNF280D	2|5	7	3.5	2	0|0|0|5|3|0|0|0|4|3|3|0	0	0	-12.43	0.88	0.31	2	1.48	2.89	2|4	6	3	966	0.551
NSP5_C145A-Nt	Q9UKJ3	GPATCH8	3|2	5	2.5	2	0|0|0|3|0|0|0|0|4|3|4|3	0	0	-11.21	0.68	0.34	1.08	0.52	1.21	3|2	5	2.5	1502	0.531
NSP5_C145A-Nt	O14639	ABLIM1	13|10	23	11.5	2	12|9|9|5|6|0|0|0|0|5|5|10	0	0	-22.9	1.11	0.45	6.42	6.41	10.01	11|8	19	9.5	718	0.413
NSP5_C145A-Nt	Q6STE5	SMARCD3	22|22	44	22	2	3|3|26|24|25|0|0|0|28|22|25|26	0	0	-63.37	0.82	0.57	6.83	10.13	1.66	16|15	31	15.5	483	0.274
NSP5_C145A-Nt	Q96D09	GPRASP2	2|2	4	2	2	4|4|0|3|0|0|0|0|2|3|2|2	0	0	-11.21	0.55	0.36	0.33	0.28	0.44	2|2	4	2	838	0.475
NSP5_C145A-Nt	P14866	HNRNPL	3|6	9	4.5	2	0|0|5|4|5|0|0|0|5|6|2|0	0	0	-15.75	0.84	0.36	2.25	3.54	1.13	3|5	8	4	456	0.286
NSP5_C145A-Nt	Q6UWE0	LRSAM1	9|12	21	10.5	2	16|14|11|8|11|0|0|0|14|13|14|13	0	0	-40.6	0.72	0.53	1	0.99	0.83	8|10	18	9	723	0.267
NSP5_C145A-Nt	Q71DI3	H3C15	3|4	7	3.5	2	2|0|2|3|4|23|7|0|5|3|0|0	0	0	-40.57	0.3	0.62	0	0	0	3|3	6	3	136	0.323
NSP5_C145A-Nt	P63165	SUMO1	5|4	9	4.5	2	0|3|2|3|3|0|0|0|3|4|4|4	0	0	-8.96	1.12	0.31	2.33	16.53	4	3|3	6	3	101	0.1
NSP5_C145A-Nt	O75717	WDHD1	4|6	10	5	2	0|0|16|15|13|0|0|0|11|9|7|6	0	0	-51.51	0.34	0.62	0	0	0	4|4	8	4	1129	0.359
NSP5_C145A-Nt	Q13492	PICALM	11|13	24	12	2	20|29|17|19|13|0|0|0|16|11|11|11	0	0	-68.06	0.53	0.57	0	0	0	10|10	20	10	610	0.497
NSP5_C145A-Nt	Q5HYK7	SH3D19	8|7	15	7.5	2	6|11|5|8|6|0|0|0|8|3|5|6	0	0	-22.65	0.83	0.47	2.67	2.42	26	6|7	13	6.5	790	0.945
NSP5_C145A-Nt	Q16181	SEPTIN7	7|7	14	7	2	9|13|14|11|11|0|0|0|11|10|12|9	0	0	-37.92	0.54	0.62	0	0	0	7|5	12	6	436	0.189
NSP5_C145A-Nt	P51114	FXR1	5|5	10	5	2	8|4|3|4|3|0|0|0|5|3|3|2	0	0	-13.72	0.88	0.39	2.08	2.4	0.47	5|3	8	4	621	0.515
NSP5_C145A-Nt	Q9UJU6	DBNL	12|19	31	15.5	2	18|25|18|15|11|0|0|0|16|20|21|17	0	0	-63.41	0.7	0.56	2.08	3.47	1.94	10|11	21	10.5	430	0.258
NSP5_C145A-Nt	Q14966	ZNF638	22|23	45	22.5	2	0|0|21|31|28|0|0|0|38|30|31|29	0	0	-88.42	0.67	0.59	5.17	1.87	0.94	20|19	39	19.5	1978	0.813
NSP5_C145A-Nt	Q16594	TAF9	3|3	6	3	2	0|0|12|7|7|0|0|0|8|7|6|0	0	0	-30.39	0.33	0.62	0	0	0	3|3	6	3	264	0.273
NSP5_C145A-Nt	A1X283	SH3PXD2B	8|10	18	9	2	13|15|10|14|15|0|0|0|11|12|10|12	0	0	-42.51	0.61	0.54	0	0	0	8|8	16	8	911	0.394
NSP5_C145A-Nt	Q14671	PUM1	5|9	14	7	2	17|11|12|12|13|0|0|0|10|6|7|8	0	0	-46.26	0.5	0.54	0	0	0	3|6	9	4.5	1186	0.36
NSP5_C145A-Nt	P84077	ARF1	5|4	9	4.5	2	3|0|4|2|3|0|0|0|3|3|4|0	0	0	-8.07	1.23	0.29	2.67	10.57	0.37	4|3	7	3.5	181	0.132
NSP5_C145A-Nt	Q8N4C8	MINK1	9|7	16	8	2	16|15|14|13|14|0|0|0|10|8|12|11	0	0	-45.83	0.53	0.62	0	0	0	7|7	14	7	1312	0.51
NSP5_C145A-Nt	O95819	MAP4K4	6|4	10	5	2	0|0|0|0|0|0|0|0|0|0|0|0	1	1	6.7	50	0	5	2.89	6.84	6|4	10	5	1239	0.543
NSP5_C145A-Nt	Q92879	CELF1	9|7	16	8	2	3|0|5|2|3|0|0|0|6|7|4|2	0	0	-11.98	1.33	0.33	5.33	7.86	2.43	8|5	13	6.5	486	0.245
NSP5_C145A-Nt	Q13625	TP53BP2	14|10	24	12	2	14|15|12|17|16|0|0|0|20|22|11|18	0	0	-59.55	0.6	0.56	0	0	0	12|10	22	11	1134	0.782
NSP5_C145A-Nt	Q27J81	INF2	24|22	46	23	2	28|37|14|15|23|0|0|0|22|22|28|30	0	0	-82.06	0.73	0.59	4.75	2.74	0.64	13|15	28	14	1240	0.555
NSP5_C145A-Nt	P85037	FOXK1	4|3	7	3.5	2	0|0|10|14|8|0|0|0|5|5|6|0	0	0	-37.34	0.33	0.62	0	0	0	3|3	6	3	733	0.258
NSP5_C145A-Nt	Q99613	EIF3C	18|20	38	19	2	21|27|20|23|19|0|0|0|25|27|23|25	0	0	-68.87	0.72	0.58	1.5	1.18	0.6	15|17	32	16	913	0.397
NSP5_C145A-Nt	Q96T51	RUFY1	29|28	57	28.5	2	23|31|30|28|31|0|0|0|28|25|29|35	0	0	-74.51	0.88	0.58	6.83	8.16	13.01	19|19	38	19	600	0.777
NSP5_C145A-Nt	Q8IX04	UEVLD	4|5	9	4.5	2	6|5|9|7|9|0|0|0|10|8|3|2	0	0	-29.53	0.48	0.51	0	0	0	4|5	9	4.5	471	0.699
NSP5_C145A-Nt	P20810	CAST	30|26	56	28	2	28|38|25|21|26|0|0|0|25|25|33|36	0	0	-90.18	0.79	0.59	6.58	6.29	4.77	21|16	37	18.5	750	0.317
NSP5_C145A-Nt	Q9BV36	MLPH	13|13	26	13	2	24|17|18|18|12|0|0|0|16|19|13|16	0	0	-55.01	0.64	0.56	0.25	0.31	0.19	11|11	22	11	572	0.379
NSP5_C145A-Nt	Q9NSV4	DIAPH3	5|7	12	6	2	7|6|9|12|14|0|0|0|11|9|8|10	0	0	-39.46	0.49	0.62	0	0	0	4|4	8	4	1193	0.429
NSP5_C145A-Nt	O95487	SEC24B	12|8	20	10	2	14|6|13|16|14|0|0|0|6|7|9|5	0	0	-42.51	0.68	0.53	2.5	1.45	0.14	8|7	15	7.5	1233	0.728
NSP5_C145A-Nt	O95486	SEC24A	4|6	10	5	2	4|2|5|7|7|0|0|0|3|4|4|2	0	0	-17.77	0.79	0.41	1.83	1.2	0.17	4|5	9	4.5	1093	0.728
NSP5_C145A-Nt	Q8IYB5	SMAP1	4|3	7	3.5	2	7|8|6|3|4|0|0|0|5|5|5|3	0	0	-22.28	0.5	0.47	0	0	0	4|3	7	3.5	440	0.449
NSP5_C145A-Nt	Q13620	CUL4B	9|9	18	9	2	6|7|12|9|12|0|0|0|20|16|7|9	0	0	-45.69	0.56	0.55	0.83	0.66	0.71	6|7	13	6.5	895	0.64
NSP5_C145A-Nt	Q8IWI9	MGA	33|30	63	31.5	2	10|5|27|30|27|0|0|0|35|49|44|44	0	0	-121.11	0.69	0.6	8.92	2.09	0.35	28|22	50	25	3065	0.852
NSP5_C145A-Nt	P49023	PXN	17|19	36	18	2	17|21|14|12|13|0|0|0|26|25|20|18	0	0	-61.81	0.75	0.57	4.17	5.06	1.63	14|13	27	13.5	591	0.47
NSP5_C145A-Nt	Q6YHU6	THADA	107|98	205	102.5	2	142|145|37|50|50|0|0|0|102|91|73|85	0	0	-319.03	0.79	0.62	37.92	13.91	2.36	65|60	125	62.5	1953	0.778
NSP5_C145A-Nt	P30046	DDT	6|6	12	6	2	5|5|3|3|4|0|0|0|6|4|6|4	0	0	-12.25	1.06	0.37	2.67	16.21	3.58	5|4	9	4.5	118	0.07
NSP5_C145A-Nt	Q9Y2X7	GIT1	12|12	24	12	2	9|6|7|9|4|0|0|0|8|7|3|5	0	0	-14.19	1.38	0.4	7.17	6.67	25.96	10|10	20	10	770	0.666
NSP5_C145A-Nt	Q14161	GIT2	3|4	7	3.5	2	2|3|3|8|0|0|0|0|9|9|4|2	0	0	-29.06	0.4	0.5	0.17	0.18	0.28	3|4	7	3.5	681	0.745
NSP5_C145A-Nt	O60716	CTNND1	31|30	61	30.5	2	36|32|32|26|35|0|0|0|33|36|35|30	0	0	-83.52	0.86	0.59	5.92	4.38	1.37	24|23	47	23.5	968	0.568
NSP5_C145A-Nt	Q12979	ABR	24|22	46	23	2	16|15|13|15|15|0|0|0|24|18|14|13	0	0	-37.24	1.19	0.53	11.08	9.66	4.8	17|15	32	16	822	0.255
NSP5_C145A-Nt	Q16881	TXNRD1	36|36	72	36	2	29|30|10|6|8|0|0|0|43|42|28|39	0	0	-94.71	0.87	0.59	16.42	18.13	2.76	23|21	44	22	649	0.505
NSP5_C145A-Nt	P68133	ACTA1	6|7	13	6.5	2	6|0|0|0|11|0|0|2|6|5|0|0	0	0	-19.41	0.85	0.44	4	7.6	0.56	5|4	9	4.5	377	0.438
NSP5_C145A-Nt	P60709	ACTB	8|0	8	4	2	6|6|16|11|17|36|11|0|8|0|7|8	0	0	-101.19	0.17	0.62	0	0	0	6|0	6	3	375	0.438
NSP5_C145A-Nt	P52597	HNRNPF	25|33	58	29	2	6|6|30|21|28|0|0|0|29|25|21|23	0	0	-67.12	1	0.57	13.25	22.88	4.39	10|10	20	10	415	0.46
NSP5_C145A-Nt	P45974	USP5	23|26	49	24.5	2	15|21|24|20|23|0|0|0|19|22|21|20	0	0	-48.68	1.07	0.55	9.08	7.58	5.66	14|19	33	16.5	858	0.901
NSP5_C145A-Nt	A8CG34	POM121C	7|5	12	6	2	0|2|2|3|0|0|0|0|5|5|3|3	0	0	-9	1.38	0.28	4.08	2.96	0.96	6|4	10	5	987	0.811
NSP5_C145A-Nt	Q9HBD1	RC3H2	2|2	4	2	2	6|3|0|0|0|0|0|0|0|0|0|0	0	0	-8.19	0.67	0.3	1.25	0.75	1.41	2|2	4	2	1191	0.632
NSP5_C145A-Nt	P25789	PSMA4	6|7	13	6.5	2	5|4|11|7|4|0|0|0|14|9|7|8	0	0	-33.33	0.57	0.52	0.75	2.06	0.56	6|5	11	5.5	261
NSP5_C145A-Nt	Q6Y7W6	GIGYF2	79|71	150	75	2	91|85|31|39|47|0|0|0|68|75|67|79	0	0	-198.62	0.88	0.61	26.5	14.62	2.2	41|41	82	41	1299	0.51
NSP5_C145A-Nt	Q01518	CAP1	8|7	15	7.5	2	8|9|3|4|3|0|0|0|9|7|7|5	0	0	-21.41	0.87	0.46	2.92	4.4	1.23	5|5	10	5	475	0.61
NSP5_C145A-Nt	P21333	FLNA	491|529	1020	510	2	622|654|381|328|452|0|0|0|503|441|474|542	0	0	#NAME?	0.84	0.62	143.58	38.86	4.82	146|150	296	148	2647	0.702
NSP5_C145A-Nt	O75369	FLNB	217|213	430	215	2	279|286|119|140|157|0|0|0|217|197|211|238	0	0	-640.52	0.8	0.62	61.33	16.69	7.89	113|107	220	110	2633	0.662
NSP5_C145A-Nt	P15311	EZR	75|86	161	80.5	2	72|96|68|61|76|0|0|0|72|78|79|75	0	0	-189.83	0.95	0.61	24.08	29.44	3.19	35|37	72	36	586	0.269
NSP5_C145A-Nt	P26038	MSN	26|27	53	26.5	2	26|33|26|30|31|0|2|0|25|26|25|30	0	0	-74.03	0.85	0.58	5.33	6.62	0.45	14|14	28	14	577
NSP5_C145A-Nt	Q9UPQ0	LIMCH1	113|118	231	115.5	2	131|128|54|58|62|0|0|0|90|91|108|124	0	0	-287.77	0.9	0.62	45	30.5	14.9	56|59	115	57.5	1057	0.336
NSP5_C145A-Nt	Q9UK61	TASOR	10|7	17	8.5	2	0|0|7|15|12|0|0|0|16|15|15|15	0	0	-47.19	0.55	0.54	0.58	0.27	0.13	7|6	13	6.5	1512	0.585
NSP5_C145A-Nt	Q9UHD8	SEPTIN9	49|51	100	50	2	46|62|66|49|61|0|0|0|56|56|54|52	0	0	-153.4	0.79	0.61	8.17	9.99	5.03	28|29	57	28.5	586	0.886
NSP5_C145A-Nt	Q9UHB6	LIMA1	3|0	3	1.5	2	3|2|0|8|3|0|0|0|5|3|0|0	0	0	-23.22	0.28	0.43	0	0	0	3|0	3	1.5	760	0.72
NSP5_C145A-Nt	O15523	DDX3Y	54|54	108	54	2	53|60|55|48|45|0|0|0|49|52|56|55	0	0	-123.59	0.95	0.6	14.58	15.83	1.68	30|28	58	29	660	0.394
NSP5_C145A-Nt	O00571	DDX3X	63|64	127	63.5	2	59|66|67|56|55|0|0|0|57|60|60|65	0	0	-142.2	0.96	0.61	18.08	19.6	1.87	29|31	60	30	661	0.637
NSP5_C145A-Nt	Q8NI08	NCOA7	11|13	24	12	2	21|18|17|18|21|0|0|0|21|21|23|22	0	0	-65.44	0.55	0.62	0	0	0	10|8	18	9	931	0.388
NSP5_C145A-Nt	A0MZ66	SHTN1	47|40	87	43.5	2	46|42|50|36|39|0|0|0|51|56|42|56	0	0	-136.27	0.8	0.6	8.67	9.84	1.34	28|25	53	26.5	631	0.17
NSP5_C145A-Nt	O60443	GSDME	9|11	20	10	2	15|12|11|12|9|0|0|0|11|13|7|13	0	0	-36.76	0.73	0.52	1.42	2.05	2.07	6|7	13	6.5	496	0.335
NSP5_C145A-Nt	P15170	GSPT1	83|91	174	87	2	81|95|73|52|59|0|0|0|75|84|73|85	0	0	-190.81	0.99	0.61	30.58	34.45	3.43	34|33	67	33.5	636	0.108
NSP5_C145A-Nt	Q8IYD1	GSPT2	59|62	121	60.5	2	52|60|50|32|42|0|0|0|45|54|53|52	0	0	-111.62	1.09	0.6	23.83	27.19	3.7	28|27	55	27.5	628	0.127
NSP5_C145A-Nt	P29692	EEF1D	19|17	36	18	2	18|23|25|23|22|0|0|0|21|16|22|25	0	0	-63.03	0.74	0.57	1.75	1.94	0.89	7|8	15	7.5	647	0.277
NSP5_C145A-Nt	Q9Y6I3	EPN1	4|3	7	3.5	2	0|3|6|3|3|0|0|0|3|0|3|3	0	0	-10.69	0.88	0.33	1.5	1.62	3.12	4|3	7	3.5	662	0.559
NSP5_C145A-Nt	Q07866	KLC1	21|21	42	21	2	20|34|22|31|26|0|0|0|28|27|22|24	0	0	-81.31	0.68	0.59	1.5	1.74	0.44	18|16	34	17	618	0.762
NSP5_C145A-Nt	P46937	YAP1	22|23	45	22.5	2	12|13|32|27|22|0|0|0|22|20|25|22	0	0	-68.24	0.8	0.58	6.25	8.89	6.37	16|14	30	15	504	0.331
NSP5_C145A-Nt	O43795	MYO1B	14|8	22	11	2	14|13|14|13|15|0|0|0|7|10|10|13	0	0	-41.2	0.77	0.52	1.92	1.21	1.16	11|8	19	9.5	1136	0.524
NSP5_C145A-Nt	P28290	ITPRID2	23|29	52	26	2	32|35|21|28|26|0|0|0|22|28|23|24	0	0	-80.31	0.82	0.58	6.08	3.46	0.85	19|21	40	20	1259	0.751
NSP5_C145A-Nt	Q4KWH8	PLCH1	5|6	11	5.5	2	4|4|0|0|3|0|0|0|4|3|9|7	0	0	-17.33	0.82	0.42	2.67	1.13	1.66	5|5	10	5	1693	0.858
NSP5_C145A-Nt	P50542	PEX5	5|5	10	5	2	6|10|5|5|10|0|0|0|11|8|8|5	0	0	-31.37	0.48	0.62	0	0	0	5|4	9	4.5	631	0.324
NSP5_C145A-Nt	Q9UKY7	CDV3	5|6	11	5.5	2	5|0|13|9|7|0|0|0|7|4|2|3	0	0	-28.8	0.57	0.5	1.33	4.47	2.81	4|5	9	4.5	213	0.767
NSP5_C145A-Nt	Q9H6S1	AZI2	7|11	18	9	2	4|3|12|6|7|0|0|0|6|6|2|0	0	0	-20.23	1.08	0.41	5.17	15.24	16.43	4|6	10	5	243	0.919
NSP5_C145A-Nt	Q8NHV4	NEDD1	9|5	14	7	2	5|6|10|7|5|0|0|0|5|2|0|0	0	0	-21.04	0.91	0.42	3.67	3.94	0.65	4|3	7	3.5	667	0.165
NSP5_C145A-Nt	P52594	AGFG1	84|82	166	83	2	110|114|96|74|81|0|0|0|107|109|74|81	0	0	-277.03	0.75	0.62	12.5	15.34	1.3	21|20	41	20.5	584	0.336
NSP5_C145A-Nt	Q13428	TCOF1	17|18	35	17.5	2	2|0|18|29|26|0|0|0|26|34|17|22	0	0	-83.66	0.59	0.59	3	1.44	0.92	10|13	23	11.5	1488	0.864
NSP5_C145A-Nt	Q3V6T2	CCDC88A	12|13	25	12.5	2	27|34|0|9|6|0|0|0|18|9|18|18	0	0	-80.35	0.47	0.59	0.92	0.35	0.27	12|12	24	12	1870	0.627
NSP5_C145A-Nt	Q8WXG6	MADD	11|11	22	11	2	16|11|10|15|14|0|0|0|8|6|11|9	0	0	-38.28	0.73	0.54	2.67	1.24	2.46	10|9	19	9.5	1544	0.866
NSP5_C145A-Nt	Q9H425	C1orf198	3|4	7	3.5	2	0|0|13|6|6|0|0|0|5|4|5|4	0	0	-27.47	0.42	0.5	0	0	0	3|3	6	3	289	0.337
NSP5_C145A-Nt	Q32MZ4	LRRFIP1	10|8	18	9	2	10|9|15|18|15|0|0|0|13|9|10|9	0	0	-47.77	0.56	0.55	0	0	0	9|7	16	8	808	0.318
NSP5_C145A-Nt	Q8WY36	BBX	8|8	16	8	2	0|0|14|12|15|0|0|0|21|15|12|19	0	0	-57.13	0.44	0.62	0	0	0	8|7	15	7.5	941	0.473
NSP5_C145A-Nt	Q9HAU0	PLEKHA5	9|10	19	9.5	2	18|17|8|11|7|0|0|0|7|8|15|8	0	0	-48.38	0.57	0.55	1.25	0.76	4.81	9|7	16	8	1174	0.65
NSP5_C145A-Nt	O14974	PPP1R12A	22|25	47	23.5	2	28|40|29|26|28|0|0|0|32|27|28|28	0	0	-89.7	0.7	0.59	1.33	0.93	1.01	16|19	35	17.5	1030	0.362
NSP5_C145A-Nt	Q9BY89	KIAA1671	44|48	92	46	2	54|67|13|28|23|0|0|0|29|37|48|53	0	0	-143.25	0.79	0.61	16.67	6.61	3.5	35|41	76	38	1806	0.769
NSP5_C145A-Nt	Q9Y450	HBS1L	2|4	6	3	2	4|0|7|9|7|0|0|0|3|2|3|6	0	0	-27.35	0.39	0.48	0	0	0	2|3	5	2.5	632	0.768
NSP5_C145A-Nt	Q15233	NONO	31|38	69	34.5	2	11|9|60|41|46|0|0|0|35|31|32|28	0	0	-131.86	0.7	0.6	10.08	15.33	2.29	15|16	31	15.5	471	0.507
NSP5_C145A-Nt	P16949	STMN1	5|7	12	6	2	7|3|10|7|6|0|0|0|5|5|2|3	0	0	-22.31	0.75	0.45	2	8.24	14.86	3|3	6	3	174	0.546
NSP5_C145A-Nt	Q9P0K7	RAI14	11|23	34	17	2	44|44|12|15|14|0|0|0|21|21|17|14	0	0	-123.54	0.47	0.6	0.17	0.12	0.24	11|17	28	14	980	0.682
NSP5_C145A-Nt	Q96I25	RBM17	4|5	9	4.5	2	0|0|9|13|11|0|0|0|6|8|3|4	0	0	-36.28	0.41	0.53	0	0	0	3|3	6	3	401	0.635
NSP5_C145A-Nt	P47736	RAP1GAP	22|20	42	21	2	24|24|16|12|11|0|0|0|18|15|15|22	0	0	-54.37	0.9	0.56	7.92	8.33	6.64	15|19	34	17	681	0.799
NSP5_C145A-Nt	Q96N66	MBOAT7	4|6	10	5	2	0|2|0|0|0|0|0|0|0|0|0|0	0.88	0.95	1.41	7.5	0.01	4.83	8.67	0.51	3|3	6	3	399	0.287
NSP5_C145A-Nt	Q8TC07	TBC1D15	16|16	32	16	2	15|21|16|14|16|0|0|0|20|16|14|14	0	0	-44.88	0.84	0.55	3.83	4.07	4.18	14|13	27	13.5	674	0.661
NSP5_C145A-Nt	Q6PJT7	ZC3H14	24|19	43	21.5	2	0|0|22|22|24|0|0|0|22|21|19|24	0	0	-55.96	0.92	0.56	8.67	8.45	1.89	11|15	26	13	735	0.418
NSP5_C145A-Nt	P78347	GTF2I	39|41	80	40	2	5|6|37|43|47|0|0|0|48|56|53|47	0	0	-130.47	0.76	0.6	11.5	8.44	1.67	28|29	57	28.5	976	0.304
NSP5_C145A-Nt	Q96H55	MYO19	8|5	13	6.5	2	7|9|6|9|11|0|0|0|7|9|3|6	0	0	-28.73	0.67	0.49	0.92	0.68	0.37	5|4	9	4.5	970	0.493
NSP5_C145A-Nt	O60664	PLIN3	34|31	65	32.5	2	28|25|44|30|28|0|0|0|35|33|27|24	0	0	-88.01	0.87	0.59	9.67	16	7.28	15|15	30	15	433	0.473
NSP5_C145A-Nt	Q9NUL3	STAU2	19|14	33	16.5	2	17|26|29|22|21|0|0|0|18|16|20|15	0	0	-73.87	0.64	0.58	1.17	1.47	0.27	10|11	21	10.5	570	0.38
NSP5_C145A-Nt	Q8TEU7	RAPGEF6	13|13	26	13	2	16|20|8|14|10|0|0|0|12|12|8|9	0	0	-41.16	0.78	0.54	3.92	1.75	1.4	11|9	20	10	1609	0.511
NSP5_C145A-Nt	Q9UKV3	ACIN1	29|24	53	26.5	2	0|3|14|14|17|0|0|0|30|28|31|31	0	0	-74.84	0.86	0.58	12.5	6.88	3.87	19|18	37	18.5	1301	0.488
NSP5_C145A-Nt	P00338	LDHA	15|16	31	15.5	2	17|14|10|8|6|0|7|0|15|16|12|10	0	0	-35.57	0.97	0.53	5.92	11.75	0.36	10|10	20	10	361	0.297
NSP5_C145A-Nt	P07195	LDHB	12|12	24	12	2	8|11|6|5|8|0|6|0|12|9|6|8	0	0	-21.13	1.12	0.47	5.42	11.63	0.42	8|10	18	9	334	0.339
NSP5_C145A-Nt	Q8WX93	PALLD	33|35	68	34	2	33|30|26|32|30|0|0|0|31|32|30|30	0	0	-67.08	1.05	0.58	11.17	11.91	3.93	16|18	34	17	672	0.66
NSP5_C145A-Nt	Q9BVJ6	UTP14A	9|7	16	8	2	0|0|25|25|22|0|0|0|24|15|16|14	0	0	-85.67	0.32	0.62	0	0	0	6|5	11	5.5	771	0.249
NSP5_C145A-Nt	Q93052	LPP	24|33	57	28.5	2	32|27|30|27|25|0|0|0|20|26|24|29	0	0	-73.63	0.94	0.57	8.5	9.95	10.52	15|17	32	16	612	0.373
NSP5_C145A-Nt	A3KN83	SBNO1	47|45	92	46	2	2|0|42|60|57|0|0|0|59|53|51|43	0	0	-143.97	0.78	0.61	15.42	7.93	3.21	33|33	66	33	1393	0.585
NSP5_C145A-Nt	Q9HCK8	CHD8	2|5	7	3.5	2	0|0|0|4|0|0|0|0|0|3|2|0	0.01	0.01	-8.62	1.17	0.25	2.75	0.76	0.79	2|5	7	3.5	2581	0.896
NSP5_C145A-Nt	Q3L8U1	CHD9	10|0	10	5	2	0|0|0|0|4|0|0|0|0|0|5|3	0.13	0.26	-17.33	1.25	0.19	4	0.99	2.45	2|0	2	1	2881	0.795
NSP5_C145A-Nt	O75044	SRGAP2	4|6	10	5	2	5|0|4|2|3|0|0|0|5|6|7|8	0	0	-20.3	0.71	0.44	1.67	1.12	2.86	3|3	6	3	1070	0.874
NSP5_C145A-Nt	P56945	BCAR1	9|7	16	8	2	12|11|9|10|11|0|0|0|8|9|5|8	0	0	-31.46	0.71	0.51	1.08	0.84	4.12	7|5	12	6	916	0.79
NSP5_C145A-Nt	Q14511	NEDD9	6|0	6	3	2	0|3|2|4|0|0|0|0|2|5|0|0	0	0	-17.33	0.75	0.29	1.67	1.43	4.56	4|0	4	2	834	0.79
NSP5_C145A-Nt	Q71RC2	LARP4	3|5	8	4	2	8|10|10|13|9|0|0|0|9|8|6|4	0	0	-38.71	0.36	0.62	0	0	0	3|2	5	2.5	724	0.469
NSP5_C145A-Nt	Q9NZ09	UBAP1	31|38	69	34.5	2	19|18|22|20|18|0|0|0|24|29|15|22	0	0	-44.23	1.38	0.53	18.92	27	17	17|20	37	18.5	502	0.687
NSP5_C145A-Nt	Q96GX5	MASTL	15|17	32	16	2	0|0|23|20|25|0|0|0|19|23|21|26	0	0	-68.01	0.65	0.58	2.92	2.38	0.88	10|13	23	11.5	879	0.658
NSP5_C145A-Nt	Q15418	RPS6KA1	11|6	17	8.5	2	3|10|14|12|16|0|0|0|7|9|2|6	0	0	-43.99	0.61	0.53	1.92	1.85	4.43	9|6	15	7.5	744	0.299
NSP5_C145A-Nt	P51812	RPS6KA3	9|6	15	7.5	2	3|0|7|7|7|0|0|0|8|7|3|5	0	0	-18.17	1.02	0.41	3.58	3.47	4.99	8|6	14	7	740	0.268
NSP5_C145A-Nt	Q86UE8	TLK2	7|3	10	5	2	0|0|7|10|9|0|0|0|7|9|3|4	0	0	-31.8	0.54	0.49	0.92	0.92	2.33	5|3	8	4	718	0.452
NSP5_C145A-Nt	P78344	EIF4G2	104|108	212	106	2	85|104|105|89|101|0|0|0|91|87|97|107	0	0	-221.34	1.01	0.62	33.83	26.72	3.54	43|44	87	43.5	907	0.453
NSP5_C145A-Nt	Q9NX02	NLRP2	54|53	107	53.5	2	39|47|32|34|45|0|0|0|65|59|50|47	0	0	-128.68	0.92	0.6	18.67	12.6	3.39	35|32	67	33.5	1062	0.474
NSP5_C145A-Nt	P08243	ASNS	3|0	3	1.5	2	0|2|11|5|3|0|0|0|4|2|4|4	0	0	-28.87	0.22	0.47	0	0	0	2|0	2	1	540	0.167
NSP5_C145A-Nt	O15231	ZNF185	24|31	55	27.5	2	22|13|21|24|18|0|0|0|12|15|18|23	0	0	-47.24	1.2	0.53	13.67	13.58	106.41	19|20	39	19.5	721	0.301
NSP5_C145A-Nt	O60701	UGDH	12|10	22	11	2	9|8|12|9|11|0|0|0|14|8|8|9	0	0	-30.07	0.89	0.5	3.67	6.16	0.63	11|10	21	10.5	427	0.114
NSP5_C145A-Nt	Q8TEW0	PARD3	13|11	24	12	2	28|23|16|26|26|0|0|0|19|21|17|22	0	0	-84.25	0.45	0.62	0	0	0	12|9	21	10.5	1353	0.357
NSP5_C145A-Nt	Q9H4A3	WNK1	25|31	56	28	2	34|35|21|19|26|0|0|0|28|29|28|32	0	0	-84.38	0.83	0.58	7	1.9	3.83	18|17	35	17.5	2642	0.389
NSP5_C145A-Nt	P35612	ADD2	6|7	13	6.5	2	10|12|17|16|12|0|0|0|12|10|7|6	0	0	-48.05	0.43	0.62	0	0	0	5|6	11	5.5	726	0.324
NSP5_C145A-Nt	Q9BTC0	DIDO1	17|21	38	19	2	0|0|13|26|24|0|0|0|23|23|29|21	0	0	-70.68	0.72	0.57	5.75	1.84	1.47	13|15	28	14	2240	0.86
NSP5_C145A-Nt	P43243	MATR3	4|7	11	5.5	2	2|0|11|15|9|0|0|0|3|3|5|4	0	0	-38.99	0.47	0.52	1.17	0.99	0.62	3|4	7	3.5	847	0.665
NSP5_C145A-Nt	O94986	CEP152	18|19	37	18.5	2	23|21|11|14|13|0|0|0|20|18|22|22	0	0	-53.87	0.83	0.56	4.83	2.02	0.87	15|16	31	15.5	1710	0.794
NSP5_C145A-Nt	Q13813	SPTAN1	94|87	181	90.5	2	150|141|28|44|43|0|0|0|85|77|89|101	0	0	-342.21	0.69	0.62	27.33	7.99	13.67	70|65	135	67.5	2452	0.812
NSP5_C145A-Nt	Q14677	CLINT1	45|45	90	45	2	42|50|41|37|33|0|0|0|45|45|36|43	0	0	-100.17	0.96	0.6	14	15.6	0.7	21|24	45	22.5	643	0.306
NSP5_C145A-Nt	Q16555	DPYSL2	41|41	82	41	2	45|49|42|40|43|0|0|0|44|36|28|32	0	0	-103.82	0.89	0.6	11.08	11.73	8.63	24|25	49	24.5	677	0.34
NSP5_C145A-Nt	Q14244	MAP7	10|9	19	9.5	2	14|20|13|11|14|0|0|0|15|14|11|16	0	0	-49.69	0.56	0.62	0	0	0	8|7	15	7.5	771	0.522
NSP5_C145A-Nt	Q16576	RBBP7	6|2	8	4	2	3|6|5|3|0|0|0|0|5|8|4|4	0	0	-21.79	0.63	0.41	0.83	1.27	0.32	4|2	6	3	469	0.123
NSP5_C145A-Nt	Q86W92	PPFIBP1	12|12	24	12	2	15|19|13|18|17|0|0|0|11|11|18|16	0	0	-49.17	0.65	0.56	0.5	0.37	0.15	11|10	21	10.5	980	0.446
NSP5_C145A-Nt	Q92844	TANK	15|21	36	18	2	16|17|16|13|14|0|0|0|20|16|16|20	0	0	-46.49	0.95	0.54	5.67	9.56	4.8	11|10	21	10.5	425	0.186
NSP5_C145A-Nt	P62195	PSMC5	22|21	43	21.5	2	18|27|34|27|32|0|0|0|41|38|23|22	0	0	-107.18	0.57	0.6	0	0	0	17|16	33	16.5	398	0.476
NSP5_C145A-Nt	Q8NB90	SPATA5	2|3	5	2.5	2	2|4|5|5|4|0|0|0|4|4|0|0	0	0	-15.1	0.54	0.4	0.17	0.14	0.15	2|2	4	2	893	0.881
NSP5_C145A-Nt	Q16719	KYNU	16|21	37	18.5	2	11|9|10|6|9|0|0|0|11|9|12|10	0	0	-17.84	1.63	0.36	11.25	17.33	1.06	11|10	21	10.5	465	0.375
NSP5_C145A-Nt	P50851	LRBA	5|2	7	3.5	2	10|3|0|0|0|0|0|0|2|0|3|5	0	0	-20.15	0.58	0.41	1.58	0.4	0.09	3|2	5	2.5	2851	0.417
NSP5_C145A-Nt	Q06830	PRDX1	17|21	38	19	2	12|17|22|30|24|17|5|4|17|15|15|11	0	0	-66.82	0.75	0.57	3.25	11.7	0.78	9|9	18	9	199	0.157
NSP5_C145A-Nt	P39880	CUX1	13|12	25	12.5	2	0|0|11|16|21|0|0|0|16|13|18|13	0	0	-49.17	0.68	0.55	3.5	1.65	0.62	12|10	22	11	1516	0.744
NSP5_C145A-Nt	P98175	RBM10	10|13	23	11.5	2	0|0|19|21|25|0|0|0|14|13|10|10	0	0	-66.2	0.53	0.57	2.17	1.56	1.08	9|12	21	10.5	995	0.762
NSP5_C145A-Nt	P60842	EIF4A1	2|5	7	3.5	2	2|2|3|4|0|0|0|0|3|3|0|0	0	0	-9.91	1.05	0.27	2.08	4.29	0.37	2|3	5	2.5	347	0.349
NSP5_C145A-Nt	Q9Y618	NCOR2	101|101	202	101	2	18|16|52|68|59|0|0|0|94|98|89|93	0	0	-189.33	1.06	0.61	52.08	15.18	2.25	54|53	107	53.5	2458	0.499
NSP5_C145A-Nt	P55196	AFDN	12|8	20	10	2	20|13|7|10|9|0|0|0|13|8|12|15	0	0	-47.74	0.62	0.54	1.08	0.47	2.26	10|7	17	8.5	1651	0.852
NSP5_C145A-Nt	O43865	AHCYL1	13|9	22	11	2	19|12|10|7|7|0|0|0|11|11|10|9	0	0	-37.94	0.79	0.52	3	4.45	0.6	10|7	17	8.5	483	0.424
NSP5_C145A-Nt	O43399	TPD52L2	5|7	12	6	2	8|7|12|8|8|0|0|0|10|8|6|8	0	0	-30.06	0.6	0.5	0	0	0	4|5	9	4.5	222	0.262
NSP5_C145A-Nt	O60563	CCNT1	11|9	20	10	2	0|0|19|21|19|0|0|0|11|10|13|8	0	0	-60.3	0.51	0.57	1.58	1.56	1.24	11|9	20	10	726	0.189
NSP5_C145A-Nt	P30622	CLIP1	9|19	28	14	2	24|11|13|15|19|0|0|0|27|21|14|9	0	0	-77.95	0.58	0.57	1.25	0.62	1.83	8|16	24	12	1438	0.686
NSP5_C145A-Nt	Q9Y4E8	USP15	26|23	49	24.5	2	27|28|16|18|17|0|0|0|35|30|18|21	0	0	-77.79	0.79	0.58	7	5.11	2.6	22|18	40	20	981	0.19
NSP5_C145A-Nt	P61313	RPL15	13|16	29	14.5	2	7|8|0|0|0|0|5|2|5|6|6|9	0	0	-10.38	1.81	0.29	10.5	36.88	0.92	9|10	19	9.5	204	0.547
NSP5_C145A-Nt	Q96RT1	ERBIN	75|85	160	80	2	89|126|46|60|50|0|0|0|65|69|89|69	0	0	-252.09	0.79	0.62	24.75	12.56	2.49	49|45	94	47	1412	0.514
NSP5_C145A-Nt	P42330	AKR1C3	22|21	43	21.5	2	22|29|24|16|18|0|3|0|19|21|23|25	0	0	-62.53	0.83	0.57	4.83	10.71	1.96	13|12	25	12.5	323	0.196
NSP5_C145A-Nt	Q63HN8	RNF213	15|12	27	13.5	2	8|5|2|2|3|0|0|0|0|0|7|6	0.01	0.01	-8.46	1.93	0.25	10.75	1.48	9.09	13|9	22	11	5207	0.881
NSP5_C145A-Nt	Q13188	STK3	4|2	6	3	2	0|0|12|13|9|0|0|0|3|3|0|0	0	0	-42.86	0.26	0.54	0	0	0	3|2	5	2.5	519	0.2
NSP5_C145A-Nt	Q14789	GOLGB1	79|92	171	85.5	2	123|149|34|48|54|0|0|0|57|78|113|119	0	0	-356.45	0.66	0.62	20.92	4.59	0.71	67|69	136	68	3269	0.916
NSP5_C145A-Nt	P78312	FAM193A	8|10	18	9	2	14|9|3|6|7|0|0|0|9|7|12|10	0	0	-32.18	0.75	0.51	2.58	1.48	0.79	7|9	16	8	1246	0.791
NSP5_C145A-Nt	Q14680	MELK	4|3	7	3.5	2	4|5|5|0|0|0|0|0|4|3|0|0	0	0	-13.23	0.75	0.37	1.75	2.06	1.54	4|2	6	3	610	0.301
NSP5_C145A-Nt	Q14678	KANK1	65|62	127	63.5	2	75|94|7|11|14|0|0|0|70|67|66|75	0	0	-199.83	0.78	0.61	23.58	12.5	1.95	43|43	86	43	1352	0.541
NSP5_C145A-Nt	Q9NR30	DDX21	8|6	14	7	2	5|0|4|5|4|0|0|0|4|5|4|5	0	0	-9.84	1.4	0.3	4	3.66	0.22	6|5	11	5.5	783	0.334
NSP5_C145A-Nt	Q9H4G0	EPB41L1	49|49	98	49	2	52|59|39|37|48|0|0|0|35|29|47|47	0	0	-116.8	0.92	0.6	16.25	14.95	31.3	29|25	54	27	779	0.374
NSP5_C145A-Nt	Q9UBC2	EPS15L1	23|18	41	20.5	2	32|27|24|22|22|0|0|0|24|26|24|29	0	0	-80.42	0.7	0.58	1.33	1.05	0.38	14|17	31	15.5	910	0.832
NSP5_C145A-Nt	Q9UHB9	SRP68	22|22	44	22	2	26|28|38|28|33|0|0|0|25|30|21|22	0	0	-89.7	0.65	0.59	1.08	1.31	0.11	19|18	37	18.5	589	0.492
NSP5_C145A-Nt	P53990	IST1	9|13	22	11	2	13|17|16|13|12|0|0|0|10|12|10|10	0	0	-43.17	0.72	0.53	1.58	3.09	2.41	7|7	14	7	366	0.82
NSP5_C145A-Nt	O00203	AP3B1	27|27	54	27	2	34|31|29|31|45|0|0|0|31|25|25|29	0	0	-92.13	0.74	0.59	3.67	2.52	1.82	21|19	40	20	1045	0.719
NSP5_C145A-Nt	P08238	HSP90AB1	28|26	54	27	2	46|45|33|33|34|5|7|0|41|38|27|32	0	0	-122.07	0.61	0.62	0	0	0	22|20	42	21	724	0.283
NSP5_C145A-Nt	P07900	HSP90AA1	22|20	42	21	2	37|41|21|23|23|0|5|2|32|26|26|26	0	0	-105.13	0.57	0.6	0	0	0	17|14	31	15.5	854	0.283
NSP5_C145A-Nt	Q12931	TRAP1	3|3	6	3	2	10|9|0|0|0|0|0|0|0|0|0|0	0	0	-19	0.47	0.45	1.42	1.56	0.15	2|2	4	2	651	0.459
NSP5_C145A-Nt	Q96N67	DOCK7	36|38	74	37	2	64|70|12|22|30|0|0|0|44|42|42|42	0	0	-162.25	0.62	0.61	6.33	2.13	1.14	29|29	58	29	2129	0.417
NSP5_C145A-Nt	Q14839	CHD4	32|29	61	30.5	2	0|3|25|39|45|0|0|0|47|44|40|38	0	0	-121.67	0.67	0.6	7.08	2.65	1.12	30|28	58	29	1912	0.789
NSP5_C145A-Nt	Q12873	CHD3	11|11	22	11	2	0|0|0|11|15|0|0|0|0|0|12|0	0	0	-29.72	0.87	0.51	7.83	2.72	6.43	10|11	21	10.5	2059	0.677
NSP5_C145A-Nt	P52943	CRIP2	8|6	14	7	2	6|6|2|0|5|0|0|0|4|3|5|5	0	0	-12.25	1.24	0.34	4	13.78	4.16	4|5	9	4.5	208	0.095
NSP5_C145A-Nt	P68104	EEF1A1	28|37	65	32.5	2	27|25|21|19|21|19|11|6|36|31|19|27	0	0	-70.78	1.04	0.57	10.67	16.55	0.62	15|16	31	15.5	462	0.102
NSP5_C145A-Nt	P06733	ENO1	2|4	6	3	2	4|5|10|9|12|0|3|0|4|4|0|4	0	0	-38.55	0.29	0.62	0	0	0	2|3	5	2.5	434	0.346
NSP5_C145A-Nt	O43491	EPB41L2	17|16	33	16.5	2	23|21|28|31|31|0|0|0|22|18|24|23	0	0	-86.95	0.55	0.62	0	0	0	11|11	22	11	673	0.469
NSP5_C145A-Nt	Q09666	AHNAK	1174|1206	2380	1190	2	1169|1268|916|1093|1047|0|0|2|1037|1123|1190|1462	0	0	#NAME?	0.91	0.62	331.08	40.27	5.85	361|380	741	370.5	5890	0.742
NSP5_C145A-Nt	P35869	AHR	7|9	16	8	2	3|0|8|5|5|0|0|0|2|2|0|0	0	0	-11.98	1.33	0.33	5.92	5	5.63	7|7	14	7	848	0.717
NSP5_C145A-Nt	P15121	AKR1B1	7|7	14	7	2	5|2|0|0|0|0|4|0|2|0|0|2	0.02	0.02	-3.89	1.91	0.23	5.75	13.04	0.97	4|4	8	4	316	0.185
NSP5_C145A-Nt	P12236	SLC25A6	30|32	62	31	2	19|26|0|2|0|0|7|0|22|20|19|28	0	0	-46.8	1.22	0.55	19.08	45.88	0.81	14|15	29	14.5	298	0.36
NSP5_C145A-Nt	P05141	SLC25A5	26|29	55	27.5	2	18|28|4|0|0|0|7|0|20|17|19|28	0	0	-52.45	1.09	0.56	15.75	37.87	0.7	12|14	26	13	298	0.36
NSP5_C145A-Nt	P48444	ARCN1	10|7	17	8.5	2	7|5|16|19|11|0|0|0|10|11|5|5	0	0	-47.25	0.55	0.54	1.08	1.51	0.1	5|6	11	5.5	511	0.437
NSP5_C145A-Nt	P36404	ARL2	8|9	17	8.5	2	4|3|8|6|6|0|0|0|4|4|2|3	0	0	-12.88	1.27	0.37	5.17	20.13	10.59	6|6	12	6	184	0.311
NSP5_C145A-Nt	P16615	ATP2A2	5|7	12	6	2	0|4|0|0|0|0|0|0|0|0|0|0	0.75	0.83	0.67	4.5	0.01	5.67	4.07	0.17	4|6	10	5	997	0.504
NSP5_C145A-Nt	P38606	ATP6V1A	11|10	21	10.5	2	9|9|20|12|17|0|0|0|10|11|13|9	0	0	-46.44	0.63	0.55	1.33	1.54	2.81	9|9	18	9	617	0.345
NSP5_C145A-Nt	Q03135	CAV1	6|6	12	6	2	8|16|5|4|6|0|0|0|3|7|16|4	0	0	-41.19	0.45	0.54	0.25	1.01	0.05	5|5	10	5	178	0.136
NSP5_C145A-Nt	P40227	CCT6A	20|23	43	21.5	2	26|30|30|22|27|0|0|0|30|32|28|25	0	0	-81.85	0.7	0.58	0.67	0.9	0.13	13|13	26	13	531	0.33
NSP5_C145A-Nt	P42566	EPS15	5|4	9	4.5	2	11|13|10|8|9|0|0|0|11|8|7|5	0	0	-39.01	0.39	0.62	0	0	0	5|2	7	3.5	896	0.45
NSP5_C145A-Nt	P04406	GAPDH	27|25	52	26	2	24|26|6|3|12|0|28|12|26|25|24|16	0	0	-58.64	0.97	0.57	9.17	19.61	0.33	13|13	26	13	335	0.586
NSP5_C145A-Nt	P09651	HNRNPA1	36|39	75	37.5	2	18|20|32|16|33|0|0|0|40|44|61|64	0	0	-150.74	0.67	0.61	10.17	22.77	1.07	14|16	30	15	320	0.293
NSP5_C145A-Nt	P61604	HSPE1	4|4	8	4	2	7|9|0|0|0|0|0|0|0|0|0|0	0	0	-13.44	0.75	0.39	2.67	18.76	0.56	4|4	8	4	102	0.448
NSP5_C145A-Nt	P17275	JUNB	12|11	23	11.5	2	3|3|16|21|10|0|0|0|20|19|21|29	0	0	-72.12	0.49	0.58	0	0	0	8|8	16	8	347	0.094
NSP5_C145A-Nt	P17535	JUND	5|0	5	2.5	2	0|0|7|7|8|0|0|0|9|7|7|9	0	0	-37.98	0.29	0.49	0	0	0	4|0	4	2	347	0.304
NSP5_C145A-Nt	P14923	JUP	17|19	36	18	2	21|19|16|17|47|0|12|2|25|22|20|18	0	0	-89.35	0.57	0.59	0	0	0	15|13	28	14	745	0.255
NSP5_C145A-Nt	Q92973	TNPO1	35|32	67	33.5	2	46|51|37|39|39|0|0|0|49|47|35|45	0	0	-130.24	0.68	0.6	1.17	0.93	0.18	18|21	39	19.5	898	0.854
NSP5_C145A-Nt	P27816	MAP4	428|404	832	416	2	374|365|277|303|297|0|0|0|430|363|289|326	0	0	#NAME?	1.07	0.62	164	103.53	4.63	77|77	154	77	1135	0.519
NSP5_C145A-Nt	P46013	MKI67	51|61	112	56	2	7|8|77|92|97|0|0|0|118|111|93|120	0	0	-358.9	0.48	0.62	0	0	0	39|47	86	43	2896	0.781
NSP5_C145A-Nt	P35579	MYH9	187|179	366	183	2	261|267|93|120|139|0|0|0|167|165|171|187	0	0	-587.74	0.77	0.62	52.17	19.07	6.52	98|101	199	99.5	1960	0.709
NSP5_C145A-Nt	P49321	NASP	8|8	16	8	2	0|0|9|10|9|0|0|0|7|6|6|6	0	0	-22.3	0.86	0.47	3.58	3.54	3.87	6|6	12	6	724	0.37
NSP5_C145A-Nt	P06748	NPM1	5|8	13	6.5	2	4|4|15|18|19|0|0|0|18|11|15|14	0	0	-64.11	0.35	0.62	0	0	0	4|5	9	4.5	294	0.37
NSP5_C145A-Nt	P11940	PABPC1	20|9	29	14.5	2	26|22|18|19|21|0|0|0|17|21|13|13	0	0	-73.83	0.63	0.56	0.33	0.37	0.2	15|8	23	11.5	636	0.708
NSP5_C145A-Nt	Q13177	PAK2	48|47	95	47.5	2	41|52|53|48|53|0|0|0|50|51|44|52	0	0	-118.66	0.9	0.6	10.5	14.36	4.37	24|22	46	23	524	0.418
NSP5_C145A-Nt	P14618	PKM	89|108	197	98.5	2	62|87|39|26|33|39|28|12|63|57|66|70	0	0	-134.2	1.33	0.6	50	67.47	0.8	32|33	65	32.5	531	0.197
NSP5_C145A-Nt	P26599	PTBP1	5|6	11	5.5	2	0|0|8|9|6|0|0|0|5|4|6|3	0	0	-21.07	0.72	0.46	2.08	2.68	1.02	4|4	8	4	557	0.483
NSP5_C145A-Nt	Q05209	PTPN12	27|33	60	30	2	31|40|23|19|25|0|0|0|30|28|31|23	0	0	-82.26	0.88	0.58	9.17	8.42	8.46	17|22	39	19.5	780	0.899
NSP5_C145A-Nt	P11216	PYGB	6|6	12	6	2	10|4|10|12|10|0|0|0|0|7|3|6	0	0	-30.73	0.56	0.51	0.83	0.71	1.01	6|6	12	6	843	0.417
NSP5_C145A-Nt	Q99961	SH3GL1	7|4	11	5.5	2	6|6|11|8|6|0|0|0|7|8|6|6	0	0	-28.16	0.61	0.48	0.17	0.33	0.33	6|3	9	4.5	368	0.178
NSP5_C145A-Nt	Q13596	SNX1	19|14	33	16.5	2	16|23|24|21|17|0|0|0|25|20|16|14	0	0	-67.32	0.69	0.57	1.83	2.35	0.27	12|11	23	11.5	557	0.297
NSP5_C145A-Nt	O60749	SNX2	3|4	7	3.5	2	2|5|9|8|8|0|0|0|6|5|4|5	0	0	-27.69	0.42	0.62	0	0	0	2|3	5	2.5	519	0.3
NSP5_C145A-Nt	Q01082	SPTBN1	24|22	46	23	2	52|47|7|22|5|0|0|0|22|14|34|25	0	0	-131.28	0.52	0.6	4	1.21	10.4	22|20	42	21	2364	0.815
NSP5_C145A-Nt	P61011	SRP54	37|38	75	37.5	2	43|44|43|36|33|0|0|0|44|48|38|37	0	0	-107.75	0.83	0.6	7	9.95	0.83	21|25	46	23	504	0.549
NSP5_C145A-Nt	Q13586	STIM1	44|43	87	43.5	2	52|56|43|37|40|0|0|0|42|46|48|45	0	0	-122.56	0.84	0.6	9.42	9.85	0.22	22|22	44	22	685	0.704
NSP5_C145A-Nt	Q99081	TCF12	23|19	42	21	2	3|0|22|20|18|0|0|0|22|25|30|17	0	0	-64.64	0.82	0.57	7.92	8.32	3.05	15|16	31	15.5	682	0.373
NSP5_C145A-Nt	P42166	TMPO	35|53	88	44	2	13|18|54|48|52|0|0|0|49|49|48|58	0	0	-146.5	0.8	0.6	11.58	11.96	0.29	26|25	51	25.5	694	0.649
NSP5_C145A-Nt	P10599	TXN	71|57	128	64	2	83|74|24|17|19|0|2|3|136|48|45|79	0	0	-277.22	0.64	0.62	19.83	167.16	1.53	7|8	15	7.5	85	0.125
NSP5_C145A-Nt	P08670	VIM	173|191	364	182	2	158|205|151|157|150|0|14|0|170|160|158|194	0	0	-418.93	0.96	0.62	55.58	85.46	3.43	47|50	97	48.5	466	0.662
NSP5_C145A-Nt	P05787	KRT8	130|140	270	135	2	132|133|106|90|101|0|45|13|130|134|128|168	0	0	-323.74	0.93	0.62	36.67	51.42	3.13	43|44	87	43.5	511	0.819
NSP5_C145A-Nt	P08729	KRT7	63|61	124	62	2	55|69|58|53|61|0|0|0|68|74|72|78	0	0	-176.8	0.83	0.61	13	19.86	1.43	28|31	59	29.5	469	0.587
NSP5_C145A-Nt	P04264	KRT1	45|33	78	39	2	30|20|30|76|267|105|156|103|73|113|78|83	0	0	-667.23	0.22	0.62	0	0	0	20|20	40	20	644	0.766
NSP5_C145A-Nt	Q14533	KRT81	61|89	150	75	2	42|59|24|34|27|7|0|0|58|59|50|70	0	0	-133.37	1.2	0.59	39.17	55.57	2.99	16|17	33	16.5	505	0.537
NSP5_C145A-Nt	P35908	KRT2	18|10	28	14	2	18|5|13|44|125|100|77|78|61|30|37|18	0	0	-406.34	0.14	0.62	0	0	0	12|8	20	10	639	0.659
NSP5_C145A-Nt	P19013	KRT4	16|15	31	15.5	2	0|0|0|0|0|18|0|9|0|0|16|20	0	0	-42.82	0.86	0.54	10.25	14.12	9.6	6|6	12	6	520	0.693
NSP5_C145A-Nt	P78386	KRT85	29|0	29	14.5	2	0|0|0|27|0|0|0|0|24|28|0|36	0	0	-134.84	0.48	0.58	4.92	6.95	1.4	9|0	9	4.5	507	0.365
NSP5_C145A-Nt	Q01650	SLC7A5	17|8	25	12.5	2	3|0|0|2|4|0|0|0|7|8|2|3	0.29	0.58	-11.72	1.97	0.17	10.08	14.25	1.11	4|4	8	4	507	0.44
NSP5_C145A-Nt	Q92804	TAF15	12|13	25	12.5	2	3|0|13|10|9|0|0|0|11|12|7|9	0	0	-25.86	1.04	0.49	6.33	7.7	5.65	5|6	11	5.5	589	0.51
NSP5_C145A-Nt	P37802	TAGLN2	84|91	175	87.5	2	77|82|55|52|48|0|0|0|88|82|63|75	0	0	-175.18	1.04	0.61	35.67	128.43	3.03	14|15	29	14.5	199	0.437
NSP5_C145A-Nt	Q86W56	PARG	2|3	5	2.5	2	0|0|0|4|3|0|0|0|6|2|0|4	0	0	-15.1	0.54	0.39	0.92	0.68	1.84	2|2	4	2	976	0.735
NSP5_C145A-Nt	O60493	SNX3	2|0	2	1	2	0|0|2|0|3|0|0|0|4|4|0|0	0	0	-15.93	0.27	0.37	0	0	0	2|0	2	1	162	0.151
NSP5_C145A-Nt	O94763	URI1	9|9	18	9	2	13|8|16|11|13|0|0|0|6|13|10|10	0	0	-38.02	0.64	0.53	0.67	0.9	0.46	7|8	15	7.5	535	0.192
NSP5_C145A-Nt	O15056	SYNJ2	124|116	240	120	2	106|115|45|52|49|0|0|0|88|86|92|108	0	0	-219.28	1.09	0.62	58.25	27.9	6.13	57|59	116	58	1496	0.814
NSP5_C145A-Nt	O60271	SPAG9	76|79	155	77.5	2	86|99|78|73|79|0|0|0|67|71|66|77	0	0	-201.64	0.88	0.61	19.5	10.69	1.98	44|43	87	43.5	1307	0.406
NSP5_C145A-Nt	P27105	STOM	3|5	8	4	2	2|0|0|0|0|0|0|0|0|2|0|0	0.52	0.84	-1.42	3	0.03	3.67	9.13	0.45	3|4	7	3.5	288	0.375
NSP5_C145A-Nt	Q99439	CNN2	15|17	32	16	2	12|8|16|11|12|0|0|0|18|15|12|11	0	0	-36.78	0.98	0.53	6.42	14.89	3.08	9|10	19	9.5	309	0.328
NSP5_C145A-Nt	Q9NRY4	ARHGAP35	59|64	123	61.5	2	57|58|38|37|53|0|0|0|55|49|46|58	0	0	-118.65	1.07	0.6	23.92	11.43	8.18	43|44	87	43.5	1499	0.738
NSP5_C145A-Nt	P33176	KIF5B	15|23	38	19	2	20|19|20|25|19|0|0|0|25|23|16|16	0	0	-66.72	0.78	0.56	3.75	2.79	1.91	13|14	27	13.5	963	0.612
NSP5_C145A-Nt	P62316	SNRPD2	22|21	43	21.5	2	6|4|14|10|7|0|0|0|22|23|19|24	0	0	-51.6	0.93	0.56	10.75	65.27	3.24	7|8	15	7.5	118	0.288
NSP5_C145A-Nt	Q14320	FAM50A	11|18	29	14.5	2	0|0|18|12|11|0|0|0|15|12|9|6	0	0	-38.29	0.97	0.51	7.58	16.02	8.05	6|7	13	6.5	339	0.469
NSP5_C145A-Nt	Q92797	SYMPK	117|102	219	109.5	2	23|20|106|124|122|0|0|0|118|108|119|128	0	0	-294.36	0.88	0.62	37.17	20.9	2.95	47|44	91	45.5	1274	0.732
NSP5_C145A-Nt	Q00610	CLTC	26|18	44	22	2	6|8|0|0|3|0|0|0|0|0|9|9	0.49	0.98	-5.95	2.54	0.1	19.08	8.16	0.57	21|17	38	19	1675	0.513
NSP5_C145A-Nt	O43707	ACTN4	18|21	39	19.5	2	38|37|16|21|15|0|0|0|24|18|24|21	0	0	-94.57	0.59	0.59	1.67	1.31	0.69	15|15	30	15	911	0.686
NSP5_C145A-Nt	P47756	CAPZB	9|16	25	12.5	2	15|7|13|7|12|0|0|0|10|10|6|9	0	0	-35.49	0.94	0.49	5.08	13.14	3.49	5|8	13	6.5	277	0.172
NSP5_C145A-Nt	Q12965	MYO1E	18|16	34	17	2	24|26|17|20|16|0|0|0|23|19|20|17	0	0	-64.87	0.7	0.57	1.83	1.18	2.06	16|13	29	14.5	1108	0.638
NSP5_C145A-Nt	P07737	PFN1	6|7	13	6.5	2	5|5|6|8|5|8|7|0|8|5|6|3	0	0	-20.59	0.81	0.45	1	5.12	0.17	4|5	9	4.5	140	0.251
NSP5_C145A-Nt	P00533	EGFR	10|12	22	11	2	26|31|17|17|13|0|0|0|21|16|17|24	0	0	-87.73	0.41	0.62	0	0	0	9|11	20	10	1210	0.648
NSP5_C145A-Nt	Q14247	CTTN	113|109	222	111	2	94|98|95|87|83|0|0|0|82|82|105|97	0	0	-195.4	1.11	0.61	42.42	55.26	5.49	35|40	75	37.5	550	0.444
NSP5_C145A-Nt	Q00341	HDLBP	44|51	95	47.5	2	60|66|45|50|61|0|0|0|56|57|52|54	0	0	-159.52	0.76	0.61	5.75	3.25	1.05	33|36	69	34.5	1268	0.577
NSP5_C145A-Nt	Q8WWI1	LMO7	48|47	95	47.5	2	52|48|27|35|38|0|0|0|43|38|46|55	0	0	-115.06	0.92	0.6	15.67	8.32	9.33	34|34	68	34	1349	0.483
NSP5_C145A-Nt	Q16666	IFI16	41|40	81	40.5	2	49|63|38|31|29|0|0|0|51|51|49|45	0	0	-138.76	0.74	0.61	6.67	6.56	0.38	27|29	56	28	729	0.253
NSP5_C145A-Nt	P49959	MRE11	19|19	38	19	2	19|16|20|19|18|0|0|0|26|27|28|28	0	0	-72.18	0.69	0.58	2.25	2.28	1.25	15|15	30	15	708	0.285
NSP5_C145A-Nt	Q13283	G3BP1	6|9	15	7.5	2	13|9|8|6|11|0|0|0|15|15|0|8	0	0	-45.33	0.52	0.54	0.42	0.65	0.09	6|6	12	6	466	0.191
NSP5_C145A-Nt	Q15459	SF3A1	13|17	30	15	2	0|0|20|21|17|0|0|0|14|10|13|13	0	0	-51.14	0.78	0.55	6	5.42	5.67	12|12	24	12	793	0.293
NSP5_C145A-Nt	Q08378	GOLGA3	69|81	150	75	2	76|75|37|63|56|0|0|0|55|56|69|74	0	0	-165.41	1	0.61	28.25	13.51	0.89	51|54	105	52.5	1498	0.812
NSP5_C145A-Nt	P46821	MAP1B	487|454	941	470.5	2	475|530|218|268|271|0|0|0|417|397|364|424	0	0	#NAME?	0.99	0.62	190.17	55.21	4.51	123|124	247	123.5	2468	0.456
NSP5_C145A-Nt	Q13506	NAB1	9|10	19	9.5	2	2|0|6|5|8|0|0|0|10|14|9|7	0	0	-26.78	0.86	0.5	4.42	6.5	1.5	7|10	17	8.5	487	0.476
NSP5_C145A-Nt	Q14847	LASP1	54|34	88	44	2	19|30|28|27|21|0|0|0|31|28|38|29	0	0	-67.98	1.33	0.54	23.08	63.36	4.16	13|11	24	12	261	0.406
NSP5_C145A-Nt	P46934	NEDD4	3|2	5	2.5	2	4|2|0|4|0|0|0|0|2|0|2|3	0	0	-11.21	0.68	0.34	1.08	0.86	2.41	3|2	5	2.5	900	0.517
NSP5_C145A-Nt	Q15365	PCBP1	35|33	68	34	2	34|29|36|33|34|0|0|0|35|32|27|30	0	0	-76.43	0.97	0.58	9.83	19.78	2	13|13	26	13	356	0.425
NSP5_C145A-Nt	Q15366	PCBP2	19|19	38	19	2	18|16|20|15|17|0|0|0|21|17|17|20	0	0	-45.1	0.93	0.55	5.58	12.08	1.41	10|11	21	10.5	331	0.179
NSP5_C145A-Nt	P49792	RANBP2	122|150	272	136	2	224|240|69|101|118|0|0|0|126|137|144|148	0	0	-559.94	0.67	0.62	27.08	6.02	1.99	88|99	187	93.5	3224	0.823
NSP5_C145A-Nt	Q99666	RGPD6	30|0	30	15	2	76|73|21|36|0|0|0|0|35|0|37|39	0	0	-279.14	0.24	0.61	0	0	0	21|0	21	10.5	1765	0.778
NSP5_C145A-Nt	O75410	TACC1	27|25	52	26	2	30|37|25|16|23|0|0|0|27|28|31|26	0	0	-80.64	0.8	0.59	5.75	10.43	0.27	16|20	36	18	395	0.488
NSP5_C145A-Nt	Q9Y490	TLN1	134|131	265	132.5	2	169|184|69|83|92|0|0|0|139|126|138|169	0	0	-429.54	0.76	0.62	35.08	9.89	3.07	81|74	155	77.5	2541	0.802
NSP5_C145A-Nt	O75376	NCOR1	44|42	86	43	2	8|6|19|38|33|0|0|0|41|41|42|46	0	0	-91.61	1	0.59	20.17	5.92	1.01	34|29	63	31.5	2440	0.525
NSP5_C145A-Nt	Q96PK6	RBM14	25|21	46	23	2	5|5|20|20|16|0|0|0|16|18|17|20	0	0	-41	1.15	0.53	11.58	12.4	1.47	17|12	29	14.5	669	0.464
NSP5_C145A-Nt	P78371	CCT2	9|13	22	11	2	19|17|27|26|20|0|0|0|12|14|12|11	0	0	-79.32	0.45	0.62	0	0	0	9|8	17	8.5	535	0.371
NSP5_C145A-Nt	Q96HC4	PDLIM5	27|41	68	34	2	18|32|21|20|19|0|0|0|19|17|26|40	0	0	-77.25	1.04	0.57	16.33	19.63	7.45	18|20	38	19	596	0.434
NSP5_C145A-Nt	P11142	HSPA8	24|26	50	25	2	35|38|72|61|75|29|5|0|37|33|28|25	0	0	-228.98	0.36	0.62	0	0	0	18|19	37	18.5	646	0.584
NSP5_C145A-Nt	P0DMV8	HSPA1A	12|12	24	12	2	28|24|27|24|26|0|0|0|18|17|9|13	0	0	-83.33	0.44	0.62	0	0	0	8|9	17	8.5	641	0.45
NSP5_C145A-Nt	Q92598	HSPH1	26|33	59	29.5	2	46|51|28|31|39|0|0|0|52|49|38|33	0	0	-148.5	0.58	0.61	0	0	0	20|24	44	22	858	0.265
NSP5_C145A-Nt	P34932	HSPA4	12|17	29	14.5	2	18|12|11|7|14|0|0|0|14|15|8|13	0	0	-39.09	0.93	0.52	5.17	4.41	0.32	12|16	28	14	840	0.536
NSP5_C145A-Nt	Q12802	AKAP13	95|113	208	104	2	139|156|52|60|71|0|0|0|89|90|116|124	0	0	-362.66	0.74	0.62	29.25	7.44	4.5	68|81	149	74.5	2817	0.914
NSP5_C145A-Nt	Q9H4M9	EHD1	10|10	20	10	2	12|13|20|19|14|0|0|0|13|10|9|15	0	0	-51.57	0.56	0.62	0	0	0	9|9	18	9	534	0.262
NSP5_C145A-Nt	Q8N3C0	ASCC3	176|179	355	177.5	2	202|225|75|85|101|0|0|0|188|167|151|178	0	0	-469.96	0.87	0.62	63.17	20.55	2.37	101|99	200	100	2202	0.606
NSP5_C145A-Nt	Q7Z6E9	RBBP6	3|2	5	2.5	2	0|0|8|10|8|0|0|0|6|5|4|5	0	0	-31.54	0.29	0.62	0	0	0	3|2	5	2.5	1792	0.586
NSP5_C145A-Nt	O95229	ZWINT	3|5	8	4	2	5|0|9|4|4|0|0|0|5|3|4|6	0	0	-20.98	0.6	0.44	0.67	2.09	0.46	3|4	7	3.5	230	0.553
NSP5_C145A-Nt	P55072	VCP	15|21	36	18	2	14|16|15|14|15|0|0|0|23|20|16|16	0	0	-48.93	0.92	0.54	5.58	4.96	1.24	11|14	25	12.5	806	0.368
NSP5_C145A-Nt	Q8WWM7	ATXN2L	37|47	84	42	2	42|34|31|34|30|0|0|0|42|35|28|33	0	0	-87.15	1.06	0.58	16.25	10.83	3.64	18|21	39	19.5	1075	0.85
NSP5_C145A-Nt	Q9UMZ2	SYNRG	165|174	339	169.5	2	179|196|101|102|94|0|0|0|170|147|178|201	0	0	-440.11	0.88	0.62	55.5	30.26	2.1	62|64	126	63	1314	0.735
NSP5_C145A-Nt	Q15208	STK38	8|5	13	6.5	2	8|5|4|4|6|0|0|0|7|7|7|7	0	0	-19.8	0.89	0.42	1.92	2.96	8.18	8|5	13	6.5	465	0.163
NSP5_C145A-Nt	O00154	ACOT7	4|3	7	3.5	2	0|0|0|0|0|0|0|0|0|0|0|0	1	1	4.96	35	0	3.5	6.78	0.65	3|2	5	2.5	370	0.294
NSP5_C145A-Nt	Q8N3V7	SYNPO	23|19	42	21	2	27|26|20|26|19|0|0|0|16|23|23|26	0	0	-67.08	0.8	0.57	3.83	3.04	2.05	16|12	28	14	903	0.798
NSP5_C145A-Nt	P38398	BRCA1	45|41	86	43	2	28|20|20|27|29|0|0|0|53|52|50|52	0	0	-127.02	0.82	0.6	15.42	5.93	0.97	31|28	59	29.5	1863	0.46
NSP5_C145A-Nt	P42224	STAT1	14|15	29	14.5	2	17|19|27|24|23|0|0|0|18|14|17|21	0	0	-69.9	0.59	0.62	0	0	0	13|13	26	13	750	0.736
NSP5_C145A-Nt	Q9UPM8	AP4E1	31|27	58	29	2	31|36|21|32|26|0|0|0|34|24|31|28	0	0	-82.26	0.85	0.58	7.08	4.46	1.03	21|19	40	20	1137	0.469
NSP5_C145A-Nt	Q9UHD1	CHORDC1	11|9	20	10	2	10|10|12|11|13|0|0|0|8|10|9|7	0	0	-30.46	0.83	0.5	2.5	5.4	0.56	10|8	18	9	332	0.168
NSP5_C145A-Nt	Q9Y3P9	RABGAP1	5|4	9	4.5	2	9|4|8|9|9|0|0|0|11|5|5|10	0	0	-32.21	0.45	0.62	0	0	0	5|4	9	4.5	1069	0.646
NSP5_C145A-Nt	Q9UPX8	SHANK2	50|45	95	47.5	2	56|64|21|27|26|0|0|0|54|46|47|48	0	0	-141.48	0.82	0.61	15.08	5.84	4.11	35|36	71	35.5	1849	0.738
NSP5_C145A-Nt	Q9UBD5	ORC3	15|15	30	15	2	5|0|16|18|17|0|0|0|19|18|17|18	0	0	-44.02	0.82	0.55	4.33	4.36	3.3	11|9	20	10	711	0.882
NSP5_C145A-Nt	O75533	SF3B1	122|129	251	125.5	2	38|33|130|129|130|0|0|0|140|127|129|131	0	0	-295.47	0.94	0.62	43.25	23.76	2.65	58|58	116	58	1304	0.491
NSP5_C145A-Nt	Q9ULH7	MRTFB	12|13	25	12.5	2	8|6|9|15|10|0|0|0|9|7|8|10	0	0	-24.7	1.07	0.48	5.67	3.87	6.64	11|9	20	10	1049	0.892
NSP5_C145A-Nt	Q969V6	MRTFA	6|6	12	6	2	0|0|4|6|4|0|0|0|0|0|0|0	0	0	-8.74	1.29	0.31	4.83	3.72	5.03	3|3	6	3	931	0.914
NSP5_C145A-Nt	Q6PL18	ATAD2	4|3	7	3.5	2	0|0|0|0|0|0|0|0|3|3|4|0	0	0	-8.39	1.05	0.29	2.67	1.38	1.42	3|3	6	3	1390	0.861
NSP5_C145A-Nt	Q9ULV4	CORO1C	36|41	77	38.5	2	36|41|17|21|23|0|0|0|31|32|46|37	0	0	-94.66	0.93	0.59	14.83	22.42	2.32	20|19	39	19.5	474	0.75
NSP5_C145A-Nt	Q9Y283	INVS	33|36	69	34.5	2	10|10|12|15|9|0|0|0|25|11|12|12	0	0	-17.12	1.99	0.41	24.83	16.7	3.7	24|24	48	24	1065	0.673
NSP5_C145A-Nt	O75575	CRCP	16|16	32	16	2	19|17|12|12|11|0|0|0|12|13|7|11	0	0	-35.34	0.98	0.53	6.5	31.47	2.14	8|8	16	8	148	0.254
NSP5_C145A-Nt	Q9NYL9	TMOD3	48|45	93	46.5	2	47|49|49|44|42|0|0|0|43|48|42|46	0	0	-107.31	0.96	0.6	12.33	25.1	2.03	18|20	38	19	352	0.09
NSP5_C145A-Nt	Q9UNF1	MAGED2	8|8	16	8	2	9|9|12|9|10|0|0|0|11|9|8|7	0	0	-28.38	0.73	0.51	1	1.18	0.85	8|6	14	7	606	0.765
NSP5_C145A-Nt	Q9NZB2	FAM120A	10|12	22	11	2	21|28|16|11|10|0|0|0|13|14|18|14	0	0	-68.93	0.49	0.62	0	0	0	10|12	22	11	1118	0.84
NSP5_C145A-Nt	Q9H2G2	SLK	34|44	78	39	2	57|55|29|34|29|0|0|0|35|46|37|41	0	0	-140.66	0.74	0.6	8.75	5.08	11.38	24|26	50	25	1235	0.505
NSP5_C145A-Nt	Q5SW79	CEP170	71|70	141	70.5	2	60|89|47|56|55|0|0|0|74|66|71|74	0	0	-178.3	0.89	0.61	21.17	9.58	2.5	43|42	85	42.5	1584	0.957
NSP5_C145A-Nt	O75152	ZC3H11A	13|15	28	14	2	0|0|12|18|16|0|0|0|16|14|10|6	0	0	-41.16	0.84	0.54	6.33	5.6	17.97	10|9	19	9.5	810	0.699
NSP5_C145A-Nt	O94842	TOX4	3|6	9	4.5	2	0|0|6|10|3|0|0|0|4|5|4|3	0	0	-22.28	0.64	0.44	1.58	1.82	2.1	3|4	7	3.5	621	0.921
NSP5_C145A-Nt	Q2M2I8	AAK1	30|32	62	31	2	26|21|22|29|26|0|0|0|24|25|22|33	0	0	-60.84	1.06	0.57	12	8.95	6	17|16	33	16.5	961	0.402
NSP5_C145A-Nt	Q6P996	PDXDC1	5|9	14	7	2	11|8|11|10|8|0|0|0|9|8|3|5	0	0	-32.76	0.66	0.5	0.92	0.84	0.03	5|8	13	6.5	788	0.386
NSP5_C145A-Nt	O15014	ZNF609	18|21	39	19.5	2	0|0|13|17|18|0|0|0|20|18|21|14	0	0	-44.22	0.99	0.54	9.42	4.78	2.9	14|19	33	16.5	1411	0.758
NSP5_C145A-Nt	A0JNW5	UHRF1BP1L	43|43	86	43	2	48|53|31|38|44|0|0|0|62|45|46|46	0	0	-131.18	0.79	0.61	8.58	4.2	1.38	33|31	64	32	1464	0.521
NSP5_C145A-Nt	Q9UPQ9	TNRC6B	23|24	47	23.5	2	29|38|13|26|14|0|0|0|31|24|21|16	0	0	-84.09	0.72	0.59	5.83	2.42	1.35	19|20	39	19.5	1723	0.652
NSP5_C145A-Nt	O15084	ANKRD28	32|37	69	34.5	2	27|37|22|28|32|0|0|0|31|35|25|33	0	0	-77.98	0.99	0.58	12	8.17	1.6	17|18	35	17.5	1053	0.814
NSP5_C145A-Nt	Q7RTP6	MICAL3	6|5	11	5.5	2	11|10|2|7|5|0|0|0|3|3|7|8	0	0	-28.8	0.57	0.5	0.83	0.3	0.34	5|4	9	4.5	2002	0.526
NSP5_C145A-Nt	Q9Y4E1	WASHC2C	41|39	80	40	2	63|66|42|49|49|0|0|0|42|40|46|59	0	0	-169.95	0.64	0.61	2	1.12	0.68	31|28	59	29.5	1279	0.787
NSP5_C145A-Nt	Q6PKG0	LARP1	27|27	54	27	2	33|32|19|20|27|0|0|0|42|30|25|26	0	0	-88.47	0.76	0.59	5.83	4.1	1.7	22|21	43	21.5	1019	0.814
NSP5_C145A-Nt	Q659C4	LARP1B	5|4	9	4.5	2	10|5|7|0|6|0|0|0|0|5|0|8	0	0	-25.54	0.54	0.49	1.08	0.85	1.22	4|4	8	4	914	0.695
NSP5_C145A-Nt	Q14160	SCRIB	43|61	104	52	2	72|72|36|37|38|0|0|0|52|54|48|61	0	0	-184.36	0.76	0.61	12.83	5.64	3.02	30|37	67	33.5	1630	0.78
NSP5_C145A-Nt	P0CAP2	POLR2M	13|10	23	11.5	2	11|14|10|9|7|0|0|0|14|12|7|12	0	0	-33.77	0.86	0.51	3.5	6.81	1.69	10|10	20	10	368	0.435
NSP5_C145A-Nt	Q9Y4P8	WIPI2	7|7	14	7	2	5|8|9|5|7|0|0|0|6|4|5|7	0	0	-19.02	0.88	0.45	2.33	3.77	7.29	5|5	10	5	443	0.159
NSP5_C145A-Nt	Q9UNH6	SNX7	4|5	9	4.5	2	7|7|6|5|5|0|0|0|6|7|6|7	0	0	-20.3	0.64	0.45	0	0	0	4|5	9	4.5	451	0.154
NSP5_C145A-Nt	P61026	RAB10	13|12	25	12.5	2	10|10|5|3|6|0|3|0|9|10|9|9	0	0	-18.8	1.25	0.44	6.33	22.68	0.55	8|8	16	8	200	0.555
NSP5_C145A-Nt	Q9H0U4	RAB1B	10|6	16	8	2	0|3|0|0|0|0|0|0|0|0|3|0	0.75	0.98	0.08	4	0.01	7.5	26.74	0.92	6|4	10	5	201	0.164
NSP5_C145A-Nt	P61006	RAB8A	5|4	9	4.5	2	0|0|0|0|0|0|0|0|0|0|0|0	1	1	6.7	45	0	4.5	15.58	0.95	3|3	6	3	207	0.259
NSP5_C145A-Nt	Q15286	RAB35	7|4	11	5.5	2	0|0|0|0|0|0|0|0|2|4|0|0	0.4	0.69	-2.14	2.75	0.16	5	17.82	0.77	3|3	6	3	201	0.342
NSP5_C145A-Nt	P62820	RAB1A	9|7	16	8	2	3|0|4|0|0|0|0|0|5|5|0|3	0.01	0.01	-7.19	1.71	0.25	6.33	22.12	0.63	5|5	10	5	205	0.557
NSP5_C145A-Nt	O95716	RAB3D	2|0	2	1	2	0|0|0|0|0|0|0|0|0|0|0|0	0.48	0.96	-1.43	10	0.1	1	3.27	0.84	2|0	2	1	219	0.259
NSP5_C145A-Nt	P52948	NUP98	33|36	69	34.5	2	30|46|32|41|35|0|0|0|39|42|30|34	0	0	-105.72	0.8	0.6	7.08	2.82	0.53	24|24	48	24	1800	0.684
NSP5_C145A-Nt	Q9NZZ3	CHMP5	2|3	5	2.5	2	2|2|3|3|2|0|0|0|6|5|2|4	0	0	-16.38	0.5	0.41	0.08	0.34	0.27	2|2	4	2	171	0.127
NSP5_C145A-Nt	Q7Z4H7	HAUS6	60|53	113	56.5	2	60|71|56|60|57|0|0|0|67|65|59|52	0	0	-164.08	0.83	0.61	10.92	8.19	1.21	37|36	73	36.5	955	0.411
NSP5_C145A-Nt	Q709C8	VPS13C	30|27	57	28.5	2	39|36|0|4|14|0|0|0|20|20|23|32	0	0	-88.47	0.8	0.59	12.83	2.53	1.84	21|19	40	20	3628	0.798
NSP5_C145A-Nt	O75179	ANKRD17	31|28	59	29.5	2	26|33|16|22|20|0|0|0|29|23|23|24	0	0	-63.76	1.01	0.57	11.5	3.17	2.09	24|21	45	22.5	2603	0.916
NSP5_C145A-Nt	Q8N6T3	ARFGAP1	18|16	34	17	2	18|16|19|10|17|0|0|0|19|18|10|13	0	0	-43.68	0.91	0.54	5.33	9.41	2	14|13	27	13.5	406	0.539
NSP5_C145A-Nt	Q9H920	RNF121	6|4	10	5	2	8|22|4|4|3|0|0|0|4|6|10|4	0	0	-45.32	0.38	0.54	0	0	0	4|3	7	3.5	327	0.109
NSP5_C145A-Nt	Q5T5P2	KIAA1217	18|20	38	19	2	12|16|8|10|9|0|0|0|9|9|14|9	0	0	-24.29	1.36	0.47	11	4.06	11.92	12|10	22	11	1943	0.718
NSP5_C145A-Nt	Q7Z2W4	ZC3HAV1	80|74	154	77	2	67|98|43|45|55|0|0|0|73|82|86|75	0	0	-207.25	0.87	0.61	25	19.86	0.85	44|39	83	41.5	902	0.334
NSP5_C145A-Nt	Q4V328	GRIPAP1	11|10	21	10.5	2	10|8|18|24|19|0|0|0|18|18|15|10	0	0	-60.88	0.52	0.62	0	0	0	9|7	16	8	841	0.645
NSP5_C145A-Nt	O60218	AKR1B10	24|18	42	21	2	15|20|20|9|15|0|0|0|17|19|19|22	0	0	-47.82	1.02	0.54	8	18.14	1.51	14|14	28	14	316	0.55
NSP5_C145A-Nt	Q9NQC3	RTN4	14|13	27	13.5	2	19|20|23|23|23|0|0|0|20|17|12|15	0	0	-65.34	0.59	0.62	0	0	0	9|9	18	9	1192	0.386
NSP5_C145A-Nt	Q8WXI9	GATAD2B	4|11	15	7.5	2	0|0|10|9|7|0|0|0|12|11|9|11	0	0	-37.66	0.66	0.49	1.75	2.11	1.16	3|7	10	5	593	0.41
NSP5_C145A-Nt	Q7Z434	MAVS	18|21	39	19.5	2	29|21|22|19|19|0|0|0|21|16|18|21	0	0	-60.09	0.81	0.57	4	7.18	0.97	10|13	23	11.5	399	0.42
NSP5_C145A-Nt	Q7Z417	NUFIP2	22|23	45	22.5	2	32|38|34|33|27|0|0|0|25|29|26|31	0	0	-94.84	0.64	0.59	0	0	0	18|17	35	17.5	695	0.416
NSP5_C145A-Nt	Q5T5U3	ARHGAP21	14|11	25	12.5	2	21|18|4|6|10|0|0|0|12|9|13|12	0	0	-47.16	0.72	0.54	3.75	1.37	3.33	12|9	21	10.5	1958	0.82
NSP5_C145A-Nt	P60660	MYL6	9|10	19	9.5	2	7|9|10|11|10|0|0|0|10|9|10|10	0	0	-24.38	0.92	0.48	2.33	11.06	1.54	6|6	12	6	151	0.172
NSP5_C145A-Nt	Q969Q0	RPL36AL	3|4	7	3.5	2	0|0|0|0|0|0|0|0|0|0|0|0	1	1	4.96	35	0	3.5	23.66	1.4	2|2	4	2	106	0.153
NSP5_C145A-Nt	Q9HBF4	ZFYVE1	18|15	33	16.5	2	18|22|15|19|15|0|0|0|21|20|21|25	0	0	-60.31	0.73	0.57	1.83	1.69	0.93	13|10	23	11.5	777	0.28
NSP5_C145A-Nt	Q96A65	EXOC4	35|40	75	37.5	2	55|50|46|37|43|0|0|0|44|42|36|43	0	0	-129.89	0.75	0.6	4.5	3.31	2.17	25|27	52	26	974	0.81
NSP5_C145A-Nt	Q9H4A6	GOLPH3	4|3	7	3.5	2	0|0|0|0|0|0|0|0|4|2|0|0	0.07	0.11	-3.42	1.75	0.21	3	7.21	3.9	3|2	5	2.5	298	0.156
NSP5_C145A-Nt	Q9H1A4	ANAPC1	26|23	49	24.5	2	32|35|13|16|19|0|0|0|33|32|26|22	0	0	-86.62	0.73	0.59	5.5	2.03	0.67	18|19	37	18.5	1944	0.517
NSP5_C145A-Nt	Q68CZ2	TNS3	116|112	228	114	2	115|144|73|76|71|0|0|0|112|110|97|116	0	0	-279.38	0.91	0.62	37.83	18.76	4.36	52|52	104	52	1445	0.571
NSP5_C145A-Nt	Q9BWT3	PAPOLG	5|0	5	2.5	2	0|0|8|7|9|0|0|0|5|4|3|0	0	0	-34.99	0.31	0.48	0	0	0	5|0	5	2.5	736	0.582
NSP5_C145A-Nt	Q9H6J7	C11orf49	6|4	10	5	2	8|11|5|3|4|0|0|0|6|6|5|7	0	0	-26.87	0.58	0.48	0.42	1.1	0.21	6|3	9	4.5	274	0.271
NSP5_C145A-Nt	Q96C19	EFHD2	14|20	34	17	2	20|16|22|21|14|0|0|0|15|12|14|14	0	0	-55.74	0.81	0.55	4.67	13.94	2.39	7|13	20	10	240	0.355
NSP5_C145A-Nt	Q9H6T3	RPAP3	55|48	103	51.5	2	42|45|47|35|38|0|0|0|55|53|48|51	0	0	-118.32	0.97	0.6	17	19.3	1.92	28|30	58	29	631	0.363
NSP5_C145A-Nt	Q659A1	ICE2	9|3	12	6	2	8|2|14|13|12|0|0|0|11|7|8|9	0	0	-47.13	0.46	0.53	0	0	0	8|2	10	5	845	0.618
NSP5_C145A-Nt	Q6PD74	AAGAB	3|3	6	3	2	5|6|10|7|6|0|0|0|4|3|4|3	0	0	-24.99	0.39	0.62	0	0	0	2|2	4	2	315	0.159
NSP5_C145A-Nt	Q96L93	KIF16B	25|31	56	28	2	46|44|21|31|31|0|0|0|34|41|32|31	0	0	-122.84	0.64	0.6	2.08	1.07	0.16	22|23	45	22.5	1392	0.829
NSP5_C145A-Nt	Q9BVG8	KIFC3	16|10	26	13	2	12|13|17|16|19|0|0|0|20|21|12|16	0	0	-59.55	0.65	0.56	0.83	0.87	0.26	12|8	20	10	687	0.531
NSP5_C145A-Nt	Q9NQT8	KIF13B	11|15	26	13	2	11|9|4|0|0|0|0|0|5|4|9|15	0	0	-26.15	1.11	0.47	8.25	3.24	3.14	8|10	18	9	1826	0.757
NSP5_C145A-Nt	O95239	KIF4A	9|7	16	8	2	3|0|16|28|30|0|0|0|21|18|15|14	0	0	-92.68	0.3	0.62	0	0	0	6|5	11	5.5	1232	0.808
NSP5_C145A-Nt	Q9H1H9	KIF13A	5|6	11	5.5	2	9|8|3|7|6|0|0|0|5|6|8|7	0	0	-23.59	0.66	0.48	0.58	0.23	1.66	4|5	9	4.5	1770	0.723
NSP5_C145A-Nt	Q9H9B1	EHMT1	4|3	7	3.5	2	0|0|0|4|3|0|0|0|2|4|5|5	0	0	-13.22	0.75	0.37	1.58	1.4	1.19	4|3	7	3.5	808	0.619
NSP5_C145A-Nt	Q9H7D0	DOCK5	5|6	11	5.5	2	5|6|0|5|6|0|0|0|2|0|4|4	0	0	-13.72	0.97	0.38	2.83	1.08	10.05	5|4	9	4.5	1870	0.611
NSP5_C145A-Nt	Q9GZU8	PSME3IP1	18|22	40	20	2	3|0|19|19|22|0|0|0|17|20|13|14	0	0	-46.61	0.98	0.54	9.42	26.57	5.83	8|6	14	7	254	0.126
NSP5_C145A-Nt	Q8TCT9	HM13	3|3	6	3	2	0|0|0|0|0|0|0|0|0|0|0|0	0.99	0.99	4.96	30	0	3	5.7	0.64	3|2	5	2.5	377	0.087
NSP5_C145A-Nt	P22626	HNRNPA2B1	23|19	42	21	2	7|4|20|14|20|0|0|0|19|21|21|17	0	0	-46.23	1.02	0.54	9.08	18.43	1.85	14|9	23	11.5	353	0.31
NSP5_C145A-Nt	Q14004	CDK13	16|17	33	16.5	2	2|3|11|11|10|0|0|0|14|12|15|15	0	0	-29.47	1.12	0.51	8.75	4.32	2.21	15|14	29	14.5	1452	0.72
NSP5_C145A-Nt	Q9NYV4	CDK12	5|9	14	7	2	0|0|5|7|7|0|0|0|8|8|7|9	0	0	-23.57	0.84	0.44	2.75	1.33	2.23	5|7	12	6	1481	0.618
NSP5_C145A-Nt	P06493	CDK1	2|0	2	1	2	0|3|8|4|2|0|0|0|0|0|0|0	0	0	-21.66	0.2	0.43	0	0	0	2|0	2	1	297	0.221
NSP5_C145A-Nt	Q9H0G5	NSRP1	6|0	6	3	2	0|0|6|6|6|0|0|0|12|8|6|4	0	0	-38.04	0.35	0.49	0	0	0	2|0	2	1	558	0.678
NSP5_C145A-Nt	Q05682	CALD1	19|18	37	18.5	2	18|41|32|34|34|0|0|0|25|27|33|27	0	0	-108.02	0.51	0.62	0	0	0	16|16	32	16	558	0.773
NSP5_C145A-Nt	Q9C0D5	TANC1	16|15	31	15.5	2	19|20|5|12|12|0|0|0|10|10|10|12	0	0	-39.24	0.91	0.54	6.33	2.44	1.14	13|14	27	13.5	1861	0.916
NSP5_C145A-Nt	Q15746	MYLK	8|6	14	7	2	5|0|0|4|2|0|0|0|0|0|0|3	0.01	0.03	-6.42	1.75	0.24	5.83	2.18	91.31	5|4	9	4.5	1914	0.792
NSP5_C145A-Nt	O43502	RAD51C	3|0	3	1.5	2	0|0|3|2|0|0|0|0|0|0|0|0	0.04	0.08	-7.35	0.9	0.22	1.08	2.06	6.5	2|0	2	1	376	0.164
NSP5_C145A-Nt	O60885	BRD4	2|7	9	4.5	2	0|0|4|4|9|0|0|0|5|6|8|5	0	0	-27.32	0.59	0.45	1.08	0.57	1.57	2|4	6	3	1362	0.669
NSP5_C145A-Nt	Q9NYL2	MAP3K20	2|0	2	1	2	0|0|6|3|0|0|0|0|3|0|0|0	0	0	-17.33	0.25	0.38	0	0	0	2|0	2	1	800	0.439
NSP5_C145A-Nt	Q8IVF2	AHNAK2	877|847	1724	862	2	889|914|418|579|529|0|0|0|680|677|776|890	0	0	#NAME?	0.96	0.62	332.67	41.13	4.92	238|246	484	242	5795	0.737
NSP5_C145A-Nt	P18583	SON	52|41	93	46.5	2	3|0|32|39|43|0|0|0|55|46|45|44	0	0	-113.54	0.96	0.6	20.92	6.51	2.86	31|28	59	29.5	2303	0.622
NSP5_C145A-Nt	Q7L592	NDUFAF7	16|23	39	19.5	2	39|29|0|0|0|0|0|0|0|0|0|0	0	0	-57.21	0.86	0.55	13.83	22.47	1.04	10|10	20	10	441	0.284
NSP5_C145A-Nt	Q8IX90	SKA3	16|16	32	16	2	12|7|23|20|17|0|0|0|20|17|18|13	0	0	-52.26	0.76	0.56	3.75	6.52	3.05	12|8	20	10	412	0.251
NSP5_C145A-Nt	O00213	APBB1	19|28	47	23.5	2	17|14|10|9|9|0|0|0|17|18|18|16	0	0	-35.69	1.33	0.48	12.83	12.95	1.31	14|15	29	14.5	710	0.796
NSP5_C145A-Nt	O15061	SYNM	62|70	132	66	2	66|74|38|51|52|0|0|0|66|65|68|57	0	0	-155.72	0.95	0.61	21.25	9.73	2.38	44|45	89	44.5	1565	0.952
NSP5_C145A-Nt	Q8NFC6	BOD1L1	6|6	12	6	2	0|0|3|6|3|0|0|0|3|0|8|6	0	0	-15.79	0.9	0.42	3.58	0.84	4.56	5|3	8	4	3051	0.405
NSP5_C145A-Nt	Q9UNH7	SNX6	5|4	9	4.5	2	8|6|6|8|5|0|0|0|6|7|9|5	0	0	-25.54	0.54	0.62	0	0	0	5|4	9	4.5	418	0.718
NSP5_C145A-Nt	Q8NEZ2	VPS37A	24|28	52	26	2	22|30|24|19|21|0|0|0|36|34|20|23	0	0	-84.86	0.78	0.59	6.92	12.49	4.05	14|15	29	14.5	397	0.72
NSP5_C145A-Nt	Q8IV50	LYSMD2	5|4	9	4.5	2	3|4|6|5|4|0|0|0|5|4|9|6	0	0	-20.3	0.64	0.45	0.67	2.23	1.83	4|4	8	4	215	0.279
NSP5_C145A-Nt	Q92540	SMG7	8|7	15	7.5	2	18|7|6|7|8|0|0|0|7|11|8|7	0	0	-35.06	0.61	0.52	0.92	0.58	0.49	6|4	10	5	1137	0.817
NSP5_C145A-Nt	Q86YL5	TDRP	11|12	23	11.5	2	0|6|9|8|7|0|0|0|9|8|6|5	0	0	-15.6	1.33	0.41	6.67	25.83	2.79	3|3	6	3	185	0.66
NSP5_C145A-Nt	Q9H444	CHMP4B	12|13	25	12.5	2	5|7|17|16|16|0|0|0|12|9|9|15	0	0	-41.56	0.77	0.54	3.67	11.74	2.3	4|5	9	4.5	224	0.616
NSP5_C145A-Nt	P07437	TUBB	11|11	22	11	2	18|13|25|18|22|0|4|0|18|18|10|15	0	0	-64.05	0.51	0.62	0	0	0	9|11	20	10	444	0.197
NSP5_C145A-Nt	Q8IUD2	ERC1	6|11	17	8.5	2	10|10|8|10|7|0|0|0|13|12|9|5	0	0	-34.68	0.73	0.5	1.5	0.99	0.32	6|10	16	8	1088	0.702
NSP5_C145A-Nt	Q04637	EIF4G1	65|70	135	67.5	2	75|110|46|51|53|0|0|0|76|82|83|75	0	0	-233.28	0.74	0.62	13.25	6.28	1.46	40|42	82	41	1512	0.725
NSP5_C145A-Nt	O43432	EIF4G3	22|19	41	20.5	2	32|27|13|14|19|0|0|0|21|19|16|31	0	0	-81.13	0.68	0.58	4.5	2.03	1.72	13|9	22	11	1591	0.363
NSP5_C145A-Nt	Q6T4R5	NHS	14|11	25	12.5	2	22|8|6|15|10|0|0|0|10|11|12|8	0	0	-43.2	0.77	0.54	4	1.76	2.34	12|9	21	10.5	1630	0.379
NSP5_C145A-Nt	Q13085	ACACA	90|85	175	87.5	2	122|135|290|289|337|1840|161|157|70|68|65|83	0	0	#NAME?	0.11	0.62	0	0	NaN	59|55	114	57	2383	0.641
NSP5_C145A-Nt	Q15637	SF1	22|22	44	22	2	2|0|17|11|9|0|0|0|18|17|13|20	0	0	-33.72	1.2	0.52	13.08	16.41	3.95	9|10	19	9.5	571	0.513
NSP5_C145A-Nt	Q70E73	RAPH1	2|0	2	1	2	2|3|4|2|5|0|0|0|0|0|4|0	0	0	-18.83	0.23	0.4	0	0	0	2|0	2	1	1250	0.711
NSP5_C145A-Nt	P07477	PRSS1	6|0	6	3	2	5|0|0|0|0|0|8|9|0|0|0|0	0	0	-32.06	0.41	0.45	1.17	3.39	0.36	2|0	2	1	247	0.2
NSP5_C145A-Nt	P09622	DLD	3|0	3	1.5	2	4|5|0|0|0|0|0|0|0|0|0|0	0	0	-12.62	0.5	0.29	0.75	1.06	0.12	2|0	2	1	509	0.391
NSP5_C145A-Nt	O96013	PAK4	2|4	6	3	2	5|0|10|9|6|0|0|0|9|10|0|6	0	0	-35.77	0.31	0.62	0	0	0	2|3	5	2.5	591	0.529
NSP5_C145A-Nt	Q68CZ1	RPGRIP1L	4|2	6	3	2	6|0|2|9|5|0|0|0|0|4|5|0	0	0	-23.2	0.45	0.46	0.42	0.24	0.58	2|2	4	2	1235	0.555
NSP5_C145A-Nt	Q3KP66	INAVA	5|4	9	4.5	2	5|3|2|3|0|0|0|0|2|2|3|0	0	0	-8.1	1.23	0.29	2.83	3.51	1.31	3|2	5	2.5	578	0.588
NSP5_C145A-Nt	Q13772	NCOA4	2|0	2	1	2	7|4|2|3|2|0|0|0|5|5|4|5	0	0	-24.7	0.18	0.62	0	0	0	2|0	2	1	650	0.47
NSP5_C145A-Nt	O60506	SYNCRIP	3|6	9	4.5	2	0|0|11|8|9|0|0|0|6|9|5|0	0	0	-33.09	0.47	0.5	0.5	0.77	0.29	3|4	7	3.5	464	0.321
NSP5_C145A-Nt	Q9BTX1	NDC1	2|0	2	1	2	0|0|3|0|2|0|0|0|2|0|0|0	0	0	-10.15	0.43	0.28	0.42	0.47	0.03	2|0	2	1	634	0.411
NSP5_C145A-Nt	Q7Z2T5	TRMT1L	2|0	2	1	2	0|0|0|0|0|0|0|0|0|3|0|0	0.13	0.26	-4.02	1	0.19	0.75	0.93	4.11	2|0	2	1	577	0.467
NSP5_C145A-Nt	P04183	TK1	3|2	5	2.5	2	0|2|10|6|5|0|0|0|5|4|7|6	0	0	-27.33	0.33	0.62	0	0	0	3|2	5	2.5	234	0.103
NSP5_C145A-Nt	P12270	TPR	3|4	7	3.5	2	0|0|6|5|9|0|0|0|3|4|11|6	0	0	-29.05	0.4	0.5	0	0	0	2|3	5	2.5	2363	0.89
NSP5_C145A-Nt	Q96AE4	FUBP1	4|4	8	4	2	0|0|11|9|9|0|0|0|9|9|3|5	0	0	-30.85	0.41	0.62	0	0	0	3|3	6	3	644	0.37
NSP5_C145A-Nt	P30041	PRDX6	2|0	2	1	2	0|0|8|4|4|0|0|0|2|0|3|3	0	0	-23.22	0.19	0.62	0	0	0	2|0	2	1	224	0.122
NSP5_C145A-Nt	Q03701	CEBPZ	3|2	5	2.5	2	0|0|4|6|7|0|0|0|7|3|3|2	0	0	-23.2	0.38	0.47	0	0	0	3|2	5	2.5	1054	0.633
NSP5_C145A-Nt	Q16513	PKN2	3|8	11	5.5	2	7|4|12|9|22|0|0|0|10|7|0|9	0	0	-53.77	0.38	0.55	0	0	0	2|8	10	5	984	0.364
NSP5_C145A-Nt	Q9Y5B9	SUPT16H	2|0	2	1	2	0|0|3|2|2|0|0|0|0|0|0|0	0	0	-10.13	0.43	0.28	0.42	0.29	0.1	2|0	2	1	1047	0.654
NSP5_C145A-Nt	Q9UKD1	GMEB2	4|5	9	4.5	2	0|0|8|5|3|0|0|0|3|6|0|3	0	0	-17.77	0.71	0.43	2.17	2.93	1.4	2|2	4	2	530	0.723
NSP5_C145A-Nt	Q92917	GPKOW	4|4	8	4	2	0|0|15|8|8|0|0|0|7|6|8|9	0	0	-34.9	0.38	0.62	0	0	0	3|4	7	3.5	476	0.441
NSP5_C145A-Nt	Q71UM5	RPS27L	8|0	8	4	2	0|0|0|0|0|0|0|0|0|0|0|0	0.5	1	-1.43	40	0.04	4	34.12	0.83	4|0	4	2	84	0.123
NSP5_C145A-Nt	Q96KR1	ZFR	2|4	6	3	2	0|0|12|11|10|0|0|0|4|6|6|6	0	0	-41.42	0.27	0.62	0	0	0	2|4	6	3	1074	0.938
NSP5_C145A-Nt	Q9Y5X1	SNX9	2|3	5	2.5	2	3|3|5|5|4|0|0|0|5|6|2|4	0	0	-17.75	0.47	0.62	0	0	0	2|2	4	2	595	0.544
NSP5_C145A-Nt	Q96BK5	PINX1	3|3	6	3	2	0|0|12|6|4|0|0|0|11|6|0|2	0	0	-33.25	0.31	0.62	0	0	0	2|2	4	2	328	0.515
NSP5_C145A-Nt	Q9NZ43	USE1	2|2	4	2	2	0|2|8|6|4|0|0|0|3|0|0|3	0	0	-20.43	0.33	0.62	0	0	0	2|2	4	2	259	0.769
NSP5_C145A-Nt	Q96PV6	LENG8	3|0	3	1.5	2	0|0|5|4|3|0|0|0|0|4|0|0	0	0	-18.83	0.35	0.38	0.17	0.15	0.36	3|0	3	1.5	800	0.772
NSP5_C145A-Nt	P04632	CAPNS1	2|0	2	1	2	0|0|3|0|0|0|0|0|3|3|0|2	0	0	-12.97	0.33	0.32	0.08	0.21	0.18	2|0	2	1	268	0.125
NSP5_C145A-Nt	O60264	SMARCA5	4|6	10	5	2	0|0|13|12|12|0|0|0|0|8|8|8	0	0	-41.78	0.41	0.53	0	0	0	3|3	6	3	1052	0.768
NSP5_C145A-Nt	Q99829	CPNE1	2|3	5	2.5	2	0|0|2|0|0|0|0|0|0|0|0|2	0.13	0.21	-2.89	1.88	0.2	2.17	2.9	0.97	2|2	4	2	536	0.648
NSP5_C145A-Nt	P04049	RAF1	4|0	4	2	2	5|2|8|8|9|0|0|0|5|4|0|0	0	0	-36.49	0.24	0.5	0	0	0	4|0	4	2	648	0.252
NSP5_C145A-Nt	Q16204	CCDC6	4|0	4	2	2	0|0|5|3|4|0|0|0|0|0|0|0	0	0	-17.33	0.5	0.33	1	1.51	1.49	3|0	3	1.5	474	0.489
NSP5_C145A-Nt	O15085	ARHGEF11	5|0	5	2.5	2	5|0|0|0|2|0|0|0|0|0|0|3	0	0	-14.46	0.75	0.27	1.67	0.79	3.88	3|0	3	1.5	1522	0.507
NSP5_C145A-Nt	Q6IN85	PPP4R3A	3|0	3	1.5	2	0|0|15|8|8|0|0|0|4|7|6|7	0	0	-45.26	0.15	0.62	0	0	0	2|0	2	1	820	0.256
NSP5_C145A-Nt	Q70EL1	USP54	3|0	3	1.5	2	0|0|0|0|0|0|0|0|0|0|0|0	0.5	0.99	-1.43	15	0.07	1.5	0.64	3.71	3|0	3	1.5	1684	0.545
NSP5_C145A-Nt	Q8TBN0	RAB3IL1	4|4	8	4	2	17|11|18|13|11|0|0|0|16|15|9|12	0	0	-61.3	0.24	0.62	0	0	0	2|4	6	3	382	0.161
NSP5_C145A-Nt	Q7Z739	YTHDF3	6|8	14	7	2	7|13|10|9|9|0|0|0|5|5|10|4	0	0	-32.04	0.64	0.51	1	1.22	0.38	3|6	9	4.5	585	0.727
NSP5_C145A-Nt	Q6PIW4	FIGNL1	2|0	2	1	2	0|0|4|5|5|0|0|0|4|2|0|0	0	0	-20.3	0.21	0.42	0	0	0	2|0	2	1	674	0.311
NSP5_C145A-Nt	Q9ULJ8	PPP1R9A	3|2	5	2.5	2	3|2|5|4|4|0|0|0|4|4|2|0	0	0	-13.77	0.58	0.38	0.17	0.09	0.24	3|2	5	2.5	1374	0.96
NSP5_C145A-Nt	Q9GZV1	ANKRD2	2|0	2	1	2	0|0|8|4|5|0|0|0|2|2|3|2	0	0	-24.7	0.18	0.62	0	0	NaN	2|0	2	1	327	0.373
NSP5_C145A-Nt	Q6UB99	ANKRD11	2|0	2	1	2	0|0|0|0|2|0|0|0|0|2|0|0	0.03	0.06	-6.02	0.75	0.22	0.67	0.18	2.43	2|0	2	1	2663	0.874
NSP5_C145A-Nt	Q9UPN7	PPP6R1	2|2	4	2	2	8|4|7|6|8|0|0|0|3|3|4|4	0	0	-27.35	0.26	0.62	0	0	0	2|2	4	2	881	0.512
NSP5_C145A-Nt	Q5QNW6	H2BC18	3|5	8	4	2	4|0|7|6|5|0|6|0|10|6|6|11	0	0	-31.77	0.43	0.62	0	0	0	2|4	6	3	126	0.306
NSP5_C145A-Nt	Q12792	TWF1	2|5	7	3.5	2	8|6|9|6|6|0|0|0|6|4|6|0	0	0	-27.32	0.46	0.47	0	0	0	2|4	6	3	357	0.307
NSP5_C145A-Nt	O60303	KATNIP	2|6	8	4	2	0|0|0|0|0|0|0|0|0|0|0|0	0.98	1	3.11	40	0	4	1.77	20.8	2|5	7	3.5	1618	0.841
NSP5_C145A-Nt	O60841	EIF5B	6|9	15	7.5	2	10|8|4|8|5|0|0|0|9|8|8|8	0	0	-24.33	0.83	0.46	1.83	1.07	0.93	3|8	11	5.5	1220	0.483
NSP5_C145A-Nt	Q8IYB1	MB21D2	2|0	2	1	2	0|0|4|4|2|0|0|0|0|3|0|0	0	0	-15.93	0.27	0.37	0	0	0	2|0	2	1	491	0.446
NSP5_C145A-Nt	Q16875	PFKFB3	2|3	5	2.5	2	0|0|0|3|0|0|0|0|0|2|0|0	0.05	0.08	-3.88	1.5	0.21	2.08	2.98	7.84	2|3	5	2.5	500	0.242
NSP5_C145A-Nt	P19532	TFE3	2|0	2	1	2	0|0|0|0|0|0|0|0|0|0|0|0	0.48	0.96	-1.43	10	0.1	1	1.25	26	2|0	2	1	575	0.485
NSP5_C145A-Nt	Q9NWZ3	IRAK4	3|0	3	1.5	2	0|0|6|3|2|0|0|0|0|0|3|2	0	0	-17.33	0.38	0.36	0.17	0.26	0.7	2|0	2	1	460	0.285
NSP5_C145A-Nt	Q14181	POLA2	2|2	4	2	2	3|3|4|0|4|0|0|0|5|3|0|3	0	0	-13.75	0.46	0.62	0	0	0	2|2	4	2	598	0.144
NSP5_C145A-Nt	Q9NRP0	OSTC	2|0	2	1	2	0|0|0|0|0|0|0|0|0|0|0|0	0.48	0.96	-1.43	10	0.1	1	4.81	13	2|0	2	1	149	0.091
NSP5_C145A-Nt	Q15054	POLD3	3|0	3	1.5	2	0|0|6|5|3|0|0|0|3|0|4|2	0	0	-21.72	0.3	0.41	0	0	0	2|0	2	1	466	0.569
NSP5_C145A-Nt	P26373	RPL13	2|3	5	2.5	2	0|0|0|2|0|0|2|0|0|0|0|0	0.13	0.21	-2.77	1.88	0.2	2.17	7.37	0.51	2|3	5	2.5	211
NSP5_C145A-Nt	Q9Y4W2	LAS1L	2|4	6	3	2	0|0|6|7|7|0|0|0|11|4|3|0	0	0	-30.13	0.36	0.5	0	0	0	2|2	4	2	717	0.377
NSP5_C145A-Nt	P31751	AKT2	3|2	5	2.5	2	2|2|2|4|0|0|0|0|2|2|3|0	0	0	-8.62	0.83	0.29	1.08	1.85	12.54	2|2	4	2	419	0.246
NSP5_C145A-Nt	Q03001	DST	3|7	10	5	2	12|12|0|0|0|0|0|0|0|0|5|5	0	0	-33.04	0.52	0.5	2.17	0.3	9.66	2|6	8	4	5171	0.894
NSP5_C145A-Nt	Q9H9E3	COG4	2|0	2	1	2	3|2|0|4|3|0|0|0|6|3|0|0	0	0	-18.83	0.23	0.4	0	0	0	2|0	2	1	768	0.324
NSP5_C145A-Nt	Q9P2J5	LARS1	3|0	3	1.5	2	4|5|5|6|5|0|0|0|2|4|6|6	0	0	-26.1	0.25	0.62	0	0	0	3|0	3	1.5	1176	0.18
NSP5_C145A-Nt	O43294	TGFB1I1	2|3	5	2.5	2	8|2|5|4|4|0|0|0|6|6|3|3	0	0	-23.2	0.38	0.62	0	0	0	2|2	4	2	461	0.483
NSP5_C145A-Nt	Q9ULH1	ASAP1	2|2	4	2	2	6|3|7|11|7|0|0|0|5|3|2|2	0	0	-30.13	0.24	0.62	0	0	NaN	2|2	4	2	1122	0.885
NSP5_C145A-Nt	Q8N7C3	TRIML2	2|2	4	2	2	2|0|5|2|4|0|0|0|6|3|0|0	0	0	-16.38	0.4	0.42	0.17	0.31	0.17	2|2	4	2	387	0.264
NSP5_C145A-Nt	P06744	GPI	2|4	6	3	2	2|4|4|3|4|0|0|0|4|5|2|2	0	0	-13.75	0.69	0.35	0.5	0.64	0.38	2|3	5	2.5	558	0.494
NSP5_C145A-Nt	Q14687	GSE1	2|5	7	3.5	2	0|0|3|6|5|0|0|0|2|2|0|2	0	0	-15.1	0.75	0.35	1.83	1.18	6.98	2|3	5	2.5	1113	0.933
NSP5_C145A-Nt	O15258	RER1	2|0	2	1	2	0|0|0|0|0|0|0|0|0|0|0|0	0.48	0.96	-1.43	10	0.1	1	3.66	0.46	2|0	2	1	196	0.144
NSP5_C145A-Nt	Q9GZY8	MFF	2|0	2	1	2	0|2|3|4|3|0|0|0|0|0|3|0	0	0	-14.46	0.3	0.34	0	0	0	2|0	2	1	342	0.462
NSP5_C145A-Nt	Q9Y4R8	TELO2	4|0	4	2	2	5|0|0|6|4|0|0|0|4|0|0|0	0	0	-21.69	0.4	0.39	0.42	0.36	2.33	3|0	3	1.5	837	0.728
NSP5_C145A-Nt	Q9C0J8	WDR33	2|4	6	3	2	0|0|3|4|3|0|0|0|0|0|0|0	0	0	-9.93	0.9	0.29	2.17	6.05	4.23	2|3	5	2.5	257	0.842
NSP5_C145A-Nt	P46087	NOP2	2|0	2	1	2	0|0|4|9|3|0|0|0|8|6|0|5	0	0	-33.42	0.13	0.62	0	0	0	2|0	2	1	812	0.78
NSP5_C145A-Nt	Q96G01	BICD1	3|3	6	3	2	3|4|7|7|9|0|0|0|5|3|4|2	0	0	-24.99	0.39	0.62	0	0	0	2|3	5	2.5	835	0.408
NSP5_C145A-Nt	Q6PFW1	PPIP5K1	5|4	9	4.5	2	6|0|0|0|0|0|0|0|11|0|0|0	0	0	-14.63	0.79	0.39	3.08	1.54	5.98	2|2	4	2	1433	0.627
NSP5_C145A-Nt	Q9Y4B5	MTCL1	3|6	9	4.5	2	7|5|0|0|0|0|0|0|4|3|5|2	0	0	-17.05	0.79	0.38	2.33	1.05	0.94	2|3	5	2.5	1586	0.868
NSP5_C145A-Nt	P56181	NDUFV3	2|0	2	1	2	0|2|0|0|0|0|0|0|0|0|0|0	0.23	0.45	-3.57	1.5	0.18	0.83	1.26	0.38	2|0	2	1	473	0.248
NSP5_C145A-Nt	Q93008	USP9X	5|5	10	5	2	2|0|0|0|0|0|0|0|0|0|0|0	0.9	0.9	2.18	7.5	0.01	4.83	1.35	12.37	3|3	6	3	2570	0.856
NSP5_C145A-Nt	O00231	PSMD11	2|0	2	1	2	0|0|10|5|3|0|0|0|3|2|3|0	0	0	-25.84	0.17	0.62	0	0	0	2|0	2	1	422	0.745
NSP5_C145A-Nt	O95197	RTN3	2|0	2	1	2	0|0|3|3|3|0|0|0|4|5|2|2	0	0	-17.33	0.25	0.38	0	0	0	2|0	2	1	1032	0.518
NSP5_C145A-Nt	Q92817	EVPL	2|0	2	1	2	0|0|0|0|0|0|0|0|0|0|0|0	0.48	0.96	-1.43	10	0.1	1	0.35	26	2|0	2	1	2033	0.832
NSP5_C145A-Nt	P49588	AARS1	2|4	6	3	2	6|4|6|7|8|0|0|0|8|7|3|0	0	0	-27.35	0.39	0.62	0	0	0	2|4	6	3	968	0.85
NSP5_C145A-Nt	P82979	SARNP	2|2	4	2	2	0|0|5|4|4|0|0|0|4|3|0|0	0	0	-13.75	0.46	0.39	0.33	1.13	2.25	2|2	4	2	210	0.518
NSP5_C145A-Nt	Q8N1F7	NUP93	2|0	2	1	2	0|0|5|3|2|0|0|0|0|0|0|0	0	0	-14.46	0.3	0.34	0.17	0.15	0.08	2|0	2	1	819	0.456
NSP5_C145A-Nt	Q4KMQ2	ANO6	2|0	2	1	2	0|0|5|3|2|0|0|0|0|0|0|0	0	0	-14.46	0.3	0.34	0.17	0.13	0.01	2|0	2	1	910	0.335
NSP5_C145A-Nt	Q14241	ELOA	2|3	5	2.5	2	0|0|6|6|5|0|0|0|3|3|2|3	0	0	-19.11	0.44	0.44	0.17	0.15	0.19	2|3	5	2.5	798	0.618
NSP5_C145A-Nt	P40261	NNMT	3|3	6	3	2	4|3|3|0|2|0|0|0|0|2|3|0	0	0	-8.39	0.9	0.31	1.58	4.29	4.53	2|2	4	2	264	0.232
NSP5_C145A-Nt	Q9ULE0	WWC3	4|2	6	3	2	9|12|0|2|3|0|0|0|4|4|3|4	0	0	-29.91	0.36	0.5	0	0	0	2|2	4	2	1092	0.899
NSP5_C145A-Nt	P47712	PLA2G4A	2|3	5	2.5	2	0|0|2|0|0|0|0|0|0|0|0|0	0.56	0.67	-0.25	3.75	0.02	2.33	2.23	4.66	2|3	5	2.5	749	0.488
NSP5_C145A-Nt	Q9NRA8	EIF4ENIF1	2|0	2	1	2	0|2|0|0|0|0|0|0|4|0|0|3	0	0	-12.97	0.33	0.32	0.25	0.18	0.09	2|0	2	1	985	0.511
NSP5_C145A-Nt	P35680	HNF1B	2|0	2	1	2	0|0|4|3|5|0|0|0|3|2|0|2	0	0	-17.33	0.25	0.38	0	0	0	2|0	2	1	557	0.509
NSP5_C145A-Nt	Q9UHR4	BAIAP2L1	4|0	4	2	2	5|5|6|4|6|0|0|0|0|3|0|4	0	0	-24.7	0.35	0.42	0	0	0	2|0	2	1	511	0.678
NSP5_C145A-Nt	Q12769	NUP160	3|0	3	1.5	2	0|0|0|4|3|0|0|0|0|0|2|0	0	0	-12.97	0.5	0.3	0.75	0.37	0.3	2|0	2	1	1436	0.643
NSP5_C145A-Nt	P11388	TOP2A	2|0	2	1	2	0|0|0|8|11|0|0|0|6|6|6|3	0	0	-36.46	0.12	0.62	0	0	0	2|0	2	1	1531	0.469
NSP5_C145A-Nt	Q9UL63	MKLN1	2|0	2	1	2	0|0|5|0|2|0|0|0|0|0|0|0	0	0	-9.81	0.43	0.28	0.42	0.42	8.15	2|0	2	1	712	0.242
NSP5_C145A-Nt	Q8N3F8	MICALL1	2|0	2	1	2	0|0|0|0|0|0|0|0|0|0|0|0	0.48	0.96	-1.43	10	0.1	1	0.83	17.33	2|0	2	1	863	0.617
NSP5_C145A-Nt	Q76I76	SSH2	2|3	5	2.5	2	0|2|0|0|2|0|0|0|0|2|0|0	0.02	0.03	-5.13	1.25	0.23	2	1.01	52	2|3	5	2.5	1423	0.704
NSP5_C145A-Nt	Q01433	AMPD2	2|0	2	1	2	3|0|3|0|2|0|0|0|2|2|0|0	0	0	-11.6	0.38	0.3	0	0	NaN	2|0	2	1	879	0.874
NSP5_C145A-Nt	P98174	FGD1	2|0	2	1	2	2|0|0|2|2|0|0|0|3|3|0|0	0	0	-11.6	0.38	0.3	0	0	0	2|0	2	1	961	0.284
NSP5_C145A-Nt	O60281	ZNF292	2|0	2	1	2	0|0|0|0|0|0|0|0|0|0|0|0	0.48	0.96	-1.43	10	0.1	1	0.26	1.63	2|0	2	1	2723	0.879
NSP5_C145A-Nt	Q9HCH0	NCKAP5L	2|0	2	1	2	2|0|3|3|3|0|0|0|0|0|0|0	0	0	-12.97	0.33	0.32	0.08	0.04	0.07	2|0	2	1	1334	0.817
NSP5_C145A-Nt	Q9UBB9	TFIP11	2|4	6	3	2	0|0|8|9|10|0|0|0|6|3|3|2	0	0	-32.92	0.33	0.51	0	0	0	2|2	4	2	837	0.588
NSP5_C145A-Nt	P04792	HSPB1	2|2	4	2	2	0|2|3|2|0|0|0|0|0|0|0|0	0	0	-6.28	0.86	0.27	1.42	4.96	9.37	2|2	4	2	205	0.158
NSP5_C145A-Nt	Q96ST2	IWS1	2|2	4	2	2	0|0|5|5|6|0|0|0|2|3|2|0	0	0	-17.75	0.38	0.44	0.08	0.07	0.26	2|2	4	2	819	0.717
NSP5_C145A-Nt	O14544	SOCS6	2|0	2	1	2	0|0|0|0|0|0|0|0|0|0|0|0	0.48	0.96	-1.43	10	0.1	1	1.34	2.6	2|0	2	1	535	0.648
NSP5_C145A-Nt	P09884	POLA1	2|0	2	1	2	0|0|2|5|7|0|0|0|6|6|4|4	0	0	-27.62	0.16	0.62	0	0	0	2|0	2	1	1462	0.325
NSP5_C145A-Nt	Q8IZ21	PHACTR4	2|4	6	3	2	8|5|7|5|8|0|0|0|4|0|2|4	0	0	-27.35	0.39	0.48	0	0	0	2|3	5	2.5	702	0.543
NSP5_C145A-Nt	O00560	SDCBP	3|0	3	1.5	2	3|0|9|3|3|0|0|0|6|4|0|3	0	0	-27.63	0.24	0.46	0	0	0	3|0	3	1.5	298	0.489
NSP5_C145A-Nt	P35555	FBN1	4|0	4	2	2	0|0|0|0|0|0|0|0|0|0|0|0	0.5	1	-1.43	20	0.05	2	0.5	14.86	3|0	3	1.5	2871	0.465
NSP5_C145A-Nt	Q8TCS8	PNPT1	2|2	4	2	2	13|7|0|0|0|0|0|0|0|0|0|0	0	0	-22.45	0.3	0.48	0.33	0.3	0.03	2|2	4	2	783	0.754
NSP5_C145A-Nt	Q9ULX3	NOB1	2|2	4	2	2	0|0|4|5|0|0|0|0|0|0|0|0	0	0	-8.32	0.67	0.31	1.25	2.17	3.17	2|2	4	2	412	0.374
NSP5_C145A-Nt	P33991	MCM4	2|2	4	2	2	0|0|5|2|4|0|0|0|4|2|0|2	0	0	-13.72	0.46	0.39	0.42	0.35	0.16	2|2	4	2	863	0.75
NSP5_C145A-Nt	Q9BW04	C1orf116	2|0	2	1	2	0|0|3|3|2|0|0|0|3|0|6|4	0	0	-18.83	0.23	0.4	0	0	NaN	2|0	2	1	355	0.288
NSP5_C145A-Nt	Q8WXF1	PSPC1	2|0	2	1	2	0|0|6|5|2|0|0|0|0|0|0|0	0	0	-18.83	0.23	0.4	0	0	0	2|0	2	1	523	0.114
NSP5_C145A-Nt	O43719	HTATSF1	2|2	4	2	2	0|0|0|0|0|0|0|0|2|2|3|3	0	0	-7.51	0.75	0.29	1.17	1.11	6.99	2|2	4	2	755	0.271
NSP5_C145A-Nt	Q86TB3	ALPK2	2|0	2	1	2	0|0|0|0|0|0|0|0|0|0|0|0	0.48	0.96	-1.43	10	0.1	1	0.33	2.6	2|0	2	1	2170	0.685
NSP5_C145A-Nt	Q8TEQ6	GEMIN5	3|3	6	3	2	13|8|2|8|7|0|0|0|6|9|3|5	0	0	-34.53	0.3	0.62	0	0	0	3|2	5	2.5	1507	0.427
NSP5_C145A-Nt	O75083	WDR1	4|7	11	5.5	2	2|0|2|0|0|0|0|0|0|2|3|0	0.33	0.63	-3.44	2.36	0.17	4.75	5.62	0.58	2|4	6	3	606	0.127
NSP5_C145A-Nt	P40939	HADHA	2|0	2	1	2	0|0|2|0|0|0|0|0|0|0|0|0	0.23	0.45	-3.57	1.5	0.18	0.83	0.78	0.13	2|0	2	1	763	0.2
NSP5_C145A-Nt	Q8WXE0	CASKIN2	7|3	10	5	2	0|0|0|0|0|0|0|0|0|0|0|0	1	1	4.96	50	0	5	3.2	130	2|3	5	2.5	1120	0.681
NSP5_C145A-Nt	Q15276	RABEP1	2|4	6	3	2	0|0|0|4|3|0|0|0|2|0|0|3	0	0	-9.93	0.9	0.29	2	1.73	2.31	2|2	4	2	829	0.812
NSP5_C145A-Nt	Q14019	COTL1	2|2	4	2	2	3|2|0|0|0|0|0|0|3|3|0|0	0	0	-8.61	0.67	0.31	1.08	5.45	0.2	2|2	4	2	142	0.217
NSP5_C145A-Nt	Q2TAZ0	ATG2A	4|3	7	3.5	2	4|0|2|3|4|0|0|0|0|0|4|5	0	0	-11.98	0.81	0.35	1.67	0.62	4.72	2|2	4	2	1938	0.541
NSP5_C145A-Nt	Q8TD16	BICD2	3|0	3	1.5	2	0|0|5|11|7|0|0|0|0|4|0|2	0	0	-33.55	0.2	0.5	0	0	0	2|0	2	1	855	0.362
NSP5_C145A-Nt	P48230	TM4SF4	2|0	2	1	2	0|0|0|0|0|0|0|0|0|0|0|0	0.48	0.96	-1.43	10	0.1	1	3.55	6.5	2|0	2	1	202	0.071
NSP5_C145A-Nt	Q15056	EIF4H	2|3	5	2.5	2	4|4|6|4|5|0|0|0|0|0|0|2	0	0	-16.38	0.5	0.41	0.42	1.21	0.72	2|2	4	2	248	0.755
NSP5_C145A-Nt	P49585	PCYT1A	2|0	2	1	2	0|0|3|2|2|0|0|0|0|0|0|0	0	0	-10.15	0.43	0.28	0.42	0.82	13	2|0	2	1	367	0.695
NSP5_C145A-Nt	O14975	SLC27A2	2|0	2	1	2	0|0|0|0|0|0|0|0|0|0|0|0	0.48	0.96	-1.43	10	0.1	1	1.26	0.39	2|0	2	1	567	0.414
NSP5_C145A-Nt	Q8WXX5	DNAJC9	2|0	2	1	2	0|0|5|3|2|0|0|0|0|0|0|2	0	0	-14.46	0.3	0.34	0	0	0	2|0	2	1	260	0.296
NSP5_C145A-Nt	P18615	NELFE	2|2	4	2	2	0|0|21|12|15|0|0|0|6|6|6|9	0	0	-62.96	0.12	0.62	0	0	0	2|2	4	2	380	0.45
NSP5_C145A-Nt	Q14207	NPAT	4|0	4	2	2	0|0|0|0|0|0|0|0|0|0|0|0	0.5	1	-1.43	20	0.05	2	1	3.15	3|0	3	1.5	1427	0.66
NSP5_C145A-Nt	P15822	HIVEP1	2|0	2	1	2	0|0|5|4|4|0|0|0|3|2|0|3	0	0	-18.83	0.23	0.4	0	0	0	2|0	2	1	2718	0.764
NSP5_C145A-Nt	P62753	RPS6	0|3	3	1.5	2	0|0|0|0|0|0|2|0|0|0|0|0	0.33	0.67	-3.49	2.25	0.17	1.33	3.83	0.33	0|2	2	1	249	0.171
NSP5_C145A-Nt	Q96FZ2	HMCES	0|2	2	1	2	0|0|5|2|3|0|0|0|0|0|0|2	0	0	-14.46	0.3	0.34	0	0	0	0|2	2	1	354	0.537
NSP5_C145A-Nt	Q96EI5	TCEAL4	0|5	5	2.5	2	0|0|6|0|3|0|0|0|5|0|0|0	0	0	-20.3	0.54	0.35	1.33	4.43	6.12	0|4	4	2	215	0.17
NSP5_C145A-Nt	Q9HB71	CACYBP	0|3	3	1.5	2	0|3|7|4|4|0|0|0|2|2|0|0	0	0	-21.68	0.3	0.41	0	0	0	0|3	3	1.5	185	0.22
NSP5_C145A-Nt	P26368	U2AF2	0|4	4	2	2	0|0|0|4|0|0|0|0|5|5|3|3	0	0	-20.21	0.43	0.37	0.33	0.5	0.33	0|3	3	1.5	471
NSP5_C145A-Nt	P62847	RPS24	0|2	2	1	2	0|0|0|0|0|0|0|0|0|0|0|0	0.48	0.96	-1.38	10	0.1	1	5.39	0.36	0|2	2	1	133	0.355
NSP5_C145A-Nt	P23141	CES1	0|7	7	3.5	2	3|2|0|0|0|0|0|0|0|0|0|0	0.45	0.89	-7.35	2.1	0.16	3.08	3.89	0.29	0|4	4	2	567	0.266
NSP5_C145A-Nt	Q96CW1	AP2M1	0|3	3	1.5	2	0|0|0|0|0|0|0|0|0|0|0|0	0.5	0.99	-1.43	15	0.07	1.5	2.48	0.18	0|3	3	1.5	433	0.341
NSP5_C145A-Nt	P42677	RPS27	0|10	10	5	2	3|0|0|0|0|0|3|0|5|0|0|4	0.13	0.26	-17.19	1.25	0.19	3.75	31.99	0.51	0|4	4	2	84	0.123
NSP5_C145A-Nt	Q8TF68	ZNF384	0|2	2	1	2	0|0|13|6|6|0|0|0|0|0|4|2	0	0	-36.27	0.12	0.62	0	0	0	0|2	2	1	461	0.606
NSP5_C145A-Nt	Q92692	NECTIN2	0|4	4	2	2	4|5|5|3|2|0|0|0|4|3|3|2	0	0	-20.3	0.43	0.37	0	0	0	0|3	3	1.5	538	0.402
NSP5_C145A-Nt	Q96KG9	SCYL1	0|2	2	1	2	5|2|5|4|3|0|0|0|5|5|0|0	0	0	-21.72	0.2	0.62	0	0	0	0|2	2	1	791	0.874
NSP5_C145A-Nt	Q6IS14	EIF5AL1	0|2	2	1	2	0|0|0|0|0|0|0|0|0|0|0|0	0.48	0.96	-1.43	10	0.1	1	4.65	Infinity	0|2	2	1	154	0.141
NSP5_C145A-Nt	P35611	ADD1	0|6	6	3	2	10|13|9|9|8|0|0|0|7|7|10|8	0	0	-48.34	0.27	0.62	0	0	0	0|5	5	2.5	737	0.329
NSP5_C145A-Nt	Q99497	PARK7	0|4	4	2	2	0|0|3|2|0|0|0|0|3|0|2|2	0.01	0.01	-11.6	0.75	0.25	1	3.79	1.73	0|4	4	2	189	0.098
NSP5_C145A-Nt	Q92597	NDRG1	0|4	4	2	2	2|3|9|6|5|0|0|0|2|2|0|4	0	0	-29.07	0.3	0.46	0	0	0	0|4	4	2	394	0.272
NSP5_C145A-Nt	Q12904	AIMP1	0|2	2	1	2	3|3|6|4|3|0|0|0|4|0|0|0	0	0	-20.27	0.21	0.42	0	0	0	0|2	2	1	312	0.74
NSP5_C145A-Nt	Q9H0E3	SAP130	0|2	2	1	2	0|0|0|0|2|0|0|0|0|2|0|0	0.03	0.06	-6.02	0.75	0.22	0.67	0.44	2.17	0|2	2	1	1083	0.943
NSP5_C145A-Nt	P09525	ANXA4	0|4	4	2	2	2|0|2|0|0|0|0|0|3|2|0|2	0.02	0.03	-10.12	0.86	0.23	1.08	2.41	1.72	0|4	4	2	321	0.109
NSP5_C145A-Nt	Q96IZ5	RBM41	0|4	4	2	2	0|0|8|6|3|0|0|0|2|4|7|0	0	0	-30.56	0.29	0.47	0	0	0	0|2	2	1	405	0.927
NSP5_C145A-Nt	O15226	NKRF	0|2	2	1	2	0|0|10|8|5|0|0|0|0|3|0|0	0	0	-33.54	0.13	0.62	0	0	0	0|2	2	1	705	0.352
NSP5_C145A-Nt	Q14807	KIF22	0|4	4	2	2	0|0|12|13|10|0|0|0|5|9|3|4	0	0	-51.33	0.17	0.62	0	0	0	0|3	3	1.5	665	0.15
NSP5_C145A-Nt	Q14693	LPIN1	0|2	2	1	2	2|7|4|3|5|0|0|0|2|0|0|3	0	0	-23.22	0.19	0.62	0	0	0	0|2	2	1	896	0.335
NSP5_C145A-Nt	Q92572	AP3S1	0|8	8	4	2	2|3|5|8|6|0|0|0|6|3|0|0	0	0	-29.11	0.6	0.39	1.25	4.64	1.67	0|2	2	1	193	0.094
NSP5_C145A-Nt	O76070	SNCG	0|5	5	2.5	2	0|0|3|0|3|0|0|0|0|0|0|2	0.02	0.04	-11.6	0.94	0.23	1.83	10.32	22.03	0|2	2	1	127	0.611
NSP5_C145A-Nt	Q8NFJ5	GPRC5A	0|3	3	1.5	2	3|5|0|0|0|0|0|0|3|0|2|0	0	0	-15.93	0.41	0.34	0.42	0.84	0.08	0|3	3	1.5	357	0.163
NSP5_C145A-Nt	Q13838	DDX39B	0|3	3	1.5	2	0|0|0|0|0|0|0|0|0|0|0|0	0.5	0.99	-1.37	15	0.07	1.5	2.51	0.21	0|3	3	1.5	428	0.221
NSP5_C145A-Nt	Q9Y217	MTMR6	0|3	3	1.5	2	0|0|4|3|0|0|0|0|0|2|0|0	0	0	-12.97	0.5	0.3	0.75	0.87	0.42	0|2	2	1	621	0.515
NSP5_C145A-Nt	O75391	SPAG7	0|2	2	1	2	0|0|5|4|5|0|0|0|2|3|2|5	0	0	-21.72	0.2	0.62	0	0	0	0|2	2	1	227	0.428
NSP5_C145A-Nt	Q14444	CAPRIN1	0|3	3	1.5	2	7|8|2|4|5|0|0|0|3|2|4|4	0	0	-29.08	0.22	0.62	0	0	0	0|3	3	1.5	709	0.367
NSP5_C145A-Nt	Q9Y230	RUVBL2	0|2	2	1	2	0|0|10|7|8|0|0|0|0|2|3|0	0	0	-36.45	0.12	0.62	0	0	0	0|2	2	1	463	0.368
NSP5_C145A-Nt	P37837	TALDO1	0|4	4	2	2	2|0|6|6|6|0|0|0|9|5|4|5	0	0	-30.54	0.29	0.47	0	0	0	0|4	4	2	337	0.142
NSP5_C145A-Nt	Q13823	GNL2	0|2	2	1	2	0|0|0|2|2|0|0|0|7|3|0|0	0	0	-17.15	0.25	0.38	0	0	0	0|2	2	1	731	0.423
NSP5_C145A-Nt	Q92576	PHF3	0|3	3	1.5	2	0|0|2|3|5|0|0|0|3|0|3|4	0	0	-17.33	0.38	0.36	0	0	0	0|3	3	1.5	2039	0.615
NSP5_C145A-Nt	Q9C026	TRIM9	0|5	5	2.5	2	5|4|7|5|2|0|0|0|6|5|0|0	0	0	-26.13	0.42	0.42	0	0	0	0|4	4	2	710	0.542
NSP5_C145A-Nt	Q9NYZ3	GTSE1	0|3	3	1.5	2	2|0|6|8|6|0|0|0|5|8|2|4	0	0	-32.04	0.2	0.62	0	0	0	0|3	3	1.5	739	0.607
NSP5_C145A-Nt	Q9BTA9	WAC	0|2	2	1	2	0|0|4|0|0|0|0|0|3|2|3|2	0	0	-14.46	0.3	0.34	0	0	0	0|2	2	1	647	0.571
NSP5_C145A-Nt	Q5PRF9	SAMD4B	0|4	4	2	2	5|0|6|5|4|0|0|0|3|3|0|2	0	0	-23.22	0.38	0.41	0	0	0	0|3	3	1.5	694	0.774
NSP5_C145A-Nt	Q9NXC5	MIOS	0|2	2	1	2	0|0|6|4|5|0|0|0|3|3|0|0	0	0	-21.72	0.2	0.43	0	0	0	0|2	2	1	875	0.254
NSP5_C145A-Nt	Q9HD45	TM9SF3	0|2	2	1	2	0|0|0|0|0|0|0|0|0|0|0|0	0.48	0.96	-1.43	10	0.1	1	1.22	0.23	0|2	2	1	589	0.498
NSP5_C145A-Nt	Q96SQ9	CYP2S1	0|2	2	1	2	4|3|7|3|5|0|0|0|4|3|2|0	0	0	-23.22	0.19	0.62	0	0	0	0|2	2	1	504	0.756
NSP5_C145A-Nt	Q9H9J4	USP42	0|4	4	2	2	0|0|5|7|7|0|0|0|5|4|4|4	0	0	-27.63	0.32	0.44	0	0	0	0|4	4	2	1316	0.705
NSP5_C145A-Nt	Q8WZA0	LZIC	0|2	2	1	2	3|2|4|3|3|0|0|0|3|3|0|0	0	0	-14.46	0.3	0.34	0	0	0	0|2	2	1	190	0.144
NSP5_C145A-Nt	Q8TDB6	DTX3L	0|3	3	1.5	2	0|3|2|0|0|0|0|0|0|0|2|0	0	0.01	-10.15	0.64	0.26	0.92	0.89	1.66	0|3	3	1.5	740	0.521
NSP5_C145A-Nt	Q68CP9	ARID2	0|4	4	2	2	0|0|4|3|4|0|0|0|3|6|2|0	0	0	-20.3	0.43	0.37	0.17	0.07	0.15	0|4	4	2	1835	0.755
NSP5_C145A-Nt	Q8IWZ8	SUGP1	0|4	4	2	2	0|0|11|12|8|0|0|0|6|4|6|8	0	0	-45.37	0.19	0.62	0	0	0	0|3	3	1.5	645	0.385
NSP5_C145A-Nt	Q8IWJ2	GCC2	0|6	6	3	2	10|6|4|0|7|0|0|0|0|0|3|2	0	0	-33.54	0.39	0.46	0.33	0.14	0.07	0|4	4	2	1684	0.749
NSP5_C145A-Nt	P46779	RPL28	0|3	3	1.5	2	0|0|0|0|0|0|0|0|8|6|0|0	0	0	-19.81	0.32	0.39	0.33	1.73	0.05	0|3	3	1.5	137	0.118
NSP5_C145A-Nt	P63010	AP2B1	0|2	2	1	2	2|2|7|8|6|0|0|0|2|5|0|0	0	0	-30.54	0.14	0.62	0	0	0	0|2	2	1	951	0.816
NSP5_C145A-Nt	P31943	HNRNPH1	0|10	10	5	2	0|0|8|8|7|0|0|0|9|7|5|5	0	0	-36.49	0.6	0.43	0.92	1.47	1	0|3	3	1.5	449	0.759
NSP5_C145A-Nt	Q9NP73	ALG13	0|2	2	1	2	2|0|5|4|3|0|0|0|5|4|0|0	0	0	-20.3	0.21	0.42	0	0	0	0|2	2	1	138	0.38
NSP5_C145A-Nt	P29353	SHC1	0|2	2	1	2	0|3|8|5|5|0|0|0|2|4|0|0	0	0	-26.09	0.17	0.62	0	0	0	0|2	2	1	584	0.682
NSP5_C145A-Nt	Q9H201	EPN3	0|2	2	1	2	0|0|0|0|0|0|0|0|0|0|0|0	0.48	0.96	-1.43	10	0.1	1	1.13	26	0|2	2	1	632	0.371
NSP5_C145A-Nt	Q9H0B6	KLC2	0|8	8	4	2	7|0|7|11|8|0|0|0|0|0|0|0	0	0	-37.98	0.46	0.46	1.25	1.64	0.32	0|6	6	3	545	0.358
NSP5_C145A-Nt	Q9HCM4	EPB41L5	0|2	2	1	2	5|3|5|0|5|0|0|0|3|3|2|2	0	0	-21.72	0.2	0.62	0	0	0	0|2	2	1	733	0.474
NSP5_C145A-Nt	P52895	AKR1C2	0|11	11	5.5	2	0|16|0|0|0|0|0|0|0|0|0|0	0.01	0.02	-21.99	1.03	0.25	4.17	9.25	1.98	0|10	10	5	323	0.183
NSP5_C145A-Nt	P10398	ARAF	0|4	4	2	2	0|4|8|6|6|0|0|0|0|0|3|3	0	0	-29.11	0.3	0.46	0	0	0	0|4	4	2	609	0.189
NSP5_C145A-Nt	P15056	BRAF	0|4	4	2	2	6|0|8|5|5|0|0|0|0|0|0|0	0	0	-27.63	0.32	0.44	0	0	0	0|3	3	1.5	766	0.451
NSP5_C145A-Nt	P16403	H1-2	0|3	3	1.5	2	2|0|0|0|0|6|10|6|2|0|0|0	0	0	-32.03	0.2	0.49	0	0	0	0|2	2	1	213	0.264
NSP5_C145A-Nt	Q9NR12	PDLIM7	0|3	3	1.5	2	3|2|0|0|4|0|0|0|2|2|0|2	0	0	-12.95	0.5	0.3	0.25	0.39	0.25	0|3	3	1.5	457	0.833
NSP5_C145A-Nt	P23528	CFL1	0|2	2	1	2	4|0|4|2|4|0|0|0|4|3|0|0	0	0	-17.28	0.25	0.38	0	0	0	0|2	2	1	166	0.375
NSP5_C145A-Nt	Q6K0P9	PYHIN1	0|5	5	2.5	2	0|0|0|0|0|0|0|0|0|0|0|0	0.5	1	-1.43	25	0.05	2.5	3.64	Infinity	0|4	4	2	492	0.267
NSP5_C145A-Nt	O15511	ARPC5	0|2	2	1	2	0|0|2|0|0|0|0|0|0|0|2|0	0.03	0.06	-6.02	0.75	0.22	0.67	3.18	5.2	0|2	2	1	151	0.551
NSP5_C145A-Nt	P33993	MCM7	0|3	3	1.5	2	0|0|5|3|4|0|0|0|6|4|0|0	0	0	-21.68	0.3	0.41	0	0	0	0|3	3	1.5	719	0.226
NSP5_C145A-Nt	O14715	RGPD8	0|38	38	19	2	0|0|0|0|40|0|0|0|0|0|0|0	0.01	0.02	-57.04	1.43	0.25	15.67	6.36	2.45	0|24	24	12	1765	0.778
NSP5_C145A-Nt	Q7Z460	CLASP1	0|5	5	2.5	2	7|0|0|7|6|0|0|0|7|11|5|0	0	0	-36.49	0.3	0.49	0	0	0	0|4	4	2	1479	0.838
NSP5_C145A-Nt	Q96KP4	CNDP2	0|4	4	2	2	0|2|5|4|0|0|0|0|0|3|2|2	0	0	-17.31	0.5	0.33	0.5	0.92	6.5	0|4	4	2	391	0.325
NSP5_C145A-Nt	Q13191	CBLB	0|3	3	1.5	2	0|0|2|0|3|0|0|0|4|0|3|3	0	0	-14.46	0.45	0.32	0.25	0.18	0.52	0|2	2	1	982	0.458
NSP5_C145A-Nt	O00763	ACACB	0|15	15	7.5	2	26|22|41|55|53|427|78|79|0|9|14|14	0	0	#NAME?	0.04	0.62	0	0	0	0|9	9	4.5	2458	0.884
NSP5_C145A-Nt	P36578	RPL4	0|4	4	2	2	0|0|4|5|4|0|6|0|3|4|0|0	0	0	-21.57	0.4	0.39	0	0	0	0|2	2	1	427	0.611
NSP5_C145A-Nt	Q8TF05	PPP4R1	0|3	3	1.5	2	2|0|4|4|5|0|0|0|0|0|0|0	0	0	-18.83	0.35	0.38	0.25	0.19	0.65	0|3	3	1.5	950	0.308
NSP5_C145A-Nt	Q9NP61	ARFGAP3	0|3	3	1.5	2	0|0|4|2|5|0|0|0|0|0|0|0	0	0	-15.93	0.41	0.34	0.58	0.88	0.12	0|3	3	1.5	472	0.198
NSP5_C145A-Nt	Q13557	CAMK2D	0|4	4	2	2	3|2|0|0|0|0|0|0|2|3|0|0	0.01	0.01	-11.6	0.75	0.25	1.17	1.68	20.15	0|3	3	1.5	499	0.47
NSP5_C145A-Nt	Q7Z5L2	R3HCC1L	0|2	2	1	2	3|3|7|6|4|0|0|0|0|0|0|2	0	0	-24.7	0.18	0.62	0	0	0	0|2	2	1	792	0.245
NSP5_C145A-Nt	O96005	CLPTM1	0|3	3	1.5	2	0|0|0|0|0|0|0|0|0|0|0|0	0.5	0.99	-1.43	15	0.07	1.5	1.61	0.17	0|2	2	1	669	0.288
NSP5_C145A-Nt	O43242	PSMD3	0|4	4	2	2	0|0|4|2|0|0|0|0|0|3|0|0	0	0	-12.97	0.67	0.27	1.25	1.68	0.27	0|2	2	1	534	0.462
NSP5_C145A-Nt	O00268	TAF4	0|2	2	1	2	0|0|6|4|8|0|0|0|4|2|0|0	0	0	-26.13	0.17	0.62	0	0	0	0|2	2	1	1085	0.57
NSP5_C145A-Nt	O75381	PEX14	0|2	2	1	2	2|2|3|3|0|0|0|0|2|2|2|2	0	0	-11.57	0.38	0.3	0	0	0	0|2	2	1	377	0.495
NSP5_C145A-Nt	P62314	SNRPD1	0|7	7	3.5	2	0|0|0|0|0|0|0|0|0|0|0|0	0.5	1	-1.43	35	0.04	3.5	21.07	1.02	0|2	2	1	119	0.083
NSP5_C145A-Nt	Q7Z478	DHX29	0|3	3	1.5	2	6|5|0|4|6|0|0|0|3|5|0|0	0	0	-24.7	0.26	0.44	0	0	0	0|2	2	1	1369	0.551
NSP5_C145A-Nt	Q8NEU8	APPL2	0|3	3	1.5	2	7|0|2|2|2|0|0|0|0|0|0|0	0	0	-15.69	0.41	0.34	0.42	0.48	0.1	0|2	2	1	621	0.531
NSP5_C145A-Nt	Q9Y5T5	USP16	0|7	7	3.5	2	7|9|0|0|2|0|0|0|4|5|4|4	0	0	-30.56	0.5	0.42	0.58	0.51	0.52	0|3	3	1.5	822	0.378
NSP5_C145A-Nt	P17987	TCP1	0|2	2	1	2	5|0|3|2|0|0|0|0|0|0|0|0	0	0	-14.43	0.3	0.34	0.17	0.22	0.03	0|2	2	1	556	0.398
NSP5_C145A-Nt	P50395	GDI2	0|2	2	1	2	0|0|2|0|3|0|0|0|2|0|0|0	0	0	-10.15	0.43	0.28	0.42	0.75	0.11	0|2	2	1	400	0.127
NSP5_C145A-Nt	Q9UMS6	SYNPO2	0|2	2	1	2	0|0|2|0|0|0|0|0|0|0|0|0	0.23	0.45	-3.6	1.5	0.18	0.83	0.54	5.19	0|2	2	1	1093	0.767
NSP5_C145A-Nt	Q99460	PSMD1	0|3	3	1.5	2	2|2|13|11|10|0|0|0|8|8|5|5	0	0	-49.82	0.13	0.62	0	0	0	0|3	3	1.5	922	0.571
NSP5_C145A-Nt	P13798	APEH	0|2	2	1	2	0|0|0|0|0|0|0|0|0|0|2|0	0.23	0.45	-3.6	1.5	0.18	0.83	0.81	2.03	0|2	2	1	732	0.247
NSP5_C145A-Nt	Q6UX04	CWC27	0|2	2	1	2	0|0|5|7|5|0|0|0|5|4|0|4	0	0	-24.7	0.18	0.62	0	0	0	0|2	2	1	472	0.175
NSP5_C145A-Nt	Q92541	RTF1	0|4	4	2	2	0|0|10|7|11|0|0|0|4|5|2|5	0	0	-40.93	0.21	0.51	0	0	0	0|3	3	1.5	710	0.458
NSP5_C145A-Nt	Q96KA5	CLPTM1L	0|2	2	1	2	0|0|0|0|0|0|0|0|0|0|0|0	0.48	0.96	-1.43	10	0.1	1	1.33	0.98	0|2	2	1	538	0.189
NSP5_C145A-Nt	Q99873	PRMT1	0|2	2	1	2	0|0|0|0|0|0|0|0|0|0|0|0	0.48	0.96	-1.43	10	0.1	1	1.93	0.17	0|2	2	1	371	0.225
NSP5_C145A-Nt	O00267	SUPT5H	0|3	3	1.5	2	0|0|0|0|2|0|0|0|5|4|0|0	0	0	-15.92	0.41	0.34	0.58	0.38	0.9	0|3	3	1.5	1087	0.549
NSP5_C145A-Nt	P61923	COPZ1	0|2	2	1	2	2|2|3|0|0|0|0|0|3|2|3|2	0	0	-12.94	0.33	0.32	0	0	0	0|2	2	1	160	0.405
NSP5_C145A-Nt	Q9UEY8	ADD3	0|2	2	1	2	0|0|5|3|5|0|0|0|4|0|0|2	0	0	-20.3	0.21	0.42	0	0	0	0|2	2	1	674	0.605
NSP5_C145A-Nt	Q96L91	EP400	0|2	2	1	2	0|0|2|4|7|0|0|0|0|4|0|4	0	0	-21.72	0.2	0.43	0	0	0	0|2	2	1	3123	0.871
NSP5_C145A-Nt	P05387	RPLP2	0|3	3	1.5	2	4|2|10|8|3|0|0|0|4|4|0|2	0	0	-32.01	0.2	0.62	0	0	0	0|3	3	1.5	115	0.108
NSP5_C145A-Nt	Q14872	MTF1	0|4	4	2	2	0|0|0|3|2|0|0|0|3|2|0|0	0.01	0.01	-11.6	0.75	0.25	1.17	1.11	3.44	0|3	3	1.5	753	0.742
NSP5_C145A-Nt	Q6FI13	H2AC19	0|2	2	1	2	0|0|4|3|0|0|7|0|4|0|0|0	0	0	-21.72	0.2	0.43	0	0	0	0|2	2	1	130	0.318
NSP5_C145A-Nt	Q96RL1	UIMC1	0|4	4	2	2	0|0|4|7|4|0|0|0|4|4|5|3	0	0	-23.22	0.38	0.41	0	0	0	0|3	3	1.5	719	0.413
NSP5_C145A-Nt	Q6ZUT9	DENND5B	0|3	3	1.5	2	2|0|0|0|2|0|0|0|3|0|0|0	0	0.01	-10.15	0.64	0.26	0.92	0.52	0.82	0|3	3	1.5	1274	0.838
NSP5_C145A-Nt	O75794	CDC123	0|2	2	1	2	4|3|10|6|5|0|0|0|9|7|4|0	0	0	-37.98	0.12	0.62	0	0	0	0|2	2	1	336	0.188
NSP5_C145A-Nt	Q9NY74	ETAA1	0|2	2	1	2	0|0|3|2|0|0|0|0|0|0|0|0	0.01	0.02	-7.35	0.6	0.24	0.58	0.45	8.67	0|2	2	1	926	0.45
NSP5_C145A-Nt	Q6NUQ1	RINT1	0|3	3	1.5	2	4|3|10|6|8|0|0|0|2|0|0|0	0	0	-34.99	0.19	0.5	0	0	0	0|2	2	1	792	0.404
NSP5_C145A-Nt	Q15813	TBCE	0|2	2	1	2	2|0|2|3|0|0|0|0|0|0|0|0	0	0	-10.15	0.43	0.28	0.42	0.57	1.79	0|2	2	1	527	0.245
NSP5_C145A-Nt	Q9UBM7	DHCR7	0|3	3	1.5	2	0|0|0|0|0|0|0|0|0|0|0|0	0.5	0.99	-1.43	15	0.07	1.5	2.26	0.24	0|2	2	1	475	0.48
NSP5_C145A-Nt	Q9UKB3	DNAJC12	0|2	2	1	2	0|0|3|0|0|0|0|0|0|0|0|0	0.13	0.26	-4.02	1	0.19	0.75	2.71	3.55	0|2	2	1	198	0.193
NSP5_C145A-Nt	P04075	ALDOA	0|3	3	1.5	2	0|0|0|0|0|0|3|0|0|0|0|0	0.25	0.5	-4.02	1.5	0.17	1.25	2.46	0.29	0|3	3	1.5	364	0.652
NSP5_C145A-Nt	O94915	FRYL	0|3	3	1.5	2	6|0|0|0|3|0|0|0|2|2|0|0	0	0	-15.95	0.41	0.34	0.42	0.1	2.97	0|2	2	1	3013	0.49
NSP5_C145A-Nt	P49207	RPL34	0|2	2	1	2	0|3|0|0|0|0|5|0|3|0|0|3	0	0	-15.87	0.27	0.37	0	0	0	0|2	2	1	117	0.236
NSP5_C145A-Nt	O43156	TTI1	0|2	2	1	2	3|0|0|0|0|0|0|0|0|2|0|0	0.01	0.02	-7.32	0.6	0.24	0.58	0.38	1.71	0|2	2	1	1089	0.843
NSP5_C145A-Nt	Q14914	PTGR1	0|2	2	1	2	2|0|0|0|0|0|0|0|0|0|0|0	0.23	0.45	-3.6	1.5	0.18	0.83	1.81	0.11	0|2	2	1	329	0.143
NSP5_C145A-Nt	Q9Y261	FOXA2	0|2	2	1	2	0|0|3|2|2|0|0|0|3|5|2|0	0	0	-15.93	0.27	0.37	0	0	0	0|2	2	1	463	0.163
NSP5_C145A-Nt	Q9UJY4	GGA2	0|3	3	1.5	2	8|3|11|4|7|0|0|0|5|5|4|5	0	0	-37.96	0.17	0.62	0	0	0	0|2	2	1	613	0.559
NSP5_C145A-Nt	P0DP24	CALM2	0|2	2	1	2	0|0|4|4|3|0|0|0|2|0|0|0	0	0	-15.93	0.27	0.37	0	0	0	0|2	2	1	149	0.188
NSP5_C145A-Nt	Q5VZK9	CARMIL1	0|2	2	1	2	6|0|0|7|9|0|0|0|0|0|3|0	0	0	-32.06	0.14	0.62	0	0	0	0|2	2	1	1365	0.84
NSP5_C145A-Nt	Q9H019	MTFR1L	0|2	2	1	2	0|2|5|3|3|0|0|0|0|4|0|3	0	0	-17.33	0.25	0.38	0	0	0	0|2	2	1	292	0.263
NSP5_C145A-Nt	Q9Y546	LRRC42	0|2	2	1	2	0|0|3|2|0|0|0|0|0|3|0|0	0	0	-11.6	0.38	0.3	0.33	0.55	5.17	0|2	2	1	428	0.169
NSP5_C145A-Nt	Q9NVP1	DDX18	0|3	3	1.5	2	0|0|7|6|10|0|0|0|6|5|2|5	0	0	-33.5	0.2	0.62	0	0	0	0|3	3	1.5	670	0.52
NSP5_C145A-Nt	Q15047	SETDB1	0|5	5	2.5	2	0|0|0|0|0|0|0|0|0|0|0|0	0.5	1	-1.43	25	0.05	2.5	1.39	Infinity	0|2	2	1	1291	0.332
NSP5_C145A-Nt	Q9UPY5	SLC7A11	0|2	2	1	2	0|0|0|0|0|0|0|0|0|0|0|0	0.48	0.96	-1.43	10	0.1	1	1.43	0.25	0|2	2	1	501	0.378
NSP5_C145A-Nt	Q8N3X1	FNBP4	0|2	2	1	2	0|0|0|2|0|0|0|0|2|3|0|0	0	0	-10.15	0.43	0.28	0.42	0.3	13	0|2	2	1	1017	0.881
NSP5_C145A-Nt	P46778	RPL21	0|3	3	1.5	2	0|0|0|0|0|0|0|0|0|0|0|0	0.5	0.99	-1.4	15	0.07	1.5	6.72	0.31	0|2	2	1	160	0.176
NSP5_C145A-Nt	Q9UJM3	ERRFI1	0|6	6	3	2	2|2|0|0|0|0|0|0|2|3|2|0	0.16	0.33	-10.15	1.29	0.19	2.08	3.23	3.25	0|3	3	1.5	462	0.257
NSP5_C145A-Nt	Q96KB5	PBK	0|2	2	1	2	0|0|9|5|4|0|0|0|3|4|2|0	0	0	-26.16	0.17	0.62	0	0	0	0|2	2	1	322	0.154
NSP5_C145A-Nt	O14662	STX16	0|7	7	3.5	2	0|0|0|3|2|0|0|0|0|11|3|0	0	0	-24.21	0.62	0.35	1.92	4.23	2.06	0|3	3	1.5	325	0.152
NSP5_C145A-Nt	Q96D71	REPS1	0|5	5	2.5	2	3|0|4|4|3|0|0|0|4|3|0|0	0	0	-17.31	0.62	0.31	0.75	0.7	2.79	0|4	4	2	769	0.373
NSP5_C145A-Nt	Q86VM9	ZC3H18	0|2	2	1	2	0|0|0|0|2|0|0|0|0|0|0|0	0.23	0.45	-3.6	1.5	0.18	0.83	0.62	1.68	0|2	2	1	953	0.516
NSP5_C145A-Nt	Q86VW0	SESTD1	0|2	2	1	2	2|0|0|2|4|0|0|0|0|2|2|0	0	0	-11.6	0.38	0.3	0	0	0	0|2	2	1	696	0.32
NSP5_C145A-Nt	Q9H7C9	AAMDC	0|3	3	1.5	2	0|0|0|0|0|0|0|0|0|0|2|0	0.33	0.67	-3.6	2.25	0.17	1.33	7.81	8.31	0|2	2	1	122	0.146
NSP5_C145A-Nt	Q9Y2Z0	SUGT1	0|3	3	1.5	2	0|0|2|0|2|0|0|0|0|0|0|0	0.1	0.21	-6.02	1.12	0.2	1.17	2.3	0.83	0|2	2	1	365	0.36
NSP5_C145A-Nt	Q3YEC7	RABL6	0|2	2	1	2	2|3|4|3|5|0|0|0|3|3|4|4	0	0	-18.83	0.23	0.62	0	0	0	0|2	2	1	730	0.571
NSP5_C145A-Nt	P49916	LIG3	0|2	2	1	2	0|0|6|6|4|0|0|0|0|0|0|0	0	0	-23.22	0.19	0.44	0	0	0	0|2	2	1	1009	0.723
NSP5_C145A-Nt	Q9H792	PEAK1	0|3	3	1.5	2	6|4|0|0|2|0|0|0|0|0|5|4	0	0	-21.72	0.3	0.41	0	0	0	0|2	2	1	1746	0.58
NSP5_C145A-Nt	Q5VU43	PDE4DIP	0|3	3	1.5	2	4|0|0|0|0|0|0|0|0|2|0|0	0.02	0.03	-8.41	0.75	0.23	1	0.63	1.21	0|3	3	1.5	1132	0.883
NSP5_C145A-Nt	O75096	LRP4	0|4	4	2	2	2|0|0|0|0|0|0|0|0|0|0|0	0.41	0.81	-3.6	3	0.16	1.83	0.69	2.12	0|3	3	1.5	1905	0.258
NSP5_C145A-Nt	Q6PII3	CCDC174	0|2	2	1	2	0|0|2|0|2|0|0|0|3|2|0|0	0	0	-10.15	0.43	0.28	0.25	0.38	1.24	0|2	2	1	467	0.471
NSP5_C145A-Nt	Q8WWN8	ARAP3	0|4	4	2	2	6|2|4|4|5|0|0|0|0|3|0|3	0	0	-21.72	0.4	0.39	0	0	NaN	0|2	2	1	1544	0.856
NSP5_C145A-Nt	Q07954	LRP1	0|10	10	5	2	0|0|0|0|0|0|0|0|0|13|6|0	0	0	-26.82	0.79	0.32	3.42	0.54	0.89	0|4	4	2	4544	0.568
NSP5_C145A-Nt	O95630	STAMBP	0|2	2	1	2	2|0|7|3|5|0|0|0|3|0|0|0	0	0	-21.72	0.2	0.43	0	0	0	0|2	2	1	424	0.141
NSP5_C145A-Nt	P25098	GRK2	0|2	2	1	2	0|0|0|2|0|0|0|0|0|0|0|0	0.23	0.45	-3.6	1.5	0.18	0.83	0.86	26	0|2	2	1	689
NSP5_C145A-Nt	Q92673	SORL1	0|7	7	3.5	2	0|0|0|0|0|0|0|0|0|0|0|0	0.5	1	-1.43	35	0.04	3.5	1.13	91	0|3	3	1.5	2214	0.7
NSP5_C145A-Nt	P14061	HSD17B1	0|2	2	1	2	0|0|0|0|0|0|0|0|0|0|0|0	0.48	0.96	-1.43	10	0.1	1	2.18	Infinity	0|2	2	1	328	0.327
NSP5_C145A-Nt	Q8WWK9	CKAP2	0|3	3	1.5	2	0|0|3|7|6|0|0|0|0|0|0|2	0	0	-23.22	0.28	0.43	0	0	0	0|2	2	1	683	0.742
NSP5_C145A-Nt	Q16831	UPP1	0|3	3	1.5	2	0|0|0|0|0|0|0|0|0|0|0|0	0.5	0.99	-1.43	15	0.07	1.5	3.47	5.57	0|2	2	1	310	0.204

## Sheet: NSP5_Ct
Below data adapted from Table S2 from Samavarchi-Therani et al 2020 https://doi.org/10.1101/2020.09.03.282103
Bait	Prey	PreyGene	Spec	SpecSum	AvgSpec	NumReplicates	ctrlCounts	AvgP	MaxP	logOddsScore	FoldChange	BFDR	ctrlSubtracted	CLSC	Specificity	UniqueSpec	UniqueSpecSum	UniqueAvgSpec	PreySequenceLength	Max NetCorona Score
NSP5_Ct	P51587	BRCA2	12|11	23	11.5	2	4|0|6|15|12|0|0|0|37|31|21|19	0	0	-96.23	0.39	0.62	0	0	0	9|9	18	9	3418	0.517
NSP5_Ct	P13498	CYBA	2|3	5	2.5	2	0|0|0|0|0|0|0|0|0|0|0|0	0.98	0.99	3.13	25	0	2.5	8.54	2.36	2|2	4	2	195	0.215
NSP5_Ct	Q92466	DDB2	3|4	7	3.5	2	0|0|0|0|0|0|0|0|0|0|0|0	1	1	4.96	35	0	3.5	5.46	2.36	3|3	6	3	427	0.33
NSP5_Ct	P52701	MSH6	3|4	7	3.5	2	0|0|5|9|8|0|0|0|6|6|0|6	0	0	-24.96	0.46	0.48	0.17	0.08	0.09	3|2	5	2.5	1360	0.216
NSP5_Ct	P40939	HADHA	2|2	4	2	2	0|0|2|0|0|0|0|0|0|0|0|0	0.45	0.45	-0.22	3	0.16	1.83	1.6	0.29	2|2	4	2	763	0.2
NSP5_Ct	Q99707	MTR	3|2	5	2.5	2	18|13|9|12|11|0|0|0|10|9|9|8	0	0	-55.74	0.17	0.62	0	0	0	3|2	5	2.5	1265	0.288
NSP5_Ct	P35240	NF2	4|4	8	4	2	18|17|22|24|17|0|0|0|21|15|20|19	0	0	-83.91	0.18	0.62	0	0	0	4|4	8	4	595	0.443
NSP5_Ct	O15118	NPC1	2|5	7	3.5	2	0|0|0|0|0|0|0|0|0|0|0|0	0.98	1	3.11	35	0	3.5	1.82	0.74	2|5	7	3.5	1278	0.845
NSP5_Ct	Q01968	OCRL	14|12	26	13	2	27|23|20|21|22|0|0|0|22|24|19|23	0	0	-73.88	0.53	0.62	0	0	0	11|11	22	11	901	0.385
NSP5_Ct	P08237	PFKM	8|9	17	8.5	2	6|0|5|2|6|0|0|0|5|0|0|3	0	0	-9.4	1.5	0.31	6.25	5.34	1.53	6|7	13	6.5	780	0.304
NSP5_Ct	Q13835	PKP1	2|0	2	1	2	0|0|0|0|3|0|0|0|0|0|0|0	0.13	0.26	-3.99	1	0.19	0.75	0.69	2.36	2|0	2	1	726	0.501
NSP5_Ct	P06400	RB1	4|4	8	4	2	0|0|0|0|0|0|0|0|0|0|0|0	1	1	6.7	40	0	4	2.87	7.43	3|2	5	2.5	928	0.451
NSP5_Ct	Q13867	BLMH	3|0	3	1.5	2	0|0|0|0|0|0|0|0|0|0|0|0	0.5	0.99	-1.4	15	0.07	1.5	2.2	3.25	2|0	2	1	455	0.367
NSP5_Ct	P11413	G6PD	116|119	235	117.5	2	168|166|141|96|108|0|2|0|148|145|129|156	0	0	-415.41	0.72	0.62	12.58	15.37	0.86	40|43	83	41.5	545	0.668
NSP5_Ct	Q03519	TAP2	3|0	3	1.5	2	0|0|0|0|0|0|0|0|0|0|0|0	0.5	0.99	-1.43	15	0.07	1.5	1.42	1.05	2|0	2	1	703	0.51
NSP5_Ct	P00390	GSR	10|8	18	9	2	4|2|4|3|2|0|0|0|4|3|0|0	0.15	0.26	-3.66	2.25	0.19	7.17	9.15	1.24	8|8	16	8	522	0.229
NSP5_Ct	P32969	RPL9	4|4	8	4	2	0|0|0|0|0|0|0|0|0|0|0|0	1	1	7.09	40	0	4	13.88	1.09	3|3	6	3	192	0.153
NSP5_Ct	P04083	ANXA1	66|59	125	62.5	2	65|84|96|67|70|0|0|0|84|78|79|77	0	0	-230.48	0.71	0.62	4.17	8.03	0.64	26|25	51	25.5	346	0.179
NSP5_Ct	P15559	NQO1	15|17	32	16	2	6|9|6|5|3|0|3|0|7|7|4|4	0.01	0.02	-6.68	2.09	0.24	11.5	27.95	2	10|10	20	10	274	0.17
NSP5_Ct	P11498	PC	1103|1314	2417	1208.5	2	868|884|226|225|242|1091|926|506|838|792|401|516	0	0	#NAME?	1.25	0.62	582.25	329.18	1.21	75|81	156	78	1178	0.461
NSP5_Ct	P36578	RPL4	7|7	14	7	2	0|0|4|5|4|0|6|0|3|4|0|0	0	0	-7.49	1.4	0.31	4.83	7.53	1.57	5|6	11	5.5	427	0.611
NSP5_Ct	P46777	RPL5	59|67	126	63	2	27|23|4|0|3|0|3|0|21|23|17|15	0.5	1	-3.45	2.59	0.03	51.67	115.87	2.33	17|18	35	17.5	297	0.111
NSP5_Ct	Q02878	RPL6	56|50	106	53	2	19|17|12|4|12|7|4|0|16|15|14|13	1	1	7.42	3.06	0	41.92	96.94	2.44	17|17	34	17	288	0.543
NSP5_Ct	P18124	RPL7	17|16	33	16.5	2	0|0|0|0|0|0|3|0|0|0|0|0	1	1	6.29	16.5	0	16.25	43.64	2.59	9|11	20	10	248	0.109
NSP5_Ct	P62424	RPL7A	15|16	31	15.5	2	0|0|3|0|0|0|3|0|0|0|0|0	1	1	8.78	7.75	0	15	37.56	1.82	7|9	16	8	266	0.152
NSP5_Ct	P62917	RPL8	4|5	9	4.5	2	0|0|0|0|0|0|0|0|0|0|0|0	1	1	6.88	45	0	4.5	11.66	1.63	3|4	7	3.5	257	0.238
NSP5_Ct	P62913	RPL11	3|2	5	2.5	2	0|0|0|0|0|0|3|0|0|0|0|0	0.38	0.5	-0.98	2.5	0.16	2.25	8.42	1.8	2|2	4	2	178	0.11
NSP5_Ct	P30050	RPL12	3|4	7	3.5	2	0|0|0|0|0|0|0|0|0|0|0|0	1	1	5.06	35	0	3.5	14.13	2.19	3|3	6	3	165	0.105
NSP5_Ct	P62829	RPL23	5|5	10	5	2	0|0|0|0|0|0|0|0|0|0|0|0	1	1	8.71	50	0	5	23.79	1.68	4|4	8	4	140	0.097
NSP5_Ct	Q02543	RPL18A	10|7	17	8.5	2	0|0|0|0|0|0|0|0|0|0|0|0	1	1	12.19	85	0	8.5	32.16	1.43	6|6	12	6	176	0.098
NSP5_Ct	P46778	RPL21	15|8	23	11.5	2	0|0|0|0|0|0|0|0|0|0|0|0	1	1	13.61	115	0	11.5	47.87	2.41	4|4	8	4	160	0.176
NSP5_Ct	P83731	RPL24	3|0	3	1.5	2	5|3|6|3|3|0|3|0|3|3|0|3	0	0	-19.46	0.32	0.4	0	0	0	3|0	3	1.5	157	0.226
NSP5_Ct	P61254	RPL26	8|13	21	10.5	2	2|0|0|0|0|0|3|0|2|0|0|0	0.92	1	2.08	4.5	0.01	9.92	45.56	1.49	5|8	13	6.5	145	0.101
NSP5_Ct	P61353	RPL27	8|10	18	9	2	0|2|0|0|0|0|0|0|3|2|0|0	0.92	0.98	2.08	3.86	0.01	8.42	41.23	1.68	5|6	11	5.5	136	0.064
NSP5_Ct	P62888	RPL30	4|5	9	4.5	2	0|0|0|0|0|0|0|0|0|0|0|0	1	1	6.83	45	0	4.5	26.06	1.34	4|5	9	4.5	115	0.358
NSP5_Ct	P46776	RPL27A	9|8	17	8.5	2	0|0|0|0|0|0|2|0|2|0|0|0	1	1	7.19	6.38	0	8.17	36.77	2.06	7|7	14	7	148	0.115
NSP5_Ct	P47914	RPL29	2|0	2	1	2	0|0|0|0|0|0|0|0|0|0|0|0	0.48	0.96	-1.43	10	0.1	1	4.19	1.53	2|0	2	1	159	0.246
NSP5_Ct	P49207	RPL34	5|5	10	5	2	0|3|0|0|0|0|5|0|3|0|0|3	0	0	-5.97	1.36	0.28	3.83	21.8	1.66	3|4	7	3.5	117	0.236
NSP5_Ct	P18077	RPL35A	6|6	12	6	2	0|0|0|0|0|0|0|0|0|0|0|0	1	1	10.12	60	0	6	36.33	1.91	3|4	7	3.5	110	0.078
NSP5_Ct	P05388	RPLP0	3|3	6	3	2	7|8|13|9|11|0|0|0|7|4|7|8	0	0	-38.05	0.27	0.62	0	0	0	3|3	6	3	317	0.314
NSP5_Ct	P62753	RPS6	9|8	17	8.5	2	0|0|0|0|0|0|2|0|0|0|0|0	0.99	0.99	5.1	12.75	0	8.33	22.28	2.04	8|5	13	6.5	249	0.171
NSP5_Ct	P62081	RPS7	5|4	9	4.5	2	0|0|2|0|2|0|0|0|0|0|0|0	0.69	0.84	0.2	3.38	0.01	4.17	14.32	1.11	3|3	6	3	194	0.095
NSP5_Ct	Q6ULP2	AFTPH	3|5	8	4	2	14|23|13|13|14|0|0|0|20|21|18|26	0	0	-91.6	0.17	0.62	0	0	0	3|4	7	3.5	908	0.616
NSP5_Ct	Q6N043	ZNF280D	2|2	4	2	2	0|0|0|5|3|0|0|0|4|3|3|0	0	0	-12.43	0.5	0.38	0.5	0.34	0.72	2|2	4	2	966	0.551
NSP5_Ct	P07355	ANXA2	56|67	123	61.5	2	74|88|75|62|60|0|7|0|89|75|69|82	0	0	-229.52	0.71	0.62	4.75	9.33	0.49	25|29	54	27	339	0.153
NSP5_Ct	P62241	RPS8	18|16	34	17	2	3|5|0|0|0|0|7|2|8|7|5|4	0.09	0.16	-3.38	2.32	0.21	13.58	43.48	1.59	9|9	18	9	208	0.106
NSP5_Ct	Q9H6J7	C11orf49	4|4	8	4	2	8|11|5|3|4|0|0|0|6|6|5|7	0	0	-26.84	0.46	0.62	0	0	0	4|4	8	4	274	0.271
NSP5_Ct	Q96RN5	MED15	14|10	24	12	2	5|8|10|12|10|0|0|0|20|17|19|19	0	0	-56.91	0.62	0.56	2	1.69	0.71	12|9	21	10.5	788	0.656
NSP5_Ct	P46781	RPS9	9|12	21	10.5	2	0|0|0|0|0|0|2|0|0|0|0|0	1	1	5.17	15.75	0	10.33	35.46	2.81	8|8	16	8	194	0.108
NSP5_Ct	P62280	RPS11	12|13	25	12.5	2	0|0|0|0|0|0|4|0|0|4|0|0	0.96	0.97	3.25	4.69	0	11.83	49.87	1.73	7|7	14	7	158	0.27
NSP5_Ct	O75534	CSDE1	8|7	15	7.5	2	27|21|24|23|24|0|0|0|23|20|19|20	0	0	-87	0.3	0.62	0	0	0	7|5	12	6	798	0.6
NSP5_Ct	Q6PUV4	CPLX2	6|5	11	5.5	2	17|12|12|7|8|0|0|0|13|14|15|17	0	0	-55.92	0.34	0.62	0	0	0	5|4	9	4.5	134	0.155
NSP5_Ct	O75717	WDHD1	4|5	9	4.5	2	0|0|16|15|13|0|0|0|11|9|7|6	0	0	-51.48	0.31	0.62	0	0	0	4|4	8	4	1129	0.359
NSP5_Ct	Q15019	SEPTIN2	2|2	4	2	2	5|3|12|7|7|0|0|0|5|5|4|7	0	0	-31.48	0.23	0.62	0	0	0	2|2	4	2	361	0.529
NSP5_Ct	Q14008	CKAP5	10|17	27	13.5	2	36|37|20|25|26|0|0|0|29|24|26|27	0	0	-116.94	0.4	0.62	0	0	0	9|16	25	12.5	2032	0.467
NSP5_Ct	P62244	RPS15A	3|2	5	2.5	2	0|0|3|0|2|7|0|0|0|0|0|0	0	0	-11.76	0.62	0.35	1.5	7.68	1.47	3|2	5	2.5	130	0.127
NSP5_Ct	Q15942	ZYX	14|15	29	14.5	2	21|42|25|27|24|0|0|0|31|34|27|21	0	0	-114.1	0.41	0.62	0	0	0	9|10	19	9.5	572	0.395
NSP5_Ct	P08195	SLC3A2	16|13	29	14.5	2	22|17|24|19|18|0|0|0|14|17|12|11	0	0	-60.14	0.67	0.57	1.67	1.76	0.18	12|11	23	11.5	631	0.732
NSP5_Ct	Q1ED39	KNOP1	10|7	17	8.5	2	0|0|17|15|14|0|0|0|20|14|20|11	0	0	-62.1	0.45	0.57	0	0	0	8|4	12	6	458	0.143
NSP5_Ct	Q96EE3	SEH1L	4|3	7	3.5	2	0|0|0|0|0|0|0|0|0|0|0|0	1	1	5	35	0	3.5	5.54	5.35	4|2	6	3	421	0.698
NSP5_Ct	Q5D862	FLG2	7|0	7	3.5	2	0|0|0|0|5|0|5|0|0|0|0|0	0.03	0.06	-14.14	1.05	0.22	2.67	0.74	1.22	5|0	5	2.5	2391	0.484
NSP5_Ct	Q9UJU6	DBNL	7|6	13	6.5	2	18|25|18|15|11|0|0|0|16|20|21|17	0	0	-77.04	0.3	0.62	0	0	0	7|5	12	6	430	0.258
NSP5_Ct	P62266	RPS23	6|5	11	5.5	2	0|3|0|0|0|0|0|0|2|2|0|0	0.22	0.33	-1.29	2.36	0.19	4.92	22.91	1.41	5|4	9	4.5	143	0.134
NSP5_Ct	P62847	RPS24	3|4	7	3.5	2	0|0|0|0|0|0|0|0|0|0|0|0	1	1	5.38	35	0	3.5	17.53	1.25	3|3	6	3	133	0.355
NSP5_Ct	Q8IX01	SUGP2	59|60	119	59.5	2	20|12|44|59|53|0|0|0|91|82|91|91	0	0	-241.98	0.65	0.62	14.25	8.77	1	39|42	81	40.5	1082	0.8
NSP5_Ct	P46736	BRCC3	5|3	8	4	2	15|22|17|10|12|0|0|0|14|17|12|13	0	0	-71.35	0.21	0.62	0	0	0	5|2	7	3.5	291	0.36
NSP5_Ct	Q8NC51	SERBP1	7|6	13	6.5	2	18|21|19|15|18|0|0|0|15|13|14|12	0	0	-65.82	0.34	0.62	0	0	0	5|4	9	4.5	408	0.312
NSP5_Ct	Q659A1	ICE2	3|3	6	3	2	8|2|14|13|12|0|0|0|11|7|8|9	0	0	-47.13	0.23	0.62	0	0	0	3|2	5	2.5	845	0.618
NSP5_Ct	Q96B97	SH3KBP1	3|0	3	1.5	2	6|2|11|14|8|0|0|0|11|7|4|3	0	0	-52.72	0.12	0.62	0	0	0	3|0	3	1.5	628	0.46
NSP5_Ct	Q96CW1	AP2M1	12|15	27	13.5	2	0|0|0|0|0|0|0|0|0|0|0|0	1	1	19.43	135	0	13.5	20.76	1.58	8|7	15	7.5	433	0.341
NSP5_Ct	P55327	TPD52	4|4	8	4	2	8|8|16|13|10|0|0|0|7|7|5|6	0	0	-44.51	0.31	0.62	0	0	NaN	4|4	8	4	224	0.437
NSP5_Ct	P42677	RPS27	13|13	26	13	2	3|0|0|0|0|0|3|0|5|0|0|4	0.93	0.93	3.18	3.25	0.01	11.75	93.16	1.59	4|5	9	4.5	84	0.123
NSP5_Ct	Q13625	TP53BP2	2|3	5	2.5	2	14|15|12|17|16|0|0|0|20|22|11|18	0	0	-80.43	0.12	0.62	0	0	0	2|3	5	2.5	1134	0.782
NSP5_Ct	Q9Y263	PLAA	28|19	47	23.5	2	38|39|48|44|50|0|0|0|40|32|29|33	0	0	-150.33	0.5	0.62	0	0	0	22|16	38	19	795	0.274
NSP5_Ct	Q6NWY9	PRPF40B	3|0	3	1.5	2	0|0|0|3|0|0|0|0|5|3|4|4	0	0	-18.83	0.35	0.38	0	0	0	3|0	3	1.5	892	0.579
NSP5_Ct	P50416	CPT1A	2|0	2	1	2	0|0|0|0|0|0|0|0|0|0|0|0	0.48	0.96	-1.43	10	0.1	1	0.86	0.4	2|0	2	1	773	0.556
NSP5_Ct	Q13118	KLF10	11|11	22	11	2	0|0|3|5|4|0|0|0|17|19|11|9	0	0	-40.86	0.7	0.54	5.33	7.57	1.1	8|5	13	6.5	469	0.337
NSP5_Ct	Q9Y4P8	WIPI2	4|4	8	4	2	5|8|9|5|7|0|0|0|6|4|5|7	0	0	-24.2	0.5	0.62	0	0	0	4|4	8	4	443	0.159
NSP5_Ct	P46087	NOP2	5|7	12	6	2	0|0|4|9|3|0|0|0|8|6|0|5	0	0	-20.78	0.78	0.45	3.08	2.53	0.33	4|6	10	5	812	0.78
NSP5_Ct	P62805	H4C15	3|7	10	5	2	0|0|7|6|7|0|8|4|6|4|3|4	0	0	-23.64	0.68	0.44	0.92	5.95	1.09	3|3	6	3	103	0.114
NSP5_Ct	P50914	RPL14	3|0	3	1.5	2	0|0|0|0|0|0|0|0|2|2|0|0	0.1	0.21	-5.92	1.12	0.2	1.17	3.62	0.62	3|0	3	1.5	215	0.152
NSP5_Ct	Q96TA1	NIBAN2	13|11	24	12	2	30|26|28|23|22|0|0|0|29|26|25|31	0	0	-97.87	0.4	0.62	0	0	0	10|9	19	9.5	733	0.526
NSP5_Ct	P55884	EIF3B	15|9	24	12	2	3|2|3|2|2|0|0|0|6|3|0|0	0.54	0.99	-2.27	3	0.03	10.25	8.39	1.73	13|8	21	10.5	814	0.354
NSP5_Ct	O95793	STAU1	13|9	22	11	2	18|22|36|24|27|0|0|0|19|18|24|25	0	0	-99.36	0.38	0.62	0	0	0	12|7	19	9.5	502	0.94
NSP5_Ct	O14744	PRMT5	7|5	12	6	2	0|0|0|0|0|0|0|0|0|0|0|0	1	1	8.38	60	0	6	6.45	1.72	5|4	9	4.5	620	0.25
NSP5_Ct	Q9NRL3	STRN4	6|4	10	5	2	17|30|15|15|9|0|0|0|17|16|10|19	0	0	-82.37	0.23	0.62	0	0	0	4|3	7	3.5	760	0.687
NSP5_Ct	Q8TF68	ZNF384	2|3	5	2.5	2	0|0|13|6|6|0|0|0|0|0|4|2	0	0	-29.91	0.3	0.51	0	0	0	2|3	5	2.5	461	0.606
NSP5_Ct	O14776	TCERG1	3|0	3	1.5	2	0|0|3|11|8|0|0|0|7|7|6|3	0	0	-37.98	0.17	0.62	0	0	0	3|0	3	1.5	1077	0.388
NSP5_Ct	Q9NQS7	INCENP	14|10	24	12	2	0|0|9|7|9|0|0|0|8|11|5|6	0	0	-20.55	1.24	0.42	7.42	5.38	2.17	10|9	19	9.5	918	0.825
NSP5_Ct	P61221	ABCE1	8|7	15	7.5	2	6|8|3|5|3|0|0|0|5|3|0|3	0	0	-12.93	1.18	0.37	4.5	5	1	7|6	13	6.5	599	0.668
NSP5_Ct	Q9BV36	MLPH	4|3	7	3.5	2	24|17|18|18|12|0|0|0|16|19|13|16	0	0	-78.58	0.17	0.62	0	0	0	4|3	7	3.5	572	0.379
NSP5_Ct	Q9P2E9	RRBP1	5|4	9	4.5	2	20|16|8|8|8|0|0|0|9|3|6|5	0	0	-52.61	0.3	0.62	0	0	0	4|3	7	3.5	977	0.951
NSP5_Ct	Q8IZH2	XRN1	19|25	44	22	2	31|34|8|20|20|0|0|0|21|20|35|28	0	0	-93.98	0.66	0.59	3.92	1.54	0.76	18|21	39	19.5	1693	0.451
NSP5_Ct	P55011	SLC12A2	5|4	9	4.5	2	0|0|3|0|5|0|0|0|0|0|0|0	0.03	0.05	-4.27	1.69	0.22	3.83	2.1	0.23	4|3	7	3.5	1212	0.594
NSP5_Ct	P29401	TKT	61|54	115	57.5	2	44|43|47|47|44|0|9|0|47|48|46|52	0	0	-95.2	1.17	0.59	21.92	23.43	1.28	29|29	58	29	623	0.747
NSP5_Ct	Q2KHR3	QSER1	9|7	16	8	2	0|0|6|19|11|0|0|0|25|21|19|24	0	0	-80.08	0.34	0.62	0	0	0	7|6	13	6.5	1735	0.893
NSP5_Ct	Q96QD5	DEPDC7	18|19	37	18.5	2	46|45|22|20|18|0|0|0|27|23|22|23	0	0	-119.64	0.47	0.62	0	0	0	15|16	31	15.5	511	0.301
NSP5_Ct	Q86UP2	KTN1	6|0	6	3	2	26|27|9|22|17|0|0|0|21|16|25|26	0	0	-116.9	0.11	0.62	0	0	0	5|0	5	2.5	1357	0.632
NSP5_Ct	P22234	PAICS	4|2	6	3	2	6|3|10|7|7|0|0|0|12|8|6|4	0	0	-37.08	0.3	0.62	0	0	0	4|2	6	3	425	0.864
NSP5_Ct	O15042	U2SURP	13|9	22	11	2	2|0|17|18|19|0|0|0|23|19|15|17	0	0	-63.02	0.54	0.57	0.17	0.11	0.05	11|8	19	9.5	1029	0.556
NSP5_Ct	Q86YV5	PRAG1	9|14	23	11.5	2	24|29|12|15|14|0|0|0|24|23|19|18	0	0	-84.82	0.45	0.62	0	0	0	8|13	21	10.5	1402	0.833
NSP5_Ct	P53396	ACLY	51|42	93	46.5	2	26|28|17|20|22|0|0|0|38|33|21|19	0	0	-56.52	1.41	0.55	27.83	16.83	1.48	32|27	59	29.5	1101	0.376
NSP5_Ct	P53621	COPA	35|33	68	34	2	17|13|11|12|14|0|0|0|8|8|7|9	0.01	0.02	-6.2	2.32	0.24	25.75	13.91	1.38	29|28	57	28.5	1233	0.37
NSP5_Ct	P45974	USP5	11|12	23	11.5	2	15|21|24|20|23|0|0|0|19|22|21|20	0	0	-69.43	0.5	0.62	0	0	0	9|10	19	9.5	858	0.901
NSP5_Ct	Q9H6U6	BCAS3	6|5	11	5.5	2	17|18|19|16|17|0|0|0|14|13|13|14	0	0	-62.88	0.31	0.62	0	0	0	6|5	11	5.5	928	0.884
NSP5_Ct	Q7Z3T8	ZFYVE16	52|47	99	49.5	2	86|99|45|49|45|0|0|0|76|66|77|84	0	0	-260.26	0.55	0.62	0	0	0	34|36	70	35	1539	0.739
NSP5_Ct	Q01518	CAP1	11|9	20	10	2	8|9|3|4|3|0|0|0|9|7|7|5	0	0	-18.44	1.15	0.42	5.42	7.6	2.27	7|7	14	7	475	0.61
NSP5_Ct	E9PAV3	NACA	6|9	15	7.5	2	6|3|7|3|5|0|0|0|7|5|2|2	0	0	-15.79	1.12	0.37	4.17	12.92	1.95	4|4	8	4	215	0.711
NSP5_Ct	Q9NVI1	FANCI	3|2	5	2.5	2	3|0|12|19|22|0|0|0|15|13|13|9	0	0	-74.56	0.13	0.62	0	0	0	2|2	4	2	1328	0.36
NSP5_Ct	P30260	CDC27	3|0	3	1.5	2	0|0|5|5|4|0|0|0|0|0|0|2	0	0	-20.24	0.32	0.4	0.17	0.14	0.6	3|0	3	1.5	830	0.693
NSP5_Ct	Q9H2U1	DHX36	4|6	10	5	2	7|4|11|12|12|0|0|0|12|9|3|5	0	0	-40.39	0.42	0.62	0	0	0	4|5	9	4.5	1008	0.59
NSP5_Ct	Q6W2J9	BCOR	4|8	12	6	2	0|0|3|3|5|0|0|0|6|3|7|3	0	0	-16.45	1	0.36	3.5	1.35	1.1	4|8	12	6	1721	0.628
NSP5_Ct	Q14157	UBAP2L	31|23	54	27	2	41|64|39|39|37|0|0|0|37|41|48|38	0	0	-155.81	0.53	0.62	0	0	0	18|18	36	18	983	0.644
NSP5_Ct	P02786	TFRC	4|5	9	4.5	2	0|0|0|0|0|0|0|0|0|0|0|0	1	1	6.71	45	0	4.5	3.94	0.75	4|4	8	4	760	0.18
NSP5_Ct	Q15043	SLC39A14	4|3	7	3.5	2	0|0|0|0|0|0|0|0|0|0|0|0	1	1	4.96	35	0	3.5	4.74	1.56	3|3	6	3	492	0.441
NSP5_Ct	Q96C24	SYTL4	40|35	75	37.5	2	61|58|40|28|29|0|0|0|49|48|56|50	0	0	-160.68	0.64	0.61	2.58	2.56	0.17	24|20	44	22	671	0.91
NSP5_Ct	Q17RS7	GEN1	4|2	6	3	2	12|8|14|11|13|0|0|0|17|14|7|12	0	0	-58.65	0.2	0.62	0	0	0	4|2	6	3	908	0.398
NSP5_Ct	Q9NUM4	TMEM106B	4|4	8	4	2	0|0|0|0|0|0|0|0|0|0|0|0	1	1	6.7	40	0	4	9.72	1.69	4|3	7	3.5	274	0.198
NSP5_Ct	P31641	SLC6A6	2|0	2	1	2	0|0|0|0|0|0|0|0|0|0|0|0	0.48	0.96	-1.43	10	0.1	1	1.07	0.51	2|0	2	1	620	0.158
NSP5_Ct	Q92609	TBC1D5	10|11	21	10.5	2	25|23|26|22|24|0|0|0|29|26|23|20	0	0	-87.86	0.39	0.62	0	0	0	9|8	17	8.5	795	0.571
NSP5_Ct	Q9UKY7	CDV3	3|0	3	1.5	2	5|0|13|9|7|0|0|0|7|4|2|3	0	0	-42.39	0.16	0.62	0	0	0	3|0	3	1.5	213	0.767
NSP5_Ct	Q9BUN8	DERL1	4|3	7	3.5	2	0|0|0|0|0|0|4|0|0|0|0|0	0.42	0.52	-0.78	2.62	0.16	3.17	9.14	1.04	3|2	5	2.5	231	0.181
NSP5_Ct	Q6UN15	FIP1L1	3|5	8	4	2	0|0|6|6|7|0|0|0|4|5|3|0	0	0	-19.65	0.63	0.43	1.42	1.61	1.45	2|4	6	3	588	0.498
NSP5_Ct	Q96AC1	FERMT2	9|13	22	11	2	4|0|12|11|9|0|0|0|4|5|3|0	0	0	-25.58	1.03	0.46	7	6.79	2.12	8|10	18	9	687	0.351
NSP5_Ct	Q3V6T2	CCDC88A	5|5	10	5	2	27|34|0|9|6|0|0|0|18|9|18|18	0	0	-97.97	0.19	0.62	0	0	0	5|4	9	4.5	1870	0.627
NSP5_Ct	Q9UBH6	XPR1	2|0	2	1	2	0|0|0|0|0|0|0|0|0|0|0|0	0.48	0.96	-1.41	10	0.1	1	1.06	0.62	2|0	2	1	631	0.326
NSP5_Ct	Q9UM82	SPATA2	34|31	65	32.5	2	35|52|16|13|18|0|0|0|38|37|52|62	0	0	-156.82	0.59	0.61	5.58	7.15	0.71	23|23	46	23	520	0.433
NSP5_Ct	Q6T4R5	NHS	6|0	6	3	2	22|8|6|15|10|0|0|0|10|11|12|8	0	0	-71.99	0.18	0.62	0	0	0	5|0	5	2.5	1630	0.379
NSP5_Ct	Q9UHX1	PUF60	25|28	53	26.5	2	41|37|0|40|33|0|0|0|49|53|39|43	0	0	-141.19	0.55	0.61	0	0	0	14|16	30	15	541	0.667
NSP5_Ct	Q63ZY3	KANK2	9|7	16	8	2	28|29|17|20|19|0|0|0|22|20|21|22	0	0	-92.66	0.3	0.62	0	0	0	8|6	14	7	851	0.571
NSP5_Ct	Q9P258	RCC2	15|18	33	16.5	2	0|0|0|0|0|0|0|0|0|0|0|0	1	1	23.92	165	0	16.5	21.05	1.86	11|13	24	12	522	0.253
NSP5_Ct	P51572	BCAP31	8|5	13	6.5	2	9|11|11|9|6|0|0|0|5|6|6|8	0	0	-31.31	0.63	0.5	0.58	1.57	0.06	5|4	9	4.5	246	0.551
NSP5_Ct	Q12888	TP53BP1	8|8	16	8	2	0|0|0|4|6|0|0|0|5|7|11|6	0	0	-17.56	1	0.44	4.75	1.6	4.22	6|7	13	6.5	1975	0.738
NSP5_Ct	Q8N0X7	SPART	21|17	38	19	2	23|38|20|22|22|0|0|0|53|44|24|27	0	0	-145.35	0.42	0.62	0	0	0	12|12	24	12	666	0.725
NSP5_Ct	Q13501	SQSTM1	7|13	20	10	2	24|25|17|18|15|0|0|0|21|22|19|19	0	0	-81.42	0.42	0.62	0	0	0	6|10	16	8	356	0.28
NSP5_Ct	O60502	OGA	3|0	3	1.5	2	11|12|5|8|5|0|0|0|12|8|6|8	0	0	-51.33	0.13	0.62	0	0	0	3|0	3	1.5	863	0.224
NSP5_Ct	Q96F86	EDC3	34|29	63	31.5	2	69|70|48|38|46|0|0|0|53|49|54|48	0	0	-196.96	0.49	0.62	0	0	0	20|19	39	19.5	508	0.354
NSP5_Ct	O60832	DKC1	4|0	4	2	2	0|0|4|4|3|0|0|0|0|0|0|0	0	0	-15.87	0.55	0.31	1.08	1.4	0.57	2|0	2	1	514	0.146
NSP5_Ct	Q8WUF5	PPP1R13L	4|0	4	2	2	14|9|16|18|11|0|0|0|14|12|15|13	0	0	-72.15	0.12	0.62	0	0	0	4|0	4	2	828	0.359
NSP5_Ct	Q86V48	LUZP1	24|29	53	26.5	2	84|94|67|65|66|0|0|0|70|76|89|79	0	0	-311.49	0.3	0.62	0	0	0	23|25	48	24	1076	0.728
NSP5_Ct	Q9H9S3	SEC61A2	5|0	5	2.5	2	0|0|0|0|0|0|0|0|0|0|0|0	0.5	1	-1.43	25	0.05	2.5	3.81	14.44	4|0	4	2	437	0.451
NSP5_Ct	Q9Y320	TMX2	4|4	8	4	2	0|0|0|0|0|0|0|0|0|0|0|0	1	1	6.73	40	0	4	10.33	0.83	3|3	6	3	258	0.19
NSP5_Ct	Q9H0A0	NAT10	8|16	24	12	2	0|0|5|5|3|0|0|0|0|0|0|0	0.5	0.99	-4.79	2.77	0.03	10.92	7.1	1.09	8|14	22	11	1025	0.468
NSP5_Ct	Q9HC35	EML4	5|4	9	4.5	2	10|10|7|9|9|0|0|0|7|6|9|8	0	0	-30.88	0.47	0.62	0	0	0	4|4	8	4	923	0.745
NSP5_Ct	Q9NVZ3	NECAP2	3|0	3	1.5	2	2|2|4|3|3|0|0|0|0|2|0|3	0	0	-14.4	0.45	0.32	0	0	0	3|0	3	1.5	273	0.132
NSP5_Ct	Q6UW68	TMEM205	6|4	10	5	2	0|0|0|0|0|0|0|0|0|0|0|0	1	1	6.7	50	0	5	17.62	1.82	4|3	7	3.5	189	0.148
NSP5_Ct	Q9P0K7	RAI14	10|6	16	8	2	44|44|12|15|14|0|0|0|21|21|17|14	0	0	-137.62	0.22	0.62	0	0	0	8|5	13	6.5	980	0.682
NSP5_Ct	Q9C0D5	TANC1	3|2	5	2.5	2	19|20|5|12|12|0|0|0|10|10|10|12	0	0	-67.39	0.15	0.62	0	0	0	3|2	5	2.5	1861	0.916
NSP5_Ct	Q14914	PTGR1	9|11	20	10	2	2|0|0|0|0|0|0|0|0|0|0|0	1	1	4.93	15	0	9.83	19.9	1.34	8|8	16	8	329	0.143
NSP5_Ct	Q8TC07	TBC1D15	3|8	11	5.5	2	15|21|16|14|16|0|0|0|20|16|14|14	0	0	-72.78	0.29	0.62	0	0	0	3|7	10	5	674	0.661
NSP5_Ct	O14975	SLC27A2	2|3	5	2.5	2	0|0|0|0|0|0|0|0|0|0|0|0	0.98	0.99	3.11	25	0	2.5	2.94	0.96	2|3	5	2.5	567	0.414
NSP5_Ct	Q9BRD0	BUD13	8|6	14	7	2	0|0|12|11|16|0|0|0|14|13|11|13	0	0	-45.35	0.49	0.54	0	0	0	6|6	12	6	619	0.156
NSP5_Ct	Q6PJT7	ZC3H14	13|10	23	11.5	2	0|0|22|22|24|0|0|0|22|21|19|24	0	0	-72.95	0.49	0.58	0	0	0	8|7	15	7.5	735	0.418
NSP5_Ct	Q9UBM7	DHCR7	7|7	14	7	2	0|0|0|0|0|0|0|0|0|0|0|0	1	1	11.65	70	0	7	9.81	1.14	5|5	10	5	475	0.48
NSP5_Ct	Q96JM3	CHAMP1	17|22	39	19.5	2	0|0|27|23|24|0|0|0|37|35|31|32	0	0	-103.43	0.56	0.59	2.08	1.71	0.74	12|13	25	12.5	812	0.458
NSP5_Ct	O60664	PLIN3	18|18	36	18	2	28|25|44|30|28|0|0|0|35|33|27|24	0	0	-111.96	0.48	0.62	0	0	0	13|12	25	12.5	433	0.473
NSP5_Ct	Q9NUL3	STAU2	6|6	12	6	2	17|26|29|22|21|0|0|0|18|16|20|15	0	0	-92.55	0.23	0.62	0	0	0	6|5	11	5.5	570	0.38
NSP5_Ct	Q9BVJ6	UTP14A	4|7	11	5.5	2	0|0|25|25|22|0|0|0|24|15|16|14	0	0	-94.14	0.22	0.62	0	0	0	4|7	11	5.5	771	0.249
NSP5_Ct	P53985	SLC16A1	5|8	13	6.5	2	0|0|0|0|0|0|0|0|0|0|0|0	1	1	8.38	65	0	6.5	8.66	2.68	4|4	8	4	500	0.31
NSP5_Ct	P33981	TTK	8|7	15	7.5	2	10|11|21|18|23|0|0|0|19|17|8|11	0	0	-70.36	0.36	0.62	0	0	0	4|6	10	5	856	0.407
NSP5_Ct	Q9GZV5	WWTR1	3|3	6	3	2	4|3|11|9|6|0|0|0|5|5|5|3	0	0	-29.06	0.35	0.62	0	0	0	3|3	6	3	400	0.803
NSP5_Ct	Q9BTX1	NDC1	3|6	9	4.5	2	0|0|3|0|2|0|0|0|2|0|0|0	0.17	0.33	-4.82	1.93	0.19	3.92	4.12	0.26	3|6	9	4.5	634	0.411
NSP5_Ct	Q9H5V9	CXorf56	3|3	6	3	2	0|0|7|4|7|0|0|0|5|5|3|5	0	0	-19.65	0.47	0.62	0	0	0	3|3	6	3	173	0.183
NSP5_Ct	Q9NZ09	UBAP1	5|3	8	4	2	19|18|22|20|18|0|0|0|24|29|15|22	0	0	-98.85	0.16	0.62	0	0	0	3|3	6	3	502	0.687
NSP5_Ct	Q13439	GOLGA4	6|6	12	6	2	40|25|3|13|14|0|0|0|12|13|13|12	0	0	-94.56	0.23	0.62	0	0	0	5|6	11	5.5	2243	0.639
NSP5_Ct	O15226	NKRF	4|0	4	2	2	0|0|10|8|5|0|0|0|0|3|0|0	0	0	-33.54	0.26	0.48	0	0	0	4|0	4	2	705	0.352
NSP5_Ct	Q9Y6Q9	NCOA3	5|4	9	4.5	2	0|0|5|11|8|0|0|0|5|6|6|7	0	0	-26.81	0.52	0.49	0.5	0.23	0.26	4|4	8	4	1423	0.57
NSP5_Ct	P40616	ARL1	2|4	6	3	2	0|0|0|0|0|0|0|0|0|0|0|0	0.98	1	3.11	30	0	3	11.04	1.51	2|3	5	2.5	181	0.27
NSP5_Ct	Q5UIP0	RIF1	10|11	21	10.5	2	0|0|15|21|25|0|0|0|21|13|12|15	0	0	-68.85	0.47	0.58	0.33	0.09	0.13	9|8	17	8.5	2446	0.746
NSP5_Ct	P08240	SRPRA	4|5	9	4.5	2	10|8|23|21|15|0|0|0|11|10|8|6	0	0	-72.66	0.23	0.62	0	0	0	3|4	7	3.5	610	0.27
NSP5_Ct	P45880	VDAC2	4|4	8	4	2	0|0|0|0|0|0|6|0|0|0|0|0	0.17	0.17	-1.47	2	0.19	3.5	7.54	1.3	4|4	8	4	309	0.097
NSP5_Ct	Q8TEW0	PARD3	7|7	14	7	2	28|23|16|26|26|0|0|0|19|21|17|22	0	0	-94.07	0.26	0.62	0	0	0	7|5	12	6	1353	0.357
NSP5_Ct	Q9Y4F3	MARF1	4|5	9	4.5	2	8|10|6|4|7|0|0|0|10|6|8|11	0	0	-33.58	0.44	0.62	0	0	0	4|4	8	4	1742	0.769
NSP5_Ct	P35612	ADD2	3|3	6	3	2	10|12|17|16|12|0|0|0|12|10|7|6	0	0	-55.63	0.2	0.62	0	0	0	3|3	6	3	726	0.324
NSP5_Ct	P20810	CAST	8|11	19	9.5	2	28|38|25|21|26|0|0|0|25|25|33|36	0	0	-129.44	0.27	0.62	0	0	0	8|9	17	8.5	750	0.317
NSP5_Ct	P21291	CSRP1	9|8	17	8.5	2	6|11|4|3|4|0|0|0|8|10|10|10	0	0	-25.95	0.82	0.49	3	10.68	0.79	7|6	13	6.5	187	0.11
NSP5_Ct	Q7Z3K3	POGZ	5|4	9	4.5	2	0|0|0|0|0|0|0|0|0|0|0|0	1	1	6.7	45	0	4.5	2.14	6.88	4|3	7	3.5	1401	0.411
NSP5_Ct	O94986	CEP152	6|8	14	7	2	23|21|11|14|13|0|0|0|20|18|22|22	0	0	-78.41	0.31	0.62	0	0	0	5|6	11	5.5	1710	0.794
NSP5_Ct	O15084	ANKRD28	9|5	14	7	2	27|37|22|28|32|0|0|0|31|35|25|33	0	0	-135.71	0.2	0.62	0	0	0	9|5	14	7	1053	0.814
NSP5_Ct	Q96JP5	ZFP91	12|11	23	11.5	2	4|3|14|11|12|0|0|0|15|16|12|19	0	0	-44.61	0.69	0.55	2.67	3.13	1.16	8|7	15	7.5	569	0.342
NSP5_Ct	Q99829	CPNE1	4|5	9	4.5	2	0|0|2|0|0|0|0|0|0|0|0|2	0.69	0.84	0.11	3.38	0.01	4.17	5.18	1.86	4|4	8	4	536	0.648
NSP5_Ct	Q96PY6	NEK1	4|3	7	3.5	2	15|10|2|3|4|0|0|0|11|3|7|8	0	0	-42.91	0.29	0.62	0	0	0	2|3	5	2.5	1286	0.56
NSP5_Ct	O43660	PLRG1	6|9	15	7.5	2	0|0|0|0|0|0|0|0|0|0|0|0	1	1	10.03	75	0	7.5	9.89	3.98	5|7	12	6	505	0.523
NSP5_Ct	Q01813	PFKP	21|19	40	20	2	13|9|8|9|8|0|0|0|8|8|7|9	0	0	-10.31	1.94	0.31	13.42	11.52	1.13	17|16	33	16.5	776	0.409
NSP5_Ct	Q8N6H7	ARFGAP2	5|6	11	5.5	2	4|5|12|12|14|0|0|0|5|5|6|7	0	0	-40.79	0.43	0.54	0	0	0	5|3	8	4	493	0.563
NSP5_Ct	Q9Y262	EIF3L	3|5	8	4	2	0|0|0|0|0|0|0|0|0|0|0|0	1	1	4.96	40	0	4	4.72	3.15	3|3	6	3	564	0.338
NSP5_Ct	O60563	CCNT1	13|7	20	10	2	0|0|19|21|19|0|0|0|11|10|13|8	0	0	-64.83	0.51	0.56	1.58	1.45	1.24	11|7	18	9	726	0.189
NSP5_Ct	Q9UQN3	CHMP2B	2|2	4	2	2	7|5|8|4|6|0|0|0|4|5|4|7	0	0	-25.91	0.27	0.62	0	0	0	2|2	4	2	213	0.216
NSP5_Ct	P10599	TXN	22|21	43	21.5	2	83|74|24|17|19|0|2|3|136|48|45|79	0	0	-362.85	0.22	0.62	0	0	0	6|6	12	6	85	0.125
NSP5_Ct	P30622	CLIP1	5|2	7	3.5	2	24|11|13|15|19|0|0|0|27|21|14|9	0	0	-97.93	0.15	0.62	0	0	0	4|2	6	3	1438	0.686
NSP5_Ct	Q13470	TNK1	4|7	11	5.5	2	11|10|8|6|5|0|0|0|9|6|7|8	0	0	-32.21	0.55	0.5	0	0	0	4|7	11	5.5	666	0.234
NSP5_Ct	Q8TEQ6	GEMIN5	5|0	5	2.5	2	13|8|2|8|7|0|0|0|6|9|3|5	0	0	-43.85	0.25	0.62	0	0	0	4|0	4	2	1507	0.427
NSP5_Ct	Q14807	KIF22	4|5	9	4.5	2	0|0|12|13|10|0|0|0|5|9|3|4	0	0	-39.04	0.39	0.53	0	0	0	3|4	7	3.5	665	0.15
NSP5_Ct	Q8N7H5	PAF1	7|5	12	6	2	0|0|9|9|7|0|0|0|15|13|15|13	0	0	-47.61	0.42	0.55	0	0	0	5|4	9	4.5	485	0.718
NSP5_Ct	P26196	DDX6	3|3	6	3	2	0|0|7|5|4|0|0|0|2|2|2|3	0	0	-15.71	0.56	0.42	0.92	1.27	0.65	3|3	6	3	483
NSP5_Ct	Q9UBC2	EPS15L1	4|2	6	3	2	32|27|24|22|22|0|0|0|24|26|24|29	0	0	-121.45	0.1	0.62	0	0	0	4|2	6	3	910	0.832
NSP5_Ct	P26639	TARS1	4|3	7	3.5	2	8|0|9|5|7|0|0|0|4|4|0|3	0	0	-26.26	0.44	0.49	0.17	0.16	0.19	4|3	7	3.5	723	0.176
NSP5_Ct	P57081	WDR4	2|4	6	3	2	0|0|0|0|0|0|0|0|0|0|0|0	0.98	1	3.13	30	0	3	4.86	6.24	2|3	5	2.5	411	0.206
NSP5_Ct	P10620	MGST1	7|8	15	7.5	2	3|0|0|0|0|0|0|0|3|0|0|0	0.82	0.89	1.07	3.75	0.01	7	30.08	1.49	4|5	9	4.5	155	0.089
NSP5_Ct	Q9H0G5	NSRP1	4|0	4	2	2	0|0|6|6|6|0|0|0|12|8|6|4	0	0	-38.04	0.23	0.62	0	0	0	3|0	3	1.5	558	0.678
NSP5_Ct	O14617	AP3D1	11|11	22	11	2	21|24|21|23|24|0|0|0|16|12|17|22	0	0	-72.09	0.46	0.62	0	0	0	9|8	17	8.5	1215	0.777
NSP5_Ct	P40429	RPL13A	17|19	36	18	2	2|0|0|0|0|0|3|0|3|0|0|0	1	1	11.3	6.75	0	17.33	81.28	2.79	9|8	17	8.5	142	0.333
NSP5_Ct	Q9ULK4	MED23	22|19	41	20.5	2	11|10|14|19|24|0|0|0|31|26|25|25	0	0	-70.86	0.75	0.58	5.08	2.49	1.18	17|16	33	16.5	1359	0.776
NSP5_Ct	Q8IWW6	ARHGAP12	6|3	9	4.5	2	17|10|12|12|15|0|0|0|11|16|12|13	0	0	-59.9	0.28	0.62	0	0	0	4|3	7	3.5	841	0.767
NSP5_Ct	Q9Y314	NOSIP	13|16	29	14.5	2	0|4|13|6|9|0|0|0|16|15|10|12	0	0	-33.85	0.99	0.51	7.42	16.42	3.29	8|7	15	7.5	301	0.832
NSP5_Ct	P53990	IST1	4|4	8	4	2	13|17|16|13|12|0|0|0|10|12|10|10	0	0	-54.29	0.26	0.62	0	0	0	4|3	7	3.5	366	0.82
NSP5_Ct	Q9Y570	PPME1	5|7	12	6	2	8|6|14|6|10|0|0|0|10|10|9|7	0	0	-35.35	0.53	0.52	0	0	0	5|6	11	5.5	400	0.329
NSP5_Ct	Q14814	MEF2D	2|0	2	1	2	0|0|3|3|3|0|0|0|0|0|0|2	0	0	-12.94	0.33	0.32	0.08	0.1	0.28	2|0	2	1	514	0.294
NSP5_Ct	O75027	ABCB7	3|0	3	1.5	2	0|0|0|0|0|0|0|0|0|0|0|0	0.5	0.99	-1.4	15	0.07	1.5	1.33	1.04	3|0	3	1.5	752	0.689
NSP5_Ct	Q13409	DYNC1I2	5|4	9	4.5	2	0|0|0|0|0|0|0|0|0|0|0|0	1	1	6.7	45	0	4.5	4.9	1.23	3|3	6	3	612	0.742
NSP5_Ct	Q6PJP8	DCLRE1A	14|20	34	17	2	0|0|4|6|8|0|0|0|17|18|9|11	0	0	-34.73	1.11	0.5	10.92	6.99	1.48	12|16	28	14	1040	0.838
NSP5_Ct	Q14694	USP10	11|12	23	11.5	2	7|15|12|14|11|0|0|0|11|9|11|11	0	0	-33.36	0.84	0.52	3.08	2.57	0.86	11|10	21	10.5	798	0.493
NSP5_Ct	O00299	CLIC1	4|0	4	2	2	0|0|3|3|2|0|0|0|0|0|0|0	0.01	0.01	-11.57	0.75	0.25	1.33	3.68	2.5	4|0	4	2	241	0.086
NSP5_Ct	O96005	CLPTM1	9|9	18	9	2	0|0|0|0|0|0|0|0|0|0|0|0	1	1	14.76	90	0	9	8.96	1.04	7|6	13	6.5	669	0.288
NSP5_Ct	P50238	CRIP1	6|5	11	5.5	2	6|7|2|0|3|0|0|0|6|9|4|6	0	0	-19.74	0.75	0.45	1.92	16.61	0.71	5|4	9	4.5	77
NSP5_Ct	P33240	CSTF2	19|19	38	19	2	11|9|28|29|32|0|0|0|35|34|22|24	0	0	-95.38	0.56	0.59	0.33	0.38	0.11	11|12	23	11.5	577	0.484
NSP5_Ct	P61803	DAD1	3|0	3	1.5	2	0|0|0|0|0|0|0|0|0|0|0|0	0.5	0.99	-1.43	15	0.07	1.5	8.84	1.32	2|0	2	1	113	0.117
NSP5_Ct	P14868	DARS1	13|14	27	13.5	2	2|0|0|0|0|0|0|0|0|0|0|0	1	1	7.5	20.25	0	13.33	17.72	1.97	11|13	24	12	501	0.666
NSP5_Ct	Q08211	DHX9	32|37	69	34.5	2	8|4|15|18|24|0|0|0|20|21|17|19	0	0	-30.99	1.59	0.49	22.33	11.71	1.23	24|25	49	24.5	1270	0.602
NSP5_Ct	P68104	EEF1A1	53|52	105	52.5	2	27|25|21|19|21|19|11|6|36|31|19|27	0	0	-36.43	1.68	0.53	30.67	44.21	1.77	19|18	37	18.5	462	0.102
NSP5_Ct	P41091	EIF2S3	10|9	19	9.5	2	0|3|3|3|4|0|0|0|6|2|4|4	0.02	0.04	-4.57	2.04	0.23	7.08	9.99	0.79	8|8	16	8	472	0.229
NSP5_Ct	P23588	EIF4B	54|53	107	53.5	2	86|112|61|60|59|0|0|0|89|97|78|87	0	0	-286.17	0.54	0.62	0	0	0	23|25	48	24	611	0.433
NSP5_Ct	Q12789	GTF3C1	21|22	43	21.5	2	18|6|7|14|11|0|0|0|20|18|13|12	0	0	-36.23	1.15	0.53	11.58	3.66	1.81	19|19	38	19	2109	0.529
NSP5_Ct	P04792	HSPB1	2|2	4	2	2	0|2|3|2|0|0|0|0|0|0|0|0	0	0	-6.28	0.86	0.27	1.42	4.61	9.37	2|2	4	2	205	0.158
NSP5_Ct	P78318	IGBP1	23|22	45	22.5	2	34|28|39|29|31|0|0|0|36|40|30|34	0	0	-107.76	0.59	0.62	0	0	0	17|16	33	16.5	339	0.483
NSP5_Ct	P38606	ATP6V1A	5|0	5	2.5	2	9|9|20|12|17|0|0|0|10|11|13|9	0	0	-73.43	0.15	0.62	0	0	0	4|0	4	2	617	0.345
NSP5_Ct	Q02413	DSG1	26|0	26	13	2	0|0|0|2|27|0|7|3|0|0|0|0	0	0	-53.09	1.05	0.35	9.75	6.19	3.17	14|0	14	7	1049	0.394
NSP5_Ct	P13639	EEF2	39|34	73	36.5	2	47|48|40|29|41|0|0|0|51|44|39|43	0	0	-125.11	0.75	0.6	4.67	3.62	0.45	23|23	46	23	858	0.207
NSP5_Ct	P55010	EIF5	3|5	8	4	2	8|7|18|16|16|0|0|0|14|10|7|10	0	0	-62.66	0.24	0.62	0	0	0	3|4	7	3.5	431	0.187
NSP5_Ct	P20930	FLG	13|0	13	6.5	2	0|0|0|0|9|0|0|0|0|0|0|0	0.41	0.83	-11.97	2.17	0.16	5.75	0.94	7.87	7|0	7	3.5	4061	0.882
NSP5_Ct	P22626	HNRNPA2B1	15|18	33	16.5	2	7|4|20|14|20|0|0|0|19|21|21|17	0	0	-52.56	0.8	0.56	4.58	8.64	0.93	7|10	17	8.5	353	0.31
NSP5_Ct	P61978	HNRNPK	25|23	48	24	2	18|18|49|44|45|0|0|0|35|38|37|43	0	0	-135.93	0.52	0.62	0	0	0	17|16	33	16.5	464	0.779
NSP5_Ct	P05556	ITGB1	8|6	14	7	2	19|27|14|15|9|0|0|0|14|21|11|21	0	0	-81.25	0.3	0.62	0	0	0	7|6	13	6.5	798	0.279
NSP5_Ct	Q14739	LBR	16|15	31	15.5	2	15|22|25|17|17|0|0|0|18|15|17|18	0	0	-56.5	0.72	0.57	1.83	1.98	0.09	10|10	20	10	615	0.221
NSP5_Ct	O60934	NBN	2|0	2	1	2	0|0|10|12|7|0|0|0|9|7|5|3	0	0	-45.38	0.1	0.62	0	0	0	2|0	2	1	754	0.259
NSP5_Ct	Q99567	NUP88	2|3	5	2.5	2	9|7|13|8|9|0|0|0|8|7|10|6	0	0	-39.99	0.23	0.62	0	0	0	2|3	5	2.5	741	0.251
NSP5_Ct	P52209	PGD	11|13	24	12	2	16|14|14|9|12|0|0|0|18|17|9|12	0	0	-45.86	0.71	0.55	1.92	2.65	0.29	10|11	21	10.5	483	0.397
NSP5_Ct	Q00325	SLC25A3	41|41	82	41	2	9|8|0|0|0|0|3|2|7|8|19|13	0.86	0.86	2.15	3	0.01	35.25	65.03	1.95	15|14	29	14.5	361	0.156
NSP5_Ct	O00443	PIK3C2A	19|23	42	21	2	41|47|30|34|31|0|0|0|44|26|26|36	0	0	-136.74	0.48	0.62	0	0	0	18|20	38	19	1686	0.84
NSP5_Ct	P17980	PSMC3	4|0	4	2	2	11|6|23|18|20|0|0|0|11|14|9|11	0	0	-89.92	0.1	0.62	0	0	0	3|0	3	1.5	439	0.221
NSP5_Ct	O43242	PSMD3	10|10	20	10	2	0|0|4|2|0|0|0|0|0|3|0|0	0.89	0.89	2.03	3.33	0.01	9.25	11.54	2	7|8	15	7.5	534	0.462
NSP5_Ct	P26599	PTBP1	4|4	8	4	2	0|0|8|9|6|0|0|0|5|4|6|3	0	0	-22.86	0.52	0.48	0.58	0.69	0.29	4|3	7	3.5	557	0.483
NSP5_Ct	P28288	ABCD3	5|6	11	5.5	2	10|7|5|4|4|0|0|0|4|5|3|3	0	0	-19.76	0.75	0.45	1.75	1.77	0.4	5|4	9	4.5	659	0.721
NSP5_Ct	P46063	RECQL	22|23	45	22.5	2	0|0|12|11|8|0|0|0|7|4|2|4	0	0.01	-6.35	2.18	0.26	18.5	18.98	2.14	13|14	27	13.5	649	0.482
NSP5_Ct	Q92900	UPF1	30|32	62	31	2	70|56|81|58|61|0|0|0|55|54|51|58	0	0	-220.31	0.44	0.62	0	0	0	25|27	52	26	1118	0.334
NSP5_Ct	P27694	RPA1	8|8	16	8	2	0|0|23|23|22|0|0|0|9|5|7|7	0	0	-74.19	0.35	0.62	0	0	0	6|7	13	6.5	616	0.408
NSP5_Ct	P04843	RPN1	7|9	16	8	2	0|0|0|0|0|0|0|0|0|0|0|0	1	1	11.89	80	0	8	8.78	1.03	6|8	14	7	607	0.65
NSP5_Ct	P15880	RPS2	7|6	13	6.5	2	11|7|13|8|10|0|2|0|10|10|7|11	0	0	-34.05	0.56	0.62	0	0	0	6|5	11	5.5	293	0.208
NSP5_Ct	Q99700	ATXN2	7|6	13	6.5	2	10|10|4|12|11|0|0|0|11|7|5|3	0	0	-33.36	0.57	0.52	0.42	0.21	0.23	5|6	11	5.5	1313	0.815
NSP5_Ct	Q16658	FSCN1	26|27	53	26.5	2	5|0|0|0|0|0|0|0|0|0|0|0	1	1	5.65	15.9	0	26.08	35.23	2.3	19|18	37	18.5	493	0.77
NSP5_Ct	O60749	SNX2	7|5	12	6	2	2|5|9|8|8|0|0|0|6|5|4|5	0	0	-23.57	0.72	0.46	1.67	2.14	0.7	4|5	9	4.5	519	0.3
NSP5_Ct	Q01082	SPTBN1	10|4	14	7	2	52|47|7|22|5|0|0|0|22|14|34|25	0	0	-179.75	0.16	0.62	0	0	0	9|4	13	6.5	2364	0.815
NSP5_Ct	Q08945	SSRP1	10|7	17	8.5	2	7|3|15|14|16|0|0|0|16|15|16|14	0	0	-49.75	0.53	0.55	0	0	0	7|5	12	6	709	0.302
NSP5_Ct	P40763	STAT3	56|53	109	54.5	2	93|93|63|65|61|0|0|0|94|78|77|81	0	0	-262.52	0.58	0.62	0	0	0	31|31	62	31	769	0.753
NSP5_Ct	Q13586	STIM1	32|32	64	32	2	52|56|43|37|40|0|0|0|42|46|48|45	0	0	-141.83	0.62	0.62	0	0	0	17|19	36	18	685	0.704
NSP5_Ct	O43815	STRN	6|5	11	5.5	2	18|13|19|16|17|0|0|0|12|14|11|15	0	0	-62.79	0.31	0.62	0	0	0	4|4	8	4	780	0.636
NSP5_Ct	Q08188	TGM3	4|0	4	2	2	0|0|0|0|2|0|0|0|0|0|0|0	0.41	0.81	-3.6	3	0.16	1.83	1.76	3.53	4|0	4	2	693	0.612
NSP5_Ct	P18206	VCL	5|3	8	4	2	37|33|16|19|13|0|0|0|24|20|17|20	0	0	-126.45	0.13	0.62	0	0	0	4|2	6	3	1066	0.39
NSP5_Ct	Q93009	USP7	31|35	66	33	2	15|15|49|42|48|0|0|0|47|55|43|57	0	0	-150.05	0.61	0.61	2.08	1.26	0.52	23|22	45	22.5	1102	0.47
NSP5_Ct	P48552	NRIP1	6|5	11	5.5	2	0|0|3|6|8|0|0|0|8|8|10|3	0	0	-24.84	0.63	0.48	1.67	0.96	0.4	6|3	9	4.5	1158	0.895
NSP5_Ct	Q9UNY4	TTF2	4|6	10	5	2	12|19|13|17|13|0|0|0|15|13|16|12	0	0	-62.76	0.29	0.62	0	0	0	3|6	9	4.5	1162	0.854
NSP5_Ct	O14929	HAT1	9|12	21	10.5	2	0|0|5|3|6|0|0|0|2|3|3|3	0.18	0.35	-4.57	2.25	0.19	8.42	13.38	21.34	7|9	16	8	419	0.164
NSP5_Ct	Q14152	EIF3A	8|7	15	7.5	2	21|23|8|16|17|0|0|0|11|14|9|12	0	0	-67.46	0.37	0.62	0	0	0	7|6	13	6.5	1382	0.857
NSP5_Ct	O00303	EIF3F	4|3	7	3.5	2	7|11|20|10|13|0|0|0|7|5|5|4	0	0	-54.08	0.24	0.62	0	0	0	4|3	7	3.5	357	0.483
NSP5_Ct	O15372	EIF3H	11|8	19	9.5	2	8|14|13|6|12|0|0|0|14|15|14|11	0	0	-41.13	0.66	0.53	0.58	1.1	0.17	8|6	14	7	352	0.173
NSP5_Ct	O43292	GPAA1	3|0	3	1.5	2	0|0|0|0|0|0|0|0|0|0|0|0	0.5	0.99	-1.43	15	0.07	1.5	1.61	1.73	3|0	3	1.5	621	0.636
NSP5_Ct	Q13443	ADAM9	5|3	8	4	2	0|0|0|0|0|0|0|0|0|0|0|0	1	1	4.96	40	0	4	3.25	0.62	4|3	7	3.5	819	0.201
NSP5_Ct	P46940	IQGAP1	2|0	2	1	2	3|2|0|0|0|0|0|0|0|0|0|3	0	0	-11.45	0.38	0.3	0.33	0.13	0.34	2|0	2	1	1657	0.884
NSP5_Ct	O00401	WASL	10|12	22	11	2	12|19|19|18|21|0|0|0|18|22|15|17	0	0	-62.14	0.53	0.62	0	0	0	9|11	20	10	505	0.139
NSP5_Ct	Q8NFJ5	GPRC5A	7|4	11	5.5	2	3|5|0|0|0|0|0|0|3|0|2|0	0.01	0.02	-8.09	1.5	0.24	4.42	8.25	0.82	5|4	9	4.5	357	0.163
NSP5_Ct	P05198	EIF2S1	12|7	19	9.5	2	0|0|0|0|0|0|0|0|0|0|0|0	1	1	11.68	95	0	9.5	20.09	1.72	7|6	13	6.5	315	0.158
NSP5_Ct	Q14669	TRIP12	24|23	47	23.5	2	22|23|25|29|43|0|0|0|41|38|34|43	0	0	-121.57	0.56	0.62	0	0	0	21|21	42	21	1992	0.868
NSP5_Ct	Q15642	TRIP10	6|4	10	5	2	7|9|9|5|6|0|0|0|17|14|8|5	0	0	-45.89	0.38	0.62	0	0	0	3|3	6	3	545	0.235
NSP5_Ct	Q15652	JMJD1C	15|12	27	13.5	2	0|0|8|8|9|0|0|0|8|9|8|11	0	0	-17.68	1.4	0.4	8.42	2.43	2.71	11|10	21	10.5	2303	0.785
NSP5_Ct	O95864	FADS2	16|12	28	14	2	3|0|0|0|0|0|0|0|3|2|0|2	1	1	5.23	5.25	0	13.17	19.76	1.71	6|5	11	5.5	444	0.385
NSP5_Ct	O43683	BUB1	9|6	15	7.5	2	15|9|25|21|26|0|0|0|18|21|9|13	0	0	-85.45	0.31	0.62	0	0	0	8|6	14	7	1085	0.457
NSP5_Ct	Q7KZN9	COX15	2|2	4	2	2	0|0|0|0|0|0|0|0|0|0|0|0	0.96	0.96	3.11	20	0	2	3.43	1.58	2|2	4	2	388	0.654
NSP5_Ct	P07814	EPRS1	9|12	21	10.5	2	29|28|11|16|15|0|0|0|28|21|14|20	0	0	-95.75	0.37	0.62	0	0	0	8|10	18	9	1512	0.749
NSP5_Ct	Q14254	FLOT2	6|4	10	5	2	11|7|7|6|5|0|0|0|0|2|7|5	0	0	-25.49	0.6	0.48	0.83	1.29	0.14	4|3	7	3.5	428	0.265
NSP5_Ct	Q9NRY4	ARHGAP35	24|25	49	24.5	2	57|58|38|37|53|0|0|0|55|49|46|58	0	0	-181.07	0.42	0.62	0	0	0	23|23	46	23	1499	0.738
NSP5_Ct	Q00839	HNRNPU	35|33	68	34	2	6|3|22|18|24|0|11|0|21|25|13|15	0	0	-35.71	1.44	0.53	20.83	17.21	2.3	21|21	42	21	806	0.486
NSP5_Ct	O14880	MGST3	3|0	3	1.5	2	0|0|0|0|0|0|0|0|0|0|0|0	0.5	0.99	-1.43	15	0.07	1.5	6.57	0.88	2|0	2	1	152	0.108
NSP5_Ct	P55209	NAP1L1	4|7	11	5.5	2	5|9|13|11|11|0|0|0|8|9|9|9	0	0	-38.89	0.47	0.62	0	0	0	4|5	9	4.5	391	0.165
NSP5_Ct	P48634	PRRC2A	6|7	13	6.5	2	14|21|10|13|9|0|0|0|13|11|16|13	0	0	-56.24	0.38	0.62	0	0	0	4|6	10	5	2157	0.844
NSP5_Ct	O43395	PRPF3	48|45	93	46.5	2	6|15|55|53|55|0|0|0|67|68|64|67	0	0	-176.69	0.69	0.61	9	8.78	0.85	25|27	52	26	683	0.439
NSP5_Ct	O14737	PDCD5	2|3	5	2.5	2	4|7|13|10|8|0|0|0|6|5|8|4	0	0	-38.59	0.24	0.62	0	0	0	2|3	5	2.5	125	0.514
NSP5_Ct	Q99590	SCAF11	2|2	4	2	2	0|0|0|0|0|0|0|0|3|3|2|3	0	0	-8.64	0.67	0.31	1.08	0.49	1.19	2|2	4	2	1463	0.84
NSP5_Ct	P62495	ETF1	3|3	6	3	2	9|6|11|6|8|0|0|0|9|9|7|4	0	0	-33.08	0.31	0.62	0	0	0	3|2	5	2.5	437	0.73
NSP5_Ct	P35606	COPB2	15|13	28	14	2	0|0|0|0|2|0|0|0|0|0|0|0	1	1	7.47	21	0	13.83	10.17	1.61	11|10	21	10.5	906	0.215
NSP5_Ct	Q15648	MED1	6|6	12	6	2	0|0|12|16|17|0|0|0|11|11|9|16	0	0	-53.51	0.37	0.62	0	0	0	6|5	11	5.5	1581	0.499
NSP5_Ct	Q9UFF9	CNOT8	4|3	7	3.5	2	9|9|7|6|5|0|0|0|16|11|11|10	0	0	-45.71	0.28	0.62	0	0	0	4|3	7	3.5	292	0.183
NSP5_Ct	O95721	SNAP29	5|6	11	5.5	2	8|9|13|10|11|0|0|0|9|9|7|8	0	0	-35.42	0.49	0.62	0	0	0	5|6	11	5.5	258	0.205
NSP5_Ct	Q99805	TM9SF2	3|3	6	3	2	0|0|0|0|0|0|0|0|0|0|0|0	0.99	0.99	4.96	30	0	3	3.01	1.04	3|3	6	3	663	0.357
NSP5_Ct	Q02241	KIF23	8|10	18	9	2	7|7|22|24|18|0|0|0|31|24|25|20	0	0	-91.42	0.34	0.62	0	0	0	7|8	15	7.5	856	0.762
NSP5_Ct	O75352	MPDU1	3|3	6	3	2	0|0|0|0|0|0|0|0|0|0|0|0	0.99	0.99	4.96	30	0	3	8.09	2	2|2	4	2	247	0.606
NSP5_Ct	P30041	PRDX6	4|0	4	2	2	0|0|8|4|4|0|0|0|2|0|3|3	0	0	-23.22	0.38	0.41	0	0	0	4|0	4	2	224	0.122
NSP5_Ct	Q08554	DSC1	5|0	5	2.5	2	0|0|0|0|0|0|0|0|0|0|0|0	0.5	1	-1.43	25	0.05	2.5	1.98	3.33	4|0	4	2	840	0.701
NSP5_Ct	P33527	ABCC1	10|12	22	11	2	0|0|0|0|0|0|0|0|0|0|0|0	1	1	16.34	110	0	11	4.79	0.54	6|7	13	6.5	1531	0.661
NSP5_Ct	Q9UM54	MYO6	21|22	43	21.5	2	101|89|43|53|49|0|0|0|61|64|75|78	0	0	-321.13	0.24	0.62	0	0	0	19|18	37	18.5	1285	0.415
NSP5_Ct	P23246	SFPQ	9|5	14	7	2	0|0|21|18|18|0|0|0|14|14|9|8	0	0	-66.98	0.37	0.57	0	0	0	6|3	9	4.5	707	0.304
NSP5_Ct	Q14258	TRIM25	16|20	36	18	2	33|34|28|29|23|0|0|0|28|33|26|20	0	0	-100.2	0.54	0.62	0	0	0	12|13	25	12.5	630	0.349
NSP5_Ct	P35658	NUP214	68|68	136	68	2	113|143|61|75|68|0|0|0|68|75|82|93	0	0	-322.57	0.58	0.62	3.17	1.01	0.4	42|41	83	41.5	2090	0.759
NSP5_Ct	Q6P1M0	SLC27A4	6|2	8	4	2	0|0|0|0|0|0|0|0|0|0|0|0	0.98	1	3.11	40	0	4	4.14	1.18	3|2	5	2.5	643	0.82
NSP5_Ct	Q02952	AKAP12	17|14	31	15.5	2	36|31|8|16|15|0|0|0|26|21|27|27	0	0	-96.44	0.49	0.62	0	0	0	16|11	27	13.5	1782	0.619
NSP5_Ct	Q14764	MVP	36|31	67	33.5	2	47|47|32|35|31|0|0|0|49|42|45|40	0	0	-126.93	0.7	0.6	2.83	2.11	1.19	24|23	47	23.5	893	0.956
NSP5_Ct	Q9Y2W1	THRAP3	18|13	31	15.5	2	0|0|29|22|31|0|0|0|31|27|27|21	0	0	-94.61	0.51	0.59	0	0	0	9|7	16	8	955	0.699
NSP5_Ct	P49790	NUP153	60|59	119	59.5	2	25|14|53|64|59|0|0|0|84|84|78|72	0	0	-207.54	0.73	0.61	15.08	6.81	1.15	43|40	83	41.5	1475	0.785
NSP5_Ct	O43290	SART1	30|32	62	31	2	10|3|51|50|50|0|0|0|55|55|43|45	0	0	-152.2	0.58	0.61	0.83	0.69	0.1	24|21	45	22.5	800	0.456
NSP5_Ct	P39656	DDOST	3|3	6	3	2	0|0|0|0|0|0|0|0|0|0|0|0	0.99	0.99	5.02	30	0	3	4.38	1.37	3|2	5	2.5	456	0.722
NSP5_Ct	P00533	EGFR	3|5	8	4	2	26|31|17|17|13|0|0|0|21|16|17|24	0	0	-106.69	0.15	0.62	0	0	0	3|3	6	3	1210	0.648
NSP5_Ct	P51610	HCFC1	25|22	47	23.5	2	5|5|28|40|33|0|0|0|32|27|29|41	0	0	-106.51	0.62	0.6	3.5	1.15	0.51	21|18	39	19.5	2035	0.706
NSP5_Ct	Q8WWI1	LMO7	15|14	29	14.5	2	52|48|27|35|38|0|0|0|43|38|46|55	0	0	-180.8	0.28	0.62	0	0	0	14|13	27	13.5	1349	0.483
NSP5_Ct	P19338	NCL	23|20	43	21.5	2	2|0|32|31|33|0|0|0|31|32|23|25	0	0	-87.84	0.66	0.59	4.08	3.83	0.95	17|15	32	16	710	0.197
NSP5_Ct	P49959	MRE11	12|14	26	13	2	19|16|20|19|18|0|0|0|26|27|28|28	0	0	-86.02	0.47	0.62	0	0	0	9|10	19	9.5	708	0.285
NSP5_Ct	Q15382	RHEB	11|9	20	10	2	7|7|19|11|16|0|0|0|12|11|9|8	0	0	-44.46	0.64	0.54	1.67	6.04	0.78	8|5	13	6.5	184	0.349
NSP5_Ct	P31949	S100A11	4|3	7	3.5	2	6|23|5|2|4|0|0|0|5|5|11|7	0	0	-49.3	0.26	0.62	0	0	0	3|3	6	3	105	0.084
NSP5_Ct	Q15545	TAF7	8|6	14	7	2	13|12|13|15|12|0|0|0|20|17|13|18	0	0	-61.76	0.38	0.62	0	0	0	7|5	12	6	349	0.492
NSP5_Ct	Q9UGU0	TCF20	8|4	12	6	2	0|0|2|5|6|0|0|0|7|9|5|4	0	0	-21.61	0.82	0.42	2.83	0.96	1.56	5|4	9	4.5	1960	0.606
NSP5_Ct	O00429	DNM1L	13|13	26	13	2	54|65|46|40|44|0|0|0|42|48|42|51	0	0	-204.75	0.23	0.62	0	0	0	13|11	24	12	699	0.594
NSP5_Ct	-	ABCF2-H2BE1	12|12	24	12	2	20|17|25|21|18|0|0|0|27|21|15|19	0	0	-72.65	0.49	0.62	0	0	0	11|10	21	10.5	634
NSP5_Ct	O15143	ARPC1B	12|9	21	10.5	2	0|0|0|0|0|0|0|0|0|0|2|0	1	1	4.92	15.75	0	10.33	18.49	1.93	9|5	14	7	372	0.292
NSP5_Ct	Q13263	TRIM28	14|17	31	15.5	2	0|0|29|19|26|0|0|0|27|27|21|20	0	0	-81.76	0.56	0.58	1.42	1.13	0.48	11|13	24	12	835	0.822
NSP5_Ct	O75844	ZMPSTE24	7|4	11	5.5	2	0|0|0|0|0|0|0|0|0|0|0|0	1	1	6.74	55	0	5.5	7.71	1.59	7|4	11	5.5	475	0.371
NSP5_Ct	Q6UX04	CWC27	4|0	4	2	2	0|0|5|7|5|0|0|0|5|4|0|4	0	0	-24.7	0.35	0.42	0	0	0	3|0	3	1.5	472	0.175
NSP5_Ct	P31153	MAT2A	5|4	9	4.5	2	6|3|7|4|5|0|0|0|8|5|6|5	0	0	-20.28	0.64	0.45	0.42	0.71	0.21	5|3	8	4	395	0.118
NSP5_Ct	P52272	HNRNPM	33|34	67	33.5	2	10|7|53|56|50|0|0|0|48|51|46|41	0	0	-144.62	0.63	0.61	3.33	3.04	0.3	20|20	40	20	730	0.343
NSP5_Ct	O14497	ARID1A	6|3	9	4.5	2	0|0|0|3|4|0|0|0|4|0|2|0	0	0.01	-9.52	1.23	0.27	3.42	1	1.87	4|3	7	3.5	2285	0.773
NSP5_Ct	Q13123	IK	13|16	29	14.5	2	0|2|27|17|21|0|0|0|25|26|25|29	0	0	-82.42	0.53	0.58	0.17	0.2	0.05	11|14	25	12.5	557	0.606
NSP5_Ct	P63244	RACK1	22|23	45	22.5	2	5|2|6|0|5|6|17|2|9|6|4|0	0	0	-8.56	2.11	0.31	17.33	36.41	1.99	15|15	30	15	317	0.108
NSP5_Ct	O43237	DYNC1LI2	5|4	9	4.5	2	10|14|22|15|16|0|0|0|14|16|10|10	0	0	-65.52	0.25	0.62	0	0	0	5|4	9	4.5	492	0.836
NSP5_Ct	Q14980	NUMA1	22|19	41	20.5	2	0|0|20|33|37|0|0|0|39|35|40|44	0	0	-124.53	0.5	0.6	0	0	0	18|16	34	17	2115	0.736
NSP5_Ct	Q15154	PCM1	6|4	10	5	2	35|39|10|12|19|0|0|0|16|14|14|14	0	0	-121.06	0.16	0.62	0	0	0	5|3	8	4	2024	0.775
NSP5_Ct	P62826	RAN	35|41	76	38	2	7|13|6|8|9|14|7|3|17|16|15|13	0.2	0.4	-8.03	2.38	0.19	27.33	84.27	1.81	13|12	25	12.5	216	0.376
NSP5_Ct	Q8IWX8	CHERP	13|12	25	12.5	2	0|0|14|15|14|0|0|0|21|18|16|20	0	0	-54.3	0.64	0.56	2.67	1.94	0.84	10|12	22	11	916	0.77
NSP5_Ct	O95373	IPO7	8|9	17	8.5	2	23|24|16|18|17|0|0|0|22|16|19|23	0	0	-77.59	0.36	0.62	0	0	0	8|9	17	8.5	1038	0.758
NSP5_Ct	O75915	ARL6IP5	10|7	17	8.5	2	0|0|0|0|0|0|0|0|0|0|0|5	0.83	0.89	1.11	5.1	0.01	8.08	28.62	1.59	3|4	7	3.5	188	0.079
NSP5_Ct	Q9UKK3	PARP4	28|27	55	27.5	2	65|87|19|32|32|0|0|0|39|35|50|49	0	0	-212.95	0.41	0.62	0	0	0	23|21	44	22	1724	0.851
NSP5_Ct	Q6P2Q9	PRPF8	15|16	31	15.5	2	16|11|7|12|16|0|0|0|22|11|8|5	0	0	-42.64	0.86	0.54	6.5	1.85	0.56	14|14	28	14	2335	0.441
NSP5_Ct	Q12788	TBL3	7|3	10	5	2	0|0|0|0|0|0|0|0|0|0|0|0	1	1	4.99	50	0	5	4.12	1.87	7|3	10	5	808	0.542
NSP5_Ct	Q96R06	SPAG5	12|16	28	14	2	32|33|23|33|23|0|0|0|35|37|27|27	0	0	-116.14	0.4	0.62	0	0	0	9|13	22	11	1193	0.892
NSP5_Ct	Q9H1D9	POLR3F	5|5	10	5	2	0|0|9|8|7|0|0|0|8|8|7|4	0	0	-23.6	0.6	0.48	0.75	1.58	0.73	5|4	9	4.5	316	0.42
NSP5_Ct	P11166	SLC2A1	10|12	22	11	2	0|2|0|0|0|0|0|0|0|0|3|3	0.98	1	3.04	4.12	0	10.33	13.98	1.62	5|6	11	5.5	492	0.179
NSP5_Ct	O75362	ZNF217	5|6	11	5.5	2	0|0|6|12|7|0|0|0|7|6|9|5	0	0	-27.49	0.59	0.5	1.17	0.74	1.48	4|5	9	4.5	1048	0.626
NSP5_Ct	O15498	YKT6	5|6	11	5.5	2	0|0|3|0|0|0|0|0|0|0|0|0	0.81	0.85	1.16	5.5	0.01	5.25	17.66	0.76	2|3	5	2.5	198	0.41
NSP5_Ct	P50990	CCT8	109|117	226	113	2	234|256|225|182|181|0|0|0|290|266|193|219	0	0	#NAME?	0.42	0.62	0	0	0	42|44	86	43	548	0.177
NSP5_Ct	Q9Y266	NUDC	8|14	22	11	2	17|22|25|23|24|0|0|0|23|33|22|22	0	0	-94.06	0.4	0.62	0	0	0	6|8	14	7	331	0.238
NSP5_Ct	P33992	MCM5	27|28	55	27.5	2	0|0|0|0|0|0|0|0|0|0|0|0	1	1	41.65	275	0	27.5	24.95	2.31	19|19	38	19	734	0.451
NSP5_Ct	P31948	STIP1	4|2	6	3	2	33|35|18|11|15|0|0|0|12|12|4|7	0	0	-118.09	0.1	0.62	0	0	0	3|2	5	2.5	543	0.365
NSP5_Ct	Q92616	GCN1	6|6	12	6	2	44|27|11|16|27|0|0|0|10|10|16|13	0	0	-122.09	0.18	0.62	0	0	0	5|5	10	5	2671	0.713
NSP5_Ct	Q13435	SF3B2	26|22	48	24	2	9|6|37|45|46|0|0|0|38|36|38|47	0	0	-138.23	0.52	0.61	0	0	0	20|18	38	19	895	0.713
NSP5_Ct	Q7Z6E9	RBBP6	4|6	10	5	2	0|0|8|10|8|0|0|0|6|5|4|5	0	0	-26.81	0.58	0.48	1.17	0.43	0.88	3|5	8	4	1792	0.586
NSP5_Ct	P62314	SNRPD1	8|6	14	7	2	0|0|0|0|0|0|0|0|0|0|0|0	1	1	10.12	70	0	7	39.18	2.03	3|3	6	3	119	0.083
NSP5_Ct	Q16630	CPSF6	3|3	6	3	2	0|0|6|6|4|0|0|0|5|5|4|5	0	0	-17.02	0.53	0.43	0.08	0.1	0.09	3|3	6	3	551	0.588
NSP5_Ct	Q9BUJ2	HNRNPUL1	12|8	20	10	2	0|0|16|12|14|0|0|0|18|18|9|10	0	0	-53.01	0.58	0.55	1.92	1.49	0.86	8|7	15	7.5	856	0.548
NSP5_Ct	P82094	TMF1	10|11	21	10.5	2	32|35|23|24|28|0|0|0|30|33|26|23	0	0	-114.23	0.32	0.62	0	0	0	9|10	19	9.5	1093	0.558
NSP5_Ct	P55072	VCP	13|10	23	11.5	2	14|16|15|14|15|0|0|0|23|20|16|16	0	0	-57.74	0.58	0.56	0	0	0	11|8	19	9.5	806	0.368
NSP5_Ct	Q9Y3F4	STRAP	5|4	9	4.5	2	4|5|13|9|11|0|0|0|5|3|3|0	0	0	-36.25	0.41	0.53	0.08	0.15	0.06	5|4	9	4.5	350	0.112
NSP5_Ct	Q9Y6Y8	SEC23IP	10|8	18	9	2	32|36|17|17|18|0|0|0|22|21|22|23	0	0	-106.77	0.3	0.62	0	0	0	10|8	18	9	1000	0.433
NSP5_Ct	Q9Y5B9	SUPT16H	9|11	20	10	2	0|0|3|2|2|0|0|0|0|0|0|0	0.97	0.99	2.9	4.29	0	9.42	5.99	2.23	9|10	19	9.5	1047	0.654
NSP5_Ct	Q96H20	SNF8	3|2	5	2.5	2	6|10|15|8|10|0|0|0|7|8|6|7	0	0	-44.25	0.21	0.62	0	0	0	2|2	4	2	258	0.328
NSP5_Ct	O95372	LYPLA2	29|24	53	26.5	2	62|32|48|31|35|0|0|0|31|39|19|24	0	0	-148.32	0.53	0.61	0	0	0	7|5	12	6	231	0.239
NSP5_Ct	Q15208	STK38	3|3	6	3	2	8|5|4|4|6|0|0|0|7|7|7|7	0	0	-23.64	0.41	0.62	0	0	0	2|2	4	2	465	0.163
NSP5_Ct	Q6IBS0	TWF2	9|10	19	9.5	2	14|14|19|11|15|0|0|0|15|16|13|15	0	0	-48.39	0.57	0.62	0	0	0	6|8	14	7	349	0.152
NSP5_Ct	P42224	STAT1	8|7	15	7.5	2	17|19|27|24|23|0|0|0|18|14|17|21	0	0	-85.55	0.3	0.62	0	0	0	8|7	15	7.5	750	0.736
NSP5_Ct	Q86XP3	DDX42	33|34	67	33.5	2	6|4|38|50|49|0|0|0|50|46|45|48	0	0	-130.95	0.67	0.6	5.5	3.91	1.02	22|27	49	24.5	938	0.249
NSP5_Ct	Q13148	TARDBP	5|3	8	4	2	2|0|7|6|5|0|0|0|6|11|7|5	0	0	-27.06	0.48	0.49	0	0	0	3|2	5	2.5	414	0.378
NSP5_Ct	P48643	CCT5	6|5	11	5.5	2	16|18|25|21|15|0|0|0|22|19|14|16	0	0	-82.5	0.24	0.62	0	0	0	6|5	11	5.5	541	0.13
NSP5_Ct	O95433	AHSA1	9|9	18	9	2	6|10|14|11|9|0|0|0|14|12|7|10	0	0	-35.05	0.67	0.53	1.25	2.46	0.37	6|6	12	6	338	0.369
NSP5_Ct	Q9ULW0	TPX2	15|15	30	15	2	0|0|29|34|34|0|0|0|26|28|30|35	0	0	-106.42	0.44	0.62	0	0	0	14|13	27	13.5	747	0.561
NSP5_Ct	Q9Y5K6	CD2AP	43|48	91	45.5	2	76|68|71|67|71|0|0|0|64|68|68|70	0	0	-201.19	0.63	0.62	0	0	0	26|31	57	28.5	639	0.708
NSP5_Ct	Q13573	SNW1	13|15	28	14	2	0|0|34|24|27|0|0|0|26|24|19|32	0	0	-97.02	0.45	0.62	0	0	0	11|12	23	11.5	536	0.916
NSP5_Ct	Q9BZE4	GTPBP4	5|2	7	3.5	2	0|0|6|7|6|0|0|0|2|0|2|3	0	0	-21.73	0.55	0.43	1.33	1.4	0.57	4|2	6	3	634	0.572
NSP5_Ct	Q13423	NNT	5|5	10	5	2	0|0|0|0|0|0|0|0|0|0|0|0	1	1	8.38	50	0	5	3.07	0.96	5|5	10	5	1086	0.263
NSP5_Ct	Q9H2M9	RAB3GAP2	5|3	8	4	2	48|37|25|37|31|0|0|0|41|43|41|43	0	0	-185.33	0.09	0.62	0	0	0	3|3	6	3	1393	0.819
NSP5_Ct	Q15393	SF3B3	30|30	60	30	2	30|29|23|24|20|0|0|0|27|27|29|28	0	0	-60.63	1.02	0.57	10.25	5.61	1.79	24|23	47	23.5	1217	0.842
NSP5_Ct	Q9Y2X9	ZNF281	87|87	174	87	2	26|40|51|54|53|0|0|0|82|90|78|75	0	0	-168.5	1.04	0.61	41.25	30.7	2.31	34|33	67	33.5	895	0.497
NSP5_Ct	Q5JSZ5	PRRC2B	6|5	11	5.5	2	19|22|4|10|4|0|0|0|6|5|14|9	0	0	-64.29	0.3	0.62	0	0	0	5|4	9	4.5	2229	0.757
NSP5_Ct	O60427	FADS1	4|3	7	3.5	2	0|0|0|0|0|0|0|0|0|0|0|0	1	1	4.96	35	0	3.5	4.65	0.88	3|3	6	3	501	0.912
NSP5_Ct	Q92620	DHX38	20|14	34	17	2	7|0|36|37|42|0|0|0|35|34|32|35	0	0	-125.04	0.44	0.62	0	0	0	16|11	27	13.5	1227	0.65
NSP5_Ct	O75643	SNRNP200	54|59	113	56.5	2	25|22|28|31|47|0|0|0|79|70|61|66	0	0	-177.25	0.79	0.61	20.75	6.47	1.71	42|43	85	42.5	2136	0.694
NSP5_Ct	Q9NTJ5	SACM1L	2|10	12	6	2	0|0|0|0|0|0|0|0|0|0|0|0	0.98	1	3.11	60	0	6	6.81	2.48	2|7	9	4.5	587	0.569
NSP5_Ct	Q9Y5Y0	FLVCR1	3|3	6	3	2	0|0|0|0|0|0|0|0|0|0|0|0	0.99	0.99	4.96	30	0	3	3.6	1.18	3|3	6	3	555	0.468
NSP5_Ct	Q9UKK9	NUDT5	7|5	12	6	2	8|8|9|7|11|0|0|0|8|10|8|8	0	0	-30.08	0.6	0.5	0	0	0	5|4	9	4.5	219	0.366
NSP5_Ct	Q9UGP4	LIMD1	4|6	10	5	2	13|13|19|12|12|0|0|0|13|15|10|11	0	0	-55.71	0.32	0.62	0	0	0	4|5	9	4.5	676	0.352
NSP5_Ct	Q8NHU6	TDRD7	4|5	9	4.5	2	2|2|7|4|7|0|0|0|0|0|0|4	0	0	-16.48	0.75	0.41	2.33	1.41	91.79	3|4	7	3.5	1098	0.906
NSP5_Ct	Q15629	TRAM1	12|10	22	11	2	0|0|0|0|0|0|0|0|0|0|0|0	1	1	16.34	110	0	11	19.59	2.05	4|4	8	4	374	0.458
NSP5_Ct	Q6P2E9	EDC4	6|4	10	5	2	19|13|15|18|18|0|0|0|9|11|12|10	0	0	-67	0.27	0.62	0	0	0	6|4	10	5	1401	0.893
NSP5_Ct	Q9UPY5	SLC7A11	6|7	13	6.5	2	0|0|0|0|0|0|0|0|0|0|0|0	1	1	10.02	65	0	6.5	8.64	1.59	5|3	8	4	501	0.378
NSP5_Ct	Q5VUA4	ZNF318	3|6	9	4.5	2	0|0|0|0|2|0|0|0|5|4|5|7	0	0	-17.05	0.79	0.38	2.58	0.75	1.26	2|4	6	3	2279	0.724
NSP5_Ct	Q9H3K2	GHITM	8|0	8	4	2	0|0|0|0|0|0|0|0|0|0|0|0	0.5	1	-1.43	40	0.04	4	7.72	2.19	5|0	5	2.5	345	0.149
NSP5_Ct	Q9Y5X3	SNX5	7|7	14	7	2	9|11|21|13|16|0|0|0|9|11|7|11	0	0	-52.59	0.42	0.62	0	0	0	6|7	13	6.5	404	0.541
NSP5_Ct	Q9P0V3	SH3BP4	11|8	19	9.5	2	37|48|31|25|29|0|0|0|19|18|23|30	0	0	-142.04	0.25	0.62	0	0	0	9|7	16	8	963	0.802
NSP5_Ct	Q9NZU5	LMCD1	8|9	17	8.5	2	11|8|11|12|10|0|0|0|19|15|11|12	0	0	-45.13	0.55	0.62	0	0	0	4|6	10	5	365	0.201
NSP5_Ct	Q5QJE6	DNTTIP2	5|3	8	4	2	0|0|18|13|13|0|0|0|15|11|8|9	0	0	-57.06	0.26	0.62	0	0	0	4|3	7	3.5	756	0.759
NSP5_Ct	Q9UNF1	MAGED2	3|4	7	3.5	2	9|9|12|9|10|0|0|0|11|9|8|7	0	0	-38.66	0.32	0.62	0	0	0	3|4	7	3.5	606	0.765
NSP5_Ct	Q9NZN4	EHD2	5|5	10	5	2	6|4|8|7|7|0|0|0|6|5|4|3	0	0	-19.77	0.68	0.46	0.83	1.02	0.38	4|4	8	4	543	0.209
NSP5_Ct	O15013	ARHGEF10	3|4	7	3.5	2	4|6|0|6|9|0|0|0|0|0|0|0	0	0	-22.28	0.5	0.46	1.42	0.7	0.87	3|3	6	3	1344	0.611
NSP5_Ct	Q96BY6	DOCK10	3|2	5	2.5	2	13|15|6|11|10|0|0|0|6|3|5|5	0	0	-50.01	0.19	0.62	0	0	0	3|2	5	2.5	2186	0.477
NSP5_Ct	Q15020	SART3	11|9	20	10	2	0|0|18|14|16|0|0|0|19|20|13|13	0	0	-57.62	0.53	0.56	0.58	0.4	0.2	9|5	14	7	963	0.811
NSP5_Ct	P48651	PTDSS1	2|0	2	1	2	0|0|0|0|0|0|0|0|0|0|0|0	0.48	0.96	-1.43	10	0.1	1	1.41	1.18	2|0	2	1	473	0.457
NSP5_Ct	Q15392	DHCR24	8|4	12	6	2	0|0|0|0|0|0|0|0|0|0|0|0	1	1	6.7	60	0	6	7.74	2.71	4|4	8	4	516	0.107
NSP5_Ct	Q5VT06	CEP350	64|76	140	70	2	86|88|7|14|14|0|0|0|51|45|51|63	0	0	-187.55	0.89	0.61	35.08	7.5	1.33	50|55	105	52.5	3117	0.633
NSP5_Ct	Q7L014	DDX46	89|81	170	85	2	20|22|80|90|102|0|0|0|105|100|114|131	0	0	-300.18	0.73	0.62	21.33	13.78	1.78	45|46	91	45.5	1031	0.223
NSP5_Ct	B7ZAP0	RABGAP1L	3|0	3	1.5	2	6|6|11|12|9|0|0|0|6|8|5|4	0	0	-46.81	0.14	0.62	0	0	0	3|0	3	1.5	815
NSP5_Ct	O15027	SEC16A	24|24	48	24	2	65|83|42|44|49|0|0|0|51|52|51|56	0	0	-223.1	0.35	0.62	0	0	0	19|21	40	20	2357	0.88
NSP5_Ct	Q15058	KIF14	3|0	3	1.5	2	7|4|3|8|9|0|0|0|2|4|3|5	0	0	-34.96	0.19	0.62	0	0	0	2|0	2	1	1648	0.508
NSP5_Ct	Q13442	PDAP1	6|6	12	6	2	13|7|12|13|10|0|0|0|13|12|7|7	0	0	-39.97	0.46	0.62	0	0	0	5|6	11	5.5	181	0.622
NSP5_Ct	Q7Z3U7	MON2	5|3	8	4	2	17|10|9|14|17|0|0|0|12|10|9|7	0	0	-59.9	0.25	0.62	0	0	0	5|3	8	4	1717	0.556
NSP5_Ct	Q8N1G2	CMTR1	13|14	27	13.5	2	5|0|19|20|28|0|0|0|39|39|37|40	0	0	-131.68	0.34	0.62	0	0	0	12|13	25	12.5	835	0.736
NSP5_Ct	Q9UH65	SWAP70	4|6	10	5	2	14|18|18|10|16|0|0|0|9|13|17|12	0	0	-64.16	0.28	0.62	0	0	0	4|6	10	5	585	0.616
NSP5_Ct	Q86XL3	ANKLE2	3|0	3	1.5	2	13|14|8|11|8|0|0|0|18|18|10|13	0	0	-73.63	0.09	0.62	0	0	0	3|0	3	1.5	938	0.389
NSP5_Ct	Q8TCU4	ALMS1	35|41	76	38	2	63|55|20|30|31|0|0|0|43|44|43|48	0	0	-149.18	0.69	0.61	6.58	1.05	0.42	29|36	65	32.5	4169	0.653
NSP5_Ct	Q96RK0	CIC	6|6	12	6	2	0|0|4|2|8|0|0|0|8|0|3|4	0	0	-15.79	0.9	0.42	3.58	1.48	2.41	5|4	9	4.5	1608	0.886
NSP5_Ct	Q15061	WDR43	3|2	5	2.5	2	0|0|0|0|0|0|0|0|0|0|0|0	0.98	0.99	3.11	25	0	2.5	2.46	2.36	3|2	5	2.5	677	0.962
NSP5_Ct	Q6WCQ1	MPRIP	10|11	21	10.5	2	78|74|33|36|36|0|0|0|57|54|68|64	0	0	-285.98	0.14	0.62	0	0	0	7|10	17	8.5	1038	0.553
NSP5_Ct	Q92541	RTF1	4|3	7	3.5	2	0|0|10|7|11|0|0|0|4|5|2|5	0	0	-31.75	0.38	0.51	0	0	0	3|2	5	2.5	710	0.458
NSP5_Ct	Q9Y520	PRRC2C	22|17	39	19.5	2	45|48|13|15|20|0|0|0|31|28|30|30	0	0	-130.17	0.47	0.6	0	0	0	16|15	31	15.5	2817	0.666
NSP5_Ct	Q14137	BOP1	3|3	6	3	2	0|0|0|2|3|0|0|0|0|0|0|0	0.08	0.08	-2.36	1.8	0.21	2.58	2.3	0.8	3|2	5	2.5	746	0.717
NSP5_Ct	Q5VT52	RPRD2	23|21	44	22	2	0|2|32|35|37|0|0|0|29|30|32|35	0	0	-99.34	0.62	0.6	2.67	1.22	0.57	19|17	36	18	1461	0.783
NSP5_Ct	Q12769	NUP160	5|3	8	4	2	0|0|0|4|3|0|0|0|0|0|2|0	0.01	0.01	-7.18	1.33	0.25	3.25	1.51	1.29	5|3	8	4	1436	0.643
NSP5_Ct	Q9H0L4	CSTF2T	12|11	23	11.5	2	0|0|19|23|22|0|0|0|18|19|0|0	0	0	-62.8	0.54	0.57	3.08	3.33	1.39	2|3	5	2.5	616	0.455
NSP5_Ct	Q5T1M5	FKBP15	3|3	6	3	2	11|11|8|10|8|0|0|0|4|5|0|5	0	0	-37.31	0.28	0.62	0	0	0	3|2	5	2.5	1219	0.785
NSP5_Ct	O75165	DNAJC13	9|5	14	7	2	23|16|3|5|9|0|0|0|9|8|10|10	0	0	-55.56	0.43	0.55	0	0	0	9|4	13	6.5	2243	0.956
NSP5_Ct	Q9H2P0	ADNP	16|13	29	14.5	2	0|0|24|30|30|0|0|0|25|27|32|36	0	0	-104.16	0.44	0.62	0	0	0	12|13	25	12.5	1102	0.69
NSP5_Ct	Q9NRN7	AASDHPPT	3|2	5	2.5	2	3|2|5|0|2|0|0|0|4|5|2|2	0	0	-15.1	0.54	0.4	0.42	0.91	0.47	3|2	5	2.5	309	0.279
NSP5_Ct	Q8WYP5	AHCTF1	7|8	15	7.5	2	0|0|9|18|11|0|0|0|11|8|13|15	0	0	-47.21	0.49	0.55	0.42	0.12	0.04	7|8	15	7.5	2275	0.799
NSP5_Ct	Q5T5Y3	CAMSAP1	7|7	14	7	2	23|27|12|12|18|0|0|0|18|18|12|21	0	0	-81.48	0.3	0.62	0	0	0	7|6	13	6.5	1602	0.531
NSP5_Ct	Q9H8H0	NOL11	3|2	5	2.5	2	0|0|4|3|3|0|0|0|0|2|0|0	0	0	-9.9	0.75	0.32	1.5	1.39	2.23	2|2	4	2	719	0.338
NSP5_Ct	Q9BXF6	RAB11FIP5	6|6	12	6	2	25|35|20|19|20|0|0|0|34|23|28|29	0	0	-122.48	0.18	0.62	0	0	0	5|3	8	4	653	0.488
NSP5_Ct	Q5T3I0	GPATCH4	15|12	27	13.5	2	3|4|30|24|19|0|0|0|24|20|20|15	0	0	-79.34	0.52	0.58	0.25	0.44	0.05	9|8	17	8.5	375	0.827
NSP5_Ct	Q14C86	GAPVD1	3|4	7	3.5	2	16|27|10|10|11|0|0|0|9|9|12|10	0	0	-69.46	0.19	0.62	0	0	0	2|4	6	3	1487	0.383
NSP5_Ct	Q9UGI8	TES	7|5	12	6	2	9|14|13|10|7|0|0|0|19|13|11|9	0	0	-51.71	0.39	0.62	0	0	0	7|4	11	5.5	421	0.212
NSP5_Ct	O76021	RSL1D1	5|5	10	5	2	0|0|0|3|2|0|0|0|3|7|3|2	0	0	-8.91	1.15	0.32	3.33	4.53	0.67	3|4	7	3.5	490	0.175
NSP5_Ct	Q71UM5	RPS27L	12|13	25	12.5	2	0|0|0|0|0|0|0|0|0|0|0|0	1	1	19.37	125	0	12.5	99.11	2.59	2|2	4	2	84	0.123
NSP5_Ct	Q9UNH6	SNX7	3|4	7	3.5	2	7|7|6|5|5|0|0|0|6|7|6|7	0	0	-22.28	0.5	0.62	0	0	0	2|3	5	2.5	451	0.154
NSP5_Ct	Q8WVT3	TRAPPC12	5|4	9	4.5	2	17|28|5|8|6|0|0|0|3|0|0|0	0	0	-63.44	0.25	0.62	0	0	0	4|3	7	3.5	735	0.282
NSP5_Ct	Q96KR1	ZFR	5|2	7	3.5	2	0|0|12|11|10|0|0|0|4|6|6|6	0	0	-41.42	0.32	0.53	0	0	0	4|2	6	3	1074	0.938
NSP5_Ct	Q9Y6G9	DYNC1LI1	3|3	6	3	2	17|21|26|23|21|0|0|0|18|17|16|26	0	0	-98.8	0.12	0.62	0	0	0	2|2	4	2	523	0.478
NSP5_Ct	Q9Y6G5	COMMD10	7|9	16	8	2	9|7|10|9|8|0|0|0|14|13|8|8	0	0	-35.33	0.65	0.52	0.83	2.74	0.28	6|8	14	7	202	0.609
NSP5_Ct	Q9UKF6	CPSF3	4|3	7	3.5	2	7|7|22|10|15|0|0|0|14|12|9|8	0	0	-64.24	0.21	0.62	0	0	0	3|3	6	3	684	0.301
NSP5_Ct	Q9NR09	BIRC6	6|10	16	8	2	105|116|6|5|10|0|0|0|6|8|12|11	0	0	-317.61	0.1	0.62	0	0	0	4|5	9	4.5	4857	0.861
NSP5_Ct	Q5SSJ5	HP1BP3	10|6	16	8	2	2|0|27|20|26|0|0|0|18|16|16|15	0	0	-86.87	0.33	0.62	0	0	0	7|6	13	6.5	553	0.529
NSP5_Ct	Q9Y2W2	WBP11	7|3	10	5	2	0|0|15|12|12|0|0|0|6|12|7|11	0	0	-47.1	0.38	0.54	0	0	0	6|2	8	4	641	0.432
NSP5_Ct	Q9UQ35	SRRM2	13|15	28	14	2	0|0|7|16|16|0|0|0|13|15|12|14	0	0	-37.28	0.89	0.53	6.25	1.51	2.64	11|11	22	11	2752	0.93
NSP5_Ct	Q9P035	HACD3	24|23	47	23.5	2	4|4|0|0|0|0|0|0|5|5|3|0	1	1	11.9	5.04	0	21.75	40.02	2.23	10|12	22	11	362	0.417
NSP5_Ct	Q7LBC6	KDM3B	55|63	118	59	2	24|30|43|51|58|0|0|0|58|59|68|89	0	0	-176.39	0.82	0.61	19	7.19	2.91	38|42	80	40	1761	0.775
NSP5_Ct	O95551	TDP2	9|8	17	8.5	2	22|19|17|12|12|0|0|0|20|13|13|13	0	0	-65.25	0.42	0.62	0	0	0	6|6	12	6	362	0.1
NSP5_Ct	Q9NXV6	CDKN2AIP	3|3	6	3	2	0|0|14|14|11|0|0|0|7|5|7|5	0	0	-47.13	0.23	0.62	0	0	0	3|3	6	3	580	0.775
NSP5_Ct	Q2NKX8	ERCC6L	36|38	74	37	2	69|89|54|61|65|0|0|0|95|90|88|98	0	0	-303.46	0.39	0.62	0	0	0	28|26	54	27	1250	0.665
NSP5_Ct	Q5VWN6	TASOR2	11|9	20	10	2	0|0|0|5|3|0|0|0|13|16|15|13	0	0	-40.6	0.68	0.53	4.58	1.26	1	10|8	18	9	2430	0.864
NSP5_Ct	Q96EA4	SPDL1	6|0	6	3	2	0|2|16|18|12|0|0|0|17|16|11|11	0	0	-75.12	0.18	0.62	0	0	0	5|0	5	2.5	605	0.579
NSP5_Ct	Q9NX00	TMEM160	2|3	5	2.5	2	0|0|0|0|0|0|0|0|0|0|0|0	0.98	0.99	3.11	25	0	2.5	8.86	4.06	2|2	4	2	188	0.344
NSP5_Ct	Q8N357	SLC35F6	2|4	6	3	2	0|0|0|0|0|0|0|0|0|0|0|0	0.98	1	3.11	30	0	3	5.39	3.8	2|2	4	2	371	0.644
NSP5_Ct	O75400	PRPF40A	13|17	30	15	2	0|0|16|16|17|0|0|0|20|16|14|15	0	0	-44.81	0.85	0.54	5.5	3.94	2.17	9|11	20	10	930	0.349
NSP5_Ct	Q5VZ89	DENND4C	26|25	51	25.5	2	56|53|16|25|28|0|0|0|40|30|46|49	0	0	-158.61	0.48	0.62	0	0	0	21|24	45	22.5	1909	0.896
NSP5_Ct	Q6P3W7	SCYL2	8|7	15	7.5	2	19|10|18|19|18|0|0|0|18|15|9|15	0	0	-60.75	0.4	0.62	0	0	0	6|4	10	5	929	0.349
NSP5_Ct	Q9BRR8	GPATCH1	86|89	175	87.5	2	96|64|70|63|63|0|0|0|76|85|74|72	0	0	-178.2	1.02	0.61	32.25	23.07	2.06	43|41	84	42	931	0.476
NSP5_Ct	Q6VY07	PACS1	4|3	7	3.5	2	5|5|3|10|8|0|0|0|6|6|5|5	0	0	-26.32	0.44	0.62	0	0	0	3|2	5	2.5	963	0.629
NSP5_Ct	Q9NW82	WDR70	3|4	7	3.5	2	0|0|11|8|7|0|0|0|8|10|6|7	0	0	-33.17	0.36	0.62	0	0	0	3|4	7	3.5	654	0.23
NSP5_Ct	Q96BY7	ATG2B	2|2	4	2	2	17|13|7|15|16|0|0|0|12|11|16|16	0	0	-64.45	0.12	0.62	0	0	0	2|2	4	2	2078	0.602
NSP5_Ct	Q9NSE4	IARS2	2|3	5	2.5	2	63|70|9|6|5|0|0|0|14|13|9|8	0	0	-207.33	0.05	0.62	0	0	0	2|2	4	2	1012	0.797
NSP5_Ct	Q9NRZ9	HELLS	172|183	355	177.5	2	69|68|125|118|114|0|0|0|215|218|169|202	0	0	-501.1	0.84	0.62	69.33	55.1	1.75	60|64	124	62	838	0.812
NSP5_Ct	Q3KQU3	MAP7D1	6|4	10	5	2	4|3|5|7|5|0|0|0|7|10|4|4	0	0	-24.2	0.62	0.47	0.92	0.73	2.14	6|3	9	4.5	841	0.413
NSP5_Ct	Q96P70	IPO9	3|2	5	2.5	2	10|10|10|9|11|0|0|0|6|7|5|3	0	0	-38.56	0.24	0.62	0	0	0	3|2	5	2.5	1041	0.416
NSP5_Ct	P57088	TMEM33	5|4	9	4.5	2	0|0|0|0|0|0|0|0|0|0|0|0	1	1	6.73	45	0	4.5	12.13	0.99	3|3	6	3	247	0.228
NSP5_Ct	Q9NVM9	INTS13	9|8	17	8.5	2	0|0|16|12|17|0|0|0|13|16|11|10	0	0	-49.1	0.52	0.55	0.58	0.55	0.31	9|8	17	8.5	706	0.127
NSP5_Ct	Q8N6T3	ARFGAP1	9|9	18	9	2	18|16|19|10|17|0|0|0|19|18|10|13	0	0	-56.24	0.48	0.62	0	0	0	8|8	16	8	406	0.539
NSP5_Ct	Q2TAY7	SMU1	5|7	12	6	2	0|0|0|0|0|0|0|0|0|0|0|0	1	1	8.38	60	0	6	7.79	1.24	4|6	10	5	513	0.793
NSP5_Ct	Q6ZV73	FGD6	7|12	19	9.5	2	31|33|13|31|26|0|0|0|27|27|26|27	0	0	-115.3	0.3	0.62	0	0	0	6|10	16	8	1430	0.532
NSP5_Ct	Q9NUQ2	AGPAT5	2|2	4	2	2	0|0|0|0|0|0|0|0|0|0|0|0	0.96	0.96	3.11	20	0	2	3.66	1.35	2|2	4	2	364	0.457
NSP5_Ct	Q5T6F2	UBAP2	19|20	39	19.5	2	26|35|22|23|24|0|0|0|32|29|35|36	0	0	-101.98	0.55	0.62	0	0	0	12|12	24	12	1119	0.454
NSP5_Ct	Q9HC07	TMEM165	3|0	3	1.5	2	0|0|0|0|0|0|0|0|0|0|0|0	0.5	0.99	-1.41	15	0.07	1.5	3.08	1.9	3|0	3	1.5	324	0.168
NSP5_Ct	Q9NQW6	ANLN	15|9	24	12	2	0|0|18|17|14|0|0|0|15|15|11|14	0	0	-48.23	0.72	0.54	3.33	1.97	6.67	10|9	19	9.5	1124	0.432
NSP5_Ct	Q8WTW3	COG1	9|7	16	8	2	33|48|35|34|30|0|0|0|36|33|30|36	0	0	-151.06	0.2	0.62	0	0	0	7|6	13	6.5	980	0.809
NSP5_Ct	Q96EB1	ELP4	6|7	13	6.5	2	23|16|14|16|14|0|0|0|19|16|15|15	0	0	-65.91	0.34	0.62	0	0	0	4|7	11	5.5	424	0.22
NSP5_Ct	Q9H0W8	SMG9	6|4	10	5	2	7|10|18|12|13|0|0|0|12|11|9|9	0	0	-50.11	0.35	0.62	0	0	0	5|4	9	4.5	520	0.453
NSP5_Ct	P49750	YLPM1	6|8	14	7	2	0|0|10|18|13|0|0|0|11|13|12|14	0	0	-48.02	0.47	0.55	0	0	0	5|6	11	5.5	2146	0.894
NSP5_Ct	Q9HD45	TM9SF3	6|5	11	5.5	2	0|0|0|0|0|0|0|0|0|0|0|0	1	1	8.38	55	0	5.5	6.22	1.28	3|4	7	3.5	589	0.498
NSP5_Ct	Q96RQ3	MCCC1	247|264	511	255.5	2	206|216|42|44|49|198|245|170|159|146|138|153	0	0	-426.71	1.15	0.62	108.33	99.51	0.92	39|40	79	39.5	725	0.451
NSP5_Ct	Q7Z589	EMSY	7|4	11	5.5	2	0|0|10|8|10|0|0|0|9|10|10|10	0	0	-32.21	0.55	0.5	0	0	0	6|4	10	5	1322	0.496
NSP5_Ct	Q9HCS7	XAB2	155|151	306	153	2	108|110|117|115|114|0|0|0|208|202|157|190	0	0	-492.83	0.77	0.62	42.92	33.43	1.35	50|47	97	48.5	855	0.491
NSP5_Ct	Q6FI81	CIAPIN1	4|3	7	3.5	2	7|9|14|10|10|0|0|0|12|8|9|5	0	0	-42.88	0.29	0.62	0	0	0	4|3	7	3.5	312	0.382
NSP5_Ct	Q8WW12	PCNP	10|12	22	11	2	3|3|18|16|14|0|0|0|9|13|17|21	0	0	-54.28	0.59	0.56	1.5	5.61	1.34	8|8	16	8	178	0.087
NSP5_Ct	P57740	NUP107	7|7	14	7	2	18|18|17|18|18|0|0|0|19|20|13|14	0	0	-61.98	0.37	0.62	0	0	0	7|6	13	6.5	925	0.569
NSP5_Ct	Q8WXI9	GATAD2B	6|5	11	5.5	2	0|0|10|9|7|0|0|0|12|11|9|11	0	0	-35.42	0.49	0.52	0	0	0	6|4	10	5	593	0.41
NSP5_Ct	A0FGR8	ESYT2	6|3	9	4.5	2	4|4|5|6|5|0|0|0|0|3|4|0	0	0	-15.75	0.84	0.36	1.92	1.43	0.22	3|3	6	3	893	0.369
NSP5_Ct	Q7Z417	NUFIP2	14|17	31	15.5	2	32|38|34|33|27|0|0|0|25|29|26|31	0	0	-111.41	0.44	0.62	0	0	0	13|16	29	14.5	695	0.416
NSP5_Ct	Q96FJ0	STAMBPL1	21|18	39	19.5	2	27|34|26|21|22|0|0|0|30|24|27|23	0	0	-84.26	0.64	0.59	0	0	0	11|11	22	11	436	0.423
NSP5_Ct	Q8IWB7	WDFY1	4|3	7	3.5	2	6|5|10|8|8|0|0|0|11|7|7|4	0	0	-33.18	0.36	0.62	0	0	0	4|2	6	3	410	0.429
NSP5_Ct	Q8N1G0	ZNF687	4|0	4	2	2	0|0|10|9|13|0|0|0|5|4|6|8	0	0	-46.84	0.19	0.62	0	0	0	4|0	4	2	1237	0.62
NSP5_Ct	Q9P270	SLAIN2	11|12	23	11.5	2	32|18|31|26|27|0|0|0|20|22|24|23	0	0	-97.87	0.38	0.62	0	0	0	10|8	18	9	581	0.323
NSP5_Ct	Q8TCG1	CIP2A	16|14	30	15	2	22|18|21|16|19|0|0|0|34|28|22|19	0	0	-83.09	0.54	0.62	0	0	0	13|11	24	12	905	0.653
NSP5_Ct	O00151	PDLIM1	12|10	22	11	2	17|36|20|12|14|0|0|0|28|21|33|24	0	0	-110.05	0.34	0.62	0	0	0	12|9	21	10.5	329	0.175
NSP5_Ct	P13010	XRCC5	15|21	36	18	2	8|7|29|31|34|0|0|0|38|28|28|35	0	0	-111.81	0.5	0.6	0	0	0	12|16	28	14	732	0.27
NSP5_Ct	Q14019	COTL1	9|9	18	9	2	3|2|0|0|0|0|0|0|3|3|0|0	0.71	0.71	0.88	3	0.01	8.08	37.9	1.49	6|7	13	6.5	142	0.217
NSP5_Ct	Q8N163	CCAR2	32|30	62	31	2	3|4|35|35|40|0|0|0|35|32|36|34	0	0	-88.34	0.84	0.59	9.83	7.09	1.25	23|24	47	23.5	923	0.44
NSP5_Ct	P49756	RBM25	6|6	12	6	2	0|0|6|8|11|0|0|0|15|10|6|6	0	0	-35.95	0.5	0.53	0.83	0.66	0.84	4|6	10	5	843	0.383
NSP5_Ct	Q9UQR1	ZNF148	11|11	22	11	2	0|0|27|30|24|0|0|0|27|28|21|22	0	0	-91.06	0.39	0.62	0	0	0	10|9	19	9.5	794	0.451
NSP5_Ct	Q9C0C9	UBE2O	5|0	5	2.5	2	6|5|3|6|5|0|0|0|7|6|4|4	0	0	-27.56	0.39	0.43	0	0	0	4|0	4	2	1292	0.372
NSP5_Ct	Q96G23	CERS2	5|4	9	4.5	2	0|0|0|0|0|0|0|0|0|0|0|0	1	1	6.7	45	0	4.5	7.89	1.73	4|3	7	3.5	380	0.157
NSP5_Ct	Q96T76	MMS19	3|2	5	2.5	2	10|4|8|9|9|0|0|0|8|10|6|8	0	0	-35.56	0.26	0.62	0	0	0	3|2	5	2.5	1030	0.569
NSP5_Ct	Q9H6S0	YTHDC2	13|12	25	12.5	2	45|30|15|21|29|0|0|0|23|17|27|24	0	0	-114.47	0.36	0.62	0	0	0	10|9	19	9.5	1430	0.388
NSP5_Ct	Q53H96	PYCR3	5|7	12	6	2	6|7|2|3|3|0|0|0|6|4|8|9	0	0	-22.28	0.75	0.45	2	4.66	0.85	5|5	10	5	286	0.452
NSP5_Ct	Q9BV38	WDR18	2|0	2	1	2	0|0|0|0|0|0|0|0|0|0|0|0	0.48	0.96	-1.43	10	0.1	1	1.54	0.32	2|0	2	1	432	0.78
NSP5_Ct	Q6P1J9	CDC73	3|2	5	2.5	2	0|0|13|13|16|0|0|0|9|10|5|5	0	0	-54.31	0.18	0.62	0	0	0	3|2	5	2.5	531	0.896
NSP5_Ct	Q8IW35	CEP97	11|9	20	10	2	31|40|18|25|20|0|0|0|40|34|25|31	0	0	-136.52	0.26	0.62	0	0	0	8|8	16	8	865	0.817
NSP5_Ct	Q96JQ2	CLMN	13|13	26	13	2	29|28|15|14|19|0|0|0|26|24|34|34	0	0	-102.81	0.4	0.62	0	0	0	12|10	22	11	1002	0.264
NSP5_Ct	Q7Z2K6	ERMP1	2|3	5	2.5	2	0|0|0|0|0|0|0|0|0|0|0|0	0.98	0.99	3.11	25	0	2.5	1.84	1.09	2|3	5	2.5	904	0.487
NSP5_Ct	Q8WVV4	POF1B	15|8	23	11.5	2	22|20|18|19|15|0|0|0|20|21|18|22	0	0	-70.72	0.53	0.57	0	0	0	12|7	19	9.5	589	0.855
NSP5_Ct	Q7Z5J4	RAI1	7|5	12	6	2	0|0|2|7|6|0|0|0|9|9|9|9	0	0	-26.17	0.67	0.48	1.75	0.61	1.12	5|5	10	5	1906	0.67
NSP5_Ct	Q9H0C8	ILKAP	8|8	16	8	2	2|0|12|10|7|0|0|0|9|13|10|11	0	0	-32.18	0.67	0.52	1.83	3.11	1.55	7|6	13	6.5	392	0.105
NSP5_Ct	P14635	CCNB1	3|0	3	1.5	2	4|5|7|9|7|0|0|0|6|6|0|0	0	0	-33.45	0.2	0.62	0	0	0	2|0	2	1	433	0.662
NSP5_Ct	Q9H330	TMEM245	4|2	6	3	2	0|0|0|0|0|0|0|0|0|0|0|0	0.98	1	3.11	30	0	3	2.27	2.08	3|2	5	2.5	879	0.261
NSP5_Ct	Q9BY44	EIF2A	14|13	27	13.5	2	23|24|32|27|26|0|0|0|24|23|18|16	0	0	-86.52	0.48	0.62	0	0	0	11|12	23	11.5	585	0.324
NSP5_Ct	Q9BX63	BRIP1	5|7	12	6	2	3|0|7|15|12|0|0|0|11|10|13|14	0	0	-46.26	0.43	0.62	0	0	0	4|5	9	4.5	1249	0.454
NSP5_Ct	Q9H0U3	MAGT1	7|8	15	7.5	2	0|0|0|0|0|0|0|0|0|0|0|0	1	1	11.71	75	0	7.5	13.61	2.65	4|3	7	3.5	367	0.161
NSP5_Ct	Q8TEP8	CEP192	3|4	7	3.5	2	17|11|3|6|9|0|0|0|10|5|8|9	0	0	-45.78	0.28	0.62	0	0	0	3|3	6	3	2537	0.521
NSP5_Ct	Q8IWA0	WDR75	7|8	15	7.5	2	0|0|0|0|0|0|0|0|0|0|0|0	1	1	11.62	75	0	7.5	6.02	4.29	5|5	10	5	830	0.324
NSP5_Ct	Q8TED0	UTP15	3|2	5	2.5	2	0|0|0|0|0|0|0|0|0|0|0|0	0.98	0.99	3.11	25	0	2.5	3.21	0.99	3|2	5	2.5	518	0.226
NSP5_Ct	Q9H814	PHAX	3|2	5	2.5	2	0|0|11|5|3|0|0|0|3|4|0|0	0	0	-22.96	0.38	0.47	0.33	0.56	1.52	2|2	4	2	394	0.211
NSP5_Ct	Q96A49	SYAP1	12|12	24	12	2	28|29|30|21|27|0|0|0|23|23|21|26	0	0	-91.49	0.41	0.62	0	0	0	9|9	18	9	352	0.232
NSP5_Ct	Q5SWA1	PPP1R15B	11|14	25	12.5	2	16|12|8|5|6|0|0|0|28|21|18|21	0	0	-70.78	0.54	0.58	1.25	1.17	0.05	8|9	17	8.5	713	0.834
NSP5_Ct	Q8IUC4	RHPN2	2|0	2	1	2	15|15|19|15|15|0|0|0|11|10|8|7	0	0	-72.15	0.06	0.62	0	0	0	2|0	2	1	686	0.697
NSP5_Ct	Q8TD19	NEK9	11|11	22	11	2	39|25|16|17|21|0|0|0|21|15|15|25	0	0	-96.21	0.37	0.62	0	0	0	9|9	18	9	979	0.621
NSP5_Ct	O15260	SURF4	13|19	32	16	2	6|6|2|0|0|0|0|0|6|5|4|4	0.5	0.98	-3.77	2.67	0.03	13.25	32.8	1.4	5|6	11	5.5	269	0.142
NSP5_Ct	Q96A19	CCDC102A	4|3	7	3.5	2	13|9|9|9|9|0|0|0|9|11|10|10	0	0	-40.12	0.31	0.62	0	0	0	3|3	6	3	550	0.582
NSP5_Ct	Q9C0C2	TNKS1BP1	57|61	118	59	2	124|125|73|76|78|0|0|0|109|87|108|100	0	0	-357.86	0.49	0.62	0	0	0	42|44	86	43	1729	0.648
NSP5_Ct	Q9H490	PIGU	4|4	8	4	2	0|0|0|0|0|0|0|0|0|0|0|0	1	1	6.71	40	0	4	6.12	1.14	3|3	6	3	435	0.174
NSP5_Ct	Q96M27	PRRC1	2|3	5	2.5	2	7|5|9|5|5|0|0|0|7|6|5|5	0	0	-27.35	0.33	0.62	0	0	0	2|3	5	2.5	445	0.224
NSP5_Ct	Q8IWE2	FAM114A1	4|6	10	5	2	19|21|17|16|18|0|0|0|20|18|19|19	0	0	-74.05	0.25	0.62	0	0	0	4|6	10	5	563	0.821
NSP5_Ct	Q9NZ01	TECR	12|15	27	13.5	2	0|0|0|0|0|0|0|0|2|0|0|0	1	1	7.07	20.25	0	13.33	28.82	2.12	7|8	15	7.5	308	0.201
NSP5_Ct	Q5T7W7	TSTD2	6|8	14	7	2	19|18|19|15|15|0|0|0|17|16|15|15	0	0	-63.15	0.38	0.62	0	0	0	5|6	11	5.5	516	0.198
NSP5_Ct	Q8NI36	WDR36	19|16	35	17.5	2	27|25|55|51|46|0|0|0|40|37|34|37	0	0	-171.28	0.35	0.62	0	0	0	16|13	29	14.5	951	0.847
NSP5_Ct	Q8NG31	KNL1	29|31	60	30	2	4|5|7|14|11|0|0|0|26|28|22|25	0	0	-51.75	1.14	0.56	18.17	5.23	1.83	22|26	48	24	2316	0.664
NSP5_Ct	Q9H910	JPT2	28|42	70	35	2	18|22|22|17|19|0|0|0|50|55|22|25	0	0	-115.04	0.81	0.59	14.17	49.67	1.65	10|9	19	9.5	190	0.134
NSP5_Ct	Q8NFC6	BOD1L1	7|3	10	5	2	0|0|3|6|3|0|0|0|3|0|8|6	0	0	-20.98	0.75	0.41	2.58	0.56	3.29	6|3	9	4.5	3051	0.405
NSP5_Ct	Q8WUX9	CHMP7	4|5	9	4.5	2	17|14|20|16|15|0|0|0|13|15|18|20	0	0	-71.25	0.23	0.62	0	0	0	4|5	9	4.5	453	0.283
NSP5_Ct	Q8WU76	SCFD2	3|4	7	3.5	2	9|8|13|11|13|0|0|0|9|11|9|8	0	0	-44.32	0.28	0.62	0	0	0	3|4	7	3.5	684	0.34
NSP5_Ct	Q8NEF9	SRFBP1	3|5	8	4	2	0|0|15|17|15|0|0|0|9|10|5|6	0	0	-58.49	0.26	0.62	0	0	0	2|2	4	2	429	0.45
NSP5_Ct	Q69YH5	CDCA2	21|16	37	18.5	2	2|0|26|32|27|0|0|0|25|24|20|27	0	0	-81.7	0.65	0.58	3.25	2.12	0.64	15|14	29	14.5	1023	0.637
NSP5_Ct	Q68CP9	ARID2	6|4	10	5	2	0|0|4|3|4|0|0|0|3|6|2|0	0	0	-11.65	1.07	0.33	3.17	1.15	2.87	6|3	9	4.5	1835	0.755
NSP5_Ct	P46977	STT3A	9|13	22	11	2	0|0|0|0|0|0|0|0|0|0|0|0	1	1	14.76	110	0	11	10.39	1.95	4|8	12	6	705	0.153
NSP5_Ct	Q86TB9	PATL1	15|10	25	12.5	2	19|25|29|29|22|0|0|0|16|19|14|25	0	0	-90.68	0.45	0.62	0	0	0	13|7	20	10	770	0.639
NSP5_Ct	Q6R327	RICTOR	7|7	14	7	2	28|44|4|14|14|0|0|0|23|19|8|14	0	0	-114.72	0.22	0.62	0	0	0	7|6	13	6.5	1708	0.814
NSP5_Ct	Q9UFC0	LRWD1	2|3	5	2.5	2	0|0|0|0|0|0|0|0|0|0|0|0	0.98	0.99	3.11	25	0	2.5	2.57	2.28	2|3	5	2.5	647	0.312
NSP5_Ct	Q8IV50	LYSMD2	3|2	5	2.5	2	3|4|6|5|4|0|0|0|5|4|9|6	0	0	-24.54	0.36	0.62	0	0	0	3|2	5	2.5	215	0.279
NSP5_Ct	Q68DQ2	CRYBG3	36|39	75	37.5	2	68|52|20|31|36|0|0|0|50|43|51|61	0	0	-166.68	0.62	0.61	3.17	0.71	0.19	31|33	64	32	2970	0.88
NSP5_Ct	Q8IVT2	MISP	24|18	42	21	2	29|49|32|31|39|0|0|0|42|39|43|43	0	0	-143.09	0.47	0.62	0	0	0	12|7	19	9.5	679	0.475
NSP5_Ct	Q8NB46	ANKRD52	4|3	7	3.5	2	14|8|10|11|15|0|0|0|14|11|15|16	0	0	-57.03	0.23	0.62	0	0	0	4|3	7	3.5	1076	0.859
NSP5_Ct	Q8N5M4	TTC9C	2|2	4	2	2	4|0|3|0|5|0|0|0|2|3|2|4	0	0	-13.77	0.46	0.39	0.08	0.31	0.09	2|2	4	2	171	0.227
NSP5_Ct	Q8TB61	SLC35B2	7|7	14	7	2	0|0|0|0|0|0|0|0|0|0|0|0	1	1	11.62	70	0	7	10.79	3.19	5|6	11	5.5	432	0.202
NSP5_Ct	Q6ZWJ1	STXBP4	3|0	3	1.5	2	9|6|10|13|13|0|0|0|16|12|10|9	0	0	-61.72	0.11	0.62	0	0	0	3|0	3	1.5	553	0.249
NSP5_Ct	Q86UE4	MTDH	6|6	12	6	2	20|15|20|21|21|0|0|0|17|12|8|11	0	0	-71.49	0.29	0.62	0	0	0	5|6	11	5.5	582	0.642
NSP5_Ct	Q8TCJ2	STT3B	19|17	36	18	2	0|0|0|0|0|0|0|0|0|0|0|0	1	1	26.95	180	0	18	14.51	1.36	13|12	25	12.5	826	0.24
NSP5_Ct	P51991	HNRNPA3	4|3	7	3.5	2	0|0|10|3|6|0|0|0|9|8|7|6	0	0	-30.33	0.39	0.62	0	0	0	3|3	6	3	378	0.324
NSP5_Ct	Q86X55	CARM1	2|2	4	2	2	0|0|0|0|0|0|0|0|0|0|0|0	0.96	0.96	3.11	20	0	2	2.19	2.81	2|2	4	2	608	0.328
NSP5_Ct	Q8TA86	RP9	6|0	6	3	2	0|0|16|10|11|0|0|0|10|10|7|6	0	0	-54.29	0.24	0.53	0	0	0	3|0	3	1.5	221	0.12
NSP5_Ct	P04075	ALDOA	7|8	15	7.5	2	0|0|0|0|0|0|3|0|0|0|0|0	0.92	0.93	2.15	7.5	0.01	7.25	13.27	1.66	5|4	9	4.5	364	0.652
NSP5_Ct	P25054	APC	8|7	15	7.5	2	28|28|6|12|15|0|0|0|11|12|13|14	0	0	-81.07	0.32	0.62	0	0	0	8|6	14	7	2843
NSP5_Ct	P06744	GPI	6|3	9	4.5	2	2|4|4|3|4|0|0|0|4|5|2|2	0	0	-11.93	1.04	0.31	2	2.39	1.53	5|3	8	4	558	0.494
NSP5_Ct	P04150	NR3C1	25|26	51	25.5	2	31|32|30|32|30|0|0|0|39|38|33|38	0	0	-102.06	0.67	0.6	0.25	0.21	0.08	20|20	40	20	777	0.63
NSP5_Ct	P35527	KRT9	45|159	204	102	2	20|3|24|30|176|34|94|59|20|91|41|64	0	0	-387.76	0.85	0.61	47.33	50.6	1.38	23|40	63	31.5	623	0.596
NSP5_Ct	P05165	PCCA	244|274	518	259	2	214|208|142|106|99|396|299|235|181|164|163|188	0	0	#NAME?	0.84	0.62	59.42	54.36	0.61	51|57	108	54	728	0.336
NSP5_Ct	Q92887	ABCC2	7|7	14	7	2	0|0|0|0|0|0|0|0|0|0|0|0	1	1	11.62	70	0	7	3.02	0.77	6|7	13	6.5	1545	0.643
NSP5_Ct	P13645	KRT10	268|76	344	172	2	23|10|16|92|242|139|87|76|70|43|59|29	0	0	-469.37	1.09	0.61	98.17	111.95	3.13	41|29	70	35	584	0.566
NSP5_Ct	P05783	KRT18	75|82	157	78.5	2	227|203|176|133|142|0|8|0|189|169|144|165	0	0	-671.91	0.38	0.62	0	0	0	30|31	61	30.5	430	0.623
NSP5_Ct	P02533	KRT14	83|59	142	71	2	0|0|0|19|76|0|58|43|8|13|10|13	0	0	-122.66	1.2	0.59	51	71.96	2.54	28|30	58	29	472	0.596
NSP5_Ct	Q04695	KRT17	42|0	42	21	2	0|0|0|0|0|0|0|25|0|0|0|0	0.46	0.93	-34.99	2.52	0.16	18.92	29.17	2.46	14|0	14	7	432	0.62
NSP5_Ct	P08779	KRT16	51|44	95	47.5	2	0|0|0|17|60|0|35|50|0|12|0|12	0	0	-107.13	0.98	0.6	32	45.06	2.13	13|25	38	19	473	0.596
NSP5_Ct	P19012	KRT15	26|0	26	13	2	0|0|0|0|0|0|0|0|0|0|0|0	0.5	1	-1.43	130	0.03	13	18.99	4.93	6|0	6	3	456	0.596
NSP5_Ct	P43034	PAFAH1B1	14|14	28	14	2	0|0|2|0|0|0|0|0|2|3|0|3	1	1	7.39	5.25	0	13.17	21.39	1.44	11|11	22	11	410	0.196
NSP5_Ct	Q15149	PLEC	20|12	32	16	2	133|121|25|49|46|0|0|0|55|55|86|85	0	0	-453.3	0.14	0.62	0	0	0	15|9	24	12	4574	0.9
NSP5_Ct	P54277	PMS1	39|39	78	39	2	18|14|58|53|55|0|0|0|61|51|47|64	0	0	-163.5	0.64	0.61	3.92	2.8	0.73	28|29	57	28.5	932	0.682
NSP5_Ct	P23526	AHCY	33|25	58	29	2	25|31|13|30|17|0|3|0|30|32|29|25	0	0	-74.43	0.94	0.57	9.42	14.52	1.97	18|14	32	16	432	0.259
NSP5_Ct	P00352	ALDH1A1	72|68	140	70	2	33|40|24|24|25|9|26|3|37|31|34|34	0	0	-34.59	1.89	0.51	43.33	57.6	2.1	27|30	57	28.5	501	0.878
NSP5_Ct	P30838	ALDH3A1	10|10	20	10	2	21|23|14|11|13|0|0|0|16|16|16|17	0	0	-60.88	0.49	0.62	0	0	0	9|9	18	9	453	0.145
NSP5_Ct	P51648	ALDH3A2	5|0	5	2.5	2	4|4|6|4|4|0|0|0|4|2|0|0	0	0	-20.3	0.54	0.35	0.17	0.23	0.01	4|0	4	2	485	0.504
NSP5_Ct	P05023	ATP1A1	11|6	17	8.5	2	0|0|0|0|0|0|0|0|0|0|0|0	1	1	10.06	85	0	8.5	5.53	1.47	8|5	13	6.5	1023	0.603
NSP5_Ct	P22102	GART	5|4	9	4.5	2	7|5|9|13|11|0|0|0|10|11|11|10	0	0	-39.04	0.39	0.62	0	0	0	3|4	7	3.5	1010	0.724
NSP5_Ct	P39023	RPL3	59|63	122	61	2	13|17|3|3|0|0|5|0|26|22|19|24	0.44	0.84	-2.64	2.54	0.16	50	82.63	1.3	21|20	41	20.5	403	0.114
NSP5_Ct	P26373	RPL13	10|11	21	10.5	2	0|0|0|2|0|0|2|0|0|0|0|0	1	1	11.34	7.88	0	10.17	32.1	2.4	7|7	14	7	211
NSP5_Ct	Q07020	RPL18	6|5	11	5.5	2	0|0|0|0|0|0|4|0|0|0|0|0	0.72	0.77	1.5	4.12	0.01	5.17	18.31	1.64	5|5	10	5	188	0.172
NSP5_Ct	P46779	RPL28	16|23	39	19.5	2	0|0|0|0|0|0|0|0|8|6|0|0	0.82	0.97	0.79	4.18	0.01	18.33	89.11	2.92	5|5	10	5	137	0.118
NSP5_Ct	Q969Q0	RPL36AL	6|9	15	7.5	2	0|0|0|0|0|0|0|0|0|0|0|0	1	1	10.05	75	0	7.5	47.12	3	4|6	10	5	106	0.153
NSP5_Ct	P23396	RPS3	24|23	47	23.5	2	2|0|0|0|0|0|5|0|4|3|4|2	1	1	13.49	5.42	0	21.83	59.83	1.43	13|13	26	13	243	0.211
NSP5_Ct	Q9ULD2	MTUS1	130|133	263	131.5	2	168|207|64|50|85|0|0|0|158|138|148|163	0	0	-450.88	0.73	0.62	33.08	17.35	1.36	65|64	129	64.5	1270	0.736
NSP5_Ct	Q01780	EXOSC10	31|28	59	29.5	2	3|3|54|53|61|0|0|0|66|65|53|57	0	0	-197.83	0.46	0.62	0	0	0	26|21	47	23.5	885	0.794
NSP5_Ct	Q9UK76	JPT1	9|6	15	7.5	2	12|10|18|15|13|0|0|0|12|14|9|9	0	0	-50.75	0.48	0.62	0	0	0	4|3	7	3.5	181	0.544
NSP5_Ct	Q6WKZ4	RAB11FIP1	3|4	7	3.5	2	10|11|18|15|16|0|0|0|11|8|16|8	0	0	-62.75	0.21	0.62	0	0	0	3|3	6	3	1283	0.895
NSP5_Ct	Q6STE5	SMARCD3	14|20	34	17	2	3|3|26|24|25|0|0|0|28|22|25|26	0	0	-77.82	0.64	0.58	1.83	2.52	0.45	11|14	25	12.5	483	0.274
NSP5_Ct	Q71DI3	H3C15	5|4	9	4.5	2	2|0|2|3|4|23|7|0|5|3|0|0	0	0	-38.1	0.39	0.53	0.42	2.06	1.45	3|2	5	2.5	136	0.323
NSP5_Ct	Q9Y4E1	WASHC2C	20|25	45	22.5	2	63|66|42|49|49|0|0|0|42|40|46|59	0	0	-211.31	0.36	0.62	0	0	0	18|17	35	17.5	1279	0.787
NSP5_Ct	Q13492	PICALM	3|3	6	3	2	20|29|17|19|13|0|0|0|16|11|11|11	0	0	-88.6	0.13	0.62	0	0	0	2|3	5	2.5	610	0.497
NSP5_Ct	Q16181	SEPTIN7	4|4	8	4	2	9|13|14|11|11|0|0|0|11|10|12|9	0	0	-44.54	0.31	0.62	0	0	0	4|4	8	4	436	0.189
NSP5_Ct	Q14966	ZNF638	23|24	47	23.5	2	0|0|21|31|28|0|0|0|38|30|31|29	0	0	-86.6	0.7	0.59	6.17	2.08	1.12	19|21	40	20	1978	0.813
NSP5_Ct	A1X283	SH3PXD2B	4|4	8	4	2	13|15|10|14|15|0|0|0|11|12|10|12	0	0	-51.51	0.27	0.62	0	0	0	3|3	6	3	911	0.394
NSP5_Ct	Q14671	PUM1	4|3	7	3.5	2	17|11|12|12|13|0|0|0|10|6|7|8	0	0	-51.34	0.25	0.62	0	0	0	4|3	7	3.5	1186	0.36
NSP5_Ct	P84077	ARF1	10|11	21	10.5	2	3|0|4|2|3|0|0|0|3|3|4|0	0.65	0.78	0.06	2.86	0.02	8.67	31.9	1.21	6|4	10	5	181	0.132
NSP5_Ct	P18085	ARF4	4|5	9	4.5	2	0|0|0|0|0|0|0|0|0|0|0|0	1	1	6.7	45	0	4.5	16.65	0.8	4|2	6	3	180	0.378
NSP5_Ct	Q8N4C8	MINK1	5|5	10	5	2	16|15|14|13|14|0|0|0|10|8|12|11	0	0	-50.38	0.33	0.62	0	0	0	5|5	10	5	1312	0.51
NSP5_Ct	Q969M3	YIPF5	2|0	2	1	2	0|0|0|0|0|0|0|0|0|0|0|0	0.48	0.96	-1.43	10	0.1	1	2.59	0.96	2|0	2	1	257	0.15
NSP5_Ct	P55265	ADAR	18|17	35	17.5	2	11|12|24|32|27|0|0|0|28|24|27|35	0	0	-91.53	0.55	0.62	0	0	0	13|13	26	13	931	0.52
NSP5_Ct	P23141	CES1	13|16	29	14.5	2	3|2|0|0|0|0|0|0|0|0|0|0	1	1	7.73	8.7	0	14.08	16.54	1.33	11|10	21	10.5	567	0.266
NSP5_Ct	P63010	AP2B1	3|2	5	2.5	2	2|2|7|8|6|0|0|0|2|5|0|0	0	0	-24.48	0.36	0.48	0	0	0	3|2	5	2.5	951	0.816
NSP5_Ct	Q27J81	INF2	6|8	14	7	2	28|37|14|15|23|0|0|0|22|22|28|30	0	0	-118.22	0.22	0.62	0	0	0	6|7	13	6.5	1240	0.555
NSP5_Ct	P42166	TMPO	23|26	49	24.5	2	13|18|54|48|52|0|0|0|49|49|48|58	0	0	-171.06	0.45	0.62	0	0	0	14|17	31	15.5	694	0.649
NSP5_Ct	Q99613	EIF3C	10|8	18	9	2	21|27|20|23|19|0|0|0|25|27|23|25	0	0	-89.87	0.34	0.62	0	0	0	9|6	15	7.5	913	0.397
NSP5_Ct	Q8IX04	UEVLD	2|0	2	1	2	6|5|9|7|9|0|0|0|10|8|3|2	0	0	-40.93	0.11	0.62	0	0	0	2|0	2	1	471	0.699
NSP5_Ct	O95487	SEC24B	4|5	9	4.5	2	14|6|13|16|14|0|0|0|6|7|9|5	0	0	-51.45	0.31	0.62	0	0	0	4|5	9	4.5	1233	0.728
NSP5_Ct	O95486	SEC24A	3|0	3	1.5	2	4|2|5|7|7|0|0|0|3|4|4|2	0	0	-27.54	0.24	0.62	0	0	0	3|0	3	1.5	1093	0.728
NSP5_Ct	Q8IYB5	SMAP1	3|4	7	3.5	2	7|8|6|3|4|0|0|0|5|5|5|3	0	0	-22.28	0.5	0.47	0	0	0	3|4	7	3.5	440	0.449
NSP5_Ct	P07910	HNRNPC	7|6	13	6.5	2	0|0|6|4|5|0|0|0|4|3|0|0	0	0	-9.83	1.3	0.32	4.67	10.16	1.7	6|4	10	5	306	0.324
NSP5_Ct	Q8IWI9	MGA	49|50	99	49.5	2	10|5|27|30|27|0|0|0|35|49|44|44	0	0	-90.88	1.08	0.59	26.92	5.85	1.07	36|35	71	35.5	3065	0.852
NSP5_Ct	P49023	PXN	10|8	18	9	2	17|21|14|12|13|0|0|0|26|25|20|18	0	0	-80.29	0.38	0.62	0	0	0	8|6	14	7	591	0.47
NSP5_Ct	Q6KB66	KRT80	11|0	11	5.5	2	0|0|0|2|15|0|0|0|0|0|11|0	0	0	-40.26	0.59	0.44	3.17	5	2.16	6|0	6	3	422	0.903
NSP5_Ct	Q6YHU6	THADA	32|42	74	37	2	142|145|37|50|50|0|0|0|102|91|73|85	0	0	-461.22	0.29	0.62	0	0	0	31|36	67	33.5	1953	0.778
NSP5_Ct	P30046	DDT	3|4	7	3.5	2	5|5|3|3|4|0|0|0|6|4|6|4	0	0	-17.05	0.62	0.42	0.17	0.96	0.23	3|4	7	3.5	118	0.07
NSP5_Ct	O60716	CTNND1	18|19	37	18.5	2	36|32|32|26|35|0|0|0|33|36|35|30	0	0	-105.3	0.52	0.62	0	0	0	17|18	35	17.5	968	0.568
NSP5_Ct	Q12979	ABR	16|9	25	12.5	2	16|15|13|15|15|0|0|0|24|18|14|13	0	0	-58.99	0.65	0.55	0.58	0.47	0.25	12|9	21	10.5	822	0.255
NSP5_Ct	Q16881	TXNRD1	31|31	62	31	2	29|30|10|6|8|0|0|0|43|42|28|39	0	0	-102.88	0.75	0.6	11.42	11.72	1.92	17|17	34	17	649	0.505
NSP5_Ct	P52597	HNRNPF	21|14	35	17.5	2	6|6|30|21|28|0|0|0|29|25|21|23	0	0	-87.05	0.6	0.58	1.75	2.81	0.58	9|8	17	8.5	415	0.46
NSP5_Ct	P60709	ACTB	17|14	31	15.5	2	6|6|16|11|17|36|11|0|8|0|7|8	0	0	-62.37	0.67	0.57	5	8.88	0.92	12|12	24	12	375	0.438
NSP5_Ct	P68133	ACTA1	13|12	25	12.5	2	6|0|0|0|11|0|0|2|6|5|0|0	0	0	-10.62	1.63	0.33	10	17.67	1.4	9|10	19	9.5	377	0.438
NSP5_Ct	A8CG34	POM121C	5|5	10	5	2	0|2|2|3|0|0|0|0|5|5|3|3	0	0	-8.97	1.15	0.32	3.08	2.08	0.73	5|4	9	4.5	987	0.811
NSP5_Ct	P25789	PSMA4	6|3	9	4.5	2	5|4|11|7|4|0|0|0|14|9|7|8	0	0	-40.01	0.4	0.52	0	0	0	4|3	7	3.5	261
NSP5_Ct	Q6Y7W6	GIGYF2	51|48	99	49.5	2	91|85|31|39|47|0|0|0|68|75|67|79	0	0	-239.77	0.58	0.62	1	0.51	0.08	30|32	62	31	1299	0.51
NSP5_Ct	P21333	FLNA	399|414	813	406.5	2	622|654|381|328|452|0|0|0|503|441|474|542	0	0	#NAME?	0.67	0.62	40.08	10.08	1.34	141|135	276	138	2647	0.702
NSP5_Ct	O75369	FLNB	120|119	239	119.5	2	279|286|119|140|157|0|0|0|217|197|211|238	0	0	#NAME?	0.45	0.62	0	0	0	76|73	149	74.5	2633	0.662
NSP5_Ct	P15311	EZR	61|47	108	54	2	72|96|68|61|76|0|0|0|72|78|79|75	0	0	-239.1	0.64	0.62	0	0	0	31|25	56	28	586	0.269
NSP5_Ct	P26038	MSN	41|42	83	41.5	2	26|33|26|30|31|0|2|0|25|26|25|30	0	0	-52.09	1.32	0.56	20.33	23.47	1.72	27|28	55	27.5	577
NSP5_Ct	Q9UPQ0	LIMCH1	43|42	85	42.5	2	131|128|54|58|62|0|0|0|90|91|108|124	0	0	-426.95	0.33	0.62	0	0	0	32|28	60	30	1057	0.336
NSP5_Ct	Q9UHD8	SEPTIN9	32|28	60	30	2	46|62|66|49|61|0|0|0|56|56|54|52	0	0	-193.77	0.48	0.62	0	0	0	23|21	44	22	586	0.886
NSP5_Ct	Q8NI08	NCOA7	3|0	3	1.5	2	21|18|17|18|21|0|0|0|21|21|23|22	0	0	-97.49	0.07	0.62	0	0	0	3|0	3	1.5	931	0.388
NSP5_Ct	A0MZ66	SHTN1	36|36	72	36	2	46|42|50|36|39|0|0|0|51|56|42|56	0	0	-143.38	0.66	0.61	1.17	1.23	0.18	22|25	47	23.5	631	0.17
NSP5_Ct	O60443	GSDME	7|6	13	6.5	2	15|12|11|12|9|0|0|0|11|13|7|13	0	0	-42.66	0.48	0.62	0	0	0	5|6	11	5.5	496	0.335
NSP5_Ct	P15170	GSPT1	53|58	111	55.5	2	81|95|73|52|59|0|0|0|75|84|73|85	0	0	-241.7	0.63	0.62	0	0	0	30|33	63	31.5	636	0.108
NSP5_Ct	Q8IYD1	GSPT2	34|38	72	36	2	52|60|50|32|42|0|0|0|45|54|53|52	0	0	-152.27	0.65	0.61	0	0	0	22|24	46	23	628	0.127
NSP5_Ct	P29692	EEF1D	16|14	30	15	2	18|23|25|23|22|0|0|0|21|16|22|25	0	0	-68.59	0.62	0.62	0	0	0	8|8	16	8	647	0.277
NSP5_Ct	Q07866	KLC1	6|9	15	7.5	2	20|34|22|31|26|0|0|0|28|27|22|24	0	0	-115.35	0.24	0.62	0	0	0	6|8	14	7	618	0.762
NSP5_Ct	P46937	YAP1	9|6	15	7.5	2	12|13|32|27|22|0|0|0|22|20|25|22	0	0	-102.5	0.27	0.62	0	0	0	8|5	13	6.5	504	0.331
NSP5_Ct	O43795	MYO1B	8|7	15	7.5	2	14|13|14|13|15|0|0|0|7|10|10|13	0	0	-43.21	0.52	0.62	0	0	0	8|7	15	7.5	1136	0.524
NSP5_Ct	P28074	PSMB5	7|10	17	8.5	2	0|0|0|0|0|0|0|0|0|0|0|0	1	1	11.68	85	0	8.5	21.52	1.62	5|5	10	5	263	0.303
NSP5_Ct	Q8NHV4	NEDD1	4|5	9	4.5	2	5|6|10|7|5|0|0|0|5|2|0|0	0	0	-22.73	0.59	0.47	1.17	1.17	0.21	2|5	7	3.5	667	0.165
NSP5_Ct	P52594	AGFG1	67|71	138	69	2	110|114|96|74|81|0|0|0|107|109|74|81	0	0	-304.42	0.62	0.62	0	0	0	20|18	38	19	584	0.336
NSP5_Ct	Q13428	TCOF1	14|16	30	15	2	2|0|18|29|26|0|0|0|26|34|17|22	0	0	-89.79	0.51	0.59	0.5	0.22	0.15	11|12	23	11.5	1488	0.864
NSP5_Ct	P62979	RPS27A	10|0	10	5	2	0|0|0|0|0|0|2|0|0|0|0|0	0.5	1	-3.6	7.5	0.07	4.83	20.62	0.24	5|0	5	2.5	156	0.255
NSP5_Ct	Q9Y277	VDAC3	5|4	9	4.5	2	0|0|0|0|0|0|0|0|0|0|0|0	1	1	6.8	45	0	4.5	10.55	2.11	4|3	7	3.5	284	0.097
NSP5_Ct	Q32MZ4	LRRFIP1	5|0	5	2.5	2	10|9|15|18|15|0|0|0|13|9|10|9	0	0	-70.65	0.16	0.62	0	0	0	3|0	3	1.5	808	0.318
NSP5_Ct	Q12906	ILF3	5|5	10	5	2	0|0|16|12|19|0|0|0|13|9|9|8	0	0	-53.79	0.31	0.62	0	0	0	4|4	8	4	706	0.558
NSP5_Ct	O75330	HMMR	12|12	24	12	2	12|11|16|15|19|0|0|0|21|19|12|14	0	0	-54.29	0.61	0.56	0.42	0.39	0.29	9|11	20	10	725	0.676
NSP5_Ct	Q8WY36	BBX	3|5	8	4	2	0|0|14|12|15|0|0|0|21|15|12|19	0	0	-69.92	0.22	0.62	0	0	0	3|3	6	3	941	0.473
NSP5_Ct	Q15029	EFTUD2	11|10	21	10.5	2	6|8|9|9|10|0|0|0|9|9|7|7	0	0	-19.28	1.12	0.44	4.33	3.08	1.15	8|8	16	8	937	0.341
NSP5_Ct	Q8NDI1	EHBP1	20|18	38	19	2	61|49|37|36|45|0|0|0|44|35|45|41	0	0	-170.52	0.37	0.62	0	0	0	16|15	31	15.5	1196	0.897
NSP5_Ct	Q9HAU0	PLEKHA5	4|5	9	4.5	2	18|17|8|11|7|0|0|0|7|8|15|8	0	0	-59.94	0.27	0.62	0	0	0	4|4	8	4	1174	0.65
NSP5_Ct	O14974	PPP1R12A	14|12	26	13	2	28|40|29|26|28|0|0|0|32|27|28|28	0	0	-110.64	0.39	0.62	0	0	0	13|9	22	11	1030	0.362
NSP5_Ct	Q9BY89	KIAA1671	18|20	38	19	2	54|67|13|28|23|0|0|0|29|37|48|53	0	0	-197.01	0.33	0.62	0	0	0	14|20	34	17	1806	0.769
NSP5_Ct	Q15233	NONO	23|25	48	24	2	11|9|60|41|46|0|0|0|35|31|32|28	0	0	-147.92	0.49	0.61	0	0	0	12|15	27	13.5	471	0.507
NSP5_Ct	P16949	STMN1	2|3	5	2.5	2	7|3|10|7|6|0|0|0|5|5|2|3	0	0	-28.7	0.31	0.62	0	0	0	2|2	4	2	174	0.546
NSP5_Ct	Q96I25	RBM17	5|6	11	5.5	2	0|0|9|13|11|0|0|0|6|8|3|4	0	0	-34.07	0.5	0.52	1	1.66	0.85	4|5	9	4.5	401	0.635
NSP5_Ct	Q96N66	MBOAT7	16|12	28	14	2	0|2|0|0|0|0|0|0|0|0|0|0	1	1	6.87	21	0	13.83	23.08	1.45	7|6	13	6.5	399	0.287
NSP5_Ct	Q6PIU2	NCEH1	11|5	16	8	2	0|0|0|0|0|0|0|0|0|0|0|0	1	1	8.38	80	0	8	11.89	2.2	7|5	12	6	448	0.646
NSP5_Ct	O00213	APBB1	8|7	15	7.5	2	17|14|10|9|9|0|0|0|17|18|18|16	0	0	-56.66	0.42	0.62	0	0	0	6|5	11	5.5	710	0.796
NSP5_Ct	P78347	GTF2I	28|24	52	26	2	5|6|37|43|47|0|0|0|48|56|53|47	0	0	-159.38	0.5	0.62	0	0	0	21|20	41	20.5	976	0.304
NSP5_Ct	Q8TEU7	RAPGEF6	6|0	6	3	2	16|20|8|14|10|0|0|0|12|12|8|9	0	0	-73.64	0.18	0.62	0	0	0	5|0	5	2.5	1609	0.511
NSP5_Ct	Q9UKV3	ACIN1	15|18	33	16.5	2	0|3|14|14|17|0|0|0|30|28|31|31	0	0	-91.6	0.54	0.59	2.5	1.28	0.77	14|15	29	14.5	1301	0.488
NSP5_Ct	Q8WX93	PALLD	16|15	31	15.5	2	33|30|26|32|30|0|0|0|31|32|30|30	0	0	-98.33	0.48	0.62	0	0	0	11|10	21	10.5	672	0.66
NSP5_Ct	Q93052	LPP	14|8	22	11	2	32|27|30|27|25|0|0|0|20|26|24|29	0	0	-106.81	0.36	0.62	0	0	0	9|7	16	8	612	0.373
NSP5_Ct	A3KN83	SBNO1	44|42	86	43	2	2|0|42|60|57|0|0|0|59|53|51|43	0	0	-149.11	0.73	0.61	12.42	5.94	2.59	32|29	61	30.5	1393	0.585
NSP5_Ct	Q9HCK8	CHD8	3|0	3	1.5	2	0|0|0|4|0|0|0|0|0|3|2|0	0	0	-12.92	0.5	0.3	0.75	0.19	0.22	3|0	3	1.5	2581	0.896
NSP5_Ct	Q3L8U1	CHD9	5|0	5	2.5	2	0|0|0|0|4|0|0|0|0|0|5|3	0	0	-17.33	0.62	0.31	1.5	0.35	0.92	3|0	3	1.5	2881	0.795
NSP5_Ct	Q71RC2	LARP4	2|3	5	2.5	2	8|10|10|13|9|0|0|0|9|8|6|4	0	0	-41.42	0.23	0.62	0	0	0	2|3	5	2.5	724	0.469
NSP5_Ct	Q96GX5	MASTL	14|12	26	13	2	0|0|23|20|25|0|0|0|19|23|21|26	0	0	-73.94	0.53	0.58	0	0	0	11|9	20	10	879	0.658
NSP5_Ct	Q15418	RPS6KA1	5|4	9	4.5	2	3|10|14|12|16|0|0|0|7|9|2|6	0	0	-48.69	0.32	0.62	0	0	0	5|3	8	4	744	0.299
NSP5_Ct	P78344	EIF4G2	48|54	102	51	2	85|104|105|89|101|0|0|0|91|87|97|107	0	0	-320.9	0.48	0.62	0	0	0	30|29	59	29.5	907	0.453
NSP5_Ct	Q9NX02	NLRP2	27|32	59	29.5	2	39|47|32|34|45|0|0|0|65|59|50|47	0	0	-175.76	0.51	0.62	0	0	0	18|19	37	18.5	1062	0.474
NSP5_Ct	P07195	LDHB	23|22	45	22.5	2	8|11|6|5|8|0|6|0|12|9|6|8	0	0	-7.29	2.11	0.28	15.92	31.74	1.24	13|14	27	13.5	334	0.339
NSP5_Ct	P00338	LDHA	22|27	49	24.5	2	17|14|10|8|6|0|7|0|15|16|12|10	0	0	-25.4	1.53	0.45	14.92	27.53	0.91	13|15	28	14	361	0.297
NSP5_Ct	P08243	ASNS	6|7	13	6.5	2	0|2|11|5|3|0|0|0|4|2|4|4	0	0	-15.51	0.97	0.41	3.58	4.42	0.88	6|7	13	6.5	540	0.167
NSP5_Ct	O60701	UGDH	9|13	22	11	2	9|8|12|9|11|0|0|0|14|8|8|9	0	0	-31.7	0.89	0.5	3.67	5.72	0.63	9|13	22	11	427	0.114
NSP5_Ct	Q9H4A3	WNK1	19|27	46	23	2	34|35|21|19|26|0|0|0|28|29|28|32	0	0	-95.4	0.68	0.59	2	0.5	1.09	15|14	29	14.5	2642	0.389
NSP5_Ct	Q9BTC0	DIDO1	17|20	37	18.5	2	0|0|13|26|24|0|0|0|23|23|29|21	0	0	-70.68	0.7	0.58	5.25	1.56	1.34	15|14	29	14.5	2240	0.86
NSP5_Ct	O00571	DDX3X	33|36	69	34.5	2	59|66|67|56|55|0|0|0|57|60|60|65	0	0	-194.78	0.52	0.62	0	0	0	23|23	46	23	661	0.637
NSP5_Ct	O15523	DDX3Y	27|31	58	29	2	53|60|55|48|45|0|0|0|49|52|56|55	0	0	-171.73	0.51	0.62	0	0	0	21|20	41	20.5	660	0.394
NSP5_Ct	Q13813	SPTAN1	46|47	93	46.5	2	150|141|28|44|43|0|0|0|85|77|89|101	0	0	-428.69	0.36	0.62	0	0	0	39|42	81	40.5	2452	0.812
NSP5_Ct	Q14677	CLINT1	25|23	48	24	2	42|50|41|37|33|0|0|0|45|45|36|43	0	0	-138.73	0.51	0.62	0	0	0	16|17	33	16.5	643	0.306
NSP5_Ct	Q03164	KMT2A	4|0	4	2	2	0|0|4|7|7|0|0|0|4|7|0|2	0	0	-30.56	0.29	0.47	0	0	0	3|0	3	1.5	3972	0.797
NSP5_Ct	Q16555	DPYSL2	16|18	34	17	2	45|49|42|40|43|0|0|0|44|36|28|32	0	0	-151.96	0.37	0.62	0	0	0	13|13	26	13	677	0.34
NSP5_Ct	Q14195	DPYSL3	4|3	7	3.5	2	12|13|24|24|19|0|0|0|8|7|4|5	0	0	-87.22	0.16	0.62	0	0	0	4|3	7	3.5	684	0.34
NSP5_Ct	Q14244	MAP7	10|10	20	10	2	14|20|13|11|14|0|0|0|15|14|11|16	0	0	-47.74	0.59	0.62	0	0	0	7|7	14	7	771	0.522
NSP5_Ct	Q92844	TANK	8|5	13	6.5	2	16|17|16|13|14|0|0|0|20|16|16|20	0	0	-67.09	0.34	0.62	0	0	0	6|5	11	5.5	425	0.186
NSP5_Ct	P62195	PSMC5	19|20	39	19.5	2	18|27|34|27|32|0|0|0|41|38|23|22	0	0	-111.04	0.52	0.62	0	0	0	14|16	30	15	398	0.476
NSP5_Ct	Q16719	KYNU	33|28	61	30.5	2	11|9|10|6|9|0|0|0|11|9|12|10	0.56	0.99	-1.91	2.69	0.02	23.25	33.3	2.19	12|13	25	12.5	465	0.375
NSP5_Ct	P50851	LRBA	5|3	8	4	2	10|3|0|0|0|0|0|0|2|0|3|5	0	0	-18.03	0.67	0.41	2.08	0.49	0.11	5|3	8	4	2851	0.417
NSP5_Ct	Q96L93	KIF16B	21|18	39	19.5	2	46|44|21|31|31|0|0|0|34|41|32|31	0	0	-137.65	0.45	0.62	0	0	0	16|14	30	15	1392	0.829
NSP5_Ct	Q9BVG8	KIFC3	7|4	11	5.5	2	12|13|17|16|19|0|0|0|20|21|12|16	0	0	-74.08	0.28	0.62	0	0	0	5|4	9	4.5	687	0.531
NSP5_Ct	O95239	KIF4A	5|3	8	4	2	3|0|16|28|30|0|0|0|21|18|15|14	0	0	-104.67	0.15	0.62	0	0	0	5|3	8	4	1232	0.808
NSP5_Ct	Q9NQT8	KIF13B	2|0	2	1	2	11|9|4|0|0|0|0|0|5|4|9|15	0	0	-51.33	0.09	0.62	0	0	0	2|0	2	1	1826	0.757
NSP5_Ct	O43896	KIF1C	2|0	2	1	2	6|7|5|7|7|0|0|0|3|0|7|0	0	0	-30.56	0.14	0.62	0	0	0	2|0	2	1	1103	0.833
NSP5_Ct	Q15424	SAFB	20|13	33	16.5	2	2|0|23|19|16|0|0|0|28|27|30|27	0	0	-86.5	0.58	0.58	2.17	1.58	0.95	17|11	28	14	917	0.324
NSP5_Ct	Q14151	SAFB2	20|17	37	18.5	2	0|0|21|26|21|0|0|0|32|35|30|25	0	0	-94.16	0.57	0.59	2.67	1.87	0.84	14|13	27	13.5	953	0.507
NSP5_Ct	Q06830	PRDX1	20|21	41	20.5	2	12|17|22|30|24|17|5|4|17|15|15|11	0	0	-61.62	0.81	0.57	4.75	15.9	1.14	12|10	22	11	199	0.157
NSP5_Ct	P39880	CUX1	9|6	15	7.5	2	0|0|11|16|21|0|0|0|16|13|18|13	0	0	-61.73	0.41	0.62	0	0	0	9|5	14	7	1516	0.744
NSP5_Ct	P98175	RBM10	10|10	20	10	2	0|0|19|21|25|0|0|0|14|13|10|10	0	0	-66.21	0.46	0.58	0.67	0.45	0.33	9|9	18	9	995	0.762
NSP5_Ct	Q9Y618	NCOR2	103|110	213	106.5	2	18|16|52|68|59|0|0|0|94|98|89|93	0	0	-186.44	1.12	0.61	57.58	15.6	2.49	64|68	132	66	2458	0.499
NSP5_Ct	O75376	NCOR1	49|55	104	52	2	8|6|19|38|33|0|0|0|41|41|42|46	0	0	-81.53	1.21	0.58	29.17	7.96	1.46	40|41	81	40.5	2440	0.525
NSP5_Ct	O75122	CLASP2	4|8	12	6	2	29|25|8|15|21|0|0|0|22|15|12|16	0	0	-97.05	0.24	0.62	0	0	0	4|8	12	6	1515	0.318
NSP5_Ct	P61019	RAB2A	6|5	11	5.5	2	0|0|0|0|0|0|0|0|0|0|0|0	1	1	8.47	55	0	5.5	19.48	1.59	5|4	9	4.5	188	0.124
NSP5_Ct	O43399	TPD52L2	2|5	7	3.5	2	8|7|12|8|8|0|0|0|10|8|6|8	0	0	-37.11	0.35	0.62	0	0	0	2|3	5	2.5	222	0.262
NSP5_Ct	Q9Y4E8	USP15	11|3	14	7	2	27|28|16|18|17|0|0|0|35|30|18|21	0	0	-125.07	0.23	0.62	0	0	0	10|3	13	6.5	981	0.19
NSP5_Ct	P61313	RPL15	26|31	57	28.5	2	7|8|0|0|0|0|5|2|5|6|6|9	1	1	6.72	3.56	0	24.5	79.99	2.14	10|10	20	10	204	0.547
NSP5_Ct	Q96RT1	ERBIN	43|47	90	45	2	89|126|46|60|50|0|0|0|65|69|89|69	0	0	-315.23	0.44	0.62	0	0	0	35|34	69	34.5	1412	0.514
NSP5_Ct	P42330	AKR1C3	20|15	35	17.5	2	22|29|24|16|18|0|3|0|19|21|23|25	0	0	-73.2	0.67	0.58	0.83	1.71	0.34	11|10	21	10.5	323	0.196
NSP5_Ct	Q63HN8	RNF213	25|19	44	22	2	8|5|2|2|3|0|0|0|0|0|7|6	0.83	1	0.62	3.14	0.01	19.25	2.46	16.28	24|15	39	19.5	5207	0.881
NSP5_Ct	P78312	FAM193A	6|4	10	5	2	14|9|3|6|7|0|0|0|9|7|12|10	0	0	-40.39	0.42	0.62	0	0	0	5|3	8	4	1246	0.791
NSP5_Ct	Q14678	KANK1	48|41	89	44.5	2	75|94|7|11|14|0|0|0|70|67|66|75	0	0	-239.42	0.55	0.62	4.58	2.26	0.38	37|33	70	35	1352	0.541
NSP5_Ct	Q9H4G0	EPB41L1	24|22	46	23	2	52|59|39|37|48|0|0|0|35|29|47|47	0	0	-166.57	0.43	0.62	0	0	0	18|15	33	16.5	779	0.374
NSP5_Ct	O43491	EPB41L2	7|5	12	6	2	23|21|28|31|31|0|0|0|22|18|24|23	0	0	-114.09	0.2	0.62	0	0	0	6|5	11	5.5	673	0.469
NSP5_Ct	Q9Y6M7	SLC4A7	7|3	10	5	2	14|3|3|6|3|0|0|0|8|4|8|8	0	0	-34.56	0.5	0.5	0.25	0.15	0.02	6|3	9	4.5	1131	0.505
NSP5_Ct	Q9UHB9	SRP68	20|9	29	14.5	2	26|28|38|28|33|0|0|0|25|30|21|22	0	0	-118.26	0.43	0.62	0	0	0	15|8	23	11.5	589	0.492
NSP5_Ct	Q71U36	TUBA1A	27|0	27	13.5	2	39|0|0|0|0|0|0|0|31|38|26|0	0	0	-160.19	0.38	0.59	2.33	3.44	0.34	16|0	16	8	451	0.465
NSP5_Ct	P68366	TUBA4A	22|21	43	21.5	2	35|30|32|23|22|0|0|0|27|35|0|0	0	0	-92.79	0.63	0.59	4.5	6.69	1.01	14|14	28	14	448	0.465
NSP5_Ct	Q8NE86	MCU	5|4	9	4.5	2	0|0|0|0|0|0|0|0|0|0|0|0	1	1	6.7	45	0	4.5	9.92	5.09	5|4	9	4.5	302	0.186
NSP5_Ct	O00203	AP3B1	15|15	30	15	2	34|31|29|31|45|0|0|0|31|25|25|29	0	0	-115.81	0.41	0.62	0	0	0	13|13	26	13	1045	0.719
NSP5_Ct	P08238	HSP90AB1	26|27	53	26.5	2	46|45|33|33|34|5|7|0|41|38|27|32	0	0	-121.87	0.6	0.62	0	0	0	18|19	37	18.5	724	0.283
NSP5_Ct	P07900	HSP90AA1	19|20	39	19.5	2	37|41|21|23|23|0|5|2|32|26|26|26	0	0	-106.85	0.53	0.62	0	0	0	13|15	28	14	854	0.283
NSP5_Ct	Q96N67	DOCK7	27|26	53	26.5	2	64|70|12|22|30|0|0|0|44|42|42|42	0	0	-182.89	0.45	0.62	0	0	0	20|21	41	20.5	2129	0.417
NSP5_Ct	Q14839	CHD4	39|32	71	35.5	2	0|3|25|39|45|0|0|0|47|44|40|38	0	0	-116.23	0.78	0.6	12.08	4.21	1.9	32|27	59	29.5	1912	0.789
NSP5_Ct	O43143	DHX15	8|7	15	7.5	2	0|0|10|9|15|0|0|0|9|9|6|6	0	0	-31.31	0.66	0.51	2.17	1.82	1.03	8|5	13	6.5	795	0.953
NSP5_Ct	O60231	DHX16	2|0	2	1	2	0|0|0|2|0|0|0|0|0|0|0|0	0.23	0.45	-3.6	1.5	0.18	0.83	0.56	13	2|0	2	1	981	0.75
NSP5_Ct	P60842	EIF4A1	13|11	24	12	2	2|2|3|4|0|0|0|0|3|3|0|0	0.95	0.99	2.37	3.6	0.01	10.58	20.31	1.87	9|9	18	9	347	0.349
NSP5_Ct	P06733	ENO1	6|3	9	4.5	2	4|5|10|9|12|0|3|0|4|4|0|4	0	0	-35.73	0.44	0.51	0	0	0	4|3	7	3.5	434	0.346
NSP5_Ct	P14866	HNRNPL	7|8	15	7.5	2	0|0|5|4|5|0|0|0|5|6|2|0	0	0	-9.6	1.41	0.31	5.25	7.67	2.63	6|8	14	7	456	0.286
NSP5_Ct	Q99873	PRMT1	11|12	23	11.5	2	0|0|0|0|0|0|0|0|0|0|0|0	1	1	17.87	115	0	11.5	20.64	1.97	9|9	18	9	371	0.225
NSP5_Ct	Q09666	AHNAK	1029|1121	2150	1075	2	1169|1268|916|1093|1047|0|0|2|1037|1123|1190|1462	0	0	#NAME?	0.82	0.62	216.08	24.43	3.82	357|379	736	368	5890	0.742
NSP5_Ct	P15121	AKR1B1	15|10	25	12.5	2	5|2|0|0|0|0|4|0|2|0|0|2	0.75	1	-0.01	3.41	0.01	11.25	23.71	1.89	9|7	16	8	316	0.185
NSP5_Ct	P12236	SLC25A6	42|51	93	46.5	2	19|26|0|2|0|0|7|0|22|20|19|28	0	0	-30.06	1.84	0.45	34.58	77.28	1.47	16|16	32	16	298	0.36
NSP5_Ct	P05141	SLC25A5	39|41	80	40	2	18|28|4|0|0|0|7|0|20|17|19|28	0	0	-33.91	1.58	0.52	28.25	63.14	1.26	15|15	30	15	298	0.36
NSP5_Ct	P12235	SLC25A4	30|0	30	15	2	0|0|0|0|2|0|0|0|0|0|0|0	0.5	1	-3.57	22.5	0.04	14.83	33.14	0.88	14|0	14	7	298	0.36
NSP5_Ct	P48444	ARCN1	4|5	9	4.5	2	7|5|16|19|11|0|0|0|10|11|5|5	0	0	-54.32	0.29	0.62	0	0	0	4|5	9	4.5	511	0.437
NSP5_Ct	P20020	ATP2B1	4|7	11	5.5	2	0|0|0|0|0|0|0|0|0|0|0|0	1	1	6.7	55	0	5.5	3	0.69	4|6	10	5	1220	0.899
NSP5_Ct	Q03135	CAV1	8|7	15	7.5	2	8|16|5|4|6|0|0|0|3|7|16|4	0	0	-38.94	0.56	0.53	1.75	6.55	0.37	6|5	11	5.5	178	0.136
NSP5_Ct	P40227	CCT6A	15|18	33	16.5	2	26|30|30|22|27|0|0|0|30|32|28|25	0	0	-91.48	0.54	0.62	0	0	0	14|12	26	13	531	0.33
NSP5_Ct	P17812	CTPS1	5|5	10	5	2	9|14|15|13|11|0|0|0|12|9|8|8	0	0	-46.2	0.36	0.62	0	0	0	4|4	8	4	591	0.218
NSP5_Ct	P04406	GAPDH	65|64	129	64.5	2	24|26|6|3|12|0|28|12|26|25|24|16	0.01	0.01	-5.49	2.42	0.25	47.67	94.77	1.73	17|19	36	18	335	0.586
NSP5_Ct	P09651	HNRNPA1	31|31	62	31	2	18|20|32|16|33|0|0|0|40|44|61|64	0	0	-160.04	0.55	0.61	3.67	7.64	0.39	14|14	28	14	320	0.293
NSP5_Ct	P34932	HSPA4	34|33	67	33.5	2	18|12|11|7|14|0|0|0|14|15|8|13	0	0	-9.53	2.14	0.31	24.17	19.16	1.48	23|26	49	24.5	840	0.536
NSP5_Ct	Q92598	HSPH1	17|12	29	14.5	2	46|51|28|31|39|0|0|0|52|49|38|33	0	0	-181.97	0.29	0.62	0	0	0	15|10	25	12.5	858	0.265
NSP5_Ct	P17275	JUNB	12|12	24	12	2	3|3|16|21|10|0|0|0|20|19|21|29	0	0	-70.01	0.51	0.58	0.17	0.33	0.1	4|6	10	5	347	0.094
NSP5_Ct	P14923	JUP	49|17	66	33	2	21|19|16|17|47|0|12|2|25|22|20|18	0	0	-89.25	1.05	0.55	14.75	13.19	5.64	27|13	40	20	745	0.255
NSP5_Ct	Q92973	TNPO1	14|13	27	13.5	2	46|51|37|39|39|0|0|0|49|47|35|45	0	0	-172.23	0.28	0.62	0	0	0	12|11	23	11.5	898	0.854
NSP5_Ct	P27816	MAP4	247|264	511	255.5	2	374|365|277|303|297|0|0|0|430|363|289|326	0	0	#NAME?	0.66	0.62	3.5	2.05	0.1	73|70	143	71.5	1135	0.519
NSP5_Ct	P46013	MKI67	91|94	185	92.5	2	7|8|77|92|97|0|0|0|118|111|93|120	0	0	-281.64	0.8	0.62	32.25	7.42	1.14	75|71	146	73	2896	0.781
NSP5_Ct	P35579	MYH9	109|128	237	118.5	2	261|267|93|120|139|0|0|0|167|165|171|187	0	0	#NAME?	0.5	0.62	0	0	0	76|87	163	81.5	1960	0.709
NSP5_Ct	P06748	NPM1	8|8	16	8	2	4|4|15|18|19|0|0|0|18|11|15|14	0	0	-56.21	0.44	0.62	0	0	0	5|6	11	5.5	294	0.37
NSP5_Ct	P11940	PABPC1	7|11	18	9	2	26|22|18|19|21|0|0|0|17|21|13|13	0	0	-78.5	0.39	0.62	0	0	0	7|10	17	8.5	636	0.708
NSP5_Ct	Q13177	PAK2	30|38	68	34	2	41|52|53|48|53|0|0|0|50|51|44|52	0	0	-148.24	0.65	0.61	0	0	0	18|20	38	19	524	0.418
NSP5_Ct	P14618	PKM	135|141	276	138	2	62|87|39|26|33|39|28|12|63|57|66|70	0	0	-74.97	1.86	0.58	89.5	112.25	1.43	37|38	75	37.5	531	0.197
NSP5_Ct	Q16512	PKN1	24|25	49	24.5	2	36|37|22|27|26|0|0|0|38|35|35|38	0	0	-101.39	0.65	0.6	0	0	0	17|18	35	17.5	942	0.613
NSP5_Ct	Q05209	PTPN12	15|12	27	13.5	2	31|40|23|19|25|0|0|0|30|28|31|23	0	0	-112.01	0.4	0.62	0	0	0	13|9	22	11	780	0.899
NSP5_Ct	P11216	PYGB	5|3	8	4	2	10|4|10|12|10|0|0|0|0|7|3|6	0	0	-37.28	0.38	0.62	0	0	0	4|3	7	3.5	843	0.417
NSP5_Ct	P04844	RPN2	24|22	46	23	2	3|3|0|0|0|0|0|0|4|3|3|3	1	1	14.64	6.9	0	21.42	23.2	1.83	18|14	32	16	615	0.318
NSP5_Ct	P14678	SNRPB	8|9	17	8.5	2	6|5|19|14|12|0|0|0|9|9|12|11	0	0	-43.75	0.57	0.54	0.42	1.21	0.35	7|7	14	7	231	0.142
NSP5_Ct	Q13596	SNX1	9|8	17	8.5	2	16|23|24|21|17|0|0|0|25|20|16|14	0	0	-80.29	0.35	0.62	0	0	0	6|8	14	7	557	0.297
NSP5_Ct	P61011	SRP54	24|21	45	22.5	2	43|44|43|36|33|0|0|0|44|48|38|37	0	0	-137.73	0.5	0.62	0	0	0	16|18	34	17	504	0.549
NSP5_Ct	Q99081	TCF12	16|20	36	18	2	3|0|22|20|18|0|0|0|22|25|30|17	0	0	-70	0.7	0.57	4.92	4.8	1.9	13|15	28	14	682	0.373
NSP5_Ct	Q07157	TJP1	107|120	227	113.5	2	142|184|105|129|136|0|0|0|152|147|154|163	0	0	-445.74	0.68	0.62	4.17	1.59	0.27	56|63	119	59.5	1748	0.691
NSP5_Ct	Q92783	STAM	2|0	2	1	2	8|8|11|7|7|0|0|0|8|9|6|5	0	0	-40.93	0.11	0.62	0	0	0	2|0	2	1	540	0.729
NSP5_Ct	Q01650	SLC7A5	14|11	25	12.5	2	3|0|0|2|4|0|0|0|7|8|2|3	0.01	0.03	-7.55	1.97	0.24	10.08	13.24	1.11	7|3	10	5	507	0.44
NSP5_Ct	Q92804	TAF15	5|5	10	5	2	3|0|13|10|9|0|0|0|11|12|7|9	0	0	-38.07	0.42	0.62	0	0	0	3|4	7	3.5	589	0.51
NSP5_Ct	P37802	TAGLN2	62|60	122	61	2	77|82|55|52|48|0|0|0|88|82|63|75	0	0	-213.31	0.73	0.62	9.17	30.69	0.78	15|15	30	15	199	0.437
NSP5_Ct	Q8WXG6	MADD	5|4	9	4.5	2	16|11|10|15|14|0|0|0|8|6|11|9	0	0	-52.89	0.3	0.62	0	0	0	5|3	8	4	1544	0.866
NSP5_Ct	Q92945	KHSRP	8|8	16	8	2	0|0|18|15|17|0|0|0|10|11|14|8	0	0	-50.42	0.48	0.56	0.25	0.23	0.27	6|6	12	6	711	0.275
NSP5_Ct	Q96AE4	FUBP1	5|0	5	2.5	2	0|0|11|9|9|0|0|0|9|9|3|5	0	0	-42.29	0.26	0.51	0	0	0	3|0	3	1.5	644	0.37
NSP5_Ct	O60493	SNX3	2|0	2	1	2	0|0|2|0|3|0|0|0|4|4|0|0	0	0	-15.87	0.27	0.37	0	0	0	2|0	2	1	162	0.151
NSP5_Ct	O94763	URI1	8|6	14	7	2	13|8|16|11|13|0|0|0|6|13|10|10	0	0	-43.99	0.5	0.62	0	0	0	7|4	11	5.5	535	0.192
NSP5_Ct	O15164	TRIM24	6|6	12	6	2	0|0|8|8|7|0|0|0|10|7|9|10	0	0	-26.9	0.62	0.5	1.08	0.71	0.66	6|5	11	5.5	1016	0.246
NSP5_Ct	O15056	SYNJ2	53|62	115	57.5	2	106|115|45|52|49|0|0|0|88|86|92|108	0	0	-327.59	0.52	0.62	0	0	0	36|39	75	37.5	1496	0.814
NSP5_Ct	O60271	SPAG9	61|67	128	64	2	86|99|78|73|79|0|0|0|67|71|66|77	0	0	-226.86	0.73	0.62	6	3.06	0.61	37|36	73	36.5	1307	0.406
NSP5_Ct	P27105	STOM	11|8	19	9.5	2	2|0|0|0|0|0|0|0|0|2|0|0	1	1	6.66	7.12	0	9.17	21.21	1.12	6|6	12	6	288	0.375
NSP5_Ct	P49327	FASN	145|157	302	151	2	184|174|71|83|105|0|0|0|134|124|131|137	0	0	-372.64	0.92	0.62	55.75	14.79	2.38	87|92	179	89.5	2511	0.803
NSP5_Ct	P27708	CAD	10|10	20	10	2	0|0|0|0|2|0|0|0|0|0|0|0	1	1	5.66	15	0	9.83	2.94	0.99	8|10	18	9	2225	0.577
NSP5_Ct	Q99439	CNN2	12|11	23	11.5	2	12|8|16|11|12|0|0|0|18|15|12|11	0	0	-43.3	0.7	0.54	1.92	4.14	0.92	8|9	17	8.5	309	0.328
NSP5_Ct	P17844	DDX5	22|22	44	22	2	8|7|38|29|33|0|0|0|34|40|30|33	0	0	-103.8	0.59	0.6	1	1.08	0.14	15|16	31	15.5	614	0.228
NSP5_Ct	P15924	DSP	92|35	127	63.5	2	23|19|8|8|103|0|21|3|10|9|13|16	0	0	-122.97	1.3	0.56	44.08	10.23	7.49	56|29	85	42.5	2871	0.902
NSP5_Ct	O14641	DVL2	21|21	42	21	2	35|45|25|23|19|0|0|0|39|31|35|38	0	0	-119.02	0.52	0.62	0	0	0	16|18	34	17	736	0.569
NSP5_Ct	Q92997	DVL3	7|7	14	7	2	21|19|7|10|6|0|0|0|20|13|15|12	0	0	-66.19	0.35	0.62	0	0	0	6|7	13	6.5	716	0.569
NSP5_Ct	O95573	ACSL3	8|5	13	6.5	2	0|0|0|0|0|0|0|0|0|0|0|0	1	1	8.38	65	0	6.5	6.01	0.47	6|5	11	5.5	720	0.852
NSP5_Ct	P33176	KIF5B	5|8	13	6.5	2	20|19|20|25|19|0|0|0|25|23|16|16	0	0	-89.69	0.27	0.62	0	0	0	5|6	11	5.5	963	0.612
NSP5_Ct	P62316	SNRPD2	13|14	27	13.5	2	6|4|14|10|7|0|0|0|22|23|19|24	0	0	-65.25	0.59	0.57	2.75	15.52	0.83	6|7	13	6.5	118	0.288
NSP5_Ct	P21980	TGM2	5|5	10	5	2	9|8|9|7|10|0|0|0|9|5|5|4	0	0	-27.43	0.54	0.62	0	0	0	4|5	9	4.5	687	0.369
NSP5_Ct	Q13838	DDX39B	9|9	18	9	2	0|0|0|0|0|0|0|0|0|0|0|0	1	1	14.94	90	0	9	14	1.29	6|7	13	6.5	428	0.221
NSP5_Ct	Q14320	FAM50A	8|9	17	8.5	2	0|0|18|12|11|0|0|0|15|12|9|6	0	0	-43.81	0.57	0.54	1.58	3.1	1.68	4|5	9	4.5	339	0.469
NSP5_Ct	Q9NR30	DDX21	39|37	76	38	2	5|0|4|5|4|0|0|0|4|5|4|5	1	1	26.71	7.6	0	35	29.77	1.89	29|27	56	28	783	0.334
NSP5_Ct	Q9Y6R0	NUMBL	4|5	9	4.5	2	12|0|10|7|8|0|0|0|10|8|4|5	0	0	-34.94	0.42	0.62	0	0	0	4|4	8	4	609	0.342
NSP5_Ct	Q92797	SYMPK	80|85	165	82.5	2	23|20|106|124|122|0|0|0|118|108|119|128	0	0	-332.78	0.66	0.62	10.17	5.32	0.81	39|45	84	42	1274	0.732
NSP5_Ct	Q00610	CLTC	74|83	157	78.5	2	6|8|0|0|3|0|0|0|0|0|9|9	1	1	58.54	9.06	0	75.58	30.05	2.25	53|54	107	53.5	1675	0.513
NSP5_Ct	O75436	VPS26A	3|2	5	2.5	2	0|0|0|0|0|0|0|0|0|0|0|0	0.98	0.99	3.11	25	0	2.5	5.09	1.94	2|2	4	2	327	0.2
NSP5_Ct	O43707	ACTN4	8|0	8	4	2	38|37|16|21|15|0|0|0|24|18|24|21	0	0	-146.53	0.12	0.62	0	0	0	7|0	7	3.5	911	0.686
NSP5_Ct	P47756	CAPZB	7|7	14	7	2	15|7|13|7|12|0|0|0|10|10|6|9	0	0	-39.22	0.53	0.62	0	0	0	4|4	8	4	277	0.172
NSP5_Ct	Q04637	EIF4G1	54|54	108	54	2	75|110|46|51|53|0|0|0|76|82|83|75	0	0	-253.67	0.59	0.62	0	0	0	32|32	64	32	1512	0.725
NSP5_Ct	O43432	EIF4G3	14|12	26	13	2	32|27|13|14|19|0|0|0|21|19|16|31	0	0	-95.52	0.43	0.62	0	0	0	9|6	15	7.5	1591	0.363
NSP5_Ct	Q12965	MYO1E	16|10	26	13	2	24|26|17|20|16|0|0|0|23|19|20|17	0	0	-76.98	0.53	0.58	0	0	0	12|9	21	10.5	1108	0.638
NSP5_Ct	P07737	PFN1	12|19	31	15.5	2	5|5|6|8|5|8|7|0|8|5|6|3	0.04	0.08	-11.89	1.94	0.22	10	47.57	1.68	5|8	13	6.5	140	0.251
NSP5_Ct	Q14247	CTTN	57|66	123	61.5	2	94|98|95|87|83|0|0|0|82|82|105|97	0	0	-280.89	0.61	0.62	0	0	0	33|35	68	34	550	0.444
NSP5_Ct	P16403	H1-2	2|3	5	2.5	2	2|0|0|0|0|6|10|6|2|0|0|0	0	0	-25.91	0.34	0.49	0.33	1.03	0.1	2|3	5	2.5	213	0.264
NSP5_Ct	Q00341	HDLBP	21|25	46	23	2	60|66|45|50|61|0|0|0|56|57|52|54	0	0	-207.4	0.37	0.62	0	0	0	16|20	36	18	1268	0.577
NSP5_Ct	Q16666	IFI16	64|69	133	66.5	2	49|63|38|31|29|0|0|0|51|51|49|45	0	0	-101.62	1.21	0.6	32.67	29.85	1.84	33|35	68	34	729	0.253
NSP5_Ct	Q15758	SLC1A5	6|6	12	6	2	0|0|0|0|0|0|0|0|0|0|0|0	1	1	10.09	60	0	6	7.39	1.25	4|5	9	4.5	541	0.133
NSP5_Ct	O14828	SCAMP3	6|0	6	3	2	0|0|0|0|0|0|0|0|0|0|0|0	0.5	1	-1.43	30	0.04	3	5.76	0.85	4|0	4	2	347	0.251
NSP5_Ct	Q15459	SF3A1	8|9	17	8.5	2	0|0|20|21|17|0|0|0|14|10|13|13	0	0	-61.07	0.44	0.62	0	0	0	7|5	12	6	793	0.293
NSP5_Ct	Q08378	GOLGA3	26|25	51	25.5	2	76|75|37|63|56|0|0|0|55|56|69|74	0	0	-250.17	0.34	0.62	0	0	0	20|22	42	21	1498	0.812
NSP5_Ct	P46821	MAP1B	346|356	702	351	2	475|530|218|268|271|0|0|0|417|397|364|424	0	0	#NAME?	0.74	0.62	70.67	19.07	1.68	116|121	237	118.5	2468	0.456
NSP5_Ct	Q13506	NAB1	9|7	16	8	2	2|0|6|5|8|0|0|0|10|14|9|7	0	0	-30.16	0.73	0.5	2.92	3.99	0.99	8|7	15	7.5	487	0.476
NSP5_Ct	Q14847	LASP1	18|18	36	18	2	19|30|28|27|21|0|0|0|31|28|38|29	0	0	-94.77	0.55	0.62	0	0	0	11|9	20	10	261	0.406
NSP5_Ct	Q15365	PCBP1	24|25	49	24.5	2	34|29|36|33|34|0|0|0|35|32|27|30	0	0	-91.02	0.7	0.59	0.33	0.62	0.07	12|12	24	12	356	0.425
NSP5_Ct	Q15366	PCBP2	13|16	29	14.5	2	18|16|20|15|17|0|0|0|21|17|17|20	0	0	-54.98	0.71	0.56	1.08	2.17	0.27	8|9	17	8.5	331	0.179
NSP5_Ct	P49792	RANBP2	116|144	260	130	2	224|240|69|101|118|0|0|0|126|137|144|148	0	0	-571.61	0.64	0.62	21.08	4.35	1.55	88|93	181	90.5	3224	0.823
NSP5_Ct	A6NKT7	RGPD3	41|47	88	44	2	0|0|0|0|0|0|0|0|0|0|0|0	1	1	61.82	440	0	44	16.67	9.42	29|28	57	28.5	1758	0.778
NSP5_Ct	Q9Y490	TLN1	104|103	207	103.5	2	169|184|69|83|92|0|0|0|139|126|138|169	0	0	-480.71	0.59	0.62	6.08	1.59	0.53	69|67	136	68	2541	0.802
NSP5_Ct	Q96PK6	RBM14	19|14	33	16.5	2	5|5|20|20|16|0|0|0|16|18|17|20	0	0	-51.83	0.82	0.55	5.08	5.06	0.64	16|9	25	12.5	669	0.464
NSP5_Ct	Q15436	SEC23A	5|5	10	5	2	0|0|0|0|0|0|0|0|0|0|0|0	1	1	8.38	50	0	5	4.35	1.29	5|4	9	4.5	765	0.285
NSP5_Ct	P78371	CCT2	4|4	8	4	2	19|17|27|26|20|0|0|0|12|14|12|11	0	0	-92.63	0.16	0.62	0	0	0	4|3	7	3.5	535	0.371
NSP5_Ct	Q96HC4	PDLIM5	9|14	23	11.5	2	18|32|21|20|19|0|0|0|19|17|26|40	0	0	-113.94	0.35	0.62	0	0	0	8|11	19	9.5	596	0.434
NSP5_Ct	O95361	TRIM16	5|2	7	3.5	2	3|0|6|3|4|0|0|0|4|3|0|0	0	0	-15.1	0.75	0.35	1.58	1.87	0.53	5|2	7	3.5	564	0.937
NSP5_Ct	P11142	HSPA8	15|19	34	17	2	35|38|72|61|75|29|5|0|37|33|28|25	0	0	-252.84	0.25	0.62	0	0	0	14|16	30	15	646	0.584
NSP5_Ct	P0DMV8	HSPA1A	7|7	14	7	2	28|24|27|24|26|0|0|0|18|17|9|13	0	0	-95.41	0.26	0.62	0	0	0	5|6	11	5.5	641	0.45
NSP5_Ct	O43865	AHCYL1	16|15	31	15.5	2	19|12|10|7|7|0|0|0|11|11|10|9	0	0	-28.48	1.11	0.5	7.5	10.34	1.49	11|10	21	10.5	483	0.424
NSP5_Ct	Q12802	AKAP13	66|81	147	73.5	2	139|156|52|60|71|0|0|0|89|90|116|124	0	0	-420.07	0.53	0.62	0	0	0	56|65	121	60.5	2817	0.914
NSP5_Ct	Q8N3C0	ASCC3	111|121	232	116	2	202|225|75|85|101|0|0|0|188|167|151|178	0	0	-586.73	0.57	0.62	1.67	0.51	0.06	79|88	167	83.5	2202	0.606
NSP5_Ct	O95359	TACC2	53|45	98	49	2	61|79|78|52|59|0|0|0|83|86|68|66	0	0	-236.58	0.59	0.62	0	0	0	29|27	56	28	2948	0.848
NSP5_Ct	O75410	TACC1	14|7	21	10.5	2	30|37|25|16|23|0|0|0|27|28|31|26	0	0	-119.57	0.32	0.62	0	0	0	9|6	15	7.5	395	0.488
NSP5_Ct	Q8WWM7	ATXN2L	20|22	42	21	2	42|34|31|34|30|0|0|0|42|35|28|33	0	0	-117.11	0.53	0.62	0	0	0	14|16	30	15	1075	0.85
NSP5_Ct	Q9UMZ2	SYNRG	140|127	267	133.5	2	179|196|101|102|94|0|0|0|170|147|178|201	0	0	-505.11	0.7	0.62	19.5	9.88	0.74	58|57	115	57.5	1314	0.735
NSP5_Ct	O00154	ACOT7	8|11	19	9.5	2	0|0|0|0|0|0|0|0|0|0|0|0	1	1	13.25	95	0	9.5	17.1	1.77	5|7	12	6	370	0.294
NSP5_Ct	Q8N3V7	SYNPO	8|6	14	7	2	27|26|20|26|19|0|0|0|16|23|23|26	0	0	-95.29	0.27	0.62	0	0	0	7|4	11	5.5	903	0.798
NSP5_Ct	P38398	BRCA1	43|48	91	45.5	2	28|20|20|27|29|0|0|0|53|52|50|52	0	0	-123.51	0.87	0.6	17.92	6.41	1.13	34|36	70	35	1863	0.46
NSP5_Ct	Q9UPM8	AP4E1	12|6	18	9	2	31|36|21|32|26|0|0|0|34|24|31|28	0	0	-128.22	0.26	0.62	0	0	0	10|5	15	7.5	1137	0.469
NSP5_Ct	Q9UHD1	CHORDC1	17|21	38	19	2	10|10|12|11|13|0|0|0|8|10|9|7	0	0	-18.73	1.58	0.4	11.5	23.07	2.59	12|14	26	13	332	0.168
NSP5_Ct	Q9UPX8	SHANK2	28|23	51	25.5	2	56|64|21|27|26|0|0|0|54|46|47|48	0	0	-184.7	0.44	0.62	0	0	0	21|19	40	20	1849	0.738
NSP5_Ct	Q9UBD5	ORC3	13|9	22	11	2	5|0|16|18|17|0|0|0|19|18|17|18	0	0	-54.93	0.6	0.56	0.33	0.31	0.25	10|7	17	8.5	711	0.882
NSP5_Ct	O75533	SF3B1	77|84	161	80.5	2	38|33|130|129|130|0|0|0|140|127|129|131	0	0	-373.5	0.6	0.62	0	0	0	47|46	93	46.5	1304	0.491
NSP5_Ct	Q9NZM1	MYOF	58|46	104	52	2	74|78|28|45|36|0|0|0|48|30|57|47	0	0	-183.72	0.75	0.61	15.08	4.87	0.18	47|37	84	42	2061	0.341
NSP5_Ct	Q9ULV4	CORO1C	35|37	72	36	2	36|41|17|21|23|0|0|0|31|32|46|37	0	0	-96.13	0.87	0.59	12.33	17.32	1.93	21|20	41	20.5	474	0.75
NSP5_Ct	O75575	CRCP	11|11	22	11	2	19|17|12|12|11|0|0|0|12|13|7|11	0	0	-43.33	0.67	0.55	1.5	6.75	0.49	7|8	15	7.5	148	0.254
NSP5_Ct	Q8NDV7	TNRC6A	34|24	58	29	2	44|53|14|29|25|0|0|0|31|38|41|37	0	0	-134.06	0.63	0.6	3	1.02	0.37	22|18	40	20	1962	0.572
NSP5_Ct	Q9NYL9	TMOD3	36|34	70	35	2	47|49|49|44|42|0|0|0|43|48|42|46	0	0	-125.26	0.72	0.6	0.83	1.57	0.14	15|18	33	16.5	352	0.09
NSP5_Ct	Q8N1F7	NUP93	4|3	7	3.5	2	0|0|5|3|2|0|0|0|0|0|0|0	0	0	-8.36	1.05	0.29	2.67	2.17	1.31	4|3	7	3.5	819	0.456
NSP5_Ct	Q9H2G2	SLK	16|24	40	20	2	57|55|29|34|29|0|0|0|35|46|37|41	0	0	-179.75	0.38	0.62	0	0	0	15|17	32	16	1235	0.505
NSP5_Ct	Q5SW79	CEP170	41|36	77	38.5	2	60|89|47|56|55|0|0|0|74|66|71|74	0	0	-240.85	0.49	0.62	0	0	0	30|26	56	28	1584	0.957
NSP5_Ct	O75152	ZC3H11A	2|0	2	1	2	0|0|12|18|16|0|0|0|16|14|10|6	0	0	-73.64	0.06	0.62	0	0	0	2|0	2	1	810	0.699
NSP5_Ct	Q2M2I8	AAK1	14|13	27	13.5	2	26|21|22|29|26|0|0|0|24|25|22|33	0	0	-90.58	0.46	0.62	0	0	0	12|11	23	11.5	961	0.402
NSP5_Ct	O15014	ZNF609	25|19	44	22	2	0|0|13|17|18|0|0|0|20|18|21|14	0	0	-42.71	1.12	0.53	11.92	5.63	3.67	20|16	36	18	1411	0.758
NSP5_Ct	A0JNW5	UHRF1BP1L	8|14	22	11	2	48|53|31|38|44|0|0|0|62|45|46|46	0	0	-209.92	0.2	0.62	0	0	0	8|13	21	10.5	1464	0.521
NSP5_Ct	O60292	SIPA1L3	42|39	81	40.5	2	104|106|48|55|66|0|0|0|76|68|78|82	0	0	-308.55	0.42	0.62	0	0	0	36|34	70	35	1781	0.698
NSP5_Ct	Q9UPQ9	TNRC6B	19|16	35	17.5	2	29|38|13|26|14|0|0|0|31|24|21|16	0	0	-97.54	0.54	0.59	0	0	0	15|11	26	13	1723	0.652
NSP5_Ct	Q7RTP6	MICAL3	3|3	6	3	2	11|10|2|7|5|0|0|0|3|3|7|8	0	0	-33.18	0.31	0.62	0	0	0	2|2	4	2	2002	0.526
NSP5_Ct	Q6PKG0	LARP1	12|12	24	12	2	33|32|19|20|27|0|0|0|42|30|25|26	0	0	-118.87	0.34	0.62	0	0	0	12|10	22	11	1019	0.814
NSP5_Ct	Q14160	SCRIB	25|30	55	27.5	2	72|72|36|37|38|0|0|0|52|54|48|61	0	0	-222.53	0.4	0.62	0	0	0	21|24	45	22.5	1630	0.78
NSP5_Ct	P61026	RAB10	19|20	39	19.5	2	10|10|5|3|6|0|3|0|9|10|9|9	0	0	-9.12	1.95	0.31	13.33	44.39	1.16	10|10	20	10	200	0.555
NSP5_Ct	P62820	RAB1A	17|13	30	15	2	3|0|4|0|0|0|0|0|5|5|0|3	0.82	1	0.9	3.21	0.01	13.33	43.31	1.34	8|5	13	6.5	205	0.557
NSP5_Ct	Q15286	RAB35	14|15	29	14.5	2	0|0|0|0|0|0|0|0|2|4|0|0	0.99	1	4.93	7.25	0	14	46.39	2.15	7|9	16	8	201	0.342
NSP5_Ct	P61106	RAB14	11|10	21	10.5	2	0|0|0|0|0|0|0|0|0|0|0|0	1	1	16.35	105	0	10.5	32.53	2.18	7|8	15	7.5	215	0.361
NSP5_Ct	Q9H0U4	RAB1B	13|12	25	12.5	2	0|3|0|0|0|0|0|0|0|0|3|0	1	1	5.51	6.25	0	12	39.76	1.47	6|6	12	6	201	0.164
NSP5_Ct	P61006	RAB8A	10|9	19	9.5	2	0|0|0|0|0|0|0|0|0|0|0|0	1	1	14.84	95	0	9.5	30.57	2.01	6|6	12	6	207	0.259
NSP5_Ct	P51153	RAB13	7|6	13	6.5	2	0|0|0|0|0|0|0|0|0|0|0|0	1	1	10.02	65	0	6.5	21.33	2.14	3|3	6	3	203	0.189
NSP5_Ct	Q92930	RAB8B	8|8	16	8	2	0|0|0|0|0|0|0|0|0|0|0|0	1	1	13.2	80	0	8	25.74	1.99	4|4	8	4	207	0.193
NSP5_Ct	P20337	RAB3B	2|6	8	4	2	0|0|0|0|0|0|0|0|0|0|0|0	0.98	1	3.11	40	0	4	12.16	2.77	2|3	5	2.5	219	0.566
NSP5_Ct	O95716	RAB3D	2|0	2	1	2	0|0|0|0|0|0|0|0|0|0|0|0	0.48	0.96	-1.43	10	0.1	1	3.04	0.84	2|0	2	1	219	0.259
NSP5_Ct	P52948	NUP98	22|16	38	19	2	30|46|32|41|35|0|0|0|39|42|30|34	0	0	-139.53	0.44	0.62	0	0	0	17|11	28	14	1800	0.684
NSP5_Ct	O75083	WDR1	13|13	26	13	2	2|0|2|0|0|0|0|0|0|2|3|0	1	1	7.25	5.57	0	12.25	13.46	1.49	10|9	19	9.5	606	0.127
NSP5_Ct	Q7Z4H7	HAUS6	35|32	67	33.5	2	60|71|56|60|57|0|0|0|67|65|59|52	0	0	-203.87	0.5	0.62	0	0	0	28|26	54	27	955	0.411
NSP5_Ct	Q709C8	VPS13C	19|15	34	17	2	39|36|0|4|14|0|0|0|20|20|23|32	0	0	-111.85	0.48	0.6	1.33	0.24	0.19	11|11	22	11	3628	0.798
NSP5_Ct	O75179	ANKRD17	18|16	34	17	2	26|33|16|22|20|0|0|0|29|23|23|24	0	0	-84.32	0.58	0.62	0	0	0	12|13	25	12.5	2603	0.916
NSP5_Ct	Q9NVX2	NLE1	3|0	3	1.5	2	0|0|0|0|0|0|0|0|0|0|0|0	0.5	0.99	-1.43	15	0.07	1.5	2.06	0.75	3|0	3	1.5	485	0.273
NSP5_Ct	Q9NVJ2	ARL8B	4|5	9	4.5	2	0|0|0|0|0|0|0|0|0|0|0|0	1	1	6.7	45	0	4.5	16.11	2.15	4|5	9	4.5	186	0.554
NSP5_Ct	Q9H920	RNF121	4|4	8	4	2	8|22|4|4|3|0|0|0|4|6|10|4	0	0	-45.32	0.3	0.62	0	0	0	4|4	8	4	327	0.109
NSP5_Ct	Q7Z2W4	ZC3HAV1	31|39	70	35	2	67|98|43|45|55|0|0|0|73|82|86|75	0	0	-292.04	0.39	0.62	0	0	0	24|26	50	25	902	0.334
NSP5_Ct	O60218	AKR1B10	14|14	28	14	2	15|20|20|9|15|0|0|0|17|19|19|22	0	0	-54.48	0.68	0.56	1	2.11	0.19	9|10	19	9.5	316	0.55
NSP5_Ct	Q9NQC3	RTN4	11|9	20	10	2	19|20|23|23|23|0|0|0|20|17|12|15	0	0	-73.77	0.43	0.62	0	0	0	7|6	13	6.5	1192	0.386
NSP5_Ct	Q7Z434	MAVS	10|11	21	10.5	2	29|21|22|19|19|0|0|0|21|16|18|21	0	0	-75.62	0.44	0.62	0	0	0	7|8	15	7.5	399	0.42
NSP5_Ct	Q5T5U3	ARHGAP21	7|5	12	6	2	21|18|4|6|10|0|0|0|12|9|13|12	0	0	-60.1	0.35	0.62	0	0	0	6|5	11	5.5	1958	0.82
NSP5_Ct	P60660	MYL6	5|0	5	2.5	2	7|9|10|11|10|0|0|0|10|9|10|10	0	0	-45.34	0.24	0.62	0	0	0	3|0	3	1.5	151	0.172
NSP5_Ct	P30419	NMT1	14|9	23	11.5	2	6|11|5|6|4|0|0|0|6|4|12|4	0	0	-22.06	1.19	0.42	6.67	8.96	1.94	9|6	15	7.5	496	0.167
NSP5_Ct	Q9HBF4	ZFYVE1	4|7	11	5.5	2	18|22|15|19|15|0|0|0|21|20|21|25	0	0	-85.55	0.24	0.62	0	0	0	4|7	11	5.5	777	0.28
NSP5_Ct	Q96A65	EXOC4	18|20	38	19	2	55|50|46|37|43|0|0|0|44|42|36|43	0	0	-165.04	0.38	0.62	0	0	0	15|16	31	15.5	974	0.81
NSP5_Ct	Q9H1A4	ANAPC1	18|12	30	15	2	32|35|13|16|19|0|0|0|33|32|26|22	0	0	-109.26	0.45	0.62	0	0	0	14|12	26	13	1944	0.517
NSP5_Ct	Q68CZ2	TNS3	75|76	151	75.5	2	115|144|73|76|71|0|0|0|112|110|97|116	0	0	-343.3	0.6	0.62	0	0	0	44|41	85	42.5	1445	0.571
NSP5_Ct	Q96C19	EFHD2	14|8	22	11	2	20|16|22|21|14|0|0|0|15|12|14|14	0	0	-67.97	0.52	0.57	0	0	0	7|6	13	6.5	240	0.355
NSP5_Ct	Q9H6T3	RPAP3	25|25	50	25	2	42|45|47|35|38|0|0|0|55|53|48|51	0	0	-159.91	0.47	0.62	0	0	0	18|15	33	16.5	631	0.363
NSP5_Ct	Q9GZU8	PSME3IP1	14|11	25	12.5	2	3|0|19|19|22|0|0|0|17|20|13|14	0	0	-58.84	0.61	0.56	1.92	5.03	1.19	8|8	16	8	254	0.126
NSP5_Ct	P17987	TCP1	12|12	24	12	2	5|0|3|2|0|0|0|0|0|0|0|0	0.97	0.97	3.47	3.6	0	11.17	13.38	1.88	12|11	23	11.5	556	0.398
NSP5_Ct	Q8TCT9	HM13	10|6	16	8	2	0|0|0|0|0|0|0|0|0|0|0|0	1	1	10.05	80	0	8	14.13	1.7	4|3	7	3.5	377	0.087
NSP5_Ct	Q14004	CDK13	10|11	21	10.5	2	2|3|11|11|10|0|0|0|14|12|15|15	0	0	-38.75	0.72	0.53	2.75	1.26	0.69	8|9	17	8.5	1452	0.72
NSP5_Ct	P12931	SRC	5|6	11	5.5	2	0|0|3|0|0|0|0|0|0|0|0|0	0.81	0.85	1.19	5.5	0.01	5.25	6.52	0.79	5|5	10	5	536	0.364
NSP5_Ct	Q9NYV4	CDK12	4|6	10	5	2	0|0|5|7|7|0|0|0|8|8|7|9	0	0	-25.54	0.6	0.48	0.75	0.34	0.61	3|5	8	4	1481	0.618
NSP5_Ct	Q05682	CALD1	9|11	20	10	2	18|41|32|34|34|0|0|0|25|27|33|27	0	0	-129.52	0.28	0.62	0	0	0	8|9	17	8.5	558	0.773
NSP5_Ct	Q8IVF2	AHNAK2	683|740	1423	711.5	2	889|914|418|579|529|0|0|0|680|677|776|890	0	0	#NAME?	0.79	0.62	182.17	20.94	2.7	234|238	472	236	5795	0.737
NSP5_Ct	P18583	SON	35|34	69	34.5	2	3|0|32|39|43|0|0|0|55|46|45|44	0	0	-125.3	0.71	0.6	8.92	2.58	1.22	25|23	48	24	2303	0.622
NSP5_Ct	Q8IX90	SKA3	8|7	15	7.5	2	12|7|23|20|17|0|0|0|20|17|18|13	0	0	-70.36	0.36	0.62	0	0	0	8|7	15	7.5	412	0.251
NSP5_Ct	O15061	SYNM	39|41	80	40	2	66|74|38|51|52|0|0|0|66|65|68|57	0	0	-196.01	0.58	0.62	0	0	0	30|34	64	32	1565	0.952
NSP5_Ct	Q9UNH7	SNX6	4|5	9	4.5	2	8|6|6|8|5|0|0|0|6|7|9|5	0	0	-25.51	0.54	0.62	0	0	0	3|5	8	4	418	0.718
NSP5_Ct	Q8NEZ2	VPS37A	11|11	22	11	2	22|30|24|19|21|0|0|0|36|34|20|23	0	0	-111.7	0.33	0.62	0	0	0	9|10	19	9.5	397	0.72
NSP5_Ct	Q7Z739	YTHDF3	5|3	8	4	2	7|13|10|9|9|0|0|0|5|5|10|4	0	0	-38.71	0.36	0.62	0	0	0	5|3	8	4	585	0.727
NSP5_Ct	Q9Y5A9	YTHDF2	3|0	3	1.5	2	5|5|7|4|4|0|0|0|4|0|5|0	0	0	-24.7	0.26	0.44	0	0	0	3|0	3	1.5	529	0.664
NSP5_Ct	P16615	ATP2A2	38|40	78	39	2	0|4|0|0|0|0|0|0|0|0|0|0	1	1	9.82	29.25	0	38.67	25.83	1.16	24|25	49	24.5	997	0.504
NSP5_Ct	Q92540	SMG7	5|6	11	5.5	2	18|7|6|7|8|0|0|0|7|11|8|7	0	0	-39.2	0.45	0.62	0	0	0	3|4	7	3.5	1137	0.817
NSP5_Ct	Q86YL5	TDRP	6|5	11	5.5	2	0|6|9|8|7|0|0|0|9|8|6|5	0	0	-24.9	0.63	0.48	0.67	2.41	0.28	2|3	5	2.5	185	0.66
NSP5_Ct	Q9H444	CHMP4B	11|6	17	8.5	2	5|7|17|16|16|0|0|0|12|9|9|15	0	0	-53.42	0.52	0.55	0	0	0	6|5	11	5.5	224	0.616
NSP5_Ct	P07437	TUBB	7|10	17	8.5	2	18|13|25|18|22|0|4|0|18|18|10|15	0	0	-72.98	0.39	0.62	0	0	0	6|10	16	8	444	0.197
NSP5_Ct	Q13085	ACACA	157|184	341	170.5	2	122|135|290|289|337|1840|161|157|70|68|65|83	0	0	#NAME?	0.21	0.62	0	0	NaN	93|98	191	95.5	2383	0.641
NSP5_Ct	O00763	ACACB	39|40	79	39.5	2	26|22|41|55|53|427|78|79|0|9|14|14	0	0	#NAME?	0.2	0.62	0	0	0	27|25	52	26	2458	0.884
NSP5_Ct	Q15637	SF1	10|11	21	10.5	2	2|0|17|11|9|0|0|0|18|17|13|20	0	0	-52.81	0.57	0.56	1.58	1.84	0.48	7|7	14	7	571	0.513
NSP5_Ct	P35908	KRT2	137|51	188	94	2	18|5|13|44|125|100|77|78|61|30|37|18	0	0	-296.3	0.93	0.61	43.5	45.34	1.43	46|28	74	37	639	0.659
NSP5_Ct	P04264	KRT1	192|210	402	201	2	30|20|30|76|267|105|156|103|73|113|78|83	0	0	-350.91	1.12	0.62	106.5	110.14	2.47	42|45	87	43.5	644	0.766
NSP5_Ct	P08670	VIM	105|121	226	113	2	158|205|151|157|150|0|14|0|170|160|158|194	0	0	-538	0.6	0.62	0	0	0	42|49	91	45.5	466	0.662
NSP5_Ct	P05787	KRT8	86|93	179	89.5	2	132|133|106|90|101|0|45|13|130|134|128|168	0	0	-399.98	0.62	0.62	0	0	0	41|42	83	41.5	511	0.819
NSP5_Ct	P13647	KRT5	85|53	138	69	2	0|0|0|12|66|13|61|45|15|21|16|24	0	0	-125.98	1.2	0.59	46.25	52.21	2.1	32|25	57	28.5	590	0.469
NSP5_Ct	P08729	KRT7	53|49	102	51	2	55|69|58|53|61|0|0|0|68|74|72|78	0	0	-197.62	0.68	0.61	2	2.84	0.22	26|25	51	25.5	469	0.587
NSP5_Ct	P02538	KRT6A	45|0	45	22.5	2	0|0|0|17|36|0|41|48|0|0|0|0	0	0	-185.62	0.54	0.59	10.67	12.6	0.88	17|0	17	8.5	564	0.741
NSP5_Ct	Q14533	KRT81	38|47	85	42.5	2	42|59|24|34|27|7|0|0|58|59|50|70	0	0	-171.84	0.68	0.61	6.67	8.8	0.51	16|18	34	17	505	0.537
NSP5_Ct	Q8N1N4	KRT78	9|0	9	4.5	2	0|0|0|0|5|0|5|4|0|0|0|0	0.01	0.01	-20.3	0.96	0.25	3.33	4.26	0.89	4|0	4	2	520	0.612
NSP5_Ct	Q6UWP7	LCLAT1	4|5	9	4.5	2	0|0|0|0|0|0|0|0|0|0|0|0	1	1	6.7	45	0	4.5	7.97	1.18	3|4	7	3.5	376	0.262
NSP5_Ct	Q96S97	MYADM	3|4	7	3.5	2	0|0|0|0|0|0|0|0|0|0|0|0	1	1	4.96	35	0	3.5	7.24	1.5	2|3	5	2.5	322	0.216
NSP5_Ct	-	PPAN-P2RY11	2|2	4	2	2	0|0|0|0|0|0|0|0|0|0|0|0	0.96	0.96	3.13	20	0	2	1.68	3.15	2|2	4	2	794
NSP5_Ct	Q8ND24	RNF214	4|5	9	4.5	2	27|7|23|21|18|0|0|0|19|13|6|6	0	0	-89.86	0.19	0.62	0	0	0	2|2	4	2	703	0.425
NSP5_Ct	Q13033	STRN3	6|0	6	3	2	10|10|15|12|9|0|0|0|8|10|7|11	0	0	-55.72	0.24	0.62	0	0	0	3|0	3	1.5	797	0.872
NSP5_Ct	Q9UEY8	ADD3	4|5	9	4.5	2	0|0|5|3|5|0|0|0|4|0|0|2	0	0	-11.62	0.96	0.35	2.92	2.89	3.74	3|3	6	3	674	0.605
NSP5_Ct	P28290	ITPRID2	4|4	8	4	2	32|35|21|28|26|0|0|0|22|28|23|24	0	0	-124.54	0.13	0.62	0	0	0	3|3	6	3	1259	0.751
NSP5_Ct	Q9H9B1	EHMT1	3|3	6	3	2	0|0|0|4|3|0|0|0|2|4|5|5	0	0	-13.23	0.64	0.39	1.08	0.89	0.81	2|3	5	2.5	808	0.619
NSP5_Ct	Q9BQ52	ELAC2	2|2	4	2	2	0|0|4|6|0|0|0|0|3|0|0|0	0	0	-13.72	0.46	0.39	0.92	0.78	0.57	2|2	4	2	786	0.291
NSP5_Ct	Q9Y4W2	LAS1L	3|0	3	1.5	2	0|0|6|7|7|0|0|0|11|4|3|0	0	0	-36.48	0.18	0.62	0	0	0	3|0	3	1.5	717	0.377
NSP5_Ct	P37198	NUP62	3|3	6	3	2	12|11|7|5|7|0|0|0|4|0|4|3	0	0	-34.54	0.3	0.62	0	0	0	2|3	5	2.5	522	0.291
NSP5_Ct	Q6P3X3	TTC27	3|3	6	3	2	0|0|0|0|0|0|0|0|0|0|0|0	0.99	0.99	4.96	30	0	3	2.37	2.4	2|3	5	2.5	843	0.404
NSP5_Ct	Q15517	CDSN	4|0	4	2	2	0|0|0|0|0|0|0|0|0|0|0|0	0.5	1	-1.43	20	0.05	2	2.52	5.47	2|0	2	1	529	0.64
NSP5_Ct	P12956	XRCC6	4|2	6	3	2	4|0|10|9|12|0|0|0|10|13|6|10	0	0	-44.22	0.26	0.62	0	0	0	3|2	5	2.5	609	0.216
NSP5_Ct	Q00796	SORD	2|0	2	1	2	0|0|0|0|0|0|0|0|0|0|0|0	0.48	0.96	-1.43	10	0.1	1	1.87	0.48	2|0	2	1	357	0.29
NSP5_Ct	O75131	CPNE3	2|0	2	1	2	0|0|0|0|0|0|0|0|0|0|0|0	0.48	0.96	-1.43	10	0.1	1	1.24	0.84	2|0	2	1	537	0.11
NSP5_Ct	O95817	BAG3	3|0	3	1.5	2	9|5|16|10|8|0|0|0|6|8|4|8	0	0	-51.03	0.13	0.62	0	0	0	2|0	2	1	575	0.495
NSP5_Ct	P14735	IDE	3|0	3	1.5	2	0|0|2|0|3|0|0|0|0|0|0|0	0.04	0.08	-7.35	0.9	0.22	1.08	0.71	1.58	3|0	3	1.5	1019	0.451
NSP5_Ct	Q8TBA6	GOLGA5	2|0	2	1	2	15|13|20|11|12|0|0|0|8|7|8|9	0	0	-70.64	0.06	0.62	0	0	0	2|0	2	1	731	0.874
NSP5_Ct	Q15363	TMED2	2|2	4	2	2	0|0|0|0|0|0|0|0|0|0|0|0	0.96	0.96	3.19	20	0	2	6.63	1.68	2|2	4	2	201	0.131
NSP5_Ct	Q16543	CDC37	4|0	4	2	2	5|2|7|7|7|0|0|0|8|7|2|0	0	0	-31.92	0.27	0.47	0	0	0	2|0	2	1	378	0.443
NSP5_Ct	Q9UKX7	NUP50	3|0	3	1.5	2	0|0|17|18|14|0|0|0|11|6|10|8	0	0	-72.14	0.09	0.62	0	0	0	3|0	3	1.5	468	0.417
NSP5_Ct	Q9BWU0	SLC4A1AP	2|0	2	1	2	0|0|8|12|8|0|0|0|9|10|3|6	0	0	-45.38	0.1	0.62	0	0	0	2|0	2	1	796	0.346
NSP5_Ct	Q9BT22	ALG1	3|0	3	1.5	2	0|0|0|0|0|0|0|0|0|0|0|0	0.5	0.99	-1.43	15	0.07	1.5	2.15	0.58	2|0	2	1	464	0.728
NSP5_Ct	Q8NI35	PATJ	4|0	4	2	2	22|18|15|17|29|0|0|0|9|13|17|13	0	0	-101.93	0.09	0.62	0	0	0	3|0	3	1.5	1801	0.506
NSP5_Ct	Q5QNW6	H2BC18	3|5	8	4	2	4|0|7|6|5|0|6|0|10|6|6|11	0	0	-31.77	0.43	0.62	0	0	0	2|4	6	3	126	0.306
NSP5_Ct	Q92879	CELF1	2|3	5	2.5	2	3|0|5|2|3|0|0|0|6|7|4|2	0	0	-20.4	0.42	0.45	0	0	0	2|3	5	2.5	486	0.245
NSP5_Ct	Q9NSV4	DIAPH3	3|2	5	2.5	2	7|6|9|12|14|0|0|0|11|9|8|10	0	0	-47.13	0.2	0.62	0	0	0	3|2	5	2.5	1193	0.429
NSP5_Ct	O94979	SEC31A	4|3	7	3.5	2	12|12|10|8|8|0|0|0|6|11|6|7	0	0	-41.49	0.3	0.62	0	0	0	4|3	7	3.5	1106	0.528
NSP5_Ct	O15231	ZNF185	3|4	7	3.5	2	22|13|21|24|18|0|0|0|12|15|18|23	0	0	-90.14	0.15	0.62	0	0	0	2|3	5	2.5	721	0.301
NSP5_Ct	Q86W92	PPFIBP1	3|3	6	3	2	15|19|13|18|17|0|0|0|11|11|18|16	0	0	-69.92	0.16	0.62	0	0	0	2|3	5	2.5	980	0.446
NSP5_Ct	P52943	CRIP2	3|3	6	3	2	6|6|2|0|5|0|0|0|4|3|5|5	0	0	-17.05	0.53	0.62	0	0	0	3|3	6	3	208	0.095
NSP5_Ct	O00505	KPNA3	2|0	2	1	2	5|8|12|6|8|0|0|0|7|7|7|10	0	0	-43.84	0.1	0.62	0	0	0	2|0	2	1	521	0.53
NSP5_Ct	P0CAP2	POLR2M	4|2	6	3	2	11|14|10|9|7|0|0|0|14|12|7|12	0	0	-51.44	0.22	0.62	0	0	0	3|2	5	2.5	368	0.435
NSP5_Ct	O43684	BUB3	2|5	7	3.5	2	0|0|0|0|0|0|0|0|0|0|0|0	0.98	1	3.11	35	0	3.5	7.15	0.97	2|4	6	3	326	0.142
NSP5_Ct	Q9BR76	CORO1B	2|0	2	1	2	0|0|0|0|0|0|0|0|0|0|0|0	0.48	0.96	-1.4	10	0.1	1	1.36	1.18	2|0	2	1	489	0.621
NSP5_Ct	P62854	RPS26	2|0	2	1	2	0|0|0|0|0|0|0|0|0|0|0|0	0.48	0.96	-1.37	10	0.1	1	5.79	1.53	2|0	2	1	115	0.067
NSP5_Ct	Q9UPT8	ZC3H4	2|7	9	4.5	2	0|0|13|10|8|0|0|0|9|9|14|13	0	0	-51.44	0.34	0.54	0	0	0	2|4	6	3	1303	0.561
NSP5_Ct	Q9Y224	RTRAF	2|2	4	2	2	5|6|12|6|11|0|0|0|8|7|4|8	0	0	-38.59	0.19	0.62	0	0	0	2|2	4	2	244	0.169
NSP5_Ct	Q9H9J4	USP42	3|4	7	3.5	2	0|0|5|7|7|0|0|0|5|4|4|4	0	0	-19.59	0.55	0.44	0.5	0.25	1.04	3|4	7	3.5	1316	0.705
NSP5_Ct	Q13283	G3BP1	3|3	6	3	2	13|9|8|6|11|0|0|0|15|15|0|8	0	0	-52.72	0.21	0.62	0	0	0	2|3	5	2.5	466	0.191
NSP5_Ct	Q96T51	RUFY1	4|5	9	4.5	2	23|31|30|28|31|0|0|0|28|25|29|35	0	0	-127.34	0.14	0.62	0	0	0	3|4	7	3.5	600	0.777
NSP5_Ct	O15427	SLC16A3	2|2	4	2	2	0|0|0|0|0|0|0|0|0|0|0|0	0.96	0.96	3.11	20	0	2	2.86	1.21	2|2	4	2	465	0.118
NSP5_Ct	O43390	HNRNPR	5|3	8	4	2	0|0|7|6|8|0|0|0|6|8|3|0	0	0	-24.87	0.52	0.47	0.83	0.87	0.6	4|3	7	3.5	636	0.337
NSP5_Ct	Q9BSJ8	ESYT1	4|7	11	5.5	2	22|15|11|12|18|0|0|0|15|13|11|11	0	0	-66.97	0.3	0.62	0	0	0	2|6	8	4	1114	0.358
NSP5_Ct	P46060	RANGAP1	2|2	4	2	2	11|6|9|11|7|0|0|0|8|15|7|10	0	0	-47.04	0.16	0.62	0	0	0	2|2	4	2	587	0.333
NSP5_Ct	Q5SRE5	NUP188	3|3	6	3	2	0|0|0|0|2|0|0|0|0|0|0|0	0.67	0.67	0.62	4.5	0.02	2.83	1.08	2.91	3|2	5	2.5	1749	0.923
NSP5_Ct	Q7Z478	DHX29	7|2	9	4.5	2	6|5|0|4|6|0|0|0|3|5|0|0	0	0	-19.11	0.79	0.36	2.08	1.01	1.28	5|2	7	3.5	1369	0.551
NSP5_Ct	Q5SY16	NOL9	2|0	2	1	2	0|0|0|0|0|0|0|0|0|0|0|0	0.48	0.96	-1.41	10	0.1	1	0.95	0.64	2|0	2	1	702	0.279
NSP5_Ct	Q96GC9	VMP1	2|0	2	1	2	0|0|0|0|0|0|0|0|0|0|0|0	0.48	0.96	-1.43	10	0.1	1	1.64	0.88	2|0	2	1	406	0.215
NSP5_Ct	Q8TB52	FBXO30	2|0	2	1	2	2|0|0|3|0|0|0|0|3|3|0|3	0	0	-12.95	0.33	0.32	0	0	0	2|0	2	1	745	0.886
NSP5_Ct	P63165	SUMO1	3|0	3	1.5	2	0|3|2|3|3|0|0|0|3|4|4|4	0	0	-16.38	0.38	0.36	0	0	0	2|0	2	1	101	0.1
NSP5_Ct	P23528	CFL1	3|2	5	2.5	2	4|0|4|2|4|0|0|0|4|3|0|0	0	0	-12.18	0.62	0.36	0.75	3.01	0.56	2|2	4	2	166	0.375
NSP5_Ct	Q9H4M9	EHD1	5|0	5	2.5	2	12|13|20|19|14|0|0|0|13|10|9|15	0	0	-79.53	0.14	0.62	0	0	0	3|0	3	1.5	534	0.262
NSP5_Ct	P09622	DLD	3|3	6	3	2	4|5|0|0|0|0|0|0|0|0|0|0	0	0	-6.86	1	0.28	2.25	2.94	0.35	2|2	4	2	509	0.391
NSP5_Ct	Q5T0N5	FNBP1L	3|0	3	1.5	2	9|11|16|13|15|0|0|0|9|9|8|7	0	0	-64.69	0.1	0.62	0	0	0	3|0	3	1.5	551	0.524
NSP5_Ct	P17676	CEBPB	2|2	4	2	2	0|0|4|2|0|0|0|0|5|2|2|2	0	0	-11.15	0.55	0.36	0.58	1.12	0.83	2|2	4	2	345	0.155
NSP5_Ct	Q96AA3	RFT1	2|2	4	2	2	0|0|0|0|0|0|0|0|0|0|0|0	0.96	0.96	3.11	20	0	2	2.46	1.28	2|2	4	2	541	0.358
NSP5_Ct	Q15036	SNX17	2|0	2	1	2	0|0|0|3|0|0|0|0|0|0|0|0	0.13	0.26	-4.02	1	0.19	0.75	1.09	0.33	2|0	2	1	458	0.254
NSP5_Ct	Q9ULL5	PRR12	4|5	9	4.5	2	0|0|4|6|6|0|0|0|3|5|3|0	0	0	-15.28	0.79	0.4	2.25	0.74	2.23	4|4	8	4	2036	0.546
NSP5_Ct	Q08AD1	CAMSAP2	2|5	7	3.5	2	15|17|8|11|10|0|0|0|14|13|8|8	0	0	-60.1	0.23	0.62	0	0	0	2|5	7	3.5	1478	0.493
NSP5_Ct	P35610	SOAT1	3|0	3	1.5	2	0|0|0|0|0|0|0|0|0|0|0|0	0.5	0.99	-1.43	15	0.07	1.5	1.82	0.29	2|0	2	1	550	0.103
NSP5_Ct	Q86SQ4	ADGRG6	2|0	2	1	2	0|0|0|0|0|0|0|0|0|0|0|0	0.48	0.96	-1.43	10	0.1	1	0.56	0.16	2|0	2	1	1193	0.734
NSP5_Ct	Q8WVV9	HNRNPLL	3|3	6	3	2	0|0|0|0|0|0|0|0|0|0|0|0	0.99	0.99	4.96	30	0	3	3.72	3.18	2|2	4	2	537	0.274
NSP5_Ct	Q9Y4H2	IRS2	4|3	7	3.5	2	9|11|7|5|10|0|0|0|8|5|9|8	0	0	-34.54	0.35	0.62	0	0	0	3|3	6	3	1338	0.761
NSP5_Ct	Q9NW15	ANO10	2|0	2	1	2	0|0|0|0|0|0|0|0|0|0|0|0	0.48	0.96	-1.43	10	0.1	1	1.01	0.32	2|0	2	1	660	0.224
NSP5_Ct	O60437	PPL	4|0	4	2	2	14|13|4|6|5|0|0|0|9|0|14|16	0	0	-64.71	0.14	0.62	0	0	0	2|0	2	1	1756	0.909
NSP5_Ct	Q9BPX3	NCAPG	2|0	2	1	2	13|13|9|10|12|0|0|0|16|14|10|13	0	0	-63.2	0.07	0.62	0	0	0	2|0	2	1	1015	0.598
NSP5_Ct	Q6P1L5	FAM117B	2|0	2	1	2	0|7|3|3|0|0|0|0|3|4|6|5	0	0	-26.12	0.17	0.62	0	0	0	2|0	2	1	589	0.596
NSP5_Ct	Q6ZVF9	GPRIN3	2|0	2	1	2	0|7|4|3|5|0|0|0|3|3|8|10	0	0	-36.49	0.12	0.62	0	0	0	2|0	2	1	776	0.614
NSP5_Ct	P56945	BCAR1	2|0	2	1	2	12|11|9|10|11|0|0|0|8|9|5|8	0	0	-49.79	0.09	0.62	0	0	0	2|0	2	1	916	0.79
NSP5_Ct	Q9NTJ3	SMC4	4|3	7	3.5	2	4|2|3|5|7|0|0|0|4|6|3|0	0	0	-18.32	0.58	0.43	0.67	0.35	0.24	3|3	6	3	1288	0.64
NSP5_Ct	Q14789	GOLGB1	4|0	4	2	2	123|149|34|48|54|0|0|0|57|78|113|119	0	0	-583.84	0.02	0.62	0	0	0	3|0	3	1.5	3269	0.916
NSP5_Ct	Q99426	TBCB	3|5	8	4	2	6|4|11|8|6|0|0|0|6|6|3|7	0	0	-29.06	0.46	0.49	0	0	0	2|4	6	3	244	0.14
NSP5_Ct	Q13416	ORC2	3|2	5	2.5	2	0|0|6|5|6|0|0|0|7|4|4|4	0	0	-21.76	0.39	0.62	0	0	0	2|2	4	2	577	0.219
NSP5_Ct	O00193	C11orf58	2|0	2	1	2	0|0|6|4|6|0|0|0|3|3|3|3	0	0	-23.17	0.19	0.62	0	0	0	2|0	2	1	183	0.498
NSP5_Ct	Q9UK61	TASOR	4|5	9	4.5	2	0|0|7|15|12|0|0|0|16|15|15|15	0	0	-54.28	0.29	0.62	0	0	0	3|3	6	3	1512	0.585
NSP5_Ct	P09960	LTA4H	2|2	4	2	2	0|0|0|0|0|0|0|0|0|0|0|0	0.96	0.96	3.11	20	0	2	2.18	1.55	2|2	4	2	611	0.262
NSP5_Ct	Q93050	ATP6V0A1	2|0	2	1	2	0|0|0|0|0|0|0|0|0|0|0|0	0.48	0.96	-1.41	10	0.1	1	0.79	0.78	2|0	2	1	838	0.33
NSP5_Ct	Q12792	TWF1	2|3	5	2.5	2	8|6|9|6|6|0|0|0|6|4|6|0	0	0	-27.35	0.33	0.62	0	0	0	2|2	4	2	357	0.307
NSP5_Ct	Q9NR12	PDLIM7	3|0	3	1.5	2	3|2|0|0|4|0|0|0|2|2|0|2	0	0	-12.91	0.5	0.3	0.25	0.36	0.25	2|0	2	1	457	0.833
NSP5_Ct	Q15398	DLGAP5	2|0	2	1	2	2|5|14|13|13|0|0|0|10|8|6|8	0	0	-58.75	0.07	0.62	0	0	0	2|0	2	1	842	0.692
NSP5_Ct	O14976	GAK	2|3	5	2.5	2	6|5|6|12|6|0|0|0|3|2|8|5	0	0	-31.56	0.29	0.62	0	0	0	2|2	4	2	1311	0.875
NSP5_Ct	Q92576	PHF3	8|0	8	4	2	0|0|2|3|5|0|0|0|3|0|3|4	0.01	0.03	-17.33	1	0.24	2.33	0.76	2.24	4|0	4	2	2039	0.615
NSP5_Ct	Q8WUM0	NUP133	4|3	7	3.5	2	4|7|9|8|13|0|0|0|9|8|7|5	0	0	-35.91	0.34	0.62	0	0	0	2|3	5	2.5	1156	0.486
NSP5_Ct	O75044	SRGAP2	2|0	2	1	2	5|0|4|2|3|0|0|0|5|6|7|8	0	0	-30.53	0.14	0.62	0	0	0	2|0	2	1	1070	0.874
NSP5_Ct	Q86VM9	ZC3H18	3|2	5	2.5	2	0|0|0|0|2|0|0|0|0|0|0|0	0.56	0.67	-0.22	3.75	0.02	2.33	1.63	4.73	2|2	4	2	953	0.516
NSP5_Ct	Q9UKJ3	GPATCH8	2|4	6	3	2	0|0|0|3|0|0|0|0|4|3|4|3	0	0	-11.19	0.82	0.31	1.58	0.7	1.77	2|3	5	2.5	1502	0.531
NSP5_Ct	Q9Y305	ACOT9	2|3	5	2.5	2	2|0|0|0|0|0|0|0|0|0|0|0	0.56	0.67	-0.25	3.75	0.02	2.33	3.53	0.47	2|3	5	2.5	439	0.397
NSP5_Ct	O60506	SYNCRIP	5|0	5	2.5	2	0|0|11|8|9|0|0|0|6|9|5|0	0	0	-42.24	0.26	0.51	0	0	0	2|0	2	1	464	0.321
NSP5_Ct	Q9H3S7	PTPN23	2|4	6	3	2	10|8|7|11|15|0|0|0|4|5|9|5	0	0	-45.64	0.25	0.62	0	0	0	2|2	4	2	1636	0.493
NSP5_Ct	Q8TDM6	DLG5	3|0	3	1.5	2	19|21|5|9|7|0|0|0|10|0|9|12	0	0	-76.6	0.09	0.62	0	0	0	3|0	3	1.5	1919	0.902
NSP5_Ct	Q8WU90	ZC3H15	2|2	4	2	2	9|7|10|10|12|0|0|0|6|9|6|5	0	0	-40	0.19	0.62	0	0	0	2|2	4	2	426	0.187
NSP5_Ct	O75223	GGCT	2|2	4	2	2	0|0|0|0|0|0|0|0|0|0|0|0	0.96	0.96	3.11	20	0	2	7.09	2.17	2|2	4	2	188	0.319
NSP5_Ct	Q9BSC4	NOL10	2|0	2	1	2	0|0|0|0|0|0|0|0|0|0|0|0	0.48	0.96	-1.43	10	0.1	1	1.01	0.52	2|0	2	1	662	0.241
NSP5_Ct	P18754	RCC1	2|0	2	1	2	0|0|0|0|0|0|0|0|0|0|0|0	0.48	0.96	-1.43	10	0.1	1	1.47	0.5	2|0	2	1	452	0.201
NSP5_Ct	Q8N2Y8	RUSC2	3|3	6	3	2	8|8|2|6|2|0|0|0|2|2|7|7	0	0	-24.96	0.39	0.62	0	0	0	2|3	5	2.5	1516	0.477
NSP5_Ct	P35869	AHR	2|2	4	2	2	3|0|8|5|5|0|0|0|2|2|0|0	0	0	-20.37	0.33	0.62	0	0	0	2|2	4	2	848	0.717
NSP5_Ct	Q16594	TAF9	2|2	4	2	2	0|0|12|7|7|0|0|0|8|7|6|0	0	0	-32.88	0.22	0.62	0	0	0	2|2	4	2	264	0.273
NSP5_Ct	Q14728	MFSD10	2|0	2	1	2	0|0|0|0|0|0|0|0|0|0|0|0	0.48	0.96	-1.43	10	0.1	1	1.46	0.93	2|0	2	1	455	0.221
NSP5_Ct	P63151	PPP2R2A	2|0	2	1	2	0|0|0|0|0|0|0|0|0|0|0|0	0.48	0.96	-1.43	10	0.1	1	1.46	3.25	2|0	2	1	457	0.704
NSP5_Ct	Q9Y2T2	AP3M1	2|3	5	2.5	2	0|0|0|0|0|0|0|0|0|0|0|0	0.98	0.99	3.11	25	0	2.5	3.98	3.82	2|3	5	2.5	418	0.704
NSP5_Ct	Q6IN85	PPP4R3A	2|0	2	1	2	0|0|15|8|8|0|0|0|4|7|6|7	0	0	-45.23	0.1	0.62	0	0	0	2|0	2	1	820	0.256
NSP5_Ct	Q14161	GIT2	5|0	5	2.5	2	2|3|3|8|0|0|0|0|9|9|4|2	0	0	-37.98	0.29	0.49	0	0	0	3|0	3	1.5	681	0.745
NSP5_Ct	P98170	XIAP	3|0	3	1.5	2	6|5|23|16|14|0|0|0|7|9|7|5	0	0	-78.1	0.08	0.62	0	0	0	2|0	2	1	497	0.288
NSP5_Ct	Q9UM00	TMCO1	2|2	4	2	2	0|0|0|0|0|0|0|0|0|0|0|0	0.96	0.96	3.19	20	0	2	6.5	1.76	2|2	4	2	205	0.368
NSP5_Ct	P82979	SARNP	2|3	5	2.5	2	0|0|5|4|4|0|0|0|4|3|0|0	0	0	-13.71	0.58	0.38	0.83	2.63	5.65	2|3	5	2.5	210	0.518
NSP5_Ct	Q6UWE0	LRSAM1	2|2	4	2	2	16|14|11|8|11|0|0|0|14|13|14|13	0	0	-57.22	0.14	0.62	0	0	0	2|2	4	2	723	0.267
NSP5_Ct	Q9H089	LSG1	2|0	2	1	2	6|3|10|10|8|0|0|0|6|8|3|5	0	0	-40.93	0.11	0.62	0	0	0	2|0	2	1	658	0.585
NSP5_Ct	O96013	PAK4	2|2	4	2	2	5|0|10|9|6|0|0|0|9|10|0|6	0	0	-35.72	0.21	0.62	0	0	0	2|2	4	2	591	0.529
NSP5_Ct	Q12904	AIMP1	2|0	2	1	2	3|3|6|4|3|0|0|0|4|0|0|0	0	0	-20.24	0.21	0.42	0	0	0	2|0	2	1	312	0.74
NSP5_Ct	Q92734	TFG	2|2	4	2	2	3|3|6|4|3|0|0|0|2|3|6|4	0	0	-17.73	0.38	0.62	0	0	0	2|2	4	2	400	0.364
NSP5_Ct	Q562E7	WDR81	2|0	2	1	2	11|11|0|0|3|0|0|0|0|0|3|2	0	0	-36.14	0.12	0.62	0	0	0	2|0	2	1	1941	0.891
NSP5_Ct	Q5H9R7	PPP6R3	2|3	5	2.5	2	15|9|11|12|15|0|0|0|14|14|14|9	0	0	-57.22	0.17	0.62	0	0	0	2|3	5	2.5	879	0.425
NSP5_Ct	Q9UGV2	NDRG3	2|0	2	1	2	3|4|6|3|5|0|0|0|5|4|2|2	0	0	-23.22	0.19	0.62	0	0	0	2|0	2	1	363	0.462
NSP5_Ct	Q9H0E3	SAP130	3|0	3	1.5	2	0|0|0|0|2|0|0|0|0|2|0|0	0.1	0.21	-6.02	1.12	0.2	1.17	0.72	3.8	2|0	2	1	1083	0.943
NSP5_Ct	P62910	RPL32	3|3	6	3	2	0|0|0|0|0|0|0|0|0|0|0|0	0.99	0.99	4.99	30	0	3	14.8	4.33	2|2	4	2	135	0.134
NSP5_Ct	Q13772	NCOA4	3|0	3	1.5	2	7|4|2|3|2|0|0|0|5|5|4|5	0	0	-24.7	0.26	0.62	0	0	0	2|0	2	1	650	0.47
NSP5_Ct	Q9ULQ0	STRIP2	2|0	2	1	2	0|0|0|0|0|0|0|0|0|0|0|0	0.48	0.96	-1.43	10	0.1	1	0.88	10.4	2|0	2	1	758	0.819
NSP5_Ct	Q99614	TTC1	2|3	5	2.5	2	9|10|6|6|3|0|0|0|9|7|5|4	0	0	-34.32	0.27	0.62	0	0	0	2|3	5	2.5	292	0.472
NSP5_Ct	P22090	RPS4Y1	4|5	9	4.5	2	0|0|0|0|0|0|0|0|0|0|0|0	1	1	6.7	45	0	4.5	11.4	2.6	2|2	4	2	263	0.188
NSP5_Ct	Q15650	TRIP4	2|0	2	1	2	14|12|11|8|8|0|0|0|13|9|9|12	0	0	-57.22	0.08	0.62	0	0	0	2|0	2	1	581	0.766
NSP5_Ct	Q9NW64	RBM22	2|2	4	2	2	0|0|5|4|4|0|0|0|7|5|2|2	0	0	-19.11	0.35	0.62	0	0	0	2|2	4	2	420	0.318
NSP5_Ct	Q6P2H3	CEP85	2|2	4	2	2	4|5|11|8|5|0|0|0|5|7|4|6	0	0	-31.54	0.23	0.62	0	0	0	2|2	4	2	762	0.913
NSP5_Ct	P15822	HIVEP1	4|3	7	3.5	2	0|0|5|4|4|0|0|0|3|2|0|3	0	0	-11.98	0.81	0.35	1.75	0.43	1.61	3|3	6	3	2718	0.764
NSP5_Ct	Q8N0Z3	SPICE1	2|0	2	1	2	9|4|11|10|9|0|0|0|7|7|0|5	0	0	-43.82	0.1	0.62	0	0	0	2|0	2	1	855	0.685
NSP5_Ct	Q9BWT3	PAPOLG	2|0	2	1	2	0|0|8|7|9|0|0|0|5|4|3|0	0	0	-34.99	0.12	0.62	0	0	0	2|0	2	1	736	0.582
NSP5_Ct	A2RUB1	MEIOC	2|4	6	3	2	12|7|7|4|6|0|0|0|4|10|6|7	0	0	-35.77	0.31	0.62	0	0	0	2|4	6	3	952	0.388
NSP5_Ct	Q6RW13	AGTRAP	2|2	4	2	2	0|0|0|0|0|0|0|0|0|0|0|0	0.96	0.96	3.14	20	0	2	8.38	3.35	2|2	4	2	159	0.116
NSP5_Ct	Q13045	FLII	3|0	3	1.5	2	7|11|0|5|5|0|0|0|4|10|6|7	0	0	-40.9	0.16	0.62	0	0	0	2|0	2	1	1258	0.809
NSP5_Ct	Q9P266	JCAD	3|3	6	3	2	14|10|6|7|8|0|0|0|11|8|10|9	0	0	-41.52	0.26	0.62	0	0	0	2|3	5	2.5	1359	0.658
NSP5_Ct	P61513	RPL37A	2|0	2	1	2	0|0|0|0|0|0|0|0|0|0|0|0	0.48	0.96	-1.16	10	0.1	1	7.24	0.88	2|0	2	1	92	0.079
NSP5_Ct	P29034	S100A2	2|0	2	1	2	0|0|0|0|0|0|0|0|0|0|0|0	0.48	0.96	-1.43	10	0.1	1	6.87	Infinity	2|0	2	1	97	0.207
NSP5_Ct	Q02978	SLC25A11	2|0	2	1	2	0|0|0|0|0|0|0|0|0|0|0|0	0.48	0.96	-1.43	10	0.1	1	2.2	0.71	2|0	2	1	303	0.317
NSP5_Ct	P11766	ADH5	4|0	4	2	2	0|0|0|0|0|0|0|0|0|0|0|0	0.5	1	-1.43	20	0.05	2	3.56	1.32	2|0	2	1	374	0.147
NSP5_Ct	Q86T24	ZBTB33	3|0	3	1.5	2	0|0|3|6|0|0|0|0|2|0|2|0	0	0	-15.93	0.41	0.34	0.42	0.42	1.92	2|0	2	1	672	0.594
NSP5_Ct	Q14126	DSG2	3|0	3	1.5	2	21|16|18|22|15|0|0|0|17|17|11|18	0	0	-90.03	0.07	0.62	0	0	0	3|0	3	1.5	1118	0.866
NSP5_Ct	Q13619	CUL4A	3|0	3	1.5	2	0|0|7|5|6|0|0|0|7|0|0|0	0	0	-29.02	0.22	0.47	0	0	0	2|0	2	1	759	0.64
NSP5_Ct	Q9Y230	RUVBL2	3|0	3	1.5	2	0|0|10|7|8|0|0|0|0|2|3|0	0	0	-36.37	0.18	0.51	0	0	0	2|0	2	1	463	0.368
NSP5_Ct	P28370	SMARCA1	3|0	3	1.5	2	0|0|12|10|14|0|0|0|7|8|6|8	0	0	-52.76	0.12	0.62	0	0	0	3|0	3	1.5	1054	0.768
NSP5_Ct	Q9GZL7	WDR12	2|0	2	1	2	0|0|0|0|0|0|0|0|0|0|0|0	0.48	0.96	-1.43	10	0.1	1	1.57	1.16	2|0	2	1	423	0.206
NSP5_Ct	Q13495	MAMLD1	2|0	2	1	2	0|0|0|3|0|0|0|0|0|0|3|0	0	0.01	-8.56	0.5	0.26	0.5	0.44	1.24	2|0	2	1	749	0.539
NSP5_Ct	P78527	PRKDC	4|0	4	2	2	11|5|2|6|5|0|0|0|3|6|4|6	0	0	-33.54	0.26	0.62	0	0	0	2|0	2	1	4097	0.877
NSP5_Ct	O95602	POLR1A	4|4	8	4	2	18|12|4|3|7|0|0|0|3|4|6|0	0	0	-41.4	0.32	0.62	0	0	0	3|4	7	3.5	1720	0.704
NSP5_Ct	O00560	SDCBP	2|0	2	1	2	3|0|9|3|3|0|0|0|6|4|0|3	0	0	-27.57	0.16	0.62	0	0	0	2|0	2	1	298	0.489
NSP5_Ct	Q5T5P2	KIAA1217	3|3	6	3	2	12|16|8|10|9|0|0|0|9|9|14|9	0	0	-51.31	0.21	0.62	0	0	0	2|2	4	2	1943	0.718
NSP5_Ct	Q8TF72	SHROOM3	3|2	5	2.5	2	25|10|0|5|0|0|0|0|8|13|11|16	0	0	-71.41	0.14	0.62	0	0	0	2|2	4	2	1996	0.919
NSP5_Ct	Q14207	NPAT	2|0	2	1	2	0|0|0|0|0|0|0|0|0|0|0|0	0.48	0.96	-1.43	10	0.1	1	0.47	1.58	2|0	2	1	1427	0.66
NSP5_Ct	P50747	HLCS	0|3	3	1.5	2	3|0|0|2|0|0|7|6|3|0|0|0	0	0	-23.22	0.28	0.43	0	0	0	0|3	3	1.5	726	0.276
NSP5_Ct	P46100	ATRX	0|5	5	2.5	2	0|0|2|0|0|0|0|0|0|0|0|2	0.42	0.84	-5.99	1.88	0.16	2.17	0.58	1.52	0|4	4	2	2492	0.725
NSP5_Ct	P35268	RPL22	0|4	4	2	2	0|0|0|0|0|0|2|0|0|0|0|0	0.41	0.81	-3.22	3	0.16	1.83	9.52	1.28	0|3	3	1.5	128	0.087
NSP5_Ct	Q8N4X5	AFAP1L2	0|3	3	1.5	2	6|6|5|11|6|0|0|0|13|12|12|8	0	0	-54.29	0.12	0.62	0	0	0	0|3	3	1.5	818	0.633
NSP5_Ct	Q86YZ3	HRNR	0|2	2	1	2	0|0|0|0|5|0|4|0|0|0|0|0	0	0	-12.65	0.33	0.32	0.25	0.06	0.1	0|2	2	1	2850	0.529
NSP5_Ct	Q4KMQ2	ANO6	0|2	2	1	2	0|0|5|3|2|0|0|0|0|0|0|0	0	0	-14.46	0.3	0.34	0.17	0.12	0.01	0|2	2	1	910	0.335
NSP5_Ct	P31350	RRM2	0|3	3	1.5	2	7|4|11|11|7|0|0|0|6|9|4|4	0	0	-45.38	0.15	0.62	0	0	0	0|2	2	1	389	0.1
NSP5_Ct	P62987	UBA52	0|7	7	3.5	2	4|15|2|3|4|0|0|0|15|10|29|35	0	0	-116.01	0.13	0.62	0	0	0	0|4	4	2	128	0.255
NSP5_Ct	Q86TX2	ACOT1	0|3	3	1.5	2	49|44|10|6|5|0|0|0|9|8|3|4	0	0	-151.6	0.04	0.62	0	0	0	0|3	3	1.5	421	0.491
NSP5_Ct	Q9H3U1	UNC45A	0|2	2	1	2	12|13|8|18|13|0|0|0|16|15|9|8	0	0	-72.15	0.06	0.62	0	0	0	0|2	2	1	929	0.64
NSP5_Ct	P55196	AFDN	0|2	2	1	2	20|13|7|10|9|0|0|0|13|8|12|15	0	0	-70.62	0.06	0.62	0	0	0	0|2	2	1	1651	0.852
NSP5_Ct	Q5T5X7	BEND3	0|3	3	1.5	2	0|0|6|5|6|0|0|0|7|3|4|0	0	0	-27.63	0.24	0.46	0	0	0	0|3	3	1.5	828	0.238
NSP5_Ct	O95759	TBC1D8	0|3	3	1.5	2	16|13|7|12|14|0|0|0|17|13|11|14	0	0	-69.18	0.1	0.62	0	0	0	0|3	3	1.5	1140	0.33
NSP5_Ct	O94916	NFAT5	0|3	3	1.5	2	0|4|0|2|4|0|0|0|4|4|7|2	0	0	-21.72	0.3	0.41	0	0	0	0|3	3	1.5	1548	0.908
NSP5_Ct	P50395	GDI2	0|4	4	2	2	0|0|2|0|3|0|0|0|2|0|0|0	0.02	0.03	-10.06	0.86	0.23	1.42	2.36	0.38	0|4	4	2	400	0.127
NSP5_Ct	O96008	TOMM40	0|2	2	1	2	0|0|0|0|0|0|2|0|0|0|0|0	0.23	0.45	-3.46	1.5	0.18	0.83	1.53	0.44	0|2	2	1	361	0.411
NSP5_Ct	P09525	ANXA4	0|2	2	1	2	2|0|2|0|0|0|0|0|3|2|0|2	0	0	-10.12	0.43	0.28	0.08	0.17	0.13	0|2	2	1	321	0.109
NSP5_Ct	Q96SI9	STRBP	0|5	5	2.5	2	0|0|12|8|7|0|0|0|6|5|6|4	0	0	-39.43	0.28	0.5	0	0	0	0|4	4	2	658	0.644
NSP5_Ct	Q92859	NEO1	0|4	4	2	2	12|15|8|9|5|0|0|0|11|10|11|8	0	0	-55.78	0.16	0.62	0	0	0	0|4	4	2	1408	0.372
NSP5_Ct	Q8IWC1	MAP7D3	0|3	3	1.5	2	6|4|11|11|11|0|0|0|7|5|6|6	0	0	-48.34	0.14	0.62	0	0	0	0|2	2	1	858	0.329
NSP5_Ct	Q5VZK9	CARMIL1	0|2	2	1	2	6|0|0|7|9|0|0|0|0|0|3|0	0	0	-32.06	0.14	0.62	0	0	0	0|2	2	1	1365	0.84
NSP5_Ct	Q99460	PSMD1	0|5	5	2.5	2	2|2|13|11|10|0|0|0|8|8|5|5	0	0	-49.76	0.22	0.62	0	0	0	0|4	4	2	922	0.571
NSP5_Ct	Q9NTZ6	RBM12	0|2	2	1	2	0|0|7|6|2|0|0|0|4|5|3|0	0	0	-26.13	0.17	0.62	0	0	0	0|2	2	1	932	0.397
NSP5_Ct	Q9Y5Q9	GTF3C3	0|3	3	1.5	2	0|0|0|0|0|0|0|0|0|0|0|0	0.5	0.99	-1.43	15	0.07	1.5	2.42	39	0|2	2	1	413	0.262
NSP5_Ct	O60566	BUB1B	0|3	3	1.5	2	21|17|23|24|28|0|0|0|23|21|19|18	0	0	-110.87	0.06	0.62	0	0	0	0|3	3	1.5	1050	0.738
NSP5_Ct	Q92667	AKAP1	0|2	2	1	2	4|4|3|5|3|0|0|0|4|3|0|2	0	0	-18.8	0.23	0.62	0	0	0	0|2	2	1	903	0.462
NSP5_Ct	Q9H8V3	ECT2	0|3	3	1.5	2	0|0|9|13|12|0|0|0|7|4|7|9	0	0	-49.64	0.13	0.62	0	0	0	0|3	3	1.5	914	0.276
NSP5_Ct	Q8TBN0	RAB3IL1	0|3	3	1.5	2	17|11|18|13|11|0|0|0|16|15|9|12	0	0	-75.09	0.09	0.62	0	0	0	0|2	2	1	382	0.161
NSP5_Ct	Q92572	AP3S1	0|4	4	2	2	2|3|5|8|6|0|0|0|6|3|0|0	0	0	-29.08	0.3	0.46	0	0	0	0|2	2	1	193	0.094
NSP5_Ct	Q05639	EEF1A2	0|30	30	15	2	0|0|0|0|0|0|0|0|0|0|0|0	0.5	1	-1.43	150	0.03	15	21.58	2.15	0|2	2	1	463	0.102
NSP5_Ct	Q13200	PSMD2	0|3	3	1.5	2	3|4|2|0|0|0|0|0|0|0|0|0	0	0	-12.88	0.5	0.3	0.75	0.55	0.13	0|2	2	1	908	0.221
NSP5_Ct	O00268	TAF4	0|3	3	1.5	2	0|0|6|4|8|0|0|0|4|2|0|0	0	0	-26.13	0.25	0.45	0	0	0	0|3	3	1.5	1085	0.57
NSP5_Ct	O75363	BCAS1	0|3	3	1.5	2	9|11|3|0|3|0|0|0|4|3|14|19	0	0	-64.74	0.1	0.62	0	0	0	0|2	2	1	584	0.477
NSP5_Ct	O43776	NARS1	0|3	3	1.5	2	0|0|0|0|0|0|0|0|0|0|0|0	0.5	0.99	-1.4	15	0.07	1.5	1.82	1.28	0|3	3	1.5	548	0.218
NSP5_Ct	P51149	RAB7A	0|3	3	1.5	2	0|0|0|0|0|0|0|0|0|0|0|0	0.5	0.99	-1.23	15	0.07	1.5	4.83	0.47	0|3	3	1.5	207	0.31
NSP5_Ct	Q52LW3	ARHGAP29	0|3	3	1.5	2	13|11|3|7|4|0|0|0|8|9|16|15	0	0	-64.69	0.1	0.62	0	0	0	0|3	3	1.5	1261	0.427
NSP5_Ct	Q99733	NAP1L4	0|3	3	1.5	2	6|6|12|8|10|0|0|0|7|8|5|5	0	0	-43.88	0.15	0.62	0	0	0	0|3	3	1.5	375	0.096
NSP5_Ct	Q9NZB2	FAM120A	0|2	2	1	2	21|28|16|11|10|0|0|0|13|14|18|14	0	0	-99.02	0.04	0.62	0	0	0	0|2	2	1	1118	0.84
NSP5_Ct	Q70CQ2	USP34	0|2	2	1	2	4|3|3|2|5|0|0|0|3|0|3|0	0	0	-17.33	0.25	0.38	0	0	0	0|2	2	1	3546	0.694
NSP5_Ct	O75153	CLUH	0|5	5	2.5	2	0|0|4|4|3|0|0|0|0|0|0|0	0	0	-15.93	0.68	0.29	1.58	0.8	0.58	0|5	5	2.5	1309	0.783
NSP5_Ct	Q15003	NCAPH	0|6	6	3	2	7|8|15|20|18|0|0|0|12|8|7|6	0	0	-78.07	0.17	0.62	0	0	0	0|4	4	2	741	0.673
NSP5_Ct	Q9C0B5	ZDHHC5	0|2	2	1	2	0|0|0|3|0|0|0|0|0|0|0|0	0.13	0.26	-4.02	1	0.19	0.75	0.7	0.37	0|2	2	1	715	0.398
NSP5_Ct	Q7L590	MCM10	0|5	5	2.5	2	0|0|3|8|3|0|0|0|6|4|3|0	0	0	-26.12	0.42	0.42	0.25	0.19	0.13	0|5	5	2.5	874	0.9
NSP5_Ct	Q96JH7	VCPIP1	0|2	2	1	2	6|5|10|10|11|0|0|0|18|8|7|5	0	0	-57.17	0.08	0.62	0	0	0	0|2	2	1	1222	0.503
NSP5_Ct	Q96KA5	CLPTM1L	0|2	2	1	2	0|0|0|0|0|0|0|0|0|0|0|0	0.48	0.96	-1.43	10	0.1	1	1.24	0.98	0|2	2	1	538	0.189
NSP5_Ct	Q96LD4	TRIM47	0|2	2	1	2	3|3|3|3|3|0|0|0|3|0|2|0	0	0	-12.97	0.33	0.32	0	0	0	0|2	2	1	638	0.325
NSP5_Ct	Q9Y330	ZBTB12	0|2	2	1	2	0|0|0|0|0|0|0|0|0|0|0|0	0.48	0.96	-1.43	10	0.1	1	1.45	Infinity	0|2	2	1	459	0.229
NSP5_Ct	Q86UU0	BCL9L	0|5	5	2.5	2	0|0|4|6|3|0|0|0|3|0|0|3	0	0	-18.83	0.58	0.33	0.92	0.41	1.2	0|5	5	2.5	1499	0.468
NSP5_Ct	P51114	FXR1	0|2	2	1	2	8|4|3|4|3|0|0|0|5|3|3|2	0	0	-24.67	0.18	0.62	0	0	0	0|2	2	1	621	0.515
NSP5_Ct	P63167	DYNLL1	0|3	3	1.5	2	0|0|0|0|0|0|0|0|0|0|0|0	0.5	0.99	-1.4	15	0.07	1.5	11.22	1.22	0|3	3	1.5	89	0.141
NSP5_Ct	P60953	CDC42	0|4	4	2	2	0|0|0|0|0|0|0|0|0|0|0|0	0.5	1	-1.41	20	0.05	2	6.97	0.49	0|3	3	1.5	191	0.079
NSP5_Ct	Q9NYF8	BCLAF1	0|6	6	3	2	0|0|7|8|8|0|0|0|10|9|10|11	0	0	-45.29	0.29	0.51	0	0	0	0|5	5	2.5	920	0.609
NSP5_Ct	Q13620	CUL4B	0|3	3	1.5	2	6|7|12|9|12|0|0|0|20|16|7|9	0	0	-70.13	0.09	0.62	0	0	0	0|2	2	1	895	0.64
NSP5_Ct	P12814	ACTN1	0|5	5	2.5	2	15|19|0|11|0|0|0|0|13|0|0|13	0	0	-69.12	0.16	0.62	0	0	0	0|4	4	2	892	0.25
NSP5_Ct	Q99832	CCT7	0|2	2	1	2	0|0|3|4|3|0|0|0|4|6|0|0	0	0	-20.15	0.21	0.42	0	0	0	0|2	2	1	456	0.165
NSP5_Ct	Q86UE8	TLK2	0|5	5	2.5	2	0|0|7|10|9|0|0|0|7|9|3|4	0	0	-40.92	0.27	0.51	0	0	0	0|4	4	2	718	0.452
NSP5_Ct	P56537	EIF6	0|2	2	1	2	0|0|0|0|0|0|0|0|0|0|0|0	0.48	0.96	-1.43	10	0.1	1	2.72	0.71	0|2	2	1	245	0.148
NSP5_Ct	Q9UDY2	TJP2	0|4	4	2	2	4|5|0|0|0|0|0|0|3|0|0|0	0	0	-17.33	0.5	0.33	1	0.65	1.58	0|2	2	1	1020	0.436
NSP5_Ct	P48668	KRT6C	0|41	41	20.5	2	0|0|0|0|0|0|41|0|0|21|0|30	0	0	-135.84	0.67	0.56	12.83	15.15	2.18	0|24	24	12	564	0.741
NSP5_Ct	O60264	SMARCA5	0|6	6	3	2	0|0|13|12|12|0|0|0|0|8|8|8	0	0	-54.29	0.24	0.53	0	0	0	0|6	6	3	1052	0.768
NSP5_Ct	Q9Y3P9	RABGAP1	0|2	2	1	2	9|4|8|9|9|0|0|0|11|5|5|10	0	0	-43.85	0.1	0.62	0	0	0	0|2	2	1	1069	0.646
NSP5_Ct	O60885	BRD4	0|2	2	1	2	0|0|4|4|9|0|0|0|5|6|8|5	0	0	-33.51	0.13	0.62	0	0	0	0|2	2	1	1362	0.669
NSP5_Ct	O43379	WDR62	0|2	2	1	2	3|0|3|3|4|0|0|0|0|0|0|0	0	0	-14.46	0.3	0.34	0	0	0	0|2	2	1	1523	0.645
NSP5_Ct	P53618	COPB1	0|3	3	1.5	2	8|9|18|21|18|0|0|0|12|16|10|8	0	0	-83.95	0.08	0.62	0	0	0	0|3	3	1.5	953	0.344
NSP5_Ct	Q9Y4C1	KDM3A	0|4	4	2	2	0|0|4|4|4|0|0|0|4|5|3|0	0	0	-18.83	0.46	0.35	0	0	0	0|4	4	2	1321	0.559
NSP5_Ct	Q9UNQ0	ABCG2	0|4	4	2	2	0|0|0|0|0|0|0|0|0|0|0|0	0.5	1	-1.41	20	0.05	2	2.18	0.44	0|2	2	1	611	0.399
NSP5_Ct	P61289	PSME3	0|2	2	1	2	0|0|15|7|8|0|0|0|7|3|3|2	0	0	-43.67	0.1	0.62	0	0	0	0|2	2	1	265	0.13
NSP5_Ct	O00767	SCD	0|2	2	1	2	0|0|0|0|0|0|0|0|0|0|0|0	0.48	0.96	-1.43	10	0.1	1	1.86	0.28	0|2	2	1	359	0.308
NSP5_Ct	P41236	PPP1R2	0|2	2	1	2	2|2|6|5|2|0|0|0|4|2|0|2	0	0	-21.72	0.2	0.62	0	0	0	0|2	2	1	205	0.136
NSP5_Ct	O15258	RER1	0|4	4	2	2	0|0|0|0|0|0|0|0|0|0|0|0	0.5	1	-1.43	20	0.05	2	6.8	0.92	0|3	3	1.5	196	0.144
NSP5_Ct	Q9UMS4	PRPF19	0|4	4	2	2	0|0|0|0|0|0|0|0|0|0|0|0	0.5	1	-1.43	20	0.05	2	2.64	0.97	0|4	4	2	504	0.215
NSP5_Ct	Q92544	TM9SF4	0|2	2	1	2	0|0|0|0|0|0|0|0|0|0|0|0	0.48	0.96	-1.29	10	0.1	1	1.04	0.28	0|2	2	1	642	0.308
NSP5_Ct	Q7Z5K2	WAPL	0|2	2	1	2	0|0|4|7|5|0|0|0|4|5|4|4	0	0	-24.7	0.18	0.62	0	0	0	0|2	2	1	1190	0.541
NSP5_Ct	Q9BXB1	LGR4	0|2	2	1	2	0|0|0|2|0|0|0|0|0|0|0|0	0.23	0.45	-3.42	1.5	0.18	0.83	0.58	0.07	0|2	2	1	951	0.731
NSP5_Ct	Q8N7C3	TRIML2	0|2	2	1	2	2|0|5|2|4|0|0|0|6|3|0|0	0	0	-21.72	0.2	0.43	0	0	0	0|2	2	1	387	0.264
NSP5_Ct	Q9UBS8	RNF14	0|2	2	1	2	0|0|0|0|0|0|0|0|0|0|0|0	0.48	0.96	-1.43	10	0.1	1	1.41	1.68	0|2	2	1	474	0.47
NSP5_Ct	Q8N684	CPSF7	0|2	2	1	2	0|0|6|4|4|0|0|0|2|2|0|0	0	0	-20.3	0.21	0.42	0	0	0	0|2	2	1	471	0.699
NSP5_Ct	Q9H788	SH2D4A	0|2	2	1	2	13|8|15|16|12|0|0|0|22|20|9|14	0	0	-85.57	0.05	0.62	0	0	0	0|2	2	1	454	0.725
NSP5_Ct	Q9NUD5	ZCCHC3	0|3	3	1.5	2	10|7|7|6|4|0|0|0|7|7|3|5	0	0	-34.99	0.19	0.62	0	0	0	0|3	3	1.5	403	0.176
NSP5_Ct	Q9BU23	LMF2	0|4	4	2	2	0|0|0|0|0|0|0|0|0|0|0|0	0.5	1	-1.43	20	0.05	2	1.88	1.49	0|2	2	1	707	0.292
NSP5_Ct	Q86TI2	DPP9	0|3	3	1.5	2	0|0|0|0|0|0|0|0|0|0|0|0	0.5	0.99	-1.43	15	0.07	1.5	1.12	0.4	0|2	2	1	892	0.237
NSP5_Ct	Q86X53	ERICH1	0|3	3	1.5	2	0|0|3|3|4|0|0|0|2|0|4|2	0	0	-15.93	0.41	0.34	0	0	0	0|3	3	1.5	443	0.198
NSP5_Ct	Q92747	ARPC1A	0|2	2	1	2	0|0|0|0|0|0|0|0|0|0|0|0	0.48	0.96	-1.43	10	0.1	1	1.8	0.59	0|2	2	1	370	0.189
NSP5_Ct	Q9NRY5	FAM114A2	0|2	2	1	2	17|13|19|17|20|0|0|0|18|15|21|17	0	0	-88.54	0.05	0.62	0	0	0	0|2	2	1	505	0.684
NSP5_Ct	Q96EF6	FBXO17	0|2	2	1	2	0|0|0|0|0|0|0|0|0|0|0|0	0.48	0.96	-1.43	10	0.1	1	2.4	2.36	0|2	2	1	278	0.608
NSP5_Ct	Q14241	ELOA	0|2	2	1	2	0|0|6|6|5|0|0|0|3|3|2|3	0	0	-24.7	0.18	0.62	0	0	0	0|2	2	1	798	0.618
NSP5_Ct	Q9UPN3	MACF1	0|3	3	1.5	2	12|13|0|4|11|0|0|0|3|3|11|12	0	0	-54.29	0.12	0.62	0	0	0	0|2	2	1	5430	0.806
NSP5_Ct	Q8NCD3	HJURP	0|3	3	1.5	2	0|0|10|8|7|0|0|0|12|9|3|2	0	0	-45.35	0.15	0.62	0	0	0	0|2	2	1	748	0.293
NSP5_Ct	P33993	MCM7	0|3	3	1.5	2	0|0|5|3|4|0|0|0|6|4|0|0	0	0	-21.6	0.3	0.41	0	0	0	0|2	2	1	719	0.226
NSP5_Ct	Q9UPT5	EXOC7	0|3	3	1.5	2	16|11|18|17|19|0|0|0|16|15|14|11	0	0	-79.58	0.08	0.62	0	0	0	0|3	3	1.5	684	0.322
NSP5_Ct	P29218	IMPA1	0|2	2	1	2	0|0|0|0|0|0|0|0|0|0|0|0	0.48	0.96	-1.41	10	0.1	1	1.98	0.98	0|2	2	1	336	0.158
NSP5_Ct	Q9P2N5	RBM27	0|3	3	1.5	2	0|0|11|12|14|0|0|0|10|15|5|4	0	0	-60.22	0.11	0.62	0	0	0	0|2	2	1	1060	0.76
NSP5_Ct	Q71F56	MED13L	0|2	2	1	2	0|0|0|0|2|0|0|0|2|3|0|0	0	0	-10.15	0.43	0.28	0.42	0.13	0.32	0|2	2	1	2210	0.52
NSP5_Ct	O75113	N4BP1	0|3	3	1.5	2	8|2|8|8|6|0|0|0|6|3|2|3	0	0	-34.99	0.19	0.62	0	0	0	0|3	3	1.5	896	0.344
NSP5_Ct	O75970	MPDZ	0|2	2	1	2	12|5|0|4|2|0|0|0|3|2|4|8	0	0	-36.37	0.12	0.62	0	0	0	0|2	2	1	2037	0.855
NSP5_Ct	Q8N3R9	MPP5	0|2	2	1	2	6|4|5|8|8|0|0|0|8|4|4|5	0	0	-34.99	0.12	0.62	0	0	0	0|2	2	1	641	0.352
NSP5_Ct	Q8N8S7	ENAH	0|2	2	1	2	9|7|10|9|10|0|0|0|9|7|7|3	0	0	-42.42	0.1	0.62	0	0	0	0|2	2	1	591	0.663
NSP5_Ct	P41743	PRKCI	0|3	3	1.5	2	0|0|0|0|0|0|0|0|0|0|0|0	0.5	0.99	-1.43	15	0.07	1.5	1.68	1.73	0|2	2	1	596	0.263
NSP5_Ct	P50402	EMD	0|2	2	1	2	7|9|13|7|8|0|0|0|6|7|8|14	0	0	-52.7	0.08	0.62	0	0	0	0|2	2	1	254	0.641
NSP5_Ct	Q96BD5	PHF21A	0|3	3	1.5	2	0|0|5|4|3|0|0|0|2|0|2|2	0	0	-17.33	0.38	0.36	0	0	0	0|3	3	1.5	680	0.463
NSP5_Ct	Q6ZXV5	TMTC3	0|2	2	1	2	0|0|0|0|0|0|0|0|0|0|0|0	0.48	0.96	-1.43	10	0.1	1	0.73	0.09	0|2	2	1	914	0.607
NSP5_Ct	Q9UIG0	BAZ1B	0|4	4	2	2	0|0|2|6|3|0|0|0|6|3|3|3	0	0	-21.72	0.4	0.39	0	0	0	0|2	2	1	1483	0.874
NSP5_Ct	Q8WXF1	PSPC1	0|2	2	1	2	0|0|6|5|2|0|0|0|0|0|0|0	0	0	-18.81	0.23	0.4	0	0	0	0|2	2	1	523	0.114
NSP5_Ct	Q9UKA4	AKAP11	0|2	2	1	2	24|10|0|0|5|0|0|0|12|10|8|9	0	0	-67.11	0.07	0.62	0	0	0	0|2	2	1	1901	0.598
NSP5_Ct	Q4KWH8	PLCH1	0|2	2	1	2	4|4|0|0|3|0|0|0|4|3|9|7	0	0	-29.11	0.15	0.62	0	0	0	0|2	2	1	1693	0.858
NSP5_Ct	Q8ND82	ZNF280C	0|2	2	1	2	0|0|2|2|0|0|0|0|0|0|0|0	0.03	0.06	-6.02	0.75	0.22	0.67	0.61	1.68	0|2	2	1	737	0.391
NSP5_Ct	Q02880	TOP2B	0|3	3	1.5	2	0|0|5|0|0|0|0|0|0|0|4|0	0	0	-12.6	0.5	0.29	0.75	0.31	0.68	0|2	2	1	1621	0.354
NSP5_Ct	Q07954	LRP1	0|7	7	3.5	2	0|0|0|0|0|0|0|0|0|13|6|0	0	0	-26.79	0.55	0.38	1.92	0.28	0.5	0|2	2	1	4544	0.568
NSP5_Ct	Q86YA3	ZGRF1	0|2	2	1	2	0|0|0|0|0|0|0|0|0|0|0|0	0.48	0.96	-1.43	10	0.1	1	0.32	1.04	0|2	2	1	2104	0.435
NSP5_Ct	Q04446	GBE1	0|2	2	1	2	7|13|8|4|7|0|0|0|6|4|3|5	0	0	-40.97	0.11	0.62	0	0	0	0|2	2	1	702	0.172
NSP5_Ct	Q8WVJ2	NUDCD2	0|3	3	1.5	2	0|0|0|0|0|0|0|0|2|2|2|0	0.01	0.03	-8.58	0.75	0.24	1	4.24	0.88	0|2	2	1	157	0.311
NSP5_Ct	O43670	ZNF207	0|3	3	1.5	2	0|0|3|0|2|0|0|0|2|3|0|0	0	0	-11.57	0.56	0.28	0.67	0.96	5.48	0|2	2	1	463	0.291
NSP5_Ct	Q16643	DBN1	0|2	2	1	2	4|9|7|9|5|0|0|0|6|6|6|6	0	0	-36.25	0.12	0.62	0	0	0	0|2	2	1	649	0.629
NSP5_Ct	Q15054	POLD3	0|2	2	1	2	0|0|6|5|3|0|0|0|3|0|4|2	0	0	-21.72	0.2	0.43	0	0	0	0|2	2	1	466	0.569
NSP5_Ct	Q13151	HNRNPA0	0|2	2	1	2	0|0|3|0|2|0|0|0|0|0|0|0	0.01	0.02	-7.23	0.6	0.24	0.58	1.27	0.96	0|2	2	1	305	0.379
NSP5_Ct	Q8TEV9	SMCR8	0|2	2	1	2	18|9|7|8|6|0|0|0|9|4|4|8	0	0	-52.49	0.08	0.62	0	0	0	0|2	2	1	937	0.302
NSP5_Ct	Q6MZP7	LIN54	0|2	2	1	2	0|0|8|8|2|0|0|0|0|3|0|4	0	0	-29.08	0.15	0.62	0	0	0	0|2	2	1	749	0.602
NSP5_Ct	P26368	U2AF2	0|2	2	1	2	0|0|0|4|0|0|0|0|5|5|3|3	0	0	-20.12	0.21	0.42	0	0	0	0|2	2	1	471

## Sheet: NSP5_Nt
Below data adapted from Table S2 from Samavarchi-Therani et al 2020 https://doi.org/10.1101/2020.09.03.282103
Bait	Prey	PreyGene	Spec	SpecSum	AvgSpec	NumReplicates	ctrlCounts	AvgP	MaxP	logOddsScore	FoldChange	BFDR	ctrlSubtracted	CLSC	Specificity	UniqueSpec	UniqueSpecSum	UniqueAvgSpec	PreySequenceLength	Max NetCorona Score
NSP5_Nt	P30566	ADSL	2|0	2	1	2	0|0|5|2|3|0|0|0|0|0|0|0	0	0	-14.45	0.3	0.34	0.17	0.24	26	2|0	2	1	484	0.202
NSP5_Nt	P04075	ALDOA	3|5	8	4	2	0|0|0|0|0|0|3|0|0|0|0|0	0.64	0.77	-0.01	4	0.02	3.75	7.18	0.86	3|4	7	3.5	364	0.652
NSP5_Nt	P54132	BLM	5|3	8	4	2	0|0|5|9|4|0|0|0|3|4|0|0	0	0	-18.28	0.67	0.42	1.92	0.94	1.43	5|3	8	4	1417	0.309
NSP5_Nt	P09622	DLD	5|4	9	4.5	2	4|5|0|0|0|0|0|0|0|0|0|0	0.01	0.02	-5.36	1.5	0.24	3.75	5.13	0.58	3|4	7	3.5	509	0.391
NSP5_Nt	P50402	EMD	7|11	18	9	2	7|9|13|7|8|0|0|0|6|7|8|14	0	0	-33.94	0.75	0.5	2.42	6.64	0.15	6|2	8	4	254	0.641
NSP5_Nt	P28715	ERCC5	5|5	10	5	2	0|0|4|9|7|0|0|0|2|6|12|10	0	0	-31.43	0.48	0.52	0.83	0.49	1.02	5|5	10	5	1186	0.409
NSP5_Nt	P13804	ETFA	3|4	7	3.5	2	4|3|0|0|0|0|0|0|0|0|0|0	0.02	0.04	-4.47	1.5	0.23	2.92	6.11	0.75	3|3	6	3	333	0.261
NSP5_Nt	P07954	FH	4|4	8	4	2	4|3|3|0|0|0|0|0|0|0|0|0	0	0	-6.87	1.2	0.28	3.17	4.33	1.33	4|3	7	3.5	510	0.348
NSP5_Nt	Q04446	GBE1	6|6	12	6	2	7|13|8|4|7|0|0|0|6|4|3|5	0	0	-25.64	0.64	0.49	1.25	1.24	0.4	6|5	11	5.5	702	0.172
NSP5_Nt	P52701	MSH6	7|5	12	6	2	0|0|5|9|8|0|0|0|6|6|0|6	0	0	-21.05	0.78	0.45	2.67	1.37	1.36	5|4	9	4.5	1360	0.216
NSP5_Nt	P40939	HADHA	5|2	7	3.5	2	0|0|2|0|0|0|0|0|0|0|0|0	0.68	0.9	-0.24	5.25	0.02	3.33	3.04	0.54	5|2	7	3.5	763	0.2
NSP5_Nt	Q99707	MTR	5|12	17	8.5	2	18|13|9|12|11|0|0|0|10|9|9|8	0	0	-47.61	0.59	0.53	0.25	0.14	0.04	5|9	14	7	1265	0.288
NSP5_Nt	O15118	NPC1	2|3	5	2.5	2	0|0|0|0|0|0|0|0|0|0|0|0	0.98	0.99	3.11	25	0	2.5	1.36	0.53	2|2	4	2	1278	0.845
NSP5_Nt	P54253	ATXN1	7|2	9	4.5	2	0|0|6|2|4|0|0|0|2|2|0|0	0	0.01	-12.37	1.12	0.26	3.17	2.71	4.57	5|2	7	3.5	815	0.571
NSP5_Nt	Q92574	TSC1	3|6	9	4.5	2	6|4|2|4|4|0|0|0|4|0|0|4	0	0	-13.23	0.96	0.33	2.17	1.3	10.89	3|5	8	4	1164	0.83
NSP5_Nt	P11413	G6PD	128|132	260	130	2	168|166|141|96|108|0|2|0|148|145|129|156	0	0	-394.72	0.8	0.62	25.08	32.05	1.71	41|43	84	42	545	0.668
NSP5_Nt	P50747	HLCS	4|0	4	2	2	3|0|0|2|0|0|7|6|3|0|0|0	0	0	-23.22	0.38	0.41	0.25	0.24	0.05	3|0	3	1.5	726	0.276
NSP5_Nt	P43034	PAFAH1B1	5|8	13	6.5	2	0|0|2|0|0|0|0|0|2|3|0|3	0.36	0.67	-3.17	2.44	0.16	5.67	9.63	0.62	4|8	12	6	410	0.196
NSP5_Nt	Q15149	PLEC	8|2	10	5	2	133|121|25|49|46|0|0|0|55|55|86|85	0	0	-495.36	0.04	0.62	0	0	0	7|2	9	4.5	4574	0.9
NSP5_Nt	P35680	HNF1B	3|3	6	3	2	0|0|4|3|5|0|0|0|3|2|0|2	0	0	-10.72	0.75	0.35	1.42	1.78	43.95	2|2	4	2	557	0.509
NSP5_Nt	P46100	ATRX	5|0	5	2.5	2	0|0|2|0|0|0|0|0|0|0|0|2	0.42	0.84	-6.02	1.88	0.16	2.17	0.61	1.52	4|0	4	2	2492	0.725
NSP5_Nt	P05166	PCCB	2|3	5	2.5	2	0|0|0|0|0|2|8|12|0|0|0|0	0	0	-25.46	0.34	0.48	0.67	0.87	0.13	2|2	4	2	539	0.115
NSP5_Nt	P00390	GSR	6|4	10	5	2	4|2|4|3|2|0|0|0|4|3|0|0	0	0	-9.26	1.25	0.29	3.17	4.23	0.55	4|4	8	4	522	0.229
NSP5_Nt	P32969	RPL9	3|0	3	1.5	2	0|0|0|0|0|0|0|0|0|0|0|0	0.5	0.99	-1.32	15	0.07	1.5	5.44	0.41	3|0	3	1.5	192	0.153
NSP5_Nt	P04083	ANXA1	67|75	142	71	2	65|84|96|67|70|0|0|0|84|78|79|77	0	0	-216.36	0.81	0.61	12.67	25.5	1.93	28|27	55	27.5	346	0.179
NSP5_Nt	P09211	GSTP1	2|4	6	3	2	0|0|2|2|2|0|0|0|0|0|0|0	0.05	0.1	-5.13	1.5	0.21	2.5	8.29	6.5	2|4	6	3	210	0.275
NSP5_Nt	P15559	NQO1	9|5	14	7	2	6|9|6|5|3|0|3|0|7|7|4|4	0	0	-21.07	0.91	0.42	2.5	6.35	0.43	6|4	10	5	274	0.17
NSP5_Nt	P11498	PC	351|416	767	383.5	2	868|884|226|225|242|1091|926|506|838|792|401|516	0	0	#NAME?	0.4	0.62	0	0	0	70|74	144	72	1178	0.461
NSP5_Nt	P24928	POLR2A	13|10	23	11.5	2	3|2|6|10|7|0|0|0|4|4|5|3	0	0	-13.52	1.5	0.34	7.83	2.77	5.39	10|7	17	8.5	1970
NSP5_Nt	P30876	POLR2B	7|5	12	6	2	8|6|4|5|9|0|0|0|5|4|0|2	0	0	-21.07	0.78	0.45	2.42	1.44	0.96	5|3	8	4	1174	0.307
NSP5_Nt	P36578	RPL4	5|3	8	4	2	0|0|4|5|4|0|6|0|3|4|0|0	0	0	-14.1	0.8	0.37	1.83	2.99	0.6	3|3	6	3	427	0.611
NSP5_Nt	P46777	RPL5	24|41	65	32.5	2	27|23|4|0|3|0|3|0|21|23|17|15	0	0	-51.5	1.34	0.51	21.17	49.65	0.96	12|14	26	13	297	0.111
NSP5_Nt	Q02878	RPL6	31|29	60	30	2	19|17|12|4|12|7|4|0|16|15|14|13	0	0	-20.14	1.73	0.45	18.92	45.76	1.1	15|15	30	15	288	0.543
NSP5_Nt	P18124	RPL7	7|6	13	6.5	2	0|0|0|0|0|0|3|0|0|0|0|0	0.87	0.9	1.88	6.5	0.01	6.25	17.55	1	7|3	10	5	248	0.109
NSP5_Nt	P62424	RPL7A	5|6	11	5.5	2	0|0|3|0|0|0|3|0|0|0|0|0	0.4	0.53	-0.66	2.75	0.16	5	13.09	0.61	5|4	9	4.5	266	0.152
NSP5_Nt	P26373	RPL13	3|3	6	3	2	0|0|0|2|0|0|2|0|0|0|0|0	0.21	0.21	-1.08	2.25	0.19	2.67	8.81	0.63	3|3	6	3	211
NSP5_Nt	P62829	RPL23	2|0	2	1	2	0|0|0|0|0|0|0|0|0|0|0|0	0.48	0.96	-1.29	10	0.1	1	4.97	0.34	2|0	2	1	140	0.097
NSP5_Nt	Q07020	RPL18	4|2	6	3	2	0|0|0|0|0|0|4|0|0|0|0|0	0.32	0.52	-1.76	2.25	0.17	2.67	9.89	0.85	4|2	6	3	188	0.172
NSP5_Nt	Q02543	RPL18A	5|2	7	3.5	2	0|0|0|0|0|0|0|0|0|0|0|0	0.98	1	3.35	35	0	3.5	13.85	0.59	5|2	7	3.5	176	0.098
NSP5_Nt	P35268	RPL22	2|2	4	2	2	0|0|0|0|0|0|2|0|0|0|0|0	0.45	0.45	-0.07	3	0.16	1.83	9.96	1.28	2|2	4	2	128	0.087
NSP5_Nt	P61254	RPL26	4|4	8	4	2	2|0|0|0|0|0|3|0|2|0|0|0	0.03	0.03	-3.26	1.71	0.22	3.42	16.43	0.51	3|4	7	3.5	145	0.101
NSP5_Nt	P61353	RPL27	4|5	9	4.5	2	0|2|0|0|0|0|0|0|3|2|0|0	0.08	0.12	-3.26	1.93	0.21	3.92	20.08	0.78	3|4	7	3.5	136	0.064
NSP5_Nt	P46776	RPL27A	5|5	10	5	2	0|0|0|0|0|0|2|0|2|0|0|0	0.84	0.84	1.86	3.75	0.01	4.67	21.98	1.18	4|4	8	4	148	0.115
NSP5_Nt	P46779	RPL28	4|12	16	8	2	0|0|0|0|0|0|0|0|8|6|0|0	0.07	0.13	-11.12	1.71	0.21	6.83	34.72	1.09	3|2	5	2.5	137	0.118
NSP5_Nt	P49207	RPL34	5|3	8	4	2	0|3|0|0|0|0|5|0|3|0|0|3	0	0	-9.38	1.09	0.29	2.83	16.85	1.23	4|2	6	3	117	0.236
NSP5_Nt	P05388	RPLP0	5|8	13	6.5	2	7|8|13|9|11|0|0|0|7|4|7|8	0	0	-33.79	0.59	0.51	0.33	0.73	0.19	5|5	10	5	317	0.314
NSP5_Nt	Q01995	TAGLN	4|3	7	3.5	2	0|3|0|5|2|0|0|0|4|6|0|0	0	0	-14.45	0.7	0.39	1.83	6.34	2.95	4|3	7	3.5	201	0.423
NSP5_Nt	Q9UJY5	GGA1	3|0	3	1.5	2	4|0|5|0|3|0|0|0|0|0|0|0	0	0	-17.31	0.38	0.36	0.5	0.55	0.68	2|0	2	1	635	0.717
NSP5_Nt	Q8N4X5	AFAP1L2	12|12	24	12	2	6|6|5|11|6|0|0|0|13|12|12|8	0	0	-27.05	0.97	0.5	5.42	4.61	10.42	11|10	21	10.5	818	0.633
NSP5_Nt	Q9Y5T5	USP16	6|4	10	5	2	7|9|0|0|2|0|0|0|4|5|4|4	0	0	-20.3	0.71	0.44	2.08	1.76	1.88	5|4	9	4.5	822	0.378
NSP5_Nt	P62081	RPS7	5|0	5	2.5	2	0|0|2|0|2|0|0|0|0|0|0|0	0.42	0.84	-5.93	1.88	0.16	2.17	7.79	0.58	3|0	3	1.5	194	0.095
NSP5_Nt	Q6ULP2	AFTPH	15|21	36	18	2	14|23|13|13|14|0|0|0|20|21|18|26	0	0	-62.85	0.77	0.56	4.5	3.45	4.98	13|17	30	15	908	0.616
NSP5_Nt	Q9NTJ3	SMC4	3|0	3	1.5	2	4|2|3|5|7|0|0|0|4|6|3|0	0	0	-26.12	0.25	0.45	0	0	0	3|0	3	1.5	1288	0.64
NSP5_Nt	P07355	ANXA2	60|70	130	65	2	74|88|75|62|60|0|7|0|89|75|69|82	0	0	-222.26	0.75	0.61	8.25	16.95	0.85	31|31	62	31	339	0.153
NSP5_Nt	P62241	RPS8	9|12	21	10.5	2	3|5|0|0|0|0|7|2|8|7|5|4	0	0	-13.44	1.43	0.34	7.08	23.71	0.83	6|7	13	6.5	208	0.106
NSP5_Nt	Q96G01	BICD1	5|0	5	2.5	2	3|4|7|7|9|0|0|0|5|3|4|2	0	0	-33.54	0.33	0.47	0	0	0	3|0	3	1.5	835	0.408
NSP5_Nt	O14639	ABLIM1	9|11	20	10	2	12|9|9|5|6|0|0|0|0|5|5|10	0	0	-24.35	0.97	0.47	4.92	4.77	7.67	7|9	16	8	718	0.413
NSP5_Nt	Q53GS7	GLE1	4|2	6	3	2	3|0|4|5|2|0|0|0|0|0|0|0	0	0	-12.42	0.75	0.33	1.83	1.83	1.01	2|2	4	2	698	0.395
NSP5_Nt	Q8TD16	BICD2	4|2	6	3	2	0|0|5|11|7|0|0|0|0|4|0|2	0	0	-27.35	0.39	0.48	0.58	0.47	0.78	4|2	6	3	855	0.362
NSP5_Nt	-	TRIM6-TRIM34	4|5	9	4.5	2	2|4|5|2|3|0|0|0|0|5|5|0	0	0	-12.79	0.9	0.36	2.33	1.93	6.07	4|5	9	4.5	842
NSP5_Nt	Q96RN5	MED15	16|17	33	16.5	2	5|8|10|12|10|0|0|0|20|17|19|19	0	0	-46.11	0.85	0.55	6.5	5.75	2.3	10|11	21	10.5	788	0.656
NSP5_Nt	P04632	CAPNS1	3|3	6	3	2	0|0|3|0|0|0|0|0|3|3|0|2	0	0	-7.21	1	0.29	2.08	5.41	4.65	3|3	6	3	268	0.125
NSP5_Nt	P46781	RPS9	4|0	4	2	2	0|0|0|0|0|0|2|0|0|0|0|0	0.41	0.81	-3.54	3	0.16	1.83	6.57	0.5	4|0	4	2	194	0.108
NSP5_Nt	-	PALM2AKAP2	5|0	5	2.5	2	0|0|2|6|3|0|0|0|0|2|5|0	0	0	-20.3	0.54	0.35	1	0.73	6.5	5|0	5	2.5	948
NSP5_Nt	O94972	TRIM37	2|0	2	1	2	2|0|0|0|0|0|0|0|0|0|0|0	0.23	0.45	-3.55	1.5	0.18	0.83	0.6	0.81	2|0	2	1	964	0.417
NSP5_Nt	Q9Y5V3	MAGED1	5|3	8	4	2	6|7|0|3|5|0|0|0|4|0|5|0	0	0	-18.32	0.67	0.42	1.5	1.34	0.5	4|2	6	3	778	0.408
NSP5_Nt	P14866	HNRNPL	4|3	7	3.5	2	0|0|5|4|5|0|0|0|5|6|2|0	0	0	-15.71	0.66	0.41	1.25	1.91	0.63	4|3	7	3.5	456	0.286
NSP5_Nt	P49757	NUMB	7|8	15	7.5	2	9|8|8|5|8|0|0|0|9|6|3|4	0	0	-21.42	0.87	0.46	2.5	2.67	0.46	7|8	15	7.5	651	0.748
NSP5_Nt	P62280	RPS11	6|8	14	7	2	0|0|0|0|0|0|4|0|0|4|0|0	0.32	0.51	-1.79	2.62	0.17	6.33	27.9	0.92	5|4	9	4.5	158	0.27
NSP5_Nt	Q68EM7	ARHGAP17	5|4	9	4.5	2	8|7|10|7|10|0|0|0|5|9|3|8	0	0	-30.85	0.47	0.62	0	0	0	3|4	7	3.5	881	0.421
NSP5_Nt	Q9P2L0	WDR35	2|0	2	1	2	0|0|0|2|2|0|0|0|0|0|0|0	0.03	0.06	-6.02	0.75	0.22	0.67	0.4	0.84	2|0	2	1	1181	0.342
NSP5_Nt	O00560	SDCBP	5|0	5	2.5	2	3|0|9|3|3|0|0|0|6|4|0|3	0	0	-27.6	0.39	0.43	0	0	0	4|0	4	2	298	0.489
NSP5_Nt	Q9HB71	CACYBP	6|5	11	5.5	2	0|3|7|4|4|0|0|0|2|2|0|0	0	0	-11.31	1.1	0.34	3.67	13.82	0.87	5|4	9	4.5	185	0.22
NSP5_Nt	O75534	CSDE1	18|19	37	18.5	2	27|21|24|23|24|0|0|0|23|20|19|20	0	0	-63.75	0.74	0.57	1.75	1.53	0.56	15|13	28	14	798	0.6
NSP5_Nt	Q92734	TFG	7|9	16	8	2	3|3|6|4|3|0|0|0|2|3|6|4	0	0	-9.63	1.5	0.29	5.17	9	4.55	6|5	11	5.5	400	0.364
NSP5_Nt	Q6PUV4	CPLX2	13|12	25	12.5	2	17|12|12|7|8|0|0|0|13|14|15|17	0	0	-41.59	0.77	0.54	2.92	15.18	0.54	5|5	10	5	134	0.155
NSP5_Nt	Q8N5K1	CISD2	5|0	5	2.5	2	5|4|4|4|3|0|0|0|4|3|4|4	0	0	-18.83	0.58	0.33	0	0	0	4|0	4	2	135	0.084
NSP5_Nt	Q15019	SEPTIN2	6|8	14	7	2	5|3|12|7|7|0|0|0|5|5|4|7	0	0	-23.1	0.81	0.46	2.42	4.67	4.71	5|5	10	5	361	0.529
NSP5_Nt	Q8N8S7	ENAH	7|7	14	7	2	9|7|10|9|10|0|0|0|9|7|7|3	0	0	-25.14	0.72	0.49	1.08	1.27	1.83	7|6	13	6.5	591	0.663
NSP5_Nt	Q9UBB9	TFIP11	8|6	14	7	2	0|0|8|9|10|0|0|0|6|3|3|2	0	0	-24.32	0.78	0.47	3.58	2.98	8.88	7|5	12	6	837	0.588
NSP5_Nt	Q99832	CCT7	2|5	7	3.5	2	0|0|3|4|3|0|0|0|4|6|0|0	0	0	-15.08	0.75	0.35	1.83	2.8	1.37	2|3	5	2.5	456	0.165
NSP5_Nt	Q8N3P4	VPS8	3|0	3	1.5	2	6|6|6|4|3|0|0|0|0|2|0|0	0	0	-26.13	0.25	0.45	0	0	0	2|0	2	1	1428	0.841
NSP5_Nt	P62244	RPS15A	3|3	6	3	2	0|0|3|0|2|7|0|0|0|0|0|0	0	0	-10.36	0.75	0.34	2	10.72	1.96	3|3	6	3	130	0.127
NSP5_Nt	Q15942	ZYX	23|38	61	30.5	2	21|42|25|27|24|0|0|0|31|34|27|21	0	0	-95.52	0.86	0.58	9.5	11.57	1.98	12|15	27	13.5	572	0.395
NSP5_Nt	Q9BT25	HAUS8	4|0	4	2	2	2|0|6|3|3|0|0|0|3|3|0|2	0	0	-17.31	0.5	0.33	0.17	0.29	0.35	3|0	3	1.5	409	0.543
NSP5_Nt	P26368	U2AF2	4|5	9	4.5	2	0|0|0|4|0|0|0|0|5|5|3|3	0	0	-11.57	0.96	0.35	2.83	4.18	2.8	4|5	9	4.5	471
NSP5_Nt	P08195	SLC3A2	22|19	41	20.5	2	22|17|24|19|18|0|0|0|14|17|12|11	0	0	-49.86	0.95	0.55	7.67	8.47	0.81	18|13	31	15.5	631	0.732
NSP5_Nt	Q5H9U9	DDX60L	3|0	3	1.5	2	4|2|0|4|3|0|0|0|0|0|3|0	0	0	-15.93	0.41	0.34	0.17	0.07	0.12	3|0	3	1.5	1706	0.55
NSP5_Nt	Q1ED39	KNOP1	16|17	33	16.5	2	0|0|17|15|14|0|0|0|20|14|20|11	0	0	-44.88	0.87	0.55	7.25	11.03	1.91	13|12	25	12.5	458	0.143
NSP5_Nt	Q6ZQX7	C17orf97	2|0	2	1	2	0|0|3|0|0|0|0|0|0|0|0|0	0.13	0.26	-4.02	1	0.19	0.75	1.23	2.11	2|0	2	1	423	0.343
NSP5_Nt	Q9UPT5	EXOC7	16|12	28	14	2	16|11|18|17|19|0|0|0|16|15|14|11	0	0	-47.88	0.78	0.54	2.58	2.63	1.79	14|10	24	12	684	0.322
NSP5_Nt	P49589	CARS1	4|0	4	2	2	0|0|5|4|5|0|0|0|2|0|0|0	0	0	-20.27	0.43	0.37	0.67	0.56	6.94	4|0	4	2	831	0.411
NSP5_Nt	P38117	ETFB	6|4	10	5	2	0|0|9|4|4|0|0|0|6|2|6|4	0	0	-20.27	0.71	0.44	2.08	4.19	2.42	6|4	10	5	346	0.081
NSP5_Nt	P62847	RPS24	3|2	5	2.5	2	0|0|0|0|0|0|0|0|0|0|0|0	0.98	0.99	3.28	25	0	2.5	13.09	0.89	3|2	5	2.5	133	0.355
NSP5_Nt	Q8IX01	SUGP2	71|90	161	80.5	2	20|12|44|59|53|0|0|0|91|82|91|91	0	0	-220.82	0.88	0.61	35.25	22.69	2.48	49|49	98	49	1082	0.8
NSP5_Nt	P46736	BRCC3	26|25	51	25.5	2	15|22|17|10|12|0|0|0|14|17|12|13	0	0	-30.66	1.37	0.51	14.5	34.71	20.38	14|14	28	14	291	0.36
NSP5_Nt	Q709C8	VPS13C	24|17	41	20.5	2	39|36|0|4|14|0|0|0|20|20|23|32	0	0	-107.46	0.57	0.59	4.83	0.93	0.69	21|12	33	16.5	3628	0.798
NSP5_Nt	Q96S97	MYADM	3|0	3	1.5	2	0|0|0|0|0|0|0|0|0|0|0|0	0.5	0.99	-1.41	15	0.07	1.5	3.24	0.64	3|0	3	1.5	322	0.216
NSP5_Nt	Q96B97	SH3KBP1	7|6	13	6.5	2	6|2|11|14|8|0|0|0|11|7|4|3	0	0	-35.83	0.54	0.53	1	1.11	5.2	6|5	11	5.5	628	0.46
NSP5_Nt	Q9NV70	EXOC1	3|0	3	1.5	2	0|0|2|0|0|0|0|0|0|0|0|0	0.33	0.67	-3.6	2.25	0.17	1.33	1.04	5.47	3|0	3	1.5	894	0.423
NSP5_Nt	Q5T0N5	FNBP1L	7|10	17	8.5	2	9|11|16|13|15|0|0|0|9|9|8|7	0	0	-44.51	0.58	0.54	0.42	0.53	0.7	7|9	16	8	551	0.524
NSP5_Nt	Q8NE71	ABCF1	7|3	10	5	2	7|4|4|4|3|0|0|0|4|4|6|6	0	0	-19.65	0.79	0.4	1.5	1.24	1.42	7|3	10	5	845	0.41
NSP5_Nt	Q96CW1	AP2M1	3|7	10	5	2	0|0|0|0|0|0|0|0|0|0|0|0	1	1	4.97	50	0	5	8.04	0.59	3|5	8	4	433	0.341
NSP5_Nt	P55327	TPD52	6|9	15	7.5	2	8|8|16|13|10|0|0|0|7|7|5|6	0	0	-39.92	0.58	0.53	0.83	2.58	Infinity	6|7	13	6.5	224	0.437
NSP5_Nt	P42677	RPS27	7|7	14	7	2	3|0|0|0|0|0|3|0|5|0|0|4	0.01	0.01	-4.75	1.75	0.25	5.75	47.68	0.78	4|4	8	4	84	0.123
NSP5_Nt	P31350	RRM2	8|7	15	7.5	2	7|4|11|11|7|0|0|0|6|9|4|4	0	0	-27.61	0.73	0.5	2.25	4.03	2.79	6|6	12	6	389	0.1
NSP5_Nt	Q5TGY3	AHDC1	3|0	3	1.5	2	0|0|0|0|0|0|0|0|0|0|0|0	0.5	0.99	-1.43	15	0.07	1.5	0.65	5.57	3|0	3	1.5	1603	0.463
NSP5_Nt	Q9Y263	PLAA	25|38	63	31.5	2	38|39|48|44|50|0|0|0|40|32|29|33	0	0	-137.31	0.67	0.6	2.08	1.82	1.24	22|25	47	23.5	795	0.274
NSP5_Nt	Q6NWY9	PRPF40B	6|5	11	5.5	2	0|0|0|3|0|0|0|0|5|3|4|4	0	0	-9	1.27	0.3	3.92	3.06	6.39	6|4	10	5	892	0.579
NSP5_Nt	Q13118	KLF10	12|18	30	15	2	0|0|3|5|4|0|0|0|17|19|11|9	0	0	-39.16	0.96	0.52	9.33	13.86	1.93	10|10	20	10	469	0.337
NSP5_Nt	O43670	ZNF207	3|0	3	1.5	2	0|0|3|0|2|0|0|0|2|3|0|0	0	0	-11.6	0.56	0.28	0.67	1.01	5.48	3|0	3	1.5	463	0.291
NSP5_Nt	Q9Y4P8	WIPI2	4|6	10	5	2	5|8|9|5|7|0|0|0|6|4|5|7	0	0	-24.2	0.62	0.47	0.33	0.52	1.03	4|5	9	4.5	443	0.159
NSP5_Nt	Q9Y305	ACOT9	6|2	8	4	2	2|0|0|0|0|0|0|0|0|0|0|0	0.7	0.95	-0.25	6	0.01	3.83	6.08	0.77	4|2	6	3	439	0.397
NSP5_Nt	P46087	NOP2	5|6	11	5.5	2	0|0|4|9|3|0|0|0|8|6|0|5	0	0	-20.89	0.72	0.46	2.58	2.21	0.28	5|6	11	5.5	812	0.78
NSP5_Nt	P62987	UBA52	6|10	16	8	2	4|15|2|3|4|0|0|0|15|10|29|35	0	0	-94.65	0.3	0.59	0	0	0	4|5	9	4.5	128	0.255
NSP5_Nt	P62805	H4C15	5|3	8	4	2	0|0|7|6|7|0|8|4|6|4|3|4	0	0	-23.64	0.55	0.46	0	0	0	4|3	7	3.5	103	0.114
NSP5_Nt	Q06265	EXOSC9	3|0	3	1.5	2	0|0|2|2|0|0|0|0|0|0|0|0	0.1	0.21	-5.99	1.12	0.2	1.17	1.79	2.8	3|0	3	1.5	456	0.408
NSP5_Nt	Q9HD15	SRA1	2|0	2	1	2	0|0|3|2|0|0|0|0|0|0|0|0	0.01	0.02	-7.35	0.6	0.24	0.58	1.71	6.5	2|0	2	1	236	0.277
NSP5_Nt	Q96TA1	NIBAN2	24|23	47	23.5	2	30|26|28|23|22|0|0|0|29|26|25|31	0	0	-74.04	0.78	0.58	3.5	3.33	2.56	17|14	31	15.5	733	0.526
NSP5_Nt	P55884	EIF3B	5|4	9	4.5	2	3|2|3|2|2|0|0|0|6|3|0|0	0	0	-9.28	1.12	0.31	2.75	2.35	0.46	5|3	8	4	814	0.354
NSP5_Nt	P24534	EEF1B2	4|5	9	4.5	2	7|10|6|6|7|0|0|0|5|9|4|3	0	0	-26.87	0.52	0.49	0	0	0	3|3	6	3	225	0.201
NSP5_Nt	Q9H3U1	UNC45A	14|16	30	15	2	12|13|8|18|13|0|0|0|16|15|9|8	0	0	-38.32	0.92	0.53	5.67	4.25	1.52	13|12	25	12.5	929	0.64
NSP5_Nt	P60953	CDC42	5|7	12	6	2	0|0|0|0|0|0|0|0|0|0|0|0	1	1	8.42	60	0	6	21.88	1.47	2|4	6	3	191	0.079
NSP5_Nt	Q9NRL3	STRN4	14|11	25	12.5	2	17|30|15|15|9|0|0|0|17|16|10|19	0	0	-65.13	0.57	0.57	0.17	0.16	0.06	11|7	18	9	760	0.687
NSP5_Nt	Q8TF68	ZNF384	2|3	5	2.5	2	0|0|13|6|6|0|0|0|0|0|4|2	0	0	-29.91	0.3	0.51	0	0	0	2|3	5	2.5	461	0.606
NSP5_Nt	P55196	AFDN	8|7	15	7.5	2	20|13|7|10|9|0|0|0|13|8|12|15	0	0	-49.87	0.47	0.62	0	0	0	7|6	13	6.5	1651	0.852
NSP5_Nt	O14776	TCERG1	10|8	18	9	2	0|0|3|11|8|0|0|0|7|7|6|3	0	0	-19.89	1.04	0.44	5.25	3.4	3.25	9|7	16	8	1077	0.388
NSP5_Nt	Q96P48	ARAP1	10|8	18	9	2	8|4|3|7|4|0|0|0|3|3|7|6	0	0	-15.22	1.23	0.38	5.25	2.52	7.38	5|5	10	5	1450	0.457
NSP5_Nt	Q7Z2Z2	EFL1	5|3	8	4	2	9|4|4|4|3|0|0|0|0|0|3|2	0	0	-16.95	0.71	0.4	1.58	1.03	7.16	3|3	6	3	1069	0.342
NSP5_Nt	Q9UGJ0	PRKAG2	3|0	3	1.5	2	0|0|3|2|0|0|0|0|0|0|2|0	0	0.01	-10.13	0.64	0.26	0.92	1.22	56.95	3|0	3	1.5	525	0.501
NSP5_Nt	Q9NQS7	INCENP	9|15	24	12	2	0|0|9|7|9|0|0|0|8|11|5|6	0	0	-21.99	1.24	0.4	7.42	5.63	2.17	7|10	17	8.5	918	0.825
NSP5_Nt	P61221	ABCE1	3|4	7	3.5	2	6|8|3|5|3|0|0|0|5|3|0|3	0	0	-19.56	0.55	0.44	0.5	0.58	0.11	3|4	7	3.5	599	0.668
NSP5_Nt	Q9NQC7	CYLD	17|20	37	18.5	2	24|23|12|12|11|0|0|0|23|26|16|22	0	0	-63.08	0.76	0.57	4.42	3.23	2.2	16|16	32	16	953	0.7
NSP5_Nt	Q8TF05	PPP4R1	4|0	4	2	2	2|0|4|4|5|0|0|0|0|0|0|0	0	0	-18.83	0.46	0.35	0.75	0.55	1.95	4|0	4	2	950	0.308
NSP5_Nt	Q5SW79	CEP170	41|50	91	45.5	2	60|89|47|56|55|0|0|0|74|66|71|74	0	0	-230.22	0.58	0.62	0	0	0	33|33	66	33	1584	0.957
NSP5_Nt	O96028	NSD2	4|0	4	2	2	0|0|0|0|4|0|0|0|0|0|2|0	0.06	0.11	-8.41	1	0.21	1.5	0.77	2.36	3|0	3	1.5	1365	0.303
NSP5_Nt	O43294	TGFB1I1	6|4	10	5	2	8|2|5|4|4|0|0|0|6|6|3|3	0	0	-19.03	0.75	0.42	1.58	2.39	4.57	4|3	7	3.5	461	0.483
NSP5_Nt	Q9P2E9	RRBP1	9|11	20	10	2	20|16|8|8|8|0|0|0|9|3|6|5	0	0	-41.6	0.67	0.54	3.08	2.2	0.1	9|9	18	9	977	0.951
NSP5_Nt	Q8IZH2	XRN1	32|32	64	32	2	31|34|8|20|20|0|0|0|21|20|35|28	0	0	-71.98	0.96	0.58	13.92	5.73	2.71	28|21	49	24.5	1693	0.451
NSP5_Nt	Q92692	NECTIN2	2|3	5	2.5	2	4|5|5|3|2|0|0|0|4|3|3|2	0	0	-15.1	0.54	0.4	0	0	0	2|3	5	2.5	538	0.402
NSP5_Nt	Q6PJG2	MIDEAS	5|3	8	4	2	0|0|0|2|0|0|0|0|0|0|2|0	0.52	0.84	-1.42	3	0.03	3.67	2.45	16.34	4|2	6	3	1045	0.831
NSP5_Nt	P55011	SLC12A2	2|0	2	1	2	0|0|3|0|5|0|0|0|0|0|0|0	0	0	-11.38	0.38	0.3	0.33	0.19	0.02	2|0	2	1	1212	0.594
NSP5_Nt	Q8IZ21	PHACTR4	4|5	9	4.5	2	8|5|7|5|8|0|0|0|4|0|2|4	0	0	-22.88	0.59	0.47	0.92	0.91	6.8	4|4	8	4	702	0.543
NSP5_Nt	P29401	TKT	45|58	103	51.5	2	44|43|47|47|44|0|9|0|47|48|46|52	0	0	-108.45	1.05	0.59	15.92	17.8	0.93	27|30	57	28.5	623	0.747
NSP5_Nt	P11388	TOP2A	8|4	12	6	2	0|0|0|8|11|0|0|0|6|6|6|3	0	0	-25.45	0.72	0.45	2.67	1.21	1.12	5|3	8	4	1531	0.469
NSP5_Nt	Q2KHR3	QSER1	8|5	13	6.5	2	0|0|6|19|11|0|0|0|25|21|19|24	0	0	-85.47	0.28	0.62	0	0	0	8|2	10	5	1735	0.893
NSP5_Nt	Q8ND24	RNF214	9|12	21	10.5	2	27|7|23|21|18|0|0|0|19|13|6|6	0	0	-76.59	0.44	0.58	0	0	0	7|8	15	7.5	703	0.425
NSP5_Nt	Q96QD5	DEPDC7	26|24	50	25	2	46|45|22|20|18|0|0|0|27|23|22|23	0	0	-107.43	0.64	0.6	4.5	6.13	0.58	16|16	32	16	511	0.301
NSP5_Nt	Q86U06	RBM23	2|2	4	2	2	0|0|2|4|3|0|0|0|3|0|0|2	0	0	-9.91	0.6	0.33	0.83	1.32	7.63	2|2	4	2	439	0.211
NSP5_Nt	Q7Z5L9	IRF2BP2	3|0	3	1.5	2	0|0|6|0|4|0|0|0|0|0|0|0	0	0	-14.08	0.45	0.31	0.67	0.82	6.94	2|0	2	1	571	0.589
NSP5_Nt	Q15813	TBCE	3|2	5	2.5	2	2|0|2|3|0|0|0|0|0|0|0|0	0.01	0.01	-6.32	1.07	0.25	1.92	2.54	8.18	3|2	5	2.5	527	0.245
NSP5_Nt	Q86UP2	KTN1	15|16	31	15.5	2	26|27|9|22|17|0|0|0|21|16|25|26	0	0	-74.48	0.59	0.58	0	0	0	13|12	25	12.5	1357	0.632
NSP5_Nt	Q96A73	KIAA1191	2|0	2	1	2	0|0|11|6|7|0|0|0|4|4|2|0	0	0	-34.99	0.12	0.62	0	0	0	2|0	2	1	286	0.825
NSP5_Nt	O60610	DIAPH1	8|5	13	6.5	2	13|7|4|5|9|0|0|0|7|5|10|5	0	0	-32.76	0.61	0.5	1.08	0.6	7.84	8|4	12	6	1263	0.429
NSP5_Nt	Q13620	CUL4B	18|14	32	16	2	6|7|12|9|12|0|0|0|20|16|7|9	0	0	-36.88	1	0.52	7.83	6.09	6.72	16|10	26	13	895	0.64
NSP5_Nt	O15042	U2SURP	16|20	36	18	2	2|0|17|18|19|0|0|0|23|19|15|17	0	0	-49.79	0.89	0.55	7.17	4.85	2.06	16|15	31	15.5	1029	0.556
NSP5_Nt	Q9C0B0	UNK	4|3	7	3.5	2	9|8|6|9|9|0|0|0|6|9|7|4	0	0	-30.14	0.39	0.62	0	0	0	3|3	6	3	810	0.812
NSP5_Nt	Q5T5X7	BEND3	5|6	11	5.5	2	0|0|6|5|6|0|0|0|7|3|4|0	0	0	-16.08	0.87	0.41	2.92	2.46	1.81	5|4	9	4.5	828	0.238
NSP5_Nt	Q8N1W1	ARHGEF28	3|0	3	1.5	2	14|9|0|0|0|0|0|0|3|2|6|3	0	0	-42.28	0.16	0.62	0	0	0	3|0	3	1.5	1731	0.974
NSP5_Nt	Q86YV5	PRAG1	19|25	44	22	2	24|29|12|15|14|0|0|0|24|23|19|18	0	0	-64.64	0.86	0.57	7.17	3.56	4.51	18|19	37	18.5	1402	0.833
NSP5_Nt	Q8NI27	THOC2	3|0	3	1.5	2	0|0|0|0|3|0|0|0|0|0|0|0	0.25	0.5	-3.99	1.5	0.17	1.25	0.55	26	2|0	2	1	1593	0.914
NSP5_Nt	P78527	PRKDC	8|0	8	4	2	11|5|2|6|5|0|0|0|3|6|4|6	0	0	-33.52	0.52	0.43	0	0	0	7|0	7	3.5	4097	0.877
NSP5_Nt	Q13033	STRN3	7|9	16	8	2	10|10|15|12|9|0|0|0|8|10|7|11	0	0	-36.6	0.63	0.52	0.33	0.29	0.21	7|7	14	7	797	0.872
NSP5_Nt	Q9Y2X7	GIT1	7|7	14	7	2	9|6|7|9|4|0|0|0|8|7|3|5	0	0	-21.42	0.81	0.47	2.17	1.96	7.86	6|6	12	6	770	0.666
NSP5_Nt	P53396	ACLY	33|33	66	33	2	26|28|17|20|22|0|0|0|38|33|21|19	0	0	-69.35	1	0.58	14.33	9.07	0.76	27|23	50	25	1101	0.376
NSP5_Nt	P53621	COPA	23|22	45	22.5	2	17|13|11|12|14|0|0|0|8|8|7|9	0	0	-20.93	1.53	0.46	14.25	8.05	0.77	18|18	36	18	1233	0.37
NSP5_Nt	Q8NCN4	RNF169	7|0	7	3.5	2	0|0|9|7|8|0|0|0|3|4|2|0	0	0	-34.99	0.44	0.46	0.75	0.74	1.59	6|0	6	3	708	0.201
NSP5_Nt	Q9H6U6	BCAS3	11|12	23	11.5	2	17|18|19|16|17|0|0|0|14|13|13|14	0	0	-49.72	0.64	0.56	0	0	0	10|9	19	9.5	928	0.884
NSP5_Nt	Q29RF7	PDS5A	2|0	2	1	2	0|0|3|0|3|0|0|0|3|0|0|0	0	0	-12.94	0.33	0.32	0.25	0.13	0.79	2|0	2	1	1337	0.881
NSP5_Nt	Q92628	KIAA0232	6|4	10	5	2	19|8|0|0|0|0|0|0|9|9|11|11	0	0	-47.19	0.37	0.55	0	0	0	5|3	8	4	1395	0.463
NSP5_Nt	Q96BD5	PHF21A	4|5	9	4.5	2	0|0|5|4|3|0|0|0|2|0|2|2	0	0	-9.28	1.12	0.31	3	3.07	5.78	3|4	7	3.5	680	0.463
NSP5_Nt	O95759	TBC1D8	15|6	21	10.5	2	16|13|7|12|14|0|0|0|17|13|11|14	0	0	-50.78	0.67	0.53	0.75	0.46	0.15	14|5	19	9.5	1140	0.33
NSP5_Nt	Q7Z3T8	ZFYVE16	58|64	122	61	2	86|99|45|49|45|0|0|0|76|66|77|84	0	0	-238.7	0.68	0.62	8.75	3.96	0.78	43|39	82	41	1539	0.739
NSP5_Nt	Q01518	CAP1	6|10	16	8	2	8|9|3|4|3|0|0|0|9|7|7|5	0	0	-23.07	0.92	0.44	3.42	5.01	1.44	5|8	13	6.5	475	0.61
NSP5_Nt	Q9BQG0	MYBBP1A	3|2	5	2.5	2	0|0|3|4|4|0|0|0|2|2|2|2	0	0	-11.04	0.68	0.34	0.92	0.48	0.51	3|2	5	2.5	1332	0.855
NSP5_Nt	O00267	SUPT5H	2|0	2	1	2	0|0|0|0|2|0|0|0|5|4|0|0	0	0	-15.9	0.27	0.37	0.08	0.05	0.12	2|0	2	1	1087	0.549
NSP5_Nt	E9PAV3	NACA	5|5	10	5	2	6|3|7|3|5|0|0|0|7|5|2|2	0	0	-17.3	0.75	0.43	1.67	5.41	0.78	4|3	7	3.5	215	0.711
NSP5_Nt	Q9NVI1	FANCI	11|10	21	10.5	2	3|0|12|19|22|0|0|0|15|13|13|9	0	0	-54.22	0.56	0.56	1.67	0.88	0.8	10|9	19	9.5	1328	0.36
NSP5_Nt	Q53F19	NCBP3	4|5	9	4.5	2	0|0|7|6|7|0|0|0|0|0|2|4	0	0	-19.02	0.67	0.44	2.33	2.62	4.85	4|5	9	4.5	620	0.186
NSP5_Nt	Q08495	DMTN	3|4	7	3.5	2	6|8|10|3|11|0|0|0|11|11|9|12	0	0	-40.07	0.31	0.62	0	0	0	2|3	5	2.5	405	0.936
NSP5_Nt	Q9NWZ3	IRAK4	4|0	4	2	2	0|0|6|3|2|0|0|0|0|0|3|2	0	0	-17.33	0.5	0.33	0.67	1.01	2.74	4|0	4	2	460	0.285
NSP5_Nt	Q9H2U1	DHX36	11|8	19	9.5	2	7|4|11|12|12|0|0|0|12|9|3|5	0	0	-32.18	0.79	0.5	3.25	2.25	1.82	9|8	17	8.5	1008	0.59
NSP5_Nt	Q6MZP7	LIN54	3|3	6	3	2	0|0|8|8|2|0|0|0|0|3|0|4	0	0	-20.98	0.45	0.47	0.92	0.86	0.59	3|2	5	2.5	749	0.602
NSP5_Nt	P35611	ADD1	9|6	15	7.5	2	10|13|9|9|8|0|0|0|7|7|10|8	0	0	-32.04	0.68	0.5	0.75	0.71	9.75	8|5	13	6.5	737	0.329
NSP5_Nt	Q9UEY8	ADD3	3|0	3	1.5	2	0|0|5|3|5|0|0|0|4|0|0|2	0	0	-20.3	0.32	0.4	0	0	0	3|0	3	1.5	674	0.605
NSP5_Nt	O15523	DDX3Y	48|53	101	50.5	2	53|60|55|48|45|0|0|0|49|52|56|55	0	0	-132.86	0.89	0.6	11.08	11.69	1.28	25|27	52	26	660	0.394
NSP5_Nt	P46020	PHKA1	9|14	23	11.5	2	15|22|8|10|7|0|0|0|12|9|6|5	0	0	-46.95	0.7	0.54	3.67	2.11	6.15	6|8	14	7	1210	0.725
NSP5_Nt	Q9Y5Q8	GTF3C5	4|0	4	2	2	0|0|7|3|4|0|0|0|0|2|5|5	0	0	-24.7	0.35	0.42	0	0	0	4|0	4	2	526	0.175
NSP5_Nt	Q5MIZ7	PPP4R3B	10|4	14	7	2	0|0|6|6|6|0|0|0|7|8|5|7	0	0	-21.6	0.95	0.38	3.25	2.67	7.35	8|3	11	5.5	849	0.418
NSP5_Nt	Q99497	PARK7	3|3	6	3	2	0|0|3|2|0|0|0|0|3|0|2|2	0	0	-6.02	1.12	0.27	2	7.37	3.47	3|3	6	3	189	0.098
NSP5_Nt	Q9H0H5	RACGAP1	5|3	8	4	2	0|0|7|6|8|0|0|0|0|3|3|0	0	0	-22.28	0.57	0.45	1.75	1.93	5.06	4|3	7	3.5	632	0.433
NSP5_Nt	Q53EZ4	CEP55	10|8	18	9	2	12|13|12|7|8|0|0|0|9|15|8|5	0	0	-37.28	0.67	0.53	1.58	2.37	0.68	8|8	16	8	464	0.364
NSP5_Nt	P41240	CSK	2|0	2	1	2	0|0|0|0|0|0|0|0|0|0|0|0	0.48	0.96	-1.43	10	0.1	1	1.55	26	2|0	2	1	450	0.311
NSP5_Nt	Q68CZ1	RPGRIP1L	3|0	3	1.5	2	6|0|2|9|5|0|0|0|0|4|5|0	0	0	-29.02	0.22	0.47	0	0	0	3|0	3	1.5	1235	0.555
NSP5_Nt	P40818	USP8	2|4	6	3	2	5|5|4|7|5|0|0|0|6|6|5|2	0	0	-21.8	0.47	0.44	0	0	0	2|4	6	3	1118	0.692
NSP5_Nt	Q96D71	REPS1	3|4	7	3.5	2	3|0|4|4|3|0|0|0|4|3|0|0	0	0	-10.69	0.88	0.33	1.75	1.59	6.5	3|3	6	3	769	0.373
NSP5_Nt	Q96C24	SYTL4	40|43	83	41.5	2	61|58|40|28|29|0|0|0|49|48|56|50	0	0	-151.39	0.71	0.61	6.58	6.83	0.45	26|23	49	24.5	671	0.91
NSP5_Nt	Q17RS7	GEN1	14|12	26	13	2	12|8|14|11|13|0|0|0|17|14|7|12	0	0	-36.63	0.87	0.52	4	3.07	1.34	10|10	20	10	908	0.398
NSP5_Nt	Q9Y6I3	EPN1	3|2	5	2.5	2	0|3|6|3|3|0|0|0|3|0|3|3	0	0	-12.4	0.62	0.36	0.5	0.53	1.04	3|2	5	2.5	662	0.559
NSP5_Nt	P28290	ITPRID2	15|16	31	15.5	2	32|35|21|28|26|0|0|0|22|28|23|24	0	0	-95.67	0.49	0.62	0	0	0	14|14	28	14	1259	0.751
NSP5_Nt	P28074	PSMB5	2|5	7	3.5	2	0|0|0|0|0|0|0|0|0|0|0|0	0.98	1	3.11	35	0	3.5	9.27	0.67	2|4	6	3	263	0.303
NSP5_Nt	Q9Y2Z0	SUGT1	2|0	2	1	2	0|0|2|0|2|0|0|0|0|0|0|0	0.03	0.06	-6.02	0.75	0.22	0.67	1.28	0.47	2|0	2	1	365	0.36
NSP5_Nt	P49902	NT5C2	12|5	17	8.5	2	11|11|6|3|6|0|0|0|7|7|6|6	0	0	-28.8	0.88	0.44	3.25	4.03	4.45	7|4	11	5.5	561	0.317
NSP5_Nt	Q92609	TBC1D5	21|18	39	19.5	2	25|23|26|22|24|0|0|0|29|26|23|20	0	0	-71.39	0.72	0.58	1.33	1.17	0.76	19|13	32	16	795	0.571
NSP5_Nt	Q14687	GSE1	9|5	14	7	2	0|0|3|6|5|0|0|0|2|2|0|2	0.01	0.01	-10.18	1.5	0.25	5.33	3.34	20.32	9|5	14	7	1113	0.933
NSP5_Nt	Q8N556	AFAP1	4|0	4	2	2	0|3|0|0|2|0|0|0|0|0|3|0	0.01	0.01	-11.6	0.75	0.25	1.33	1.14	8.67	4|0	4	2	814	0.407
NSP5_Nt	Q9BUN8	DERL1	3|4	7	3.5	2	0|0|0|0|0|0|4|0|0|0|0|0	0.42	0.52	-0.79	2.62	0.16	3.17	9.56	1.04	2|2	4	2	231	0.181
NSP5_Nt	Q9UI26	IPO11	3|0	3	1.5	2	0|0|2|0|0|0|0|0|0|0|0|0	0.33	0.67	-3.6	2.25	0.17	1.33	0.91	4.95	3|0	3	1.5	1015	0.372
NSP5_Nt	Q6UN15	FIP1L1	6|5	11	5.5	2	0|0|6|6|7|0|0|0|4|5|3|0	0	0	-16.1	0.87	0.41	2.92	3.46	2.97	6|5	11	5.5	588	0.498
NSP5_Nt	Q14203	DCTN1	6|3	9	4.5	2	6|0|3|4|3|0|0|0|3|0|2|5	0	0	-14.4	0.9	0.34	2.33	1.3	2.35	6|3	9	4.5	1253	0.637
NSP5_Nt	Q13310	PABPC4	10|8	18	9	2	14|0|9|0|9|0|0|0|0|0|0|4	0	0	-27.13	0.84	0.49	6	6.33	3.95	8|6	14	7	660	0.637
NSP5_Nt	P04844	RPN2	11|8	19	9.5	2	3|3|0|0|0|0|0|0|4|3|3|3	0.55	0.91	-1.39	2.85	0.02	7.92	8.97	0.68	9|7	16	8	615	0.318
NSP5_Nt	Q9UM82	SPATA2	38|33	71	35.5	2	35|52|16|13|18|0|0|0|38|37|52|62	0	0	-152.88	0.64	0.61	8.58	11.49	1.09	24|21	45	22.5	520	0.433
NSP5_Nt	Q6T4R5	NHS	10|10	20	10	2	22|8|6|15|10|0|0|0|10|11|12|8	0	0	-45.01	0.61	0.55	1.5	0.64	0.88	9|8	17	8.5	1630	0.379
[truncated: 1,522 more rows]

## Sheet: OnePerGene vs all
	Max NetCorona Score	NSP5_C145A-Nt	NSP5_Ct	NSP5_Nt
[truncated: 20,206 more rows]
