# Supplementary material for: Predicted coronavirus Nsp5 protease cleavage sites in the human proteome
Source: BMC Genom Data. 2022 Apr 4;23:25. doi: 10.1186/s12863-022-01044-y (PMC8977440; doi:10.1186/s12863-022-01044-y)
Supplement: Supplementary file 1 — Additional file 1. Supplementary Tables S1-S16 [file 12863_2022_1044_MOESM1_ESM.zip › Table S13 Netcorona vs ASA and known cleaved uncleaved.xlsx]

## Sheet: Title and legend
Table S13 Structural analysis of motifs identified in other studies. The findings of other studies of Nsp5 mediated cleavages of mammalian proteins are summarized, and compared to Nsp5 access scores calculated in this study. Complements data displayed in Figure S2.

## Sheet: Table S13
UNIPROT ID	Protein Name	Gene Name	Length	P1 Position	NetCorona score	Motif P5-P4'	PDB hit	Motif P5-P4' ASA	Nsp5 Access Score		Moustaqil Uncleaved Motif ASA	Moustaqil Cleaved Motif ASA	Koudelka Cleaved Motifs ASA	Pablos Cleaved Motifs ASA	Yucel Cleaved Motifs	SARS-CoV-2 pp1ab Nsp5 Motifs ASA
A0A0B4J1U3	Immunoglobulin lambda variable 1-36	IGLV1-36	117	99	0.781	ISGLQSEDE	6MID	470.568	367.514
A4D126	D-ribitol-5-phosphate cytidylyltransferase (EC 2.7.7.40) (2-C-methyl-D-erythritol 4-phosphate cytidylyltransferase-like protein) (Isoprenoid synthase domain-containing protein) (hISPD)	CRPPA ISPD	451	82	0.764	SYTLQALER	4CVH	227.558	173.854
A7KAX9	Rho GTPase-activating protein 32 (Brain-specific Rho GTPase-activating protein) (GAB-associated Cdc42/Rac GTPase-activating protein) (GC-GAP) (GTPase regulator interacting with TrkA) (Rho-type GTPase-activating protein 32) (Rho/Cdc42/Rac GTPase-activating protein RICS) (RhoGAP involved in the beta-catenin-N-cadherin and NMDA receptor signaling) (p200RhoGAP) (p250GAP)	ARHGAP32 GRIT KIAA0712 RICS	2087	390	0.513	PQVLQSCTA	3IUG	197.93	101.538
A8MW95	Beclin-2 (Beclin-1 autophagy-related pseudogene 1) (Beclin-1-like protein 1)	BECN2 BECN1L1 BECN1P1	431	195	0.581	AADLQAAQA	5K7B	660.886	383.975
D3W0D1	Killer cell lectin-like receptor subfamily F member 2 (Lectin-like receptor F2) (Activating coreceptor NKp65)	KLRF2	207	110	0.766	CTQLQAHLL	4IOP	491.371	376.39
J3KPF3	4F2 cell-surface antigen heavy chain (Solute carrier family 3 (Activators of dibasic and neutral amino acid transport), member 2, isoform CRA_a)	SLC3A2 hCG_2016598	631	580	0.732	SAGLQASDL	6IRS	559.178	409.318
J3KPF3	4F2 cell-surface antigen heavy chain (Solute carrier family 3 (Activators of dibasic and neutral amino acid transport), member 2, isoform CRA_a)	SLC3A2 hCG_2016598	631	296	0.636	DSLLQSAKK	6IRS	533.941	339.586
O00159	Unconventional myosin-Ic (Myosin I beta) (MMI-beta) (MMIb)	MYO1C	1063	616	0.842	VEILQSKEP	4BYF	518.572	436.637
O00159	Unconventional myosin-Ic (Myosin I beta) (MMI-beta) (MMIb)	MYO1C	1063	735	0.58	EVRRQSLAT	4BYF	683.558	396.463
O00159	Unconventional myosin-Ic (Myosin I beta) (MMI-beta) (MMIb)	MYO1C	1063	176	0.507	DRLLQSNPV	4BYF	273.812	138.823
O00170	AH receptor-interacting protein (AIP) (Aryl-hydrocarbon receptor-interacting protein) (HBV X-associated protein 2) (XAP-2) (Immunophilin homolog ARA9)	AIP XAP2	330	307	0.626	SRELQALEA	4AIF	589.664	369.13
O00187	Mannan-binding lectin serine protease 2 (EC 3.4.21.104) (MBL-associated serine protease 2) (Mannose-binding protein-associated serine protease 2) (MASP-2) [Cleaved into: Mannan-binding lectin serine protease 2 A chain; Mannan-binding lectin serine protease 2 B chain]	MASP2	686	315	0.602	VSPVQAKYI	1ZJK	483.414	291.015
O00194	Ras-related protein Rab-27B (EC 3.6.5.2) (C25KG)	RAB27B	218	118	0.894	MSQLQANAY	2F7S	821.56	734.474
O00231	26S proteasome non-ATPase regulatory subunit 11 (26S proteasome regulatory subunit RPN6) (26S proteasome regulatory subunit S9) (26S proteasome regulatory subunit p44.5)	PSMD11	422	207	0.745	PPKLQATLD	5GJQ	381.411	284.151
O00267	Transcription elongation factor SPT5 (hSPT5) (DRB sensitivity-inducing factor 160 kDa subunit) (DSIF p160) (DRB sensitivity-inducing factor large subunit) (DSIF large subunit) (Tat-cotransactivator 1 protein) (Tat-CT1 protein)	SUPT5H SPT5 SPT5H	1087	573	0.549	TVRHQAVTR	5OHO	790.419	433.94
O00291	Huntingtin-interacting protein 1 (HIP-1) (Huntingtin-interacting protein I) (HIP-I)	HIP1	1037	404	0.677	RVVLQLKGH	2QA7	941.741	637.558
O00291	Huntingtin-interacting protein 1 (HIP-1) (Huntingtin-interacting protein I) (HIP-I)	HIP1	1037	561	0.552	ETSAQSEAN	2NO2	728.042	401.879
O00338	Sulfotransferase 1C2 (ST1C2) (EC 2.8.2.-) (Sulfotransferase 1C1) (SULT1C#1) (humSULTC2)	SULT1C2 SULT1C1	296	33	0.818	WSQIQSFEA	3BFX	469.327	383.91
O00391	Sulfhydryl oxidase 1 (hQSOX) (EC 1.8.3.2) (Quiescin Q6)	QSOX1 QSCN6 UNQ2520/PRO6013	747	46	0.529	LTLLQADTV	3Q6O	447.939	236.96
O00411	DNA-directed RNA polymerase, mitochondrial (MtRPOL) (EC 2.7.7.6)	POLRMT	1230	1209	0.528	KETLQAVPK	3SPA	646.905	341.566
O00425	Insulin-like growth factor 2 mRNA-binding protein 3 (IGF2 mRNA-binding protein 3) (IMP-3) (IGF-II mRNA-binding protein 3) (KH domain-containing protein overexpressed in cancer) (hKOC) (VICKZ family member 3)	IGF2BP3 IMP3 KOC1 VICKZ3	579	131	0.507	SSKDQARQA	6FQ1	544.742	276.184
O00429	Dynamin-1-like protein (EC 3.6.5.5) (Dnm1p/Vps1p-like protein) (DVLP) (Dynamin family member proline-rich carboxyl-terminal domain less) (Dymple) (Dynamin-like protein) (Dynamin-like protein 4) (Dynamin-like protein IV) (HdynIV) (Dynamin-related protein 1)	DNM1L DLP1 DRP1	736	683	0.594	KDTLQSELV	4BEJ	399.724	237.436
O00443	Phosphatidylinositol 4-phosphate 3-kinase C2 domain-containing subunit alpha (PI3K-C2-alpha) (PtdIns-3-kinase C2 subunit alpha) (EC 2.7.1.154) (Phosphoinositide 3-kinase-C2-alpha)	PIK3C2A	1686	1512	0.84	NSYLQSLMN	2AR5	340.91	286.365
O00459	Phosphatidylinositol 3-kinase regulatory subunit beta (PI3-kinase regulatory subunit beta) (PI3K regulatory subunit beta) (PtdIns-3-kinase regulatory subunit beta) (Phosphatidylinositol 3-kinase 85 kDa regulatory subunit beta) (PI3-kinase subunit p85-beta) (PtdIns-3-kinase regulatory subunit p85-beta)	PIK3R2	728	39	0.758	RAALQALGV	3O5Z		419.613				553.58
O00482	Nuclear receptor subfamily 5 group A member 2 (Alpha-1-fetoprotein transcription factor) (B1-binding factor) (hB1F) (CYP7A promoter-binding factor) (Hepatocytic transcription factor) (Liver receptor homolog 1) (LRH-1)	NR5A2 B1F CPF FTF	541	319	0.68	EPQVQAKIM	1YOK	610.863	415.387
O00487	26S proteasome non-ATPase regulatory subunit 14 (EC 3.4.19.-) (26S proteasome regulatory subunit RPN11) (26S proteasome-associated PAD1 homolog 1)	PSMD14 POH1	310	92	0.649	DPVFQAKML	5GJQ	624.033	404.997
O00499	Myc box-dependent-interacting protein 1 (Amphiphysin II) (Amphiphysin-like protein) (Box-dependent myc-interacting protein 1) (Bridging integrator 1)	BIN1 AMPHL	593	62	0.617	GTRLQKDLR	2FIC	615.131	379.536
O00625	Pirin (EC 1.13.11.24) (Probable quercetin 2,3-dioxygenase PIR) (Probable quercetinase)	PIR	290	16	0.506	LSREQSEGV	1J1L	624.003	315.745
O00629	Importin subunit alpha-3 (Importin alpha Q1) (Qip1) (Karyopherin subunit alpha-4)	KPNA4 QIP1	521	155	0.53	QAVVQSNAV	4UAE	364.797	193.343
O00629	Importin subunit alpha-3 (Importin alpha Q1) (Qip1) (Karyopherin subunit alpha-4)	KPNA4 QIP1	521	466	0.53	IEQLQNHEN	4UAE	680.501	360.666
O14656	Torsin-1A (Dystonia 1 protein) (Torsin ATPase-1A) (EC 3.6.4.-) (Torsin family 1 member A)	TOR1A DQ2 DYT1 TA TORA	332	286	0.726	RVEMQSRGY	5J1S	596.016	432.707
O14686	Histone-lysine N-methyltransferase 2D (Lysine N-methyltransferase 2D) (EC 2.1.1.354) (ALL1-related protein) (Myeloid/lymphoid or mixed-lineage leukemia protein 2)	KMT2D ALR MLL2 MLL4	5537	5407	0.677	RSRIQGLGL	4Z4P	650.54	440.415
O14717	tRNA (cytosine(38)-C(5))-methyltransferase (EC 2.1.1.204) (DNA (cytosine-5)-methyltransferase-like protein 2) (Dnmt2) (DNA methyltransferase homolog HsaIIP) (DNA MTase homolog HsaIIP) (M.HsaIIP) (PuMet)	TRDMT1 DNMT2	391	170	0.814	IAKLQSEPL	1G55	382.915	311.693
O14717	tRNA (cytosine(38)-C(5))-methyltransferase (EC 2.1.1.204) (DNA (cytosine-5)-methyltransferase-like protein 2) (Dnmt2) (DNA methyltransferase homolog HsaIIP) (DNA MTase homolog HsaIIP) (M.HsaIIP) (PuMet)	TRDMT1 DNMT2	391	309	0.501	GSVLQTAED	1G55	378.43	189.594
O14777	Kinetochore protein NDC80 homolog (Highly expressed in cancer protein) (Kinetochore protein Hec1) (HsHec1) (Kinetochore-associated protein 2) (Retinoblastoma-associated protein HEC)	NDC80 HEC HEC1 KNTC2	642	251	0.875	NAELQSKLK	2VE7	608.298	532.261
O14782	Kinesin-like protein KIF3C	KIF3C	793	87	0.511	DSVLQGFNG	3B6V	243.071	124.209
O14786	Neuropilin-1 (Vascular endothelial cell growth factor 165 receptor) (CD antigen CD304)	NRP1 NRP VEGF165R	923	266	0.806	YSVLQSSVS	2QQM	632.415	509.726
O14793	Growth/differentiation factor 8 (GDF-8) (Myostatin)	MSTN GDF8	375	213	0.626	KTVLQNWLK	5NXS	401.383	251.266
O14815	Calpain-9 (EC 3.4.22.-) (Digestive tract-specific calpain) (New calpain 4) (nCL-4) (Protein CG36)	CAPN9 NCL4	690	27	0.621	HSSGQSFEQ	2P0R	534.811	332.117
O15066	Kinesin-like protein KIF3B (HH0048) (Microtubule plus end-directed kinesin motor 3B) [Cleaved into: Kinesin-like protein KIF3B, N-terminally processed]	KIF3B KIAA0359	747	86	0.511	DSVLQGFNG	3B6U	227.169	116.083
O15118	NPC intracellular cholesterol transporter 1 (Niemann-Pick C1 protein)	NPC1	1278	811	0.845	GTSVQASES	3JD8	505.592	427.225
O15131	Importin subunit alpha-6 (Karyopherin subunit alpha-5)	KPNA5	536	483	0.664	IEFLQSHEN	4U2X	588.533	390.786
O15198	Mothers against decapentaplegic homolog 9 (MAD homolog 9) (Mothers against DPP homolog 9) (Madh6) (SMAD family member 9) (SMAD 9) (Smad9)	SMAD9 MADH6 MADH9 SMAD8	467	102	0.556	WPDLQSHHE	6FZT	598.013	332.495
O15294	UDP-N-acetylglucosamine--peptide N-acetylglucosaminyltransferase 110 kDa subunit (EC 2.4.1.255) (O-GlcNAc transferase subunit p110) (O-linked N-acetylglucosamine transferase 110 kDa subunit) (OGT)	OGT	1046	859	0.559	PSTLQMWAN	3PE3	214.621	119.973
O15296	Arachidonate 15-lipoxygenase B (15-LOX-B) (EC 1.13.11.33) (15-lipoxygenase 2) (15-LOX-2) (Arachidonate 15-lipoxygenase type II) (Linoleate 13-lipoxygenase 15-LOb) (EC 1.13.11.-)	ALOX15B	676	279	0.852	GTSLQAELE	4NRE	428.876	365.403
O15296	Arachidonate 15-lipoxygenase B (15-LOX-B) (EC 1.13.11.33) (15-lipoxygenase 2) (15-LOX-2) (Arachidonate 15-lipoxygenase type II) (Linoleate 13-lipoxygenase 15-LOb) (EC 1.13.11.-)	ALOX15B	676	641	0.588	IATFQSRLA	4NRE	379.934	223.401
O15379	Histone deacetylase 3 (HD3) (EC 3.5.1.98) (RPD3-2) (SMAP45)	HDAC3	428	113	0.617	GASLQGATQ	4A69	106.537	65.7335
O15488	Glycogenin-2 (GN-2) (GN2) (EC 2.4.1.186)	GYG2	501	276	0.509	SSQHQAAFL	4UEG	443.727	225.857
O15527	N-glycosylase/DNA lyase [Includes: 8-oxoguanine DNA glycosylase (EC 3.2.2.-); DNA-(apurinic or apyrimidinic site) lyase (AP lyase) (EC 4.2.99.18)]	OGG1 MMH MUTM OGH1	345	185	0.554	FPSLQALAG	1EBM	282.441	156.472
O15550	Lysine-specific demethylase 6A (EC 1.14.11.-) (Histone demethylase UTX) (Ubiquitously-transcribed TPR protein on the X chromosome) (Ubiquitously-transcribed X chromosome tetratricopeptide repeat protein)	KDM6A UTX	1401	1262	0.742	WNKLQSVKS	3AVR	449.621	333.619
O43143	Pre-mRNA-splicing factor ATP-dependent RNA helicase DHX15 (EC 3.6.4.13) (ATP-dependent RNA helicase #46) (DEAH box protein 15)	DHX15 DBP1 DDX15	795	788	0.953	IAKLQSKEY	5XDR	1054.14	1004.6
O43157	Plexin-B1 (Semaphorin receptor SEP)	PLXNB1 KIAA0407 PLXN5 SEP	2135	1779	0.632	DTISQAKEK	2R2O	374.053	236.401
O43175	D-3-phosphoglycerate dehydrogenase (3-PGDH) (EC 1.1.1.95) (2-oxoglutarate reductase) (EC 1.1.1.399) (Malate dehydrogenase) (EC 1.1.1.37)	PHGDH PGDH3	533	165	0.872	ATRMQSFGM	2G76	402.547	351.021
O43181	NADH dehydrogenase [ubiquinone] iron-sulfur protein 4, mitochondrial (Complex I-18 kDa) (CI-18 kDa) (Complex I-AQDQ) (CI-AQDQ) (NADH-ubiquinone oxidoreductase 18 kDa subunit)	NDUFS4	175	88	0.688	RNNMQSGVN	5XTB	912.652	627.905
O43255	E3 ubiquitin-protein ligase SIAH2 (EC 2.3.2.27) (RING-type E3 ubiquitin transferase SIAH2) (Seven in absentia homolog 2) (Siah-2) (hSiah2)	SIAH2	324	199	0.683	ITTLQGEDI	5H9M	548.201	374.421
O43314	Inositol hexakisphosphate and diphosphoinositol-pentakisphosphate kinase 2 (EC 2.7.4.21) (EC 2.7.4.24) (Diphosphoinositol pentakisphosphate kinase 2) (Histidine acid phosphatase domain-containing protein 1) (InsP6 and PP-IP5 kinase 2) (VIP1 homolog 2) (hsVIP2)	PPIP5K2 HISPPD1 KIAA0433 VIP2	1243	142	0.769	YSILQAEGI	3T54		328.553				427.248
O43488	Aflatoxin B1 aldehyde reductase member 2 (EC 1.1.1.n11) (AFB1 aldehyde reductase 1) (AFB1-AR 1) (Aldoketoreductase 7) (Succinic semialdehyde reductase) (SSA reductase)	AKR7A2 AFAR AFAR1 AKR7	359	306	0.538	HSQLQGAHG	2BP1	441.024	237.271
O43566	Regulator of G-protein signaling 14 (RGS14)	RGS14	566	509	0.505	LNRVQSSGA	2OM2	865.474	437.064
O43613	Orexin receptor type 1 (Ox-1-R) (Ox1-R) (Ox1R) (Hypocretin receptor type 1)	HCRTR1	425	126	0.646	IPYLQAVSV	4ZJ8	151.492	97.8638
O43639	Cytoplasmic protein NCK2 (Growth factor receptor-bound protein 4) (NCK adaptor protein 2) (Nck-2) (SH2/SH3 adaptor protein NCK-beta)	NCK2 GRB4	380	294	0.517	VTRHQAECA	2CIA	567.428	293.36
O43660	Pleiotropic regulator 1	PLRG1	514	339	0.523	TVRCQAAEP	6ID1	325.016	169.983
O43781	Dual specificity tyrosine-phosphorylation-regulated kinase 3 (EC 2.7.12.1) (Regulatory erythroid kinase) (REDK)	DYRK3	588	321	0.782	QSILQSLDA	5Y86	167.903	131.3
O43913	Origin recognition complex subunit 5	ORC5 ORC5L	435	19	0.73	VSILQSLFG	5UJ7	437.868	319.644
O60218	Aldo-keto reductase family 1 member B10 (EC 1.1.1.300) (EC 1.1.1.54) (ARL-1) (Aldose reductase-like) (Aldose reductase-related protein) (ARP) (hARP) (Small intestine reductase) (SI reductase)	AKR1B10 AKR1B11	316	303	0.55	CNVLQSSHL	1ZUA	472.79	260.034
O60239	SH3 domain-binding protein 5 (SH3BP-5) (SH3 domain-binding protein that preferentially associates with BTK)	SH3BP5 SAB	455	233	0.583	VDDLQAKLT	6DJL	529.447	308.667
O60264	SWI/SNF-related matrix-associated actin-dependent regulator of chromatin subfamily A member 5 (SWI/SNF-related matrix-associated actin-dependent regulator of chromatin A5) (EC 3.6.4.-) (Sucrose nonfermenting protein 2 homolog) (hSNF2H)	SMARCA5 SNF2H WCRF135	1052	341	0.768	GTPLQNNLH	6NE3		240.265		312.846
O60308	Centrosomal protein of 104 kDa (Cep104)	CEP104 KIAA0562	925	498	0.543	TSVFQASLK	5LPH	356.422	193.537
O60341	Lysine-specific histone demethylase 1A (EC 1.-.-.-) (BRAF35-HDAC complex protein BHC110) (Flavin-containing amine oxidase domain-containing protein 2)	KDM1A AOF2 KDM1 KIAA0601 LSD1	852	298	0.622	ARQLQSFGM	2DW4	161.152	100.236
O60341	Lysine-specific histone demethylase 1A (EC 1.-.-.-) (BRAF35-HDAC complex protein BHC110) (Flavin-containing amine oxidase domain-containing protein 2)	KDM1A AOF2 KDM1 KIAA0601 LSD1	852	236	0.525	EATLQQLEA	2DW4	574.799	301.77
O60486	Plexin-C1 (Virus-encoded semaphorin protein receptor) (CD antigen CD232)	PLXNC1 VESPR	1568	1232	0.633	DTIGQAKEK	3KUZ	336.726	213.147
O60507	Protein-tyrosine sulfotransferase 1 (EC 2.8.2.20) (Tyrosylprotein sulfotransferase 1) (TPST-1)	TPST1	370	139	0.553	DSAMQAFLL	5WRI	331.08	183.087
O60566	Mitotic checkpoint serine/threonine-protein kinase BUB1 beta (EC 2.7.11.1) (MAD3/BUB1-related protein kinase) (hBUBR1) (Mitotic checkpoint kinase MAD3L) (Protein SSK1)	BUB1B BUBR1 MAD3L SSK1	1050	42	0.738	MSTLQGALA	5KHU		392.826					532.285
O60603	Toll-like receptor 2 (EC 3.2.2.6) (Toll/interleukin-1 receptor-like protein 4) (CD antigen CD282)	TLR2 TIL4	784	187	0.828	ASDLQSYEP	2Z7X	412.44	341.501
O60658	High affinity cAMP-specific and IBMX-insensitive 3',5'-cyclic phosphodiesterase 8A (EC 3.1.4.53)	PDE8A	829	543	0.535	RSWLQIIEA	3ECM	323.887	173.279
O60671	Cell cycle checkpoint protein RAD1 (hRAD1) (EC 3.1.11.2) (DNA repair exonuclease rad1 homolog) (Rad1-like DNA damage checkpoint protein)	RAD1 REC1	282	159	0.616	KIILQSEGL	3A1J	323.804	199.464
O60684	Importin subunit alpha-7 (Karyopherin subunit alpha-6)	KPNA6 IPOA7	536	483	0.664	IEFLQSHEN	4UAD	637.781	423.487
O60759	Cytohesin-interacting protein (Cytohesin binder and regulator) (CYBR) (Cytohesin-associated scaffolding protein) (CASP) (Cytohesin-binding protein HE) (Cbp HE) (Pleckstrin homology Sec7 and coiled-coil domains-binding protein)	CYTIP PSCDBP	359	126	0.62	CAGLQAGDV	2Z17	400.685	248.425
O60925	Prefoldin subunit 1	PFDN1 PFD1	122	71	0.881	MFILQSKEA	6NR8	758.481	668.221
O60925	Prefoldin subunit 1	PFDN1 PFD1	122	17	0.579	FTELQAKVI	6NR8		436.66				754.162
O60942	mRNA-capping enzyme (HCAP1) (HCE) [Includes: Polynucleotide 5'-triphosphatase (EC 3.1.3.33) (mRNA 5'-triphosphatase) (TPase); mRNA guanylyltransferase (EC 2.7.7.50) (GTP--RNA guanylyltransferase) (GTase)]	RNGTT CAP1A	597	382	0.561	NVRLQCIER	3S24	432.943	242.881
O75044	SLIT-ROBO Rho GTPase-activating protein 2 (srGAP2) (Formin-binding protein 2) (Rho GTPase-activating protein 34)	SRGAP2 ARHGAP34 FNBP2 KIAA0456 SRGAP2A	1071	468	0.874	ITKLQAKHD	5I6J		434.156				496.746
O75044	SLIT-ROBO Rho GTPase-activating protein 2 (srGAP2) (Formin-binding protein 2) (Rho GTPase-activating protein 34)	SRGAP2 ARHGAP34 FNBP2 KIAA0456 SRGAP2A	1071	374	0.571	CQQLQSRLS	5I6J	568.104	324.387
O75140	GATOR complex protein DEPDC5 (DEP domain-containing protein 5)	DEPDC5 KIAA0645	1603	140	0.526	GIRAQAGEL	6CES	310.174	163.152
O75306	NADH dehydrogenase [ubiquinone] iron-sulfur protein 2, mitochondrial (EC 1.6.99.3) (EC 7.1.1.2) (Complex I-49kD) (CI-49kD) (NADH-ubiquinone oxidoreductase 49 kDa subunit)	NDUFS2	463	131	0.594	KTYLQALPY	5XTB	355.434	211.127
O75317	Ubiquitin carboxyl-terminal hydrolase 12 (EC 3.4.19.12) (Deubiquitinating enzyme 12) (Ubiquitin thioesterase 12) (Ubiquitin-hydrolyzing enzyme 1) (Ubiquitin-specific-processing protease 12)	USP12 UBH1 USP12L1	370	55	0.587	NSVLQALYF	5K16	28.5498	16.7587
O75326	Semaphorin-7A (CDw108) (JMH blood group antigen) (John-Milton-Hargen human blood group Ag) (Semaphorin-K1) (Sema K1) (Semaphorin-L) (Sema L) (CD antigen CD108)	SEMA7A CD108 SEMAL	666	530	0.837	RSVLQSINP	3NVQ	670.319	561.057
O75368	SH3 domain-binding glutamic acid-rich-like protein	SH3BGRL	114	109	0.562	EAEVQAKQQ	1U6T	648.658	364.546
O75473	Leucine-rich repeat-containing G-protein coupled receptor 5 (G-protein coupled receptor 49) (G-protein coupled receptor 67) (G-protein coupled receptor HG38)	LGR5 GPR49 GPR67	907	189	0.583	LSALQAMTL	4BSR	216.357	126.136
O75581	Low-density lipoprotein receptor-related protein 6 (LRP-6)	LRP6	1613	1182	0.705	RTKVQARIA	3S2K	679.209	478.842
O75581	Low-density lipoprotein receptor-related protein 6 (LRP-6)	LRP6	1613	887	0.693	HSSRQSGWN	3S2K	505.444	350.272
O75628	GTP-binding protein REM 1 (GTPase-regulating endothelial cell sprouting) (Rad and Gem-like GTP-binding protein 1)	REM1 GES REM	298	152	0.653	ESCLQGGSA	2NZJ	365.984	238.988
O75674	TOM1-like protein 1 (Src-activating and signaling molecule protein) (Target of Myb-like protein 1)	TOM1L1 SRCASM	476	88	0.555	GPSFQSLIV	3RRU	248.247	137.777
O75818	Ribonuclease P protein subunit p40 (RNaseP protein p40) (EC 3.1.26.5) (RNase P subunit 1)	RPP40 RNASEP1	363	223	0.917	CPVLQSSEL	6AHR		346.6					377.971
O75818	Ribonuclease P protein subunit p40 (RNaseP protein p40) (EC 3.1.26.5) (RNase P subunit 1)	RPP40 RNASEP1	363	130	0.554	ETGLQGHPS	6AHR	507.96	281.41
O75821	Eukaryotic translation initiation factor 3 subunit G (eIF3g) (Eukaryotic translation initiation factor 3 RNA-binding subunit) (eIF-3 RNA-binding subunit) (Eukaryotic translation initiation factor 3 subunit 4) (eIF-3-delta) (eIF3 p42) (eIF3 p44)	EIF3G EIF3S4	320	278	0.644	KTTGQSKGF	5K0Y	746.762	480.915
O75828	Carbonyl reductase [NADPH] 3 (EC 1.1.1.184) (NADPH-dependent carbonyl reductase 3) (Short chain dehydrogenase/reductase family 21C member 2)	CBR3	277	51	0.524	VQQLQAEGL	2HRB	583.035	305.51
O75970	Multiple PDZ domain protein (Multi-PDZ domain protein 1)	MPDZ MUPP1	2070	437	0.855	GTNLQGFTN	2IWN		469.944				549.642
O76096	Cystatin-F (Cystatin-7) (Cystatin-like metastasis-associated protein) (CMAP) (Leukocystatin)	CST7	145	135	0.537	VPWLQHFEV	2CH9	766.122	411.408
O94759	Transient receptor potential cation channel subfamily M member 2 (Estrogen-responsive element-associated gene 1 protein) (Long transient receptor potential channel 2) (LTrpC-2) (LTrpC2) (Transient receptor potential channel 7) (TrpC7) (Transient receptor potential melastatin 2)	TRPM2 EREG1 KNP3 LTRPC2 TRPC7	1503	435	0.598	VAILQALLK	6MIX	178.628	106.819
O94761	ATP-dependent DNA helicase Q4 (EC 3.6.4.12) (DNA helicase, RecQ-like type 4) (RecQ4) (RTS) (RecQ protein-like 4)	RECQL4 RECQ4	1208	957	0.679	PAQLQALAH	5LST	598.11	406.117
O94761	ATP-dependent DNA helicase Q4 (EC 3.6.4.12) (DNA helicase, RecQ-like type 4) (RecQ4) (RTS) (RecQ protein-like 4)	RECQL4 RECQ4	1208	800	0.57	ESYVQAVGR	5LST	154.393	88.0038
O94788	Retinal dehydrogenase 2 (RALDH 2) (RalDH2) (EC 1.2.1.36) (Aldehyde dehydrogenase family 1 member A2) (Retinaldehyde-specific dehydrogenase type 2) (RALDH(II))	ALDH1A2 RALDH2	518	465	0.746	SSAMQAGTV	4X2Q	524.659	391.395
O94788	Retinal dehydrogenase 2 (RALDH 2) (RalDH2) (EC 1.2.1.36) (Aldehyde dehydrogenase family 1 member A2) (Retinaldehyde-specific dehydrogenase type 2) (RALDH(II))	ALDH1A2 RALDH2	518	134	0.572	KPFLQAFYV	4X2Q	318.97	182.451
O95071	E3 ubiquitin-protein ligase UBR5 (EC 2.3.2.26) (E3 ubiquitin-protein ligase, HECT domain-containing 1) (HECT-type E3 ubiquitin transferase UBR5) (Hyperplastic discs protein homolog) (hHYD) (Progestin-induced protein)	UBR5 EDD EDD1 HYD KIAA0896	2799	198	0.634	QVVLQGKSR	2QHO	775.001	491.351
O95071	E3 ubiquitin-protein ligase UBR5 (EC 2.3.2.26) (E3 ubiquitin-protein ligase, HECT domain-containing 1) (HECT-type E3 ubiquitin transferase UBR5) (Hyperplastic discs protein homolog) (hHYD) (Progestin-induced protein)	UBR5 EDD EDD1 HYD KIAA0896	2799	2406	0.515	YPRVQAMQP	1I2T	564.915	290.931
O95140	Mitofusin-2 (EC 3.6.5.-) (Transmembrane GTPase MFN2)	MFN2 CPRP1 KIAA0214	757	728	0.583	LDSLQSKAK	6JFK	406.317	236.883
O95147	Dual specificity protein phosphatase 14 (EC 3.1.3.16) (EC 3.1.3.48) (MKP-1-like protein tyrosine phosphatase) (MKP-L) (Mitogen-activated protein kinase phosphatase 6) (MAP kinase phosphatase 6) (MKP-6)	DUSP14 MKP6	198	49	0.526	RHLLQARGI	2WGP	513.592	270.15
O95154	Aflatoxin B1 aldehyde reductase member 3 (EC 1.-.-.-) (AFB1 aldehyde reductase 2) (AFB1-AR 2)	AKR7A3 AFAR2	331	278	0.538	HSQLQGAHG	2CLP	471.714	253.782
O95182	NADH dehydrogenase [ubiquinone] 1 alpha subcomplex subunit 7 (Complex I-B14.5a) (CI-B14.5a) (NADH-ubiquinone oxidoreductase subunit B14.5a)	NDUFA7	113	21	0.572	GHDLQGKLQ	5XTB	921.273	526.968
O95251	Histone acetyltransferase KAT7 (EC 2.3.1.48) (Histone acetyltransferase binding to ORC1) (Lysine acetyltransferase 7) (MOZ, YBF2/SAS3, SAS2 and TIP60 protein 2) (MYST-2)	KAT7 HBO1 HBOa MYST2	611	560	0.82	VSTLQALQM	5GK9	389.644	319.508
O95257	Growth arrest and DNA damage-inducible protein GADD45 gamma (Cytokine-responsive protein CR6) (DNA damage-inducible transcript 2 protein) (DDIT-2)	GADD45G CR6 DDIT2	159	20	0.518	TARMQGAGK	2WAL	476.326	246.737
O95299	NADH dehydrogenase [ubiquinone] 1 alpha subcomplex subunit 10, mitochondrial (Complex I-42kD) (CI-42kD) (NADH-ubiquinone oxidoreductase 42 kDa subunit)	NDUFA10	355	132	0.757	SYRLQSWLY	5XTD	187.662	142.06
O95477	Phospholipid-transporting ATPase ABCA1 (EC 7.6.2.1) (ATP-binding cassette sub-family A member 1) (ATP-binding cassette transporter 1) (ABC-1) (ATP-binding cassette 1) (Cholesterol efflux regulatory protein)	ABCA1 ABC1 CERP	2261	1619	0.796	RANLQKGEN	5XJY	673.157	535.833
O95486	Protein transport protein Sec24A (SEC24-related protein A)	SEC24A	1093	621	0.728	GPALQAAFK	2NUP	188.33	137.104
O95487	Protein transport protein Sec24B (SEC24-related protein B)	SEC24B	1268	795	0.728	GPALQAAFK	3EH1	283.489	206.38
O95684	FGFR1 oncogene partner	FGFR1OP FOP	399	102	0.797	TSTLQGLEG	2D68		474.598				595.481
O95714	E3 ubiquitin-protein ligase HERC2 (EC 2.3.2.26) (HECT domain and RCC1-like domain-containing protein 2) (HECT-type E3 ubiquitin transferase HERC2)	HERC2	4834	4299	0.566	VAALQGKKV	3KCI	564.346	319.42
O95822	Malonyl-CoA decarboxylase, mitochondrial (MCD) (EC 4.1.1.9)	MLYCD	493	124	0.568	AVLLQAEDR	2YGW	541.371	307.499
O95831	Apoptosis-inducing factor 1, mitochondrial (EC 1.6.99.-) (Programmed cell death protein 8)	AIFM1 AIF PDCD8	613	428	0.713	NAELQARSN	1M6I	453.327	323.222
O95985	DNA topoisomerase 3-beta-1 (EC 5.6.2.1) (DNA topoisomerase III beta-1)	TOP3B TOP3B1	862	244	0.757	YWVLQAKVN	5GVC	229.815	173.97
O96013	Serine/threonine-protein kinase PAK 4 (EC 2.7.11.1) (p21-activated kinase 4) (PAK-4)	PAK4 KIAA1142	591	426	0.529	LAVLQALSV	2BVA	226.472	119.803
P00352	Retinal dehydrogenase 1 (RALDH 1) (RalDH1) (EC 1.2.1.-) (EC 1.2.1.36) (ALDH-E1) (ALHDII) (Aldehyde dehydrogenase family 1 member A1) (Aldehyde dehydrogenase, cytosolic)	ALDH1A1 ALDC ALDH1 PUMB1	501	448	0.878	SSALQAGTV	4WB9	359.296	315.462
P00414	Cytochrome c oxidase subunit 3 (EC 7.1.1.9) (Cytochrome c oxidase polypeptide III)	MT-CO3 COIII COXIII MTCO3	261	177	0.629	FTLLQASEY	5Z62	416.572	262.024
P00450	Ceruloplasmin (EC 1.16.3.1) (Ferroxidase)	CP	1065	349	0.595	KAGLQAFFQ	1KCW	151.813	90.3288
P00451	Coagulation factor VIII (Antihemophilic factor) (AHF) (Procoagulant component) [Cleaved into: Factor VIIIa heavy chain, 200 kDa isoform; Factor VIIIa heavy chain, 92 kDa isoform; Factor VIII B chain; Factor VIIIa light chain]	F8 F8C	2351	1742	0.519	RNRAQSGSV	2R7E	960.011	498.246
P00480	Ornithine carbamoyltransferase, mitochondrial (EC 2.1.3.3) (Ornithine transcarbamylase) (OTCase)	OTC	354	279	0.558	KKRLQAFQG	1C9Y	762.378	425.407
P00488	Coagulation factor XIII A chain (Coagulation factor XIIIa) (EC 2.3.2.13) (Protein-glutamine gamma-glutamyltransferase A chain) (Transglutaminase A chain)	F13A1 F13A	732	127	0.827	VSELQSGKW	1EVU	668.95	553.221
P00734	Prothrombin (EC 3.4.21.5) (Coagulation factor II) [Cleaved into: Activation peptide fragment 1; Activation peptide fragment 2; Thrombin light chain; Thrombin heavy chain]	F2	622	494	0.682	ASLLQAGYK	1A2C		362.738						531.874
P00736	Complement C1r subcomponent (EC 3.4.21.41) (Complement component 1 subcomponent r) [Cleaved into: Complement C1r subcomponent heavy chain; Complement C1r subcomponent light chain]	C1R	705	618	0.574	VANPQACEN	1GPZ	595.544	341.842
P00747	Plasminogen (EC 3.4.21.7) [Cleaved into: Plasmin heavy chain A; Activation peptide; Angiostatin; Plasmin heavy chain A, short form; Plasmin light chain B]	PLG	810	740	0.649	NGRVQSTEL	1BML	469.187	304.503
P01019	Angiotensinogen (Serpin A8) [Cleaved into: Angiotensin-1 (Angiotensin 1-10) (Angiotensin I) (Ang I); Angiotensin-2 (Angiotensin 1-8) (Angiotensin II) (Ang II); Angiotensin-3 (Angiotensin 2-8) (Angiotensin III) (Ang III) (Des-Asp[1]-angiotensin II); Angiotensin-4 (Angiotensin 3-8) (Angiotensin IV) (Ang IV); Angiotensin 1-9; Angiotensin 1-7; Angiotensin 1-5; Angiotensin 1-4]	AGT SERPINA8	485	185	0.504	LSALQAVQG	2WXW	73.3311	36.9589
P01023	Alpha-2-macroglobulin (Alpha-2-M) (C3 and PZP-like alpha-2-macroglobulin domain-containing protein 5)	A2M CPAMD5 FWP007	1474	960	0.641	GSAMQNTQN	4ACQ	383.506	245.827
P01023	Alpha-2-macroglobulin (Alpha-2-M) (C3 and PZP-like alpha-2-macroglobulin domain-containing protein 5)	A2M CPAMD5 FWP007	1474	602	0.55	RAVDQSVLL	4ACQ	153.164	84.2402
P01024	Complement C3 (C3 and PZP-like alpha-2-macroglobulin domain-containing protein 1) [Cleaved into: Complement C3 beta chain; C3-beta-c (C3bc); Complement C3 alpha chain; C3a anaphylatoxin; Acylation stimulating protein (ASP) (C3adesArg); Complement C3b alpha' chain; Complement C3c alpha' chain fragment 1; Complement C3dg fragment; Complement C3g fragment; Complement C3d fragment; Complement C3f fra…	C3 CPAMD1	1663	126	0.724	LVSLQSGYL	2A73	224.978	162.884
P01033	Metalloproteinase inhibitor 1 (Erythroid-potentiating activity) (EPA) (Fibroblast collagenase inhibitor) (Collagenase inhibitor) (Tissue inhibitor of metalloproteinases 1) (TIMP-1)	TIMP1 CLGI TIMP	207	163	0.76	PCKLQSGTH	1UEA	676.087	513.826
P01704	Immunoglobulin lambda variable 2-14 (Ig lambda chain V-II region NIG-84) (Ig lambda chain V-II region TOG) (Ig lambda chain V-II region VIL)	IGLV2-14	120	100	0.696	ISGLQAEDE	5C2B	373.106	259.682
P01709	Immunoglobulin lambda variable 2-8 (Ig lambda chain V-II region BO) (Ig lambda chain V-II region MGC)	IGLV2-8	118	100	0.724	VSGLQAEDE	1A8J	267.647	193.776
P01834	Immunoglobulin kappa constant (Ig kappa chain C region) (Ig kappa chain C region AG) (Ig kappa chain C region CUM) (Ig kappa chain C region EU) (Ig kappa chain C region OU) (Ig kappa chain C region ROY) (Ig kappa chain C region TI)	IGKC	107	48	0.642	DNALQSGNS	1A4J	647.689	415.816
P01857	Immunoglobulin heavy constant gamma 1 (Ig gamma-1 chain C region) (Ig gamma-1 chain C region EU) (Ig gamma-1 chain C region KOL) (Ig gamma-1 chain C region NIE)	IGHG1	330	58	0.822	PAVLQSSGL	1AQK	640.98	526.885
P01859	Immunoglobulin heavy constant gamma 2 (Ig gamma-2 chain C region) (Ig gamma-2 chain C region DOT) (Ig gamma-2 chain C region TIL) (Ig gamma-2 chain C region ZIE)	IGHG2	326	58	0.822	PAVLQSSGL	2QSC	678.565	557.78
P01861	Immunoglobulin heavy constant gamma 4 (Ig gamma-4 chain C region)	IGHG4	327	58	0.822	PAVLQSSGL	3EO1	638.317	524.697
P01889	HLA class I histocompatibility antigen, B alpha chain (Human leukocyte antigen B) (HLA-B)	HLA-B HLAB	362	120	0.509	SHTLQSMYG	1MI5	328.624	167.269
P02042	Hemoglobin subunit delta (Delta-globin) (Hemoglobin delta chain)	HBD	147	128	0.548	TPQMQAAYQ	1SHR	506.981	277.825
P02144	Myoglobin	MB	154	117	0.623	IQVLQSKHP	3RGK	465.945	290.283
P02533	Keratin, type I cytoskeletal 14 (Cytokeratin-14) (CK-14) (Keratin-14) (K14)	KRT14	472	346	0.596	EIELQSQLS	3TNU	778.57	464.027
P02545	Prelamin-A/C [Cleaved into: Lamin-A/C (70 kDa lamin) (Renal carcinoma antigen NY-REN-32)]	LMNA LMN1	664	103	0.507	RARLQLELS	6JLB	894.122	453.32
P02746	Complement C1q subcomponent subunit B	C1QB	253	225	0.661	NVFLQATDK	1PK6	248.197	164.058
P02788	Lactotransferrin (Lactoferrin) (EC 3.4.21.-) (Growth-inhibiting protein 12) (Talalactoferrin) [Cleaved into: Lactoferricin-H (Lfcin-H); Kaliocin-1; Lactoferroxin-A; Lactoferroxin-B; Lactoferroxin-C]	LTF GIG12 LF	710	571	0.692	VTVLQNTDG	1B0L	292.219	202.215
P03951	Coagulation factor XI (FXI) (EC 3.4.21.27) (Plasma thromboplastin antecedent) (PTA) [Cleaved into: Coagulation factor XIa heavy chain; Coagulation factor XIa light chain]	F11	625	281	0.528	GFSLQSCRH	5I25	215.31	113.684
P04075	Fructose-bisphosphate aldolase A (EC 4.1.2.13) (Lung cancer antigen NY-LU-1) (Muscle-type aldolase)	ALDOA ALDA	364	45	0.652	AKRLQSIGT	1ALD		335.488					514.553
P04150	Glucocorticoid receptor (GR) (Nuclear receptor subfamily 3 group C member 1)	NR3C1 GRL	777	615	0.63	RSYRQSSAN	3H52	617.537	389.048
P04150	Glucocorticoid receptor (GR) (Nuclear receptor subfamily 3 group C member 1)	NR3C1 GRL	777	483	0.595	RKCLQAGMN	4HN5	504.235	300.02
P04180	Phosphatidylcholine-sterol acyltransferase (EC 2.3.1.43) (Lecithin-cholesterol acyltransferase) (Phospholipid-cholesterol acyltransferase)	LCAT	440	320	0.622	YMWLQSRDL	4XWG	480.678	298.982
P04264	Keratin, type II cytoskeletal 1 (67 kDa cytokeratin) (Cytokeratin-1) (CK-1) (Hair alpha protein) (Keratin-1) (K1) (Type-II keratin Kb1)	KRT1 KRTA	644	302	0.766	KVDLQAKLD	6E2J	754.023	577.582
P04406	Glyceraldehyde-3-phosphate dehydrogenase (GAPDH) (EC 1.2.1.12) (Peptidyl-cysteine S-nitrosylase GAPDH) (EC 2.6.99.-)	GAPDH GAPD CDABP0047 OK/SW-cl.12	335	113	0.586	GAHLQGGAK	1U8F	364.538	213.619
P04629	High affinity nerve growth factor receptor (EC 2.7.10.1) (Neurotrophic tyrosine kinase receptor type 1) (TRK1-transforming tyrosine kinase protein) (Tropomyosin-related kinase A) (Tyrosine kinase receptor) (Tyrosine kinase receptor A) (Trk-A) (gp140trk) (p140-TrkA)	NTRK1 MTC TRK TRKA	796	782	0.838	HARLQALAQ	4AOJ	520.267	435.984
P04899	Guanine nucleotide-binding protein G(i) subunit alpha-2 (Adenylate cyclase-inhibiting G alpha protein)	GNAI2 GNAI2B	355	305	0.54	ASYIQSKFE	6D9H	333.992	180.356
P05067	Amyloid-beta precursor protein (APP) (ABPP) (APPI) (Alzheimer disease amyloid protein) (Amyloid precursor protein) (Amyloid-beta A4 protein) (Cerebral vascular amyloid peptide) (CVAP) (PreA4) (Protease nexin-II) (PN-II) [Cleaved into: N-APP; Soluble APP-alpha (S-APP-alpha); Soluble APP-beta (S-APP-beta); C99 (Beta-secretase C-terminal fragment) (Beta-CTF); Amyloid-beta protein 42 (Abeta42) (Beta-…	APP A4 AD1	770	481	0.611	ITALQAVPP	3NYJ	622.903	380.594
P05093	Steroid 17-alpha-hydroxylase/17,20 lyase (EC 1.14.14.19) (17-alpha-hydroxyprogesterone aldolase) (EC 1.14.14.32) (CYPXVII) (Cytochrome P450 17A1) (Cytochrome P450-C17) (Cytochrome P450c17) (Steroid 17-alpha-monooxygenase)	CYP17A1 CYP17 S17AH	508	268	0.782	DTLMQAKMN	3RUK	430.501	336.652
P05107	Integrin beta-2 (Cell surface adhesion glycoproteins LFA-1/CR3/p150,95 subunit beta) (Complement receptor C3 subunit beta) (CD antigen CD18)	ITGB2 CD18 MFI7	769	452	0.528	RCRDQSRDR	1YUK	1236.76	653.01
P05231	Interleukin-6 (IL-6) (B-cell stimulatory factor 2) (BSF-2) (CTL differentiation factor) (CDF) (Hybridoma growth factor) (Interferon beta-2) (IFN-beta-2)	IL6 IFNB2	212	180	0.627	LTKLQAQNQ	1ALU	623.952	391.218
P05546	Heparin cofactor 2 (Heparin cofactor II) (HC-II) (Protease inhibitor leuserpin-2) (HLS2) (Serpin D1)	SERPIND1 HCF2	499	327	0.532	VSMMQTKGN	1JMO	284.554	151.383
P05937	Calbindin (Calbindin D28) (D-28K) (Vitamin D-dependent calcium-binding protein, avian-type)	CALB1 CAB27	261	7	0.845	ESHLQSSLI	6FIE	413.446	349.362
P06127	T-cell surface glycoprotein CD5 (Lymphocyte antigen T1/Leu-1) (CD antigen CD5)	CD5 LEU1	495	275	0.566	QPKVQSRLV	2JA4	590.153	334.027
P06132	Uroporphyrinogen decarboxylase (UPD) (URO-D) (EC 4.1.1.37)	UROD	367	302	0.622	TVTLQGNLD	1JPH	193.349	120.263
P06276	Cholinesterase (EC 3.1.1.8) (Acylcholine acylhydrolase) (Butyrylcholine esterase) (Choline esterase II) (Pseudocholinesterase)	BCHE CHE1	602	251	0.768	RAILQSGSF	1P0I	36.2558	27.8445
P06280	Alpha-galactosidase A (EC 3.2.1.22) (Alpha-D-galactosidase A) (Alpha-D-galactoside galactohydrolase) (Melibiase) (Agalsidase)	GLA	429	107	0.568	EGRLQADPQ	1R46	532.359	302.38
P06312	Immunoglobulin kappa variable 4-1 (Ig kappa chain V-IV region B17) (Ig kappa chain V-IV region JI) (Ig kappa chain V-IV region Len) (Ig kappa chain V-IV region STH)	IGKV4-1	121	105	0.803	ISSLQAEDV	1EEQ	379.719	304.914
P06703	Protein S100-A6 (Calcyclin) (Growth factor-inducible protein 2A9) (MLN 4) (Prolactin receptor-associated protein) (PRA) (S100 calcium-binding protein A6)	S100A6 CACY	90	49	0.681	GSKLQDAEI	1K8U	694.62	473.036
P07148	Fatty acid-binding protein, liver (Fatty acid-binding protein 1) (Liver-type fatty acid-binding protein) (L-FABP)	FABP1 FABPL	127	10	0.903	KYQLQSQEN	2F73	474.337	428.326
P07333	Macrophage colony-stimulating factor 1 receptor (CSF-1 receptor) (CSF-1-R) (CSF-1R) (M-CSF-R) (EC 2.7.10.1) (Proto-oncogene c-Fms) (CD antigen CD115)	CSF1R FMS	972	469	0.626	KVTVQSLLT	4LIQ	316.367	198.046
P07333	Macrophage colony-stimulating factor 1 receptor (CSF-1 receptor) (CSF-1-R) (CSF-1R) (M-CSF-R) (EC 2.7.10.1) (Proto-oncogene c-Fms) (CD antigen CD115)	CSF1R FMS	972	890	0.557	YSIMQACWA	2I0V	224.494	125.043
P07333	Macrophage colony-stimulating factor 1 receptor (CSF-1 receptor) (CSF-1-R) (CSF-1R) (M-CSF-R) (EC 2.7.10.1) (Proto-oncogene c-Fms) (CD antigen CD115)	CSF1R FMS	972	284	0.546	ASNVQGKHS	4DKD	612.409	334.375
P07333	Macrophage colony-stimulating factor 1 receptor (CSF-1 receptor) (CSF-1-R) (CSF-1R) (M-CSF-R) (EC 2.7.10.1) (Proto-oncogene c-Fms) (CD antigen CD115)	CSF1R FMS	972	433	0.517	VTWLQCSGH	4LIQ	227.186	117.455
P07359	Platelet glycoprotein Ib alpha chain (GP-Ib alpha) (GPIb-alpha) (GPIbA) (Glycoprotein Ibalpha) (Antigen CD42b-alpha) (CD antigen CD42b) [Cleaved into: Glycocalicin]	GP1BA	652	106	0.715	HNQLQSLPL	1GWB	398.586	284.989
P07384	Calpain-1 catalytic subunit (EC 3.4.22.52) (Calcium-activated neutral proteinase 1) (CANP 1) (Calpain mu-type) (Calpain-1 large subunit) (Cell proliferation-inducing gene 30 protein) (Micromolar-calpain) (muCANP)	CAPN1 CANPL1 PIG30	714	51	0.58	VRCLQSGTL	1ZCM	692.602	401.709
P07814	Bifunctional glutamate/proline--tRNA ligase (Bifunctional aminoacyl-tRNA synthetase) (Cell proliferation-inducing gene 32 protein) (Glutamatyl-prolyl-tRNA synthetase) [Includes: Glutamate--tRNA ligase (EC 6.1.1.17) (Glutamyl-tRNA synthetase) (GluRS); Proline--tRNA ligase (EC 6.1.1.15) (Prolyl-tRNA synthetase)]	EPRS1 EPRS GLNS PARS QARS QPRS PIG32	1512	1402	0.749	ETKLQAILE	4HVC	459.132	343.89
P07858	Cathepsin B (EC 3.4.22.1) (APP secretase) (APPS) (Cathepsin B1) [Cleaved into: Cathepsin B light chain; Cathepsin B heavy chain]	CTSB CPSB	339	42	0.579	NTTWQAGHN	1PBH	385.098	222.972
P07902	Galactose-1-phosphate uridylyltransferase (Gal-1-P uridylyltransferase) (EC 2.7.7.12) (UDP-glucose--hexose-1-phosphate uridylyltransferase)	GALT	379	118	0.509	HPLFQAKSA	5IN3	956.967	487.096
P07949	Proto-oncogene tyrosine-protein kinase receptor Ret (EC 2.7.10.1) (Cadherin family member 12) (Proto-oncogene c-Ret) [Cleaved into: Soluble RET kinase fragment; Extracellular cell-membrane anchored RET cadherin 120 kDa fragment]	RET CDHF12 CDHR16 PTC RET51	1114	341	0.82	ETSVQANGS	6GL7	254.141	208.395
P07992	DNA excision repair protein ERCC-1	ERCC1	297	158	0.71	HGRLQSLGK	2A1I	516.676	366.84
P08069	Insulin-like growth factor 1 receptor (EC 2.7.10.1) (Insulin-like growth factor I receptor) (IGF-I receptor) (CD antigen CD221) [Cleaved into: Insulin-like growth factor 1 receptor alpha chain; Insulin-like growth factor 1 receptor beta chain]	IGF1R	1367	906	0.552	TARIQATSL	5U8Q	139.369	76.9316
P08133	Annexin A6 (67 kDa calelectrin) (Annexin VI) (Annexin-6) (Calphobindin-II) (CPB-II) (Chromobindin-20) (Lipocortin VI) (Protein III) (p68) (p70)	ANXA6 ANX6	673	595	0.534	VAIVQSVKN	1M9I	122.814	65.5828
P08183	ATP-dependent translocase ABCB1 (ATP-binding cassette sub-family B member 1) (Multidrug resistance protein 1) (EC 7.6.2.2) (P-glycoprotein 1) (Phospholipid transporter ABCB1) (EC 7.6.2.1) (CD antigen CD243)	ABCB1 MDR1 PGY1	1280	1054	0.552	IPVLQGLSL	6C0V	309.668	170.937
P08195	4F2 cell-surface antigen heavy chain (4F2hc) (4F2 heavy chain antigen) (Lymphocyte activation antigen 4F2 large subunit) (Solute carrier family 3 member 2) (CD antigen CD98)	SLC3A2 MDU1	630	579	0.732	SAGLQASDL	6IRS	559.178	409.318
P08195	4F2 cell-surface antigen heavy chain (4F2hc) (4F2 heavy chain antigen) (Lymphocyte activation antigen 4F2 large subunit) (Solute carrier family 3 member 2) (CD antigen CD98)	SLC3A2 MDU1	630	295	0.636	DSLLQSAKK	6IRS	533.941	339.586
P08253	72 kDa type IV collagenase (EC 3.4.24.24) (72 kDa gelatinase) (Gelatinase A) (Matrix metalloproteinase-2) (MMP-2) (TBE-1) [Cleaved into: PEX]	MMP2 CLG4A	660	624	0.635	VVDLQGGGH	1CK7	391.828	248.811
P08514	Integrin alpha-IIb (GPalpha IIb) (GPIIb) (Platelet membrane glycoprotein IIb) (CD antigen CD41) [Cleaved into: Integrin alpha-IIb heavy chain; Integrin alpha-IIb light chain, form 1; Integrin alpha-IIb light chain, form 2]	ITGA2B GP2B ITGAB	1039	208	0.538	SVVTQAGEL	1TYE	388.286	208.898
P08670	Vimentin	VIM	466	204	0.662	ENTLQSFRQ	3SWK		633.042				956.257
P09038	Fibroblast growth factor 2 (FGF-2) (Basic fibroblast growth factor) (bFGF) (Heparin-binding growth factor 2) (HBGF-2)	FGF2 FGFB	288	198	0.569	KLQLQAEER	1BAS	585.511	333.156
P09110	3-ketoacyl-CoA thiolase, peroxisomal (EC 2.3.1.16) (Acetyl-CoA acyltransferase) (Beta-ketothiolase) (Peroxisomal 3-oxoacyl-CoA thiolase)	ACAA1 ACAA PTHIO	424	128	0.853	SSGLQAVAS	2IIK	90.7837	77.4385
P09110	3-ketoacyl-CoA thiolase, peroxisomal (EC 2.3.1.16) (Acetyl-CoA acyltransferase) (Beta-ketothiolase) (Peroxisomal 3-oxoacyl-CoA thiolase)	ACAA1 ACAA PTHIO	424	214	0.567	AARAQSKGC	2IIK	489.243	277.401
P09172	Dopamine beta-hydroxylase (EC 1.14.17.1) (Dopamine beta-monooxygenase) [Cleaved into: Soluble dopamine beta-hydroxylase]	DBH	617	189	0.535	GSGLQMGLQ	4ZEL	476.796	255.086
P09172	Dopamine beta-hydroxylase (EC 1.14.17.1) (Dopamine beta-monooxygenase) [Cleaved into: Soluble dopamine beta-hydroxylase]	DBH	617	574	0.535	AVRFQGEWN	4ZEL	613.727	328.344
P09871	Complement C1s subcomponent (EC 3.4.21.42) (C1 esterase) (Complement component 1 subcomponent s) [Cleaved into: Complement C1s subcomponent heavy chain; Complement C1s subcomponent light chain]	C1S	688	342	0.705	YSTCQSNGK	4J1Y	566.154	399.138
P09919	Granulocyte colony-stimulating factor (G-CSF) (Pluripoietin) (Filgrastim) (Lenograstim)	CSF3 C17orf33 GCSF	207	191	0.752	ASHLQSFLE	1CD9	298.06	224.141
P0C025	Nucleoside diphosphate-linked moiety X motif 17 (Nudix motif 17) (EC 3.6.1.-)	NUDT17	328	100	0.747	AVILQSSDK	5LF8	192.362	143.694
P0CG29	Glutathione S-transferase theta-2 (EC 2.5.1.18) (GST class-theta-2)	GSTT2	244	90	0.713	PSDLQARAR	4MPF	744.936	531.139
P0CG30	Glutathione S-transferase theta-2B (EC 2.5.1.18) (GST class-theta-2) (Glutathione S-transferase theta-2)	GSTT2B GSTT2	244	90	0.713	PSDLQARAR	4MPG	743.569	530.165
P0DJD7	Pepsin A-4 (EC 3.4.23.1) (Pepsinogen-4)	PGA4	388	339	0.572	AYILQSEGS	1FLH	512.008	292.868
P0DJD7	Pepsin A-4 (EC 3.4.23.1) (Pepsinogen-4)	PGA4	388	127	0.539	SSTYQSTSE	1FLH	676.872	364.834
P10253	Lysosomal alpha-glucosidase (EC 3.2.1.20) (Acid maltase) (Aglucosidase alfa) [Cleaved into: 76 kDa lysosomal alpha-glucosidase; 70 kDa lysosomal alpha-glucosidase]	GAA	952	757	0.808	TPVLQAGKA	5KZW	410.339	331.554
P10253	Lysosomal alpha-glucosidase (EC 3.2.1.20) (Acid maltase) (Aglucosidase alfa) [Cleaved into: 76 kDa lysosomal alpha-glucosidase; 70 kDa lysosomal alpha-glucosidase]	GAA	952	553	0.545	GGTLQAATI	5KZW	186.936	101.88
P10636	Microtubule-associated protein tau (Neurofibrillary tangle protein) (Paired helical filament-tau) (PHF-tau)	MAPT MAPTL MTBT1 TAU	758	605	0.594	LSNVQSKCG	6CVN	1064.11	632.082
P10721	Mast/stem cell growth factor receptor Kit (SCFR) (EC 2.7.10.1) (Piebald trait protein) (PBT) (Proto-oncogene c-Kit) (Tyrosine-protein kinase Kit) (p145 c-kit) (v-kit Hardy-Zuckerman 4 feline sarcoma viral oncogene homolog) (CD antigen CD117)	KIT SCFR	976	256	0.562	QTKLQEKYN	2E9W	954.323	536.329
P10827	Thyroid hormone receptor alpha (Nuclear receptor subfamily 1 group A member 1) (V-erbA-related protein 7) (EAR-7) (c-erbA-1) (c-erbA-alpha)	THRA EAR7 ERBA1 NR1A1 THRA1 THRA2	490	320	0.622	VALLQAVLL	1NAV	16.3297	10.1571
P10828	Thyroid hormone receptor beta (Nuclear receptor subfamily 1 group A member 2) (c-erbA-2) (c-erbA-beta)	THRB ERBA2 NR1A2 THR1	461	374	0.622	VALLQAVLL	1XZX	13.055	8.12021
P11142	Heat shock cognate 71 kDa protein (Heat shock 70 kDa protein 8) (Lipopolysaccharide-associated protein 1) (LAP-1) (LPS-associated protein 1)	HSPA8 HSC70 HSP73 HSPA10	646	559	0.584	DEKLQGKIN	4KBQ	725.478	423.679
P11169	Solute carrier family 2, facilitated glucose transporter member 3 (Glucose transporter type 3, brain) (GLUT-3)	SLC2A3 GLUT3	496	198	0.671	PAILQSAAL	4ZW9	334.947	224.75
P11362	Fibroblast growth factor receptor 1 (FGFR-1) (EC 2.7.10.1) (Basic fibroblast growth factor receptor 1) (BFGFR) (bFGF-R-1) (Fms-like tyrosine kinase 2) (FLT-2) (N-sam) (Proto-oncogene c-Fgr) (CD antigen CD331)	FGFR1 BFGFR CEK FGFBR FLG FLT2 HBGFR	822	258	0.841	RPILQAGLP	1CVS	478.649	402.544
P11413	Glucose-6-phosphate 1-dehydrogenase (G6PD) (EC 1.1.1.49)	G6PD	515	178	0.668	GRDLQSSDR	1QKI		443.349				663.696
P11413	Glucose-6-phosphate 1-dehydrogenase (G6PD) (EC 1.1.1.49)	G6PD	515	299	0.532	ISEVQANNV	1QKI	474.32	252.338
P11413	Glucose-6-phosphate 1-dehydrogenase (G6PD) (EC 1.1.1.49)	G6PD	515	372	0.513	EVRLQFHDV	1QKI	361.153	185.272
P11474	Steroid hormone receptor ERR1 (Estrogen receptor-like 1) (Estrogen-related receptor alpha) (ERR-alpha) (Nuclear receptor subfamily 3 group B member 1)	ESRRA ERR1 ESRL1 NR3B1	423	262	0.877	MSVLQSVWM	1XB7	244.761	214.655
P11474	Steroid hormone receptor ERR1 (Estrogen receptor-like 1) (Estrogen-related receptor alpha) (ERR-alpha) (Nuclear receptor subfamily 3 group B member 1)	ESRRA ERR1 ESRL1 NR3B1	423	317	0.535	VRRLQALRL	1XB7	615.212	329.139
P11597	Cholesteryl ester transfer protein (Lipid transfer protein I)	CETP	493	389	0.57	VTTVQASYS	2OBD	322.151	183.626
P11802	Cyclin-dependent kinase 4 (EC 2.7.11.22) (Cell division protein kinase 4) (PSK-J3)	CDK4	303	188	0.793	EVLLQSTYA	2W96	608.785	482.766
P11940	Polyadenylate-binding protein 1 (PABP-1) (Poly(A)-binding protein 1)	PABPC1 PAB1 PABP1 PABPC2	636	615	0.708	VAVLQAHQA	3KTP	630.851	446.642
P12004	Proliferating cell nuclear antigen (PCNA) (Cyclin)	PCNA	261	38	0.925	GVNLQSMDS	1AXC		202.358				218.766
P12268	Inosine-5'-monophosphate dehydrogenase 2 (IMP dehydrogenase 2) (IMPD 2) (IMPDH 2) (EC 1.1.1.205) (IMPDH-II)	IMPDH2 IMPD2	514	100	0.705	TPEFQANEV	1B3O	393.169	277.184
P12821	Angiotensin-converting enzyme (ACE) (EC 3.2.1.-) (EC 3.4.15.1) (Dipeptidyl carboxypeptidase I) (Kininase II) (CD antigen CD143) [Cleaved into: Angiotensin-converting enzyme, soluble form]	ACE DCP DCP1	1306	574	0.734	RKVLQAGSS	2C6F	273.027	200.402
P12821	Angiotensin-converting enzyme (ACE) (EC 3.2.1.-) (EC 3.4.15.1) (Dipeptidyl carboxypeptidase I) (Kininase II) (CD antigen CD143) [Cleaved into: Angiotensin-converting enzyme, soluble form]	ACE DCP DCP1	1306	314	0.572	STMLQQGWN	2C6F	621.051	355.241
P12955	Xaa-Pro dipeptidase (X-Pro dipeptidase) (EC 3.4.13.9) (Imidodipeptidase) (Peptidase D) (Proline dipeptidase) (Prolidase)	PEPD PRD	493	49	0.783	IVVLQGGEE	2IW2	218.891	171.392
P13489	Ribonuclease inhibitor (Placental ribonuclease inhibitor) (Placental RNase inhibitor) (Ribonuclease/angiogenin inhibitor 1) (RAI)	RNH1 PRI RNH	461	448	0.795	EDRLQALEK	1A4Y	590.939	469.796
P13569	Cystic fibrosis transmembrane conductance regulator (CFTR) (ATP-binding cassette sub-family C member 7) (Channel conductance-controlling ATPase) (EC 5.6.1.6) (cAMP-dependent chloride channel)	CFTR ABCC7	1480	958	0.693	HSVLQAPMS	5UAK	220.014	152.47
P13612	Integrin alpha-4 (CD49 antigen-like family member D) (Integrin alpha-IV) (VLA-4 subunit alpha) (CD antigen CD49d)	ITGA4 CD49D	1032	330	0.575	GAPMQSTIR	3V4P	429.959	247.227
P13645	Keratin, type I cytoskeletal 10 (Cytokeratin-10) (CK-10) (Keratin-10) (K10)	KRT10 KPP	584	380	0.566	EIELQSQLA	4ZRY	796.51	450.824
P13726	Tissue factor (TF) (Coagulation factor III) (Thromboplastin) (CD antigen CD142)	F3	295	146	0.58	QPTIQSFEQ	1AHW	582.477	337.837
P13984	General transcription factor IIF subunit 2 (EC 3.6.4.12) (ATP-dependent helicase GTF2F2) (General transcription factor IIF 30 kDa subunit) (Transcription initiation factor IIF subunit beta) (TFIIF-beta) (Transcription initiation factor RAP30)	GTF2F2 RAP30	249	86	0.503	PFVLQSVGG	1F3U	566.461	284.93
P14649	Myosin light chain 6B (Myosin light chain 1 slow-twitch muscle A isoform) (MLC1sa) (Smooth muscle and nonmuscle myosin light chain alkali 6B)	MYL6B MLC1SA	208	132	0.585	LPMLQAVAK	1OE9	477.926	279.587
P15104	Glutamine synthetase (GS) (EC 6.3.1.2) (Glutamate--ammonia ligase) (Palmitoyltransferase GLUL) (EC 2.3.1.225)	GLUL GLNS	373	69	0.946	SSTLQSEGS	2OJW	645.131	610.294
P15144	Aminopeptidase N (AP-N) (hAPN) (EC 3.4.11.2) (Alanyl aminopeptidase) (Aminopeptidase M) (AP-M) (Microsomal aminopeptidase) (Myeloid plasma membrane glycoprotein CD13) (gp150) (CD antigen CD13)	ANPEP APN CD13 PEPN	967	213	0.779	TTQMQAADA	4FYQ	94.8317	73.8739
P15309	Prostatic acid phosphatase (PAP) (EC 3.1.3.2) (5'-nucleotidase) (5'-NT) (EC 3.1.3.5) (Acid phosphatase 3) (Ecto-5'-nucleotidase) (Thiamine monophosphatase) (TMPase) [Cleaved into: PAPf39]	ACP3 ACPP	386	259	0.772	KSRLQGGVL	1CVI	96.3512	74.3831
P15336	Cyclic AMP-dependent transcription factor ATF-2 (cAMP-dependent transcription factor ATF-2) (EC 2.3.1.48) (Activating transcription factor 2) (Cyclic AMP-responsive element-binding protein 2) (CREB-2) (cAMP-responsive element-binding protein 2) (HB16) (Histone acetyltransferase ATF2) (cAMP response element-binding protein CRE-BP1)	ATF2 CREB2 CREBP1	505	378	0.682	KVWVQSLEK	1T2K	821.651	560.366
P16144	Integrin beta-4 (GP150) (CD antigen CD104)	ITGB4	1822	1603	0.654	RVRAQSQEG	4WTW	453.059	296.3
P16152	Carbonyl reductase [NADPH] 1 (EC 1.1.1.184) (15-hydroxyprostaglandin dehydrogenase [NADP(+)]) (EC 1.1.1.197) (NADPH-dependent carbonyl reductase 1) (Prostaglandin 9-ketoreductase) (Prostaglandin-E(2) 9-reductase) (EC 1.1.1.189) (Short chain dehydrogenase/reductase family 21C member 1)	CBR1 CBR CRN SDR21C1	277	51	0.524	VQQLQAEGL	1WMA	567.693	297.471
P16157	Ankyrin-1 (ANK-1) (Ankyrin-R) (Erythrocyte ankyrin)	ANK1 ANK	1881	1472	0.732	YTALQSIDR	2YVI	449.449	328.997
P16157	Ankyrin-1 (ANK-1) (Ankyrin-R) (Erythrocyte ankyrin)	ANK1 ANK	1881	623	0.594	RSLLQYGGS	1N11	504.579	299.72
P16333	Cytoplasmic protein NCK1 (NCK adaptor protein 1) (Nck-1) (SH2/SH3 adaptor protein NCK-alpha)	NCK1 NCK	377	291	0.511	VTRHQAEMA	2CI8	574.317	293.476
P16435	NADPH--cytochrome P450 reductase (CPR) (P450R) (EC 1.6.2.4)	POR CYPOR	677	452	0.739	LPRLQARYY	3FJO	483.165	357.059
P16473	Thyrotropin receptor (Thyroid-stimulating hormone receptor) (TSH-R)	TSHR LGR3	764	90	0.51	DVTLQQLES	2XWT	377.487	192.518
P16615	Sarcoplasmic/endoplasmic reticulum calcium ATPase 2 (SERCA2) (SR Ca(2+)-ATPase 2) (EC 7.2.2.10) (Calcium pump 2) (Calcium-transporting ATPase sarcoplasmic reticulum type, slow twitch skeletal muscle isoform) (Endoplasmic reticulum class 1/2 Ca(2+) ATPase)	ATP2A2 ATP2B	1042	250	0.504	RTPLQQKLD	5ZTF	534.092	269.182
P17066	Heat shock 70 kDa protein 6 (Heat shock 70 kDa protein B')	HSPA6 HSP70B'	643	86	0.543	DTTVQSDMK	3FE1	552.77	300.154
P17706	Tyrosine-protein phosphatase non-receptor type 2 (EC 3.1.3.48) (T-cell protein-tyrosine phosphatase) (TCPTP)	PTPN2 PTPT	415	62	0.921	RVKLQNAEN	1L8K	657.405	605.47
P18054	Polyunsaturated fatty acid lipoxygenase ALOX12 (EC 1.13.11.-) (Arachidonate (12S)-lipoxygenase) (12S-LOX) (12S-lipoxygenase) (EC 1.13.11.31) (Arachidonate (15S)-lipoxygenase) (EC 1.13.11.33) (Linoleate (13S)-lipoxygenase) (Lipoxin synthase 12-LO) (EC 3.3.2.-) (Platelet-type lipoxygenase 12)	ALOX12 12LO LOG12	663	496	0.57	DPELQAWCR	3D3L	348.299	198.53
P19113	Histidine decarboxylase (HDC) (EC 4.1.1.22)	HDC	662	147	0.556	GGVLQSTVS	4E1O	131.841	73.3035
P19388	DNA-directed RNA polymerases I, II, and III subunit RPABC1 (RNA polymerases I, II, and III subunit ABC1) (DNA-directed RNA polymerase II 23 kDa polypeptide) (DNA-directed RNA polymerase II subunit E) (RPB5 homolog) (XAP4)	POLR2E	210	174	0.512	LPRIQAGDP	5IYB	557.663	285.524
P19827	Inter-alpha-trypsin inhibitor heavy chain H1 (ITI heavy chain H1) (ITI-HC1) (Inter-alpha-inhibitor heavy chain 1) (Inter-alpha-trypsin inhibitor complex component III) (Serum-derived hyaluronan-associated protein) (SHAP)	ITIH1 IGHEP1	911	338	0.745	GTRVQSWKG	6FPY	530.797	395.444
P19827	Inter-alpha-trypsin inhibitor heavy chain H1 (ITI heavy chain H1) (ITI-HC1) (Inter-alpha-inhibitor heavy chain 1) (Inter-alpha-trypsin inhibitor complex component III) (Serum-derived hyaluronan-associated protein) (SHAP)	ITIH1 IGHEP1	911	346	0.723	GSLVQASEA	6FPY	392.346	283.666
P19827	Inter-alpha-trypsin inhibitor heavy chain H1 (ITI heavy chain H1) (ITI-HC1) (Inter-alpha-inhibitor heavy chain 1) (Inter-alpha-trypsin inhibitor complex component III) (Serum-derived hyaluronan-associated protein) (SHAP)	ITIH1 IGHEP1	911	353	0.607	EANLQAAQD	6FPY	508.544	308.686
P20061	Transcobalamin-1 (TC-1) (Haptocorrin) (HC) (Protein R) (Transcobalamin I) (TC I) (TCI)	TCN1 TC1	433	45	0.707	NTMIQSNYN	4KKI	578.73	409.162
P20062	Transcobalamin-2 (TC-2) (Transcobalamin II) (TC II) (TCII)	TCN2 TC2	427	64	0.808	LSSLQAGTK	2BB5	331.691	268.006
P20142	Gastricsin (EC 3.4.23.3) (Pepsinogen C)	PGC	388	294	0.762	SALLQATGA	1AVF	418.388	318.812
P20231	Tryptase beta-2 (Tryptase-2) (EC 3.4.21.59) (Tryptase II)	TPSB2 TPS2	275	238	0.812	GTWLQAGVV	1A0L	203.222	165.017
P20290	Transcription factor BTF3 (Nascent polypeptide-associated complex subunit beta) (NAC-beta) (RNA polymerase B transcription factor 3)	BTF3 NACB OK/SW-cl.8	206	124	0.548	NPKVQASLA	3LKX	457.245	250.57
P20337	Ras-related protein Rab-3B	RAB3B	219	174	0.566	ISVRQAFER	3DZ8	462.736	261.909
P20585	DNA mismatch repair protein Msh3 (hMSH3) (Divergent upstream protein) (DUP) (Mismatch repair protein 1) (MRP1)	MSH3 DUC1 DUG	1137	422	0.584	MSSLQPVEL	3THW	124.874	72.9262
P20701	Integrin alpha-L (CD11 antigen-like family member A) (Leukocyte adhesion glycoprotein LFA-1 alpha chain) (LFA-1A) (Leukocyte function-associated molecule 1 alpha chain) (CD antigen CD11a)	ITGAL CD11A	1170	142	0.544	GPMLQGRPG	5E6R	397.782	216.393
P20702	Integrin alpha-X (CD11 antigen-like family member C) (Leu M5) (Leukocyte adhesion glycoprotein p150,95 alpha chain) (Leukocyte adhesion receptor p150,95) (CD antigen CD11c)	ITGAX CD11C	1163	582	0.695	SSRLQYFGQ	3K6S	557.925	387.758
P20711	Aromatic-L-amino-acid decarboxylase (AADC) (EC 4.1.1.28) (DOPA decarboxylase) (DDC)	DDC AADC	480	168	0.532	IHRLQAASP	3RBF	645.999	343.671
P20839	Inosine-5'-monophosphate dehydrogenase 1 (IMP dehydrogenase 1) (IMPD 1) (IMPDH 1) (EC 1.1.1.205) (IMPDH-I)	IMPDH1 IMPD1	514	100	0.705	TPEFQANEV	1JCN	354.609	250
P21359	Neurofibromin (Neurofibromatosis-related protein NF-1) [Cleaved into: Neurofibromin truncated]	NF1	2839	1447	0.535	SKILQSIAN	1NF1	157.349	84.1818
P21549	Serine--pyruvate aminotransferase (SPT) (EC 2.6.1.51) (Alanine--glyoxylate aminotransferase) (AGT) (EC 2.6.1.44)	AGXT AGT1 SPAT	392	303	0.656	HGRLQALGL	1H0C	431.428	283.017
P21554	Cannabinoid receptor 1 (CB-R) (CB1) (CANN6)	CNR1 CNR	472	261	0.555	CEKLQSVCS	5TGZ	579.582	321.668
P21579	Synaptotagmin-1 (Synaptotagmin I) (SytI) (p65)	SYT1 SVP65 SYT	422	264	0.618	WRDLQSAEK	2R83	792.241	489.605
P21580	Tumor necrosis factor alpha-induced protein 3 (TNF alpha-induced protein 3) (EC 2.3.2.-) (EC 3.4.19.12) (OTU domain-containing protein 7C) (Putative DNA-binding protein A20) (Zinc finger protein A20) [Cleaved into: A20p50; A20p37]	TNFAIP3 OTUD7C	790	187	0.561	RSGLQYNSL	2VFJ	656.096	368.07
P21675	Transcription initiation factor TFIID subunit 1 (EC 2.3.1.48) (EC 2.7.11.1) (Cell cycle gene 1 protein) (TBP-associated factor 250 kDa) (p250) (Transcription initiation factor TFIID 250 kDa subunit) (TAF(II)250) (TAFII-250) (TAFII250)	TAF1 BA2R CCG1 CCGS TAF2A	1872	741	0.73	GQLLQAFEN	6MZM	172.528	125.945
P21695	Glycerol-3-phosphate dehydrogenase [NAD(+)], cytoplasmic (GPD-C) (GPDH-C) (EC 1.1.1.8)	GPD1	349	311	0.665	YSILQHKGL	1WPQ	482.127	320.614
P21802	Fibroblast growth factor receptor 2 (FGFR-2) (EC 2.7.10.1) (K-sam) (KGFR) (Keratinocyte growth factor receptor) (CD antigen CD332)	FGFR2 BEK KGFR KSAM	821	259	0.841	RPILQAGLP	1EV2	539.67	453.863
P21953	2-oxoisovalerate dehydrogenase subunit beta, mitochondrial (EC 1.2.4.4) (Branched-chain alpha-keto acid dehydrogenase E1 component beta chain) (BCKDE1B) (BCKDH E1-beta)	BCKDHB	392	220	0.852	RSPFQAKGL	1DTW	124.977	106.481
P22033	Methylmalonyl-CoA mutase, mitochondrial (MCM) (EC 5.4.99.2) (Methylmalonyl-CoA isomerase)	MMUT MUT	750	293	0.901	RTGLQAGLT	2XIJ	455.525	410.428
P22102	Trifunctional purine biosynthetic protein adenosine-3 [Includes: Phosphoribosylamine--glycine ligase (EC 6.3.4.13) (Glycinamide ribonucleotide synthetase) (GARS) (Phosphoribosylglycinamide synthetase); Phosphoribosylformylglycinamidine cyclo-ligase (EC 6.3.3.1) (AIR synthase) (AIRS) (Phosphoribosyl-aminoimidazole synthetase); Phosphoribosylglycinamide formyltransferase (EC 2.1.2.2) (5'-phosphorib…	GART PGFT PRGS	1010	822	0.724	GSNLQALID	1MEJ		167.902				231.909
P22303	Acetylcholinesterase (AChE) (EC 3.1.1.7)	ACHE	614	259	0.89	RAVLQSGAP	1B41	38.3633	34.1433
P22314	Ubiquitin-like modifier-activating enzyme 1 (EC 6.2.1.45) (Protein A1S9) (Ubiquitin-activating enzyme E1)	UBA1 A1S9T UBE1	1058	792	0.796	ATFLQSVQV	6DC6		517.898				650.626
P22314	Ubiquitin-like modifier-activating enzyme 1 (EC 6.2.1.45) (Protein A1S9) (Ubiquitin-activating enzyme E1)	UBA1 A1S9T UBE1	1058	463	0.506	GSDLQEKLG	6DC6	377.697	191.115
P22607	Fibroblast growth factor receptor 3 (FGFR-3) (EC 2.7.10.1) (CD antigen CD333)	FGFR3 JTK4	806	256	0.841	RPILQAGLP	1RY7	469.726	395.04
P22830	Ferrochelatase, mitochondrial (EC 4.99.1.1) (Heme synthase) (Protoheme ferro-lyase)	FECH	423	390	0.797	HSHIQSNEL	1HRK	486.518	387.754
P23610	40-kDa huntingtin-associated protein (HAP40) (CpG island protein) (Factor VIII intron 22 protein)	F8A1; F8A2; F8A3	371	119	0.507	GEPLQAAAS	6EZ8	435.13	220.611
P24071	Immunoglobulin alpha Fc receptor (IgA Fc receptor) (CD antigen CD89)	FCAR CD89	287	170	0.64	LPQHQSGEH	1OVZ	619.674	396.591
P24385	G1/S-specific cyclin-D1 (B-cell lymphoma 1 protein) (BCL-1) (BCL-1 oncogene) (PRAD1 oncogene)	CCND1 BCL1 PRAD1	295	100	0.557	KSRLQLLGA	2W96	357.015	198.858
P24752	Acetyl-CoA acetyltransferase, mitochondrial (EC 2.3.1.9) (Acetoacetyl-CoA thiolase) (T2)	ACAT1 ACAT MAT	427	96	0.737	GNVLQGGEG	2F2S	278.471	205.233
P26010	Integrin beta-7 (Gut homing receptor beta subunit)	ITGB7	798	444	0.585	WVSLQATHC	3V4P	445.191	260.437
P26045	Tyrosine-protein phosphatase non-receptor type 3 (EC 3.1.3.48) (Protein-tyrosine phosphatase H1) (PTP-H1)	PTPN3 PTPH1	913	690	0.725	RVLLQGNED	2B49	635.778	460.939
P26196	Probable ATP-dependent RNA helicase DDX6 (EC 3.6.4.13) (ATP-dependent RNA helicase p54) (DEAD box protein 6) (Oncogene RCK)	DDX6 HLR2 RCK	483	333	0.551	FSRLQINQS	2WAX	460.465	253.716
P26998	Beta-crystallin B3 (Beta-B3 crystallin) [Cleaved into: Beta-crystallin B3, N-terminally processed]	CRYBB3 CRYB3	211	192	0.691	QPQLQSVRR	3QK3	320.954	221.779
P27144	Adenylate kinase 4, mitochondrial (AK 4) (EC 2.7.4.10) (EC 2.7.4.6) (Adenylate kinase 3-like) (GTP:AMP phosphotransferase AK4)	AK4 AK3 AK3L1	223	218	0.856	ITPIQSKEA	2AR7	695.688	595.509
P27169	Serum paraoxonase/arylesterase 1 (PON 1) (EC 3.1.1.2) (EC 3.1.1.81) (EC 3.1.8.1) (Aromatic esterase 1) (A-esterase 1) (K-45) (Serum aryldialkylphosphatase 1)	PON1 PON	355	329	0.744	GTVLQGSTV	1V04	247.826	184.383
P27216	Annexin A13 (Annexin XIII) (Annexin-13) (Intestine-specific annexin) (ISA)	ANXA13 ANX13	316	157	0.841	VSLLQANRN	6B3I	363.706	305.877
P27361	Mitogen-activated protein kinase 3 (MAP kinase 3) (MAPK 3) (EC 2.7.11.24) (ERT2) (Extracellular signal-regulated kinase 1) (ERK-1) (Insulin-stimulated MAP2 kinase) (MAP kinase isoform p44) (p44-MAPK) (Microtubule-associated protein 2 kinase) (p44-ERK1)	MAPK3 ERK1 PRKM3	379	282	0.732	RNYLQSLPS	2ZOQ	674.35	493.624
P27635	60S ribosomal protein L10 (Laminin receptor homolog) (Large ribosomal subunit protein uL16) (Protein QM) (Ribosomal protein L10) (Tumor suppressor QM)	RPL10 DXS648E QM	214	143	0.96	RTKLQNKEH	2PA2	647.914	621.998
P27815	cAMP-specific 3',5'-cyclic phosphodiesterase 4A (EC 3.1.4.53) (DPDE2) (PDE46)	PDE4A DPDE2	886	443	0.518	ADVLQSTHV	2QYK	39.2283	20.3203
P27918	Properdin (Complement factor P)	CFP PFC	469	125	0.705	EWQLQACED	6RUR	737.49	519.931
P27986	Phosphatidylinositol 3-kinase regulatory subunit alpha (PI3-kinase regulatory subunit alpha) (PI3K regulatory subunit alpha) (PtdIns-3-kinase regulatory subunit alpha) (Phosphatidylinositol 3-kinase 85 kDa regulatory subunit alpha) (PI3-kinase subunit p85-alpha) (PtdIns-3-kinase regulatory subunit p85-alpha)	PIK3R1 GRB1	724	214	0.55	APEVQSSEE	1PBW	726.681	399.674
P28066	Proteasome subunit alpha type-5 (EC 3.4.25.1) (Macropain zeta chain) (Multicatalytic endopeptidase complex zeta chain) (Proteasome zeta chain)	PSMA5	241	114	0.509	ESVTQAVSN	5GJQ	242.951	123.662
P28331	NADH-ubiquinone oxidoreductase 75 kDa subunit, mitochondrial (EC 1.6.99.3) (EC 7.1.1.2) (Complex I-75kD) (CI-75kD)	NDUFS1	727	51	0.917	TTVLQACEK	5XTB		322.734				351.946
P28749	Retinoblastoma-like protein 1 (107 kDa retinoblastoma-associated protein) (p107) (pRb1)	RBL1	1068	398	0.82	VSRLQSIVA	4YOO	402.767	330.269
P28827	Receptor-type tyrosine-protein phosphatase mu (Protein-tyrosine phosphatase mu) (R-PTP-mu) (EC 3.1.3.48)	PTPRM PTPRL1	1452	943	0.527	RVRLQTIEG	1RPM	651.288	343.229
P29274	Adenosine receptor A2a	ADORA2A ADORA2	412	38	0.812	NSNLQNVTN	2YDO	473.201	384.239
P29350	Tyrosine-protein phosphatase non-receptor type 6 (EC 3.1.3.48) (Hematopoietic cell protein-tyrosine phosphatase) (Protein-tyrosine phosphatase 1C) (PTP-1C) (Protein-tyrosine phosphatase SHP-1) (SH-PTP1)	PTPN6 HCP PTP1C	595	125	0.864	ETLLQAKGE	2B3O	511.427	441.873
P29350	Tyrosine-protein phosphatase non-receptor type 6 (EC 3.1.3.48) (Hematopoietic cell protein-tyrosine phosphatase) (Protein-tyrosine phosphatase 1C) (PTP-1C) (Protein-tyrosine phosphatase SHP-1) (SH-PTP1)	PTPN6 HCP PTP1C	595	290	0.75	RVILQGRDS	1FPR	569.891	427.418
P29353	SHC-transforming protein 1 (SHC-transforming protein 3) (SHC-transforming protein A) (Src homology 2 domain-containing-transforming protein C1) (SH2 domain protein C1)	SHC1 SHC SHCA	583	526	0.682	LTGLQSGQP	1MIL	340.582	232.277
P29401	Transketolase (TK) (EC 2.2.1.1)	TKT	623	279	0.747	YSQIQSKKK	3MOS		693.93				928.955
P29401	Transketolase (TK) (EC 2.2.1.1)	TKT	623	28	0.58	ISSIQATTA	3MOS	181.506	105.274
P29536	Leiomodin-1 (64 kDa autoantigen 1D) (64 kDa autoantigen 1D3) (64 kDa autoantigen D1) (Leiomodin, muscle form) (Smooth muscle leiomodin) (SM-Lmod) (Thyroid-associated ophthalmopathy autoantigen)	LMOD1	600	413	0.641	RALLQNNTL	4Z79	437.252	280.279
P29597	Non-receptor tyrosine-protein kinase TYK2 (EC 2.7.10.2)	TYK2	1187	816	0.663	EAPLQSRSP	3ZON	564.793	374.458
P29597	Non-receptor tyrosine-protein kinase TYK2 (EC 2.7.10.2)	TYK2	1187	461	0.63	EPFVQAKLR	4PO6	421.561	265.583
P29597	Non-receptor tyrosine-protein kinase TYK2 (EC 2.7.10.2)	TYK2	1187	534	0.513	GAALQGCLL	4PO6	475.226	243.791
P29965	CD40 ligand (CD40-L) (T-cell antigen Gp39) (TNF-related activation protein) (TRAP) (Tumor necrosis factor ligand superfamily member 5) (CD antigen CD154) [Cleaved into: CD40 ligand, membrane form; CD40 ligand, soluble form (sCD40L)]	CD40LG CD40L TNFSF5 TRAP	261	139	0.591	TSVLQWAEK	1ALY	345.689	204.302
P30043	Flavin reductase (NADPH) (FR) (EC 1.5.1.30) (Biliverdin reductase B) (BVR-B) (EC 1.3.1.24) (Biliverdin-IX beta-reductase) (Green heme-binding protein) (GHBP) (NADPH-dependent diaphorase) (NADPH-flavin reductase) (FLR)	BLVRB FLR	206	126	0.819	PPRLQAVTD	1HDO		436.985				533.559
P30043	Flavin reductase (NADPH) (FR) (EC 1.5.1.30) (Biliverdin reductase B) (BVR-B) (EC 1.3.1.24) (Biliverdin-IX beta-reductase) (Green heme-binding protein) (GHBP) (NADPH-dependent diaphorase) (NADPH-flavin reductase) (FLR)	BLVRB FLR	206	57	0.61	GDVLQAADV	1HDO	382.059	233.056
P30085	UMP-CMP kinase (EC 2.7.4.14) (Deoxycytidylate kinase) (CK) (dCMP kinase) (Nucleoside-diphosphate kinase) (EC 2.7.4.6) (Uridine monophosphate/cytidine monophosphate kinase) (UMP/CMP kinase) (UMP/CMPK)	CMPK1 CMK CMPK UCK UMK UMPK	196	157	0.547	QTYLQSTKP	1TEV	574.983	314.516
P30153	Serine/threonine-protein phosphatase 2A 65 kDa regulatory subunit A alpha isoform (Medium tumor antigen-associated 61 kDa protein) (PP2A subunit A isoform PR65-alpha) (PP2A subunit A isoform R1-alpha)	PPP2R1A	589	557	0.73	NSTLQSEVK	1B3U	501.63	366.19
P30740	Leukocyte elastase inhibitor (LEI) (Monocyte/neutrophil elastase inhibitor) (EI) (M/NEI) (Peptidase inhibitor 2) (PI-2) (Serpin B1)	SERPINB1 ELANH2 MNEI PI2	379	71	0.747	HSRFQSLNA	4GA7	402.671	300.795
P30989	Neurotensin receptor type 1 (NT-R-1) (NTR1) (High-affinity levocabastine-insensitive neurotensin receptor) (NTRH)	NTSR1 NTRR	418	95	0.573	KKSLQSLQS	6OS9	547.968	313.986
P31415	Calsequestrin-1 (Calmitine) (Calsequestrin, skeletal muscle isoform)	CASQ1 CASQ	396	171	0.798	ERELQAFEN	3UOM	719.493	574.155
P31785	Cytokine receptor common subunit gamma (Interleukin-2 receptor subunit gamma) (IL-2 receptor subunit gamma) (IL-2R subunit gamma) (IL-2RG) (gammaC) (p64) (CD antigen CD132)	IL2RG	369	118	0.572	GCQLQKKEI	2B5I	469.673	268.653
P31785	Cytokine receptor common subunit gamma (Interleukin-2 receptor subunit gamma) (IL-2 receptor subunit gamma) (IL-2R subunit gamma) (IL-2RG) (gammaC) (p64) (CD antigen CD132)	IL2RG	369	141	0.537	EPRRQATQM	2B5I	824.42	442.714
P31939	Bifunctional purine biosynthesis protein PURH [Cleaved into: Bifunctional purine biosynthesis protein PURH, N-terminally processed] [Includes: Phosphoribosylaminoimidazolecarboxamide formyltransferase (EC 2.1.2.3) (5-aminoimidazole-4-carboxamide ribonucleotide formyltransferase) (AICAR transformylase); IMP cyclohydrolase (EC 3.5.4.10) (ATIC) (IMP synthase) (Inosinicase)]	ATIC PURH OK/SW-cl.86	592	159	0.858	STEMQSSES	1P4R		452.132				526.96	526.96
P32926	Desmoglein-3 (130 kDa pemphigus vulgaris antigen) (PVA) (Cadherin family member 6)	DSG3 CDHF6	999	366	0.721	RYRVQSTPV	5EQX	732.661	528.249
P32926	Desmoglein-3 (130 kDa pemphigus vulgaris antigen) (PVA) (Cadherin family member 6)	DSG3 CDHF6	999	341	0.592	YEQLQSVKL	5EQX	561.603	332.469
P33527	Multidrug resistance-associated protein 1 (EC 7.6.2.2) (ATP-binding cassette sub-family C member 1) (Glutathione-S-conjugate-translocating ATPase ABCC1) (EC 7.6.2.3) (Leukotriene C(4) transporter) (LTC4 transporter)	ABCC1 MRP MRP1	1531	742	0.661	RSVIQACAL	2CBZ	292.075	193.062
P34897	Serine hydroxymethyltransferase, mitochondrial (SHMT) (EC 2.1.2.1) (Glycine hydroxymethyltransferase) (Serine methylase)	SHMT2	504	324	0.505	FPSLQGGPH	4PVF	374.383	189.063
P34913	Bifunctional epoxide hydrolase 2 [Includes: Cytosolic epoxide hydrolase 2 (CEH) (EC 3.3.2.10) (Epoxide hydratase) (Soluble epoxide hydrolase) (SEH); Lipid-phosphate phosphatase (EC 3.1.3.76)]	EPHX2	555	107	0.811	RPMLQAALM	1S8O	345.69	280.355
P34998	Corticotropin-releasing factor receptor 1 (CRF-R-1) (CRF-R1) (CRFR-1) (Corticotropin-releasing hormone receptor 1) (CRH-R-1) (CRH-R1)	CRHR1 CRFR CRFR1 CRHR	444	43	0.54	ISGLQCNAS	3EHS	532.718	287.668
P35052	Glypican-1 [Cleaved into: Secreted glypican-1]	GPC1	558	123	0.545	ERTLQATFP	4ACR	630.132	343.422
P35052	Glypican-1 [Cleaved into: Secreted glypican-1]	GPC1	558	97	0.544	SRVLQAMLA	4ACR	469.139	255.211
P35080	Profilin-2 (Profilin II)	PFN2	140	93	0.531	RTKSQGGEP	1D1J	658.934	349.894
P35221	Catenin alpha-1 (Alpha E-catenin) (Cadherin-associated protein) (Renal carcinoma antigen NY-REN-13)	CTNNA1	906	476	0.674	AAKPQSKLA	1H6G	664.711	448.015
P35408	Prostaglandin E2 receptor EP4 subtype (PGE receptor EP4 subtype) (PGE2 receptor EP4 subtype) (Prostanoid EP4 receptor)	PTGER4 PTGER2	488	164	0.526	SSRLQYPDT	5YHL	463.196	243.641
P35442	Thrombospondin-2	THBS2 TSP2	1172	984	0.515	VIRHQGKEL	1YO8	368.228	189.638
P35580	Myosin-10 (Cellular myosin heavy chain, type B) (Myosin heavy chain 10) (Myosin heavy chain, non-muscle IIb) (Non-muscle myosin heavy chain B) (NMMHC-B) (Non-muscle myosin heavy chain IIb) (NMMHC II-b) (NMMHC-IIB)	MYH10	1976	274	0.622	RAVRQAKDE	4PD3	370.579	230.5
P35754	Glutaredoxin-1 (Thioltransferase-1) (TTase-1)	GLRX GRX	106	91	0.577	VSLQQSGEL	4RQR	542.172	312.833
P35790	Choline kinase alpha (CK) (EC 2.7.1.32) (CHETK-alpha) (Ethanolamine kinase) (EK) (EC 2.7.1.82)	CHKA CHK CKI	457	427	0.633	WSIVQAKIS	2CKO	332.451	210.441
P35968	Vascular endothelial growth factor receptor 2 (VEGFR-2) (EC 2.7.10.1) (Fetal liver kinase 1) (FLK-1) (Kinase insert domain receptor) (KDR) (Protein-tyrosine kinase receptor flk-1) (CD antigen CD309)	KDR FLK1 VEGFR2	1356	1165	0.66	GNLLQANAQ	1VR2	645.565	426.073
P36871	Phosphoglucomutase-1 (PGM 1) (EC 5.4.2.2) (Glucose phosphomutase 1)	PGM1	562	407	0.584	ATRKQSVED	5EPC	578.957	338.111
P36873	Serine/threonine-protein phosphatase PP1-gamma catalytic subunit (PP-1G) (EC 3.1.3.16) (Protein phosphatase 1C catalytic subunit)	PPP1CC	323	181	0.878	SPDLQSMEQ	1IT6	460.356	404.193
P36873	Serine/threonine-protein phosphatase PP1-gamma catalytic subunit (PP-1G) (EC 3.1.3.16) (Protein phosphatase 1C catalytic subunit)	PPP1CC	323	31	0.504	NVQLQENEI	1IT6	517.792	260.967
P36888	Receptor-type tyrosine-protein kinase FLT3 (EC 2.7.10.1) (FL cytokine receptor) (Fetal liver kinase-2) (FLK-2) (Fms-like tyrosine kinase 3) (FLT-3) (Stem cell tyrosine kinase 1) (STK-1) (CD antigen CD135)	FLT3 CD135 FLK2 STK1	993	577	0.604	ESQLQMVQV	1RJB	427.257	258.063
P36894	Bone morphogenetic protein receptor type-1A (BMP type-1A receptor) (BMPR-1A) (EC 2.7.11.30) (Activin receptor-like kinase 3) (ALK-3) (Serine/threonine-protein kinase receptor R5) (SKR5) (CD antigen CD292)	BMPR1A ACVRLK3 ALK3	532	109	0.514	GSDFQCKDS	1ES7	678.163	348.576
P36897	TGF-beta receptor type-1 (TGFR-1) (EC 2.7.11.30) (Activin A receptor type II-like protein kinase of 53kD) (Activin receptor-like kinase 5) (ALK-5) (ALK5) (Serine/threonine-protein kinase receptor R4) (SKR4) (TGF-beta type I receptor) (Transforming growth factor-beta receptor type I) (TGF-beta receptor type I) (TbetaR-I)	TGFBR1 ALK5 SKR4	503	459	0.552	PNRWQSCEA	1B6C	526.664	290.719
P37231	Peroxisome proliferator-activated receptor gamma (PPAR-gamma) (Nuclear receptor subfamily 1 group C member 3)	PPARG NR1C3	505	443	0.573	DNLLQALEL	1FM6	335.967	192.509
P39060	Collagen alpha-1(XVIII) chain [Cleaved into: Endostatin; Non-collagenous domain 1 (NC1)]	COL18A1	1754	1626	0.563	SSRLQDLYS	1BNL	471.851	265.652
P40763	Signal transducer and activator of transcription 3 (Acute-phase response factor)	STAT3 APRF	770	635	0.753	KTQIQSVEP	6NJS		460.666		611.774
P41159	Leptin (Obese protein) (Obesity factor)	LEP OB OBS	167	151	0.669	LSRLQGSLQ	1AX8	204.589	136.87
P41181	Aquaporin-2 (AQP-2) (ADH water channel) (Aquaporin-CD) (AQP-CD) (Collecting duct water channel protein) (WCH-CD) (Water channel protein for renal collecting duct)	AQP2	271	57	0.519	GTLVQALGH	4NEF	478.438	248.309
P41229	Lysine-specific demethylase 5C (EC 1.14.11.-) (Histone demethylase JARID1C) (Jumonji/ARID domain-containing protein 1C) (Protein SmcX) (Protein Xe169)	KDM5C DXS1272E JARID1C SMCX XE169	1560	395	0.69	EYTLQSFGE	5FWJ	405.223	279.604
P41235	Hepatocyte nuclear factor 4-alpha (HNF-4-alpha) (Nuclear receptor subfamily 2 group A member 1) (Transcription factor 14) (TCF-14) (Transcription factor HNF-4)	HNF4A HNF4 NR2A1 TCF14	474	345	0.667	LPTLQSITW	1PZL	437.115	291.555
P41594	Metabotropic glutamate receptor 5 (mGluR5)	GRM5 GPRC1E MGLUR5	1212	330	0.593	TIKLQSPDV	3LMK	292.531	173.471
P42262	Glutamate receptor 2 (GluR-2) (AMPA-selective glutamate receptor 2) (GluR-B) (GluR-K2) (Glutamate receptor ionotropic, AMPA 2) (GluA2)	GRIA2 GLUR2	883	162	0.68	LSTLQAVLD	2WJW	457.832	311.326
P42285	Exosome RNA helicase MTR4 (EC 3.6.4.13) (ATP-dependent RNA helicase DOB1) (ATP-dependent RNA helicase SKIV2L2) (Superkiller viralicidic activity 2-like 2) (TRAMP-like complex helicase)	MTREX DOB1 KIAA0052 MTR4 SKIV2L2	1042	102	0.908	RVKVQSVET	6C90	698.917	634.616
P42285	Exosome RNA helicase MTR4 (EC 3.6.4.13) (ATP-dependent RNA helicase DOB1) (ATP-dependent RNA helicase SKIV2L2) (Superkiller viralicidic activity 2-like 2) (TRAMP-like complex helicase)	MTREX DOB1 KIAA0052 MTR4 SKIV2L2	1042	847	0.783	RTVLQMDEL	6C90	425.072	332.832
P42336	Phosphatidylinositol 4,5-bisphosphate 3-kinase catalytic subunit alpha isoform (PI3-kinase subunit alpha) (PI3K-alpha) (PI3Kalpha) (PtdIns-3-kinase subunit alpha) (EC 2.7.1.153) (Phosphatidylinositol 4,5-bisphosphate 3-kinase 110 kDa catalytic subunit alpha) (PtdIns-3-kinase subunit p110-alpha) (p110alpha) (Phosphoinositide-3-kinase catalytic alpha polypeptide) (Serine/threonine protein kinase PI…	PIK3CA	1068	1014	0.685	MPELQSFDD	2RD0	375.25	257.046
P42575	Caspase-2 (CASP-2) (EC 3.4.22.55) (Neural precursor cell expressed developmentally down-regulated protein 2) (NEDD-2) (Protease ICH-1) [Cleaved into: Caspase-2 subunit p18; Caspase-2 subunit p13; Caspase-2 subunit p12]	CASP2 ICH1 NEDD2	452	195	0.756	AYRLQSRPR	1PYO		614.799		813.226
P42575	Caspase-2 (CASP-2) (EC 3.4.22.55) (Neural precursor cell expressed developmentally down-regulated protein 2) (NEDD-2) (Protease ICH-1) [Cleaved into: Caspase-2 subunit p18; Caspase-2 subunit p13; Caspase-2 subunit p12]	CASP2 ICH1 NEDD2	452	309	0.624	CPSLQNKPK	1PYO		288.528		462.384
P42765	3-ketoacyl-CoA thiolase, mitochondrial (EC 2.3.1.16) (Acetyl-CoA acetyltransferase) (EC 2.3.1.9) (Acetyl-CoA acyltransferase) (Acyl-CoA hydrolase, mitochondrial) (EC 3.1.2.-) (EC 3.1.2.1) (EC 3.1.2.2) (Beta-ketothiolase) (Mitochondrial 3-oxoacyl-CoA thiolase) (T1)	ACAA2	397	61	0.654	GNVLQSSSD	4C2J		240.994				368.493
P42858	Huntingtin (Huntington disease protein) (HD protein) [Cleaved into: Huntingtin, myristoylated N-terminal fragment]	HTT HD IT15	3142	2025	0.738	AANLQSSMA	6EZ8	680.608	502.288
P42858	Huntingtin (Huntington disease protein) (HD protein) [Cleaved into: Huntingtin, myristoylated N-terminal fragment]	HTT HD IT15	3142	2371	0.68	VESLQSVLA	6EZ8	246.424	167.568
P43166	Carbonic anhydrase 7 (EC 4.2.1.1) (Carbonate dehydratase VII) (Carbonic anhydrase VII) (CA-VII)	CA7	264	47	0.518	SPSLQPLEL	3MDZ	591.921	306.615
P43246	DNA mismatch repair protein Msh2 (hMSH2) (MutS protein homolog 2)	MSH2	934	493	0.509	EKKMQSTLI	3THW	576.476	293.426
P43320	Beta-crystallin B2 (Beta-B2 crystallin) (Beta-crystallin Bp)	CRYBB2 CRYB2 CRYB2A	205	147	0.821	SVRVQSGTW	1YTQ	280.495	230.286
P43320	Beta-crystallin B2 (Beta-B2 crystallin) (Beta-crystallin Bp)	CRYBB2 CRYB2 CRYB2A	205	185	0.54	HPQVQSVRR	1YTQ	334.654	180.713
P43354	Nuclear receptor subfamily 4 group A member 2 (Immediate-early response protein NOT) (Orphan nuclear receptor NURR1) (Transcriptionally-inducible nuclear receptor)	NR4A2 NOT NURR1 TINUR	598	388	0.671	YSRFQANPD	1OVL	730.639	490.259
P43629	Killer cell immunoglobulin-like receptor 3DL1 (CD158 antigen-like family member E) (HLA-BW4-specific inhibitory NK cell receptor) (MHC class I NK cell receptor) (Natural killer-associated transcript 3) (NKAT-3) (p70 natural killer cell receptor clones CL-2/CL-11) (p70 NK receptor CL-2/CL-11) (CD antigen CD158e)	KIR3DL1 CD158E NKAT3 NKB1	444	235	0.915	GPKVQAGES	3VH8	872.169	798.035
P43632	Killer cell immunoglobulin-like receptor 2DS4 (CD158 antigen-like family member I) (MHC class I NK cell receptor) (Natural killer-associated transcript 8) (NKAT-8) (P58 natural killer cell receptor clones CL-39/CL-17) (p58 NK receptor CL-39/CL-17) (CD antigen CD158i)	KIR2DS4 CD158I KKA3 NKAT8	304	140	0.938	GPTVQAGEN	3H8N	544.015	510.286
P45974	Ubiquitin carboxyl-terminal hydrolase 5 (EC 3.4.19.12) (Deubiquitinating enzyme 5) (Isopeptidase T) (Ubiquitin thioesterase 5) (Ubiquitin-specific-processing protease 5)	USP5 ISOT	858	551	0.901	STALQAKSV	3IHP		415.843				461.535
P45974	Ubiquitin carboxyl-terminal hydrolase 5 (EC 3.4.19.12) (Deubiquitinating enzyme 5) (Isopeptidase T) (Ubiquitin thioesterase 5) (Ubiquitin-specific-processing protease 5)	USP5 ISOT	858	608	0.58	GTGLQPGEE	3IHP	655.197	380.014
P46940	Ras GTPase-activating-like protein IQGAP1 (p195)	IQGAP1 KIAA0051	1657	1276	0.564	VPELQDKFN	3FAY	580.991	327.679
P47989	Xanthine dehydrogenase/oxidase [Includes: Xanthine dehydrogenase (XD) (EC 1.17.1.4); Xanthine oxidase (XO) (EC 1.17.3.2) (Xanthine oxidoreductase) (XOR)]	XDH XDHA	1333	158	0.528	RPILQGFRT	2CKJ	286.546	151.296
P48449	Lanosterol synthase (EC 5.4.99.7) (2,3-epoxysqualene--lanosterol cyclase) (Oxidosqualene--lanosterol cyclase) (OSC) (hOSC)	LSS OSC	732	643	0.656	RRYLQSAQS	1W6J	633.539	415.602
P48449	Lanosterol synthase (EC 5.4.99.7) (2,3-epoxysqualene--lanosterol cyclase) (Oxidosqualene--lanosterol cyclase) (OSC) (hOSC)	LSS OSC	732	88	0.589	YVGLQAEDG	1W6J	257.05	151.402
P48736	Phosphatidylinositol 4,5-bisphosphate 3-kinase catalytic subunit gamma isoform (PI3-kinase subunit gamma) (PI3K-gamma) (PI3Kgamma) (PtdIns-3-kinase subunit gamma) (EC 2.7.1.153) (Phosphatidylinositol 4,5-bisphosphate 3-kinase 110 kDa catalytic subunit gamma) (PtdIns-3-kinase subunit p110-gamma) (p110gamma) (Phosphoinositide-3-kinase catalytic gamma polypeptide) (Serine/threonine protein kinase PI…	PIK3CG	1102	246	0.817	GAILQSFFT	1E8Y	453.229	370.288
P48775	Tryptophan 2,3-dioxygenase (TDO) (EC 1.13.11.11) (Tryptamin 2,3-dioxygenase) (Tryptophan oxygenase) (TO) (TRPO) (Tryptophan pyrrolase) (Tryptophanase)	TDO2 TDO	406	242	0.541	FIRIQAKEE	4PW8	829.649	448.84
P49005	DNA polymerase delta subunit 2 (DNA polymerase delta subunit p50)	POLD2	469	326	0.546	YSTLQLVTN	6S1M	430.035	234.799
P49137	MAP kinase-activated protein kinase 2 (MAPK-activated protein kinase 2) (MAPKAP kinase 2) (MAPKAP-K2) (MAPKAPK-2) (MK-2) (MK2) (EC 2.7.11.1)	MAPKAPK2	400	53	0.544	KSGLQIKKN	1KWP	733.088	398.8
P49189	4-trimethylaminobutyraldehyde dehydrogenase (TMABA-DH) (TMABALDH) (EC 1.2.1.47) (Aldehyde dehydrogenase E3 isozyme) (Aldehyde dehydrogenase family 9 member A1) (EC 1.2.1.3) (Gamma-aminobutyraldehyde dehydrogenase) (EC 1.2.1.19) (R-aminobutyraldehyde dehydrogenase) [Cleaved into: 4-trimethylaminobutyraldehyde dehydrogenase, N-terminally processed]	ALDH9A1 ALDH4 ALDH7 ALDH9	494	439	0.616	VAELQAGTC	6QAK	482.073	296.957
P49327	Fatty acid synthase (EC 2.3.1.85) [Includes: [Acyl-carrier-protein] S-acetyltransferase (EC 2.3.1.38); [Acyl-carrier-protein] S-malonyltransferase (EC 2.3.1.39); 3-oxoacyl-[acyl-carrier-protein] synthase (EC 2.3.1.41); 3-oxoacyl-[acyl-carrier-protein] reductase (EC 1.1.1.100); 3-hydroxyacyl-[acyl-carrier-protein] dehydratase (EC 4.2.1.59); Enoyl-[acyl-carrier-protein] reductase (EC 1.3.1.39); Ole…	FASN FAS	2511	1925	0.681	RTGYQAKQV	4PIV	593.723	404.325
P49327	Fatty acid synthase (EC 2.3.1.85) [Includes: [Acyl-carrier-protein] S-acetyltransferase (EC 2.3.1.38); [Acyl-carrier-protein] S-malonyltransferase (EC 2.3.1.39); 3-oxoacyl-[acyl-carrier-protein] synthase (EC 2.3.1.41); 3-oxoacyl-[acyl-carrier-protein] reductase (EC 1.1.1.100); 3-hydroxyacyl-[acyl-carrier-protein] dehydratase (EC 4.2.1.59); Enoyl-[acyl-carrier-protein] reductase (EC 1.3.1.39); Ole…	FASN FAS	2511	1709	0.645	RAYLQARFP	4W82		309.611				480.017
P49327	Fatty acid synthase (EC 2.3.1.85) [Includes: [Acyl-carrier-protein] S-acetyltransferase (EC 2.3.1.38); [Acyl-carrier-protein] S-malonyltransferase (EC 2.3.1.39); 3-oxoacyl-[acyl-carrier-protein] synthase (EC 2.3.1.41); 3-oxoacyl-[acyl-carrier-protein] reductase (EC 1.1.1.100); 3-hydroxyacyl-[acyl-carrier-protein] dehydratase (EC 4.2.1.59); Enoyl-[acyl-carrier-protein] reductase (EC 1.3.1.39); Ole…	FASN FAS	2511	768	0.554	HALLQAVLK	2JFD	370.136	205.055
P49327	Fatty acid synthase (EC 2.3.1.85) [Includes: [Acyl-carrier-protein] S-acetyltransferase (EC 2.3.1.38); [Acyl-carrier-protein] S-malonyltransferase (EC 2.3.1.39); 3-oxoacyl-[acyl-carrier-protein] synthase (EC 2.3.1.41); 3-oxoacyl-[acyl-carrier-protein] reductase (EC 1.1.1.100); 3-hydroxyacyl-[acyl-carrier-protein] dehydratase (EC 4.2.1.59); Enoyl-[acyl-carrier-protein] reductase (EC 1.3.1.39); Ole…	FASN FAS	2511	278	0.527	RSLYQSAGV	3HHD	485.659	255.942
P49354	Protein farnesyltransferase/geranylgeranyltransferase type-1 subunit alpha (EC 2.5.1.58) (EC 2.5.1.59) (CAAX farnesyltransferase subunit alpha) (FTase-alpha) (Ras proteins prenyltransferase subunit alpha) (Type I protein geranyl-geranyltransferase subunit alpha) (GGTase-I-alpha)	FNTA	379	364	0.881	GRSLQSKHS	1JCQ	754.777	664.959
P49354	Protein farnesyltransferase/geranylgeranyltransferase type-1 subunit alpha (EC 2.5.1.58) (EC 2.5.1.59) (CAAX farnesyltransferase subunit alpha) (FTase-alpha) (Ras proteins prenyltransferase subunit alpha) (Type I protein geranyl-geranyltransferase subunit alpha) (GGTase-I-alpha)	FNTA	379	108	0.535	RAVLQRDER	1JCQ	581.724	311.222
P49418	Amphiphysin	AMPH AMPH1	695	57	0.646	GTRLQRELR	3SOG	640.242	413.596
P49588	Alanine--tRNA ligase, cytoplasmic (EC 6.1.1.7) (Alanyl-tRNA synthetase) (AlaRS) (Renal carcinoma antigen NY-REN-42)	AARS1 AARS	968	252	0.85	VSVLQNKMS	4XEM	375.646	319.299
P49748	Very long-chain specific acyl-CoA dehydrogenase, mitochondrial (VLCAD) (EC 1.3.8.9)	ACADVL VLCAD	655	622	0.547	MAALQSDPW	2UXW	603.865	330.314
P49770	Translation initiation factor eIF-2B subunit beta (S20I15) (S20III15) (eIF-2B GDP-GTP exchange factor subunit beta)	EIF2B2 EIF2BB	351	130	0.83	YAQLQSNII	6CAJ	508.086	421.711
P49771	Fms-related tyrosine kinase 3 ligand (Flt3 ligand) (Flt3L) (SL cytokine)	FLT3LG	235	95	0.564	GSKMQGLLE	3QS7	487.079	274.712
P49796	Regulator of G-protein signaling 3 (RGP3) (RGS3)	RGS3	1198	322	0.73	PVRVQAVDS	2F5Y	478.166	349.061
P49796	Regulator of G-protein signaling 3 (RGP3) (RGS3)	RGS3	1198	1115	0.633	KVKSQSKMA	2OJ4	761.481	482.017
P49796	Regulator of G-protein signaling 3 (RGP3) (RGS3)	RGS3	1198	1153	0.607	KDNLQSVTR	2OJ4	703.08	426.769
P49796	Regulator of G-protein signaling 3 (RGP3) (RGS3)	RGS3	1198	343	0.584	DTVLQLNER	2F5Y	421.346	246.066
P49841	Glycogen synthase kinase-3 beta (GSK-3 beta) (EC 2.7.11.26) (Serine/threonine-protein kinase GSK3B) (EC 2.7.11.1)	GSK3B	420	72	0.551	GVVYQAKLC	1GNG	312.763	172.332
P49863	Granzyme K (EC 3.4.21.-) (Fragmentin-3) (Granzyme-3) (NK-tryptase-2) (NK-Tryp-2)	GZMK TRYP2	264	113	0.545	TSDPQSNDI	1MZA	475.309	259.044
P49914	5-formyltetrahydrofolate cyclo-ligase (EC 6.3.3.2) (5,10-methenyl-tetrahydrofolate synthetase) (MTHFS) (Methenyl-THF synthetase)	MTHFS	203	86	0.598	RYRFQSNHM	3HXT	665.466	397.949
P50336	Protoporphyrinogen oxidase (PPO) (EC 1.3.3.4)	PPOX	477	375	0.615	GSWLQTLEA	3NKS	482.764	296.9
P50897	Palmitoyl-protein thioesterase 1 (PPT-1) (EC 3.1.2.22) (Palmitoyl-protein hydrolase 1)	PPT1 CLN1 PPT	306	106	0.546	DPKLQQGYN	3GRO	484.362	264.462
P51114	Fragile X mental retardation syndrome-related protein 1 (hFXR1p)	FXR1	621	117	0.515	RPVNQNKTV	3KUF	640.939	330.084
P51157	Ras-related protein Rab-28	RAB28	221	99	0.815	ITNYQSFEN	2HXS	409.094	333.411
P51531	Probable global transcription activator SNF2L2 (EC 3.6.4.-) (ATP-dependent helicase SMARCA2) (BRG1-associated factor 190B) (BAF190B) (Protein brahma homolog) (hBRM) (SNF2-alpha) (SWI/SNF-related matrix-associated actin-dependent regulator of chromatin subfamily A member 2)	SMARCA2 BAF190B BRM SNF2A SNF2L2	1590	885	0.778	GTPLQNKLP	6EG2	445.725	346.774
P51531	Probable global transcription activator SNF2L2 (EC 3.6.4.-) (ATP-dependent helicase SMARCA2) (BRG1-associated factor 190B) (BAF190B) (Protein brahma homolog) (hBRM) (SNF2-alpha) (SWI/SNF-related matrix-associated actin-dependent regulator of chromatin subfamily A member 2)	SMARCA2 BAF190B BRM SNF2A SNF2L2	1590	1496	0.652	SIVLQSVFK	4QY4	340.59	222.064
P51532	Transcription activator BRG1 (EC 3.6.4.-) (ATP-dependent helicase SMARCA4) (BRG1-associated factor 190A) (BAF190A) (Mitotic growth and transcription activator) (Protein BRG-1) (Protein brahma homolog 1) (SNF2-beta) (SWI/SNF-related matrix-associated actin-dependent regulator of chromatin subfamily A member 4)	SMARCA4 BAF190A BRG1 SNF2B SNF2L4	1647	1554	0.691	SIVLQSVFT	2GRC	305.819	211.321
P51648	Aldehyde dehydrogenase family 3 member A2 (EC 1.2.1.3) (EC 1.2.1.94) (Aldehyde dehydrogenase 10) (Fatty aldehyde dehydrogenase) (Microsomal aldehyde dehydrogenase)	ALDH3A2 ALDH10 FALDH	485	25	0.504	RFRLQQLEA	4QGK	434.218	218.846
P51688	N-sulphoglucosamine sulphohydrolase (EC 3.10.1.1) (Sulfoglucosamine sulfamidase) (Sulphamidase)	SGSH HSS	502	147	0.573	GSVLQVGRN	4MHX	273.249	156.572
P51692	Signal transducer and activator of transcription 5B	STAT5B	787	205	0.541	ETALQQKQV	6MBW		333.98		617.338
P52292	Importin subunit alpha-1 (Karyopherin subunit alpha-2) (RAG cohort protein 1) (SRP1-alpha)	KPNA2 RCH1 SRP1	529	95	0.805	ENQLQATQA	3FEX	411.48	331.241
P52294	Importin subunit alpha-5 (Karyopherin subunit alpha-1) (Nucleoprotein interactor 1) (NPI-1) (RAG cohort protein 2) (SRP1-beta) [Cleaved into: Importin subunit alpha-5, N-terminally processed]	KPNA1 RCH2	538	341	0.747	CSALQSLLH	4B18	388.557	290.252
P52294	Importin subunit alpha-5 (Karyopherin subunit alpha-1) (Nucleoprotein interactor 1) (NPI-1) (RAG cohort protein 2) (SRP1-beta) [Cleaved into: Importin subunit alpha-5, N-terminally processed]	KPNA1 RCH2	538	485	0.664	IEFLQSHEN	4B18	627.62	416.74
P52306	Rap1 GTPase-GDP dissociation stimulator 1 (Exchange factor smgGDS) (SMG GDS protein) (SMG P21 stimulatory GDP/GTP exchange protein)	RAP1GDS1	607	488	0.701	KTIVQSGGI	5XGC	270.03	189.291
P52757	Beta-chimaerin (Beta-chimerin) (Rho GTPase-activating protein 3)	CHN2 ARHGAP3 BCH	468	68	0.679	ISREQADEL	1XA6	684.063	464.479
P52789	Hexokinase-2 (EC 2.7.1.1) (Hexokinase type II) (HK II) (Hexokinase-B) (Muscle form hexokinase)	HK2	917	892	0.764	VSFLQSEDG	2NZT	471.243	360.03
P52790	Hexokinase-3 (EC 2.7.1.1) (Hexokinase type III) (HK III) (Hexokinase-C)	HK3	923	651	0.778	ITRRQAVEL	3HM8	654.433	509.149
P52790	Hexokinase-3 (EC 2.7.1.1) (Hexokinase type III) (HK III) (Hexokinase-C)	HK3	923	898	0.745	VTFLQSEDG	3HM8	478.137	356.212
P53370	Nucleoside diphosphate-linked moiety X motif 6 (Nudix motif 6) (EC 3.6.1.-) (Antisense basic fibroblast growth factor) (Protein GFG)	NUDT6 FGF2AS	316	101	0.757	IPILQSRFI	3FXT	481.577	364.554
P53597	Succinate--CoA ligase [ADP/GDP-forming] subunit alpha, mitochondrial (EC 6.2.1.4) (EC 6.2.1.5) (Succinyl-CoA synthetase subunit alpha) (SCS-alpha)	SUCLG1	346	319	0.831	ISALQSAGV	6G4Q	392.963	326.552
P53602	Diphosphomevalonate decarboxylase (EC 4.1.1.33) (Mevalonate (diphospho)decarboxylase) (MDDase) (Mevalonate pyrophosphate decarboxylase)	MVD MPD	400	80	0.807	QPRLQACLR	3D4J	488.464	394.19
P53602	Diphosphomevalonate decarboxylase (EC 4.1.1.33) (Mevalonate (diphospho)decarboxylase) (MDDase) (Mevalonate pyrophosphate decarboxylase)	MVD MPD	400	355	0.699	SAELQAALA	3D4J	512.692	358.371
P53673	Beta-crystallin A4 (Beta-A4 crystallin)	CRYBA4	196	130	0.729	YPSLQAMGW	3LWK	510.798	372.372
P53778	Mitogen-activated protein kinase 12 (MAP kinase 12) (MAPK 12) (EC 2.7.11.24) (Extracellular signal-regulated kinase 6) (ERK-6) (Mitogen-activated protein kinase p38 gamma) (MAP kinase p38 gamma) (Stress-activated protein kinase 3)	MAPK12 ERK6 SAPK3	367	254	0.866	VQRLQSDEA	1CM8	652.265	564.862
P53990	IST1 homolog (hIST1) (Putative MAPK-activating protein PM28)	IST1 KIAA0174	364	111	0.82	APRLQSEVA	3FRR	478.688	392.524
P54136	Arginine--tRNA ligase, cytoplasmic (EC 6.1.1.19) (Arginyl-tRNA synthetase) (ArgRS)	RARS1 RARS	660	63	0.582	RKSLQAERN	4R3Z	765.067	445.269
P54317	Pancreatic lipase-related protein 2 (PL-RP2) (EC 3.1.1.26) (EC 3.1.1.3) (Galactolipase)	PNLIPRP2 PLRP2	469	464	0.618	ENVLQSLYP	2OXE	586.753	362.613
P54577	Tyrosine--tRNA ligase, cytoplasmic (EC 6.1.1.1) (Tyrosyl-tRNA synthetase) (TyrRS) [Cleaved into: Tyrosine--tRNA ligase, cytoplasmic, N-terminally processed]	YARS1 YARS	528	170	0.636	YPGLQALDE	1N3L	149.84	95.298
P54578	Ubiquitin carboxyl-terminal hydrolase 14 (EC 3.4.19.12) (Deubiquitinating enzyme 14) (Ubiquitin thioesterase 14) (Ubiquitin-specific-processing protease 14)	USP14 TGT	494	306	0.541	SPTLQRNAL	5GJQ	682.225	369.084
P54646	5'-AMP-activated protein kinase catalytic subunit alpha-2 (AMPK subunit alpha-2) (EC 2.7.11.1) (Acetyl-CoA carboxylase kinase) (ACACA kinase) (EC 2.7.11.27) (Hydroxymethylglutaryl-CoA reductase kinase) (HMGCR kinase) (EC 2.7.11.31)	PRKAA2 AMPK AMPK2	552	409	0.539	GIRSQSKPY	4CFE	809.651	436.402
P54764	Ephrin type-A receptor 4 (EC 2.7.10.1) (EPH-like kinase 8) (EK8) (hEK8) (Tyrosine-protein kinase TYRO1) (Tyrosine-protein kinase receptor SEK)	EPHA4 HEK8 SEK TYRO1	986	448	0.66	IALVQAKEV	4BK4	599.93	395.954
P54802	Alpha-N-acetylglucosaminidase (EC 3.2.1.50) (N-acetyl-alpha-glucosaminidase) (NAG) [Cleaved into: Alpha-N-acetylglucosaminidase 82 kDa form; Alpha-N-acetylglucosaminidase 77 kDa form]	NAGLU UFHSD1	743	524	0.758	RPSLQMNTS	4XWH	519.286	393.619
P54819	Adenylate kinase 2, mitochondrial (AK 2) (EC 2.7.4.3) (ATP-AMP transphosphorylase 2) (ATP:AMP phosphotransferase) (Adenylate monophosphate kinase) [Cleaved into: Adenylate kinase 2, mitochondrial, N-terminally processed]	AK2 ADK2	239	188	0.557	KIRLQAYHT	2C9Y	746.746	415.937
P54829	Tyrosine-protein phosphatase non-receptor type 5 (EC 3.1.3.48) (Neural-specific protein-tyrosine phosphatase) (Striatum-enriched protein-tyrosine phosphatase) (STEP)	PTPN5	565	286	0.756	SRVLQAEEL	2BIJ	571.779	432.265
P55036	26S proteasome non-ATPase regulatory subunit 4 (26S proteasome regulatory subunit RPN10) (26S proteasome regulatory subunit S5A) (Antisecretory factor 1) (AF) (ASF) (Multiubiquitin chain-binding protein)	PSMD4 MCB1	377	27	0.771	PTRLQAQQD	5GJQ		307.838				399.271	399.271
P55197	Protein AF-10 (ALL1-fused gene from chromosome 10 protein)	MLLT10 AF10	1068	126	0.579	PIVLQSVPH	5DAG	524.296	303.568
P55211	Caspase-9 (CASP-9) (EC 3.4.22.62) (Apoptotic protease Mch-6) (Apoptotic protease-activating factor 3) (APAF-3) (ICE-like apoptotic protease 6) (ICE-LAP6) [Cleaved into: Caspase-9 subunit p35; Caspase-9 subunit p10]	CASP9 MCH6	416	381	0.533	SEDLQSLLL	1JXQ		172.653		323.928
P55809	Succinyl-CoA:3-ketoacid coenzyme A transferase 1, mitochondrial (EC 2.8.3.5) (3-oxoacid CoA-transferase 1) (Somatic-type succinyl-CoA:3-oxoacid CoA-transferase) (SCOT-s)	OXCT1 OXCT SCOT	520	342	0.553	TVHLQSENG	3DLX	193.018	106.739
P56524	Histone deacetylase 4 (HD4) (EC 3.5.1.98)	HDAC4 KIAA0288	1084	690	0.632	WSRLQETGL	2VQJ	442.552	279.693
P56545	C-terminal-binding protein 2 (CtBP2)	CTBP2	445	163	0.946	GTRVQSVEQ	4LCJ		690.891				730.328
P57764	Gasdermin-D (Gasdermin domain-containing protein 1) [Cleaved into: Gasdermin-D, N-terminal (GSDMD-NT); Gasdermin-D, C-terminal (GSDMD-CT)]	GSDMD DFNA5L GSDMDC1 FKSG10	484	29	0.826	VTSLQSSTG	6N9O		414.494				501.809
P60520	Gamma-aminobutyric acid receptor-associated protein-like 2 (GABA(A) receptor-associated protein-like 2) (Ganglioside expression factor 2) (GEF-2) (General protein transport factor p16) (Golgi-associated ATPase enhancer of 16 kDa) (GATE-16) (MAP1 light chain 3-related protein)	GABARAPL2 FLC3A GEF2	117	86	0.518	KTVPQSSLT	4CO7	527.802	273.401
P60604	Ubiquitin-conjugating enzyme E2 G2 (EC 2.3.2.23) (E2 ubiquitin-conjugating enzyme G2) (Ubiquitin carrier protein G2) (Ubiquitin-protein ligase G2)	UBE2G2	165	114	0.72	WSPVQSVEK	2CYX	403.166	290.279
P61026	Ras-related protein Rab-10 (EC 3.6.5.2)	RAB10	200	54	0.555	TVELQGKKI	5LPN	553.656	307.279
P61586	Transforming protein RhoA (EC 3.6.5.2) (Rho cDNA clone 12) (h12)	RHOA ARH12 ARHA RHO12	193	180	0.527	RAALQARRG	5ZHX	477.853	251.829
P61587	Rho-related GTP-binding protein RhoE (Protein MemB) (Rho family GTPase 3) (Rho-related GTP-binding protein Rho8) (Rnd3)	RND3 ARHE RHO8 RHOE	244	181	0.711	CSALQSENS	1M7B	487.572	346.664
P61916	NPC intracellular cholesterol transporter 2 (Epididymal secretory protein E1) (Human epididymis-specific protein 1) (He1) (Niemann-Pick disease type C2 protein)	NPC2 HE1	151	66	0.82	TSNIQSKSS	5KWY	464.124	380.582
P62068	Ubiquitin carboxyl-terminal hydrolase 46 (EC 3.4.19.12) (Deubiquitinating enzyme 46) (Ubiquitin thioesterase 46) (Ubiquitin-specific-processing protease 46)	USP46	366	51	0.587	NSVLQALYF	5L8H	34.1872	20.0679
P62136	Serine/threonine-protein phosphatase PP1-alpha catalytic subunit (PP-1A) (EC 3.1.3.16)	PPP1CA PPP1A	330	181	0.878	SPDLQSMEQ	6DCX	455.606	400.023
P62253	Ubiquitin-conjugating enzyme E2 G1 (EC 2.3.2.23) (E2 ubiquitin-conjugating enzyme G1) (E217K) (UBC7) (Ubiquitin carrier protein G1) (Ubiquitin-protein ligase G1) [Cleaved into: Ubiquitin-conjugating enzyme E2 G1, N-terminally processed]	UBE2G1 UBE2G	170	5	0.834	MTELQSALL	6D68	597.338	498.18
P62495	Eukaryotic peptide chain release factor subunit 1 (Eukaryotic release factor 1) (eRF1) (Protein Cl1) (TB3-1)	ETF1 ERF1 RF1 SUP45L1	437	247	0.73	DQRLQSKVL	5A8L	682.953	498.556
P62508	Estrogen-related receptor gamma (ERR gamma-2) (Estrogen receptor-related protein 3) (Nuclear receptor subfamily 3 group B member 3)	ESRRG ERR3 ERRG2 KIAA0832 NR3B3	458	302	0.678	MSLLQSAWM	2GPO	208.783	141.555
P63010	AP-2 complex subunit beta (AP105B) (Adaptor protein complex AP-2 subunit beta) (Adaptor-related protein complex 2 subunit beta) (Beta-2-adaptin) (Beta-adaptin) (Clathrin assembly protein complex 2 beta large chain) (Plasma membrane adaptor HA2/AP2 adaptin beta subunit)	AP2B1 ADTB2 CLAPB1	937	869	0.816	SSKLQNNNV	1E42	334.554	272.996
P63096	Guanine nucleotide-binding protein G(i) subunit alpha-1 (Adenylate cyclase-inhibiting G alpha protein)	GNAI1	354	137	0.552	DSGVQACFN	2OM2	327.169	180.597
P63151	Serine/threonine-protein phosphatase 2A 55 kDa regulatory subunit B alpha isoform (PP2A subunit B isoform B55-alpha) (PP2A subunit B isoform PR55-alpha) (PP2A subunit B isoform R2-alpha) (PP2A subunit B isoform alpha)	PPP2R2A	447	78	0.704	YSTFQSHEP	3DW8	400.387	281.872
P63208	S-phase kinase-associated protein 1 (Cyclin-A/CDK2-associated protein p19) (p19A) (Organ of Corti protein 2) (OCP-2) (Organ of Corti protein II) (OCP-II) (RNA polymerase II elongation factor-like protein) (SIII) (Transcription elongation factor B polypeptide 1-like) (p19skp1)	SKP1 EMC19 OCP2 SKP1A TCEB1L	163	7	0.668	SIKLQSSDG	5VZU	426.992	285.231
P63272	Transcription elongation factor SPT4 (hSPT4) (DRB sensitivity-inducing factor 14 kDa subunit) (DSIF p14) (DRB sensitivity-inducing factor small subunit) (DSIF small subunit)	SUPT4H1 SPT4H SUPT4H	117	41	0.597	DAYLQMKGN	3H7H	546.495	326.257
P63316	Troponin C, slow skeletal and cardiac muscles (TN-C)	TNNC1 TNNC	161	122	0.519	KIMLQATGE	1J1D	679.284	352.549
P78324	Tyrosine-protein phosphatase non-receptor type substrate 1 (SHP substrate 1) (SHPS-1) (Brain Ig-like molecule with tyrosine-based activation motifs) (Bit) (CD172 antigen-like family member A) (Inhibitory receptor SHPS-1) (Macrophage fusion receptor) (MyD-1 antigen) (Signal-regulatory protein alpha-1) (Sirp-alpha-1) (Signal-regulatory protein alpha-2) (Sirp-alpha-2) (Signal-regulatory protein alph…	SIRPA BIT MFR MYD1 PTPNS1 SHPS1 SIRP	504	236	0.552	HVTLQGDPL	2WNG	521.193	287.698
P78527	DNA-dependent protein kinase catalytic subunit (DNA-PK catalytic subunit) (DNA-PKcs) (EC 2.7.11.1) (DNPK1) (p460)	PRKDC HYRC HYRC1	4128	3130	0.877	LTKLQSVQA	5LUQ	181.694	159.346
P78527	DNA-dependent protein kinase catalytic subunit (DNA-PK catalytic subunit) (DNA-PKcs) (EC 2.7.11.1) (DNPK1) (p460)	PRKDC HYRC HYRC1	4128	415	0.815	PSFLQSVAS	5LUQ	170.69	139.112
P78527	DNA-dependent protein kinase catalytic subunit (DNA-PK catalytic subunit) (DNA-PKcs) (EC 2.7.11.1) (DNPK1) (p460)	PRKDC HYRC HYRC1	4128	2795	0.731	ITPLQAVAQ	5LUQ	155.029	113.326
P78527	DNA-dependent protein kinase catalytic subunit (DNA-PK catalytic subunit) (DNA-PKcs) (EC 2.7.11.1) (DNPK1) (p460)	PRKDC HYRC HYRC1	4128	3440	0.553	SAELQAYPA	5LUQ		243.523				440.367
P83110	Serine protease HTRA3 (EC 3.4.21.-) (High-temperature requirement factor A3) (Pregnancy-related serine protease)	HTRA3 PRSP	453	210	0.783	KVQLQNGDS	4RI0	396.849	310.733
P98161	Polycystin-1 (PC1) (Autosomal dominant polycystic kidney disease 1 protein)	PKD1	4303	3702	0.614	AYRLQSAIK	6A70	541.946	332.755
Q00534	Cyclin-dependent kinase 6 (EC 2.7.11.22) (Cell division protein kinase 6) (Serine/threonine-protein kinase PLSTIRE)	CDK6 CDKN6	326	193	0.728	EVLLQSSYA	1G3N	420.882	306.402
Q00610	Clathrin heavy chain 1 (Clathrin heavy chain on chromosome 17) (CLH-17)	CLTC CLH17 CLTCL2 KIAA0034	1675	223	0.513	AVRGQAGGK	6E4L	418.434	214.657
Q00653	Nuclear factor NF-kappa-B p100 subunit (DNA-binding factor KBF2) (H2TF1) (Lymphocyte translocation chromosome 10 protein) (Nuclear factor of kappa light polypeptide gene enhancer in B-cells 2) (Oncogene Lyt-10) (Lyt10) [Cleaved into: Nuclear factor NF-kappa-B p52 subunit]	NFKB2 LYT10	900	583	0.769	RALLQSGAP	4OT9	509.568	391.858
Q00722	1-phosphatidylinositol 4,5-bisphosphate phosphodiesterase beta-2 (EC 3.1.4.11) (Phosphoinositide phospholipase C-beta-2) (Phospholipase C-beta-2) (PLC-beta-2)	PLCB2	1185	417	0.7	SPRQQAKMA	2FJU	274.993	192.495
Q00722	1-phosphatidylinositol 4,5-bisphosphate phosphodiesterase beta-2 (EC 3.1.4.11) (Phosphoinositide phospholipase C-beta-2) (Phospholipase C-beta-2) (PLC-beta-2)	PLCB2	1185	52	0.578	YWTYQSKEM	2FJU	648.721	374.961
Q01082	Spectrin beta chain, non-erythrocytic 1 (Beta-II spectrin) (Fodrin beta chain) (Spectrin, non-erythroid beta chain 1)	SPTBN1 SPTB2	2364	1871	0.815	AARLQAAYA	3EDV		437.886				537.283	537.283
Q01094	Transcription factor E2F1 (E2F-1) (PBR3) (Retinoblastoma-associated protein 1) (RBAP-1) (Retinoblastoma-binding protein 3) (RBBP-3) (pRB-binding protein E2F-1)	E2F1 RBBP3	437	274	0.937	ETQLQAVDS	2AZE	841.429	788.419
Q01344	Interleukin-5 receptor subunit alpha (IL-5 receptor subunit alpha) (IL-5R subunit alpha) (IL-5R-alpha) (IL-5RA) (CDw125) (CD antigen CD125)	IL5RA IL5R	420	103	0.617	RTILQNDHS	3QT2	614.121	378.913
Q01484	Ankyrin-2 (ANK-2) (Ankyrin-B) (Brain ankyrin) (Non-erythroid ankyrin)	ANK2 ANKB	3957	1197	0.658	RVGLQAQPM	4D8O	263.774	173.563
Q01518	Adenylyl cyclase-associated protein 1 (CAP 1)	CAP1 CAP	475	362	0.61	NTTLQIKGK	1K8F	386.452	235.736
Q01826	DNA-binding protein SATB1 (Special AT-rich sequence-binding protein 1)	SATB1	763	127	0.506	SSAAQAKGL	3TUO	468.645	237.134
Q01973	Inactive tyrosine-protein kinase transmembrane receptor ROR1 (Neurotrophic tyrosine kinase, receptor-related 1)	ROR1 NTRKR1	937	649	0.724	YYRVQSKSL	6TU9	643.328	465.769
Q02643	Growth hormone-releasing hormone receptor (GHRH receptor) (Growth hormone-releasing factor receptor) (GRF receptor) (GRFR)	GHRHR	423	43	0.707	SACLQAAEE	2XDG	672.163	475.219
Q03164	Histone-lysine N-methyltransferase 2A (Lysine N-methyltransferase 2A) (EC 2.1.1.354) (ALL-1) (CXXC-type zinc finger protein 7) (Myeloid/lymphoid or mixed-lineage leukemia) (Myeloid/lymphoid or mixed-lineage leukemia protein 1) (Trithorax-like protein) (Zinc finger protein HRX) [Cleaved into: MLL cleavage product N320 (N-terminal cleavage product of 320 kDa) (p320); MLL cleavage product C180 (C-te…	KMT2A ALL1 CXXC7 HRX HTRX MLL MLL1 TRX1	3969	2861	0.547	TPSMQALGE	5SVH	790.403	432.35
Q03426	Mevalonate kinase (MK) (EC 2.7.1.36)	MVK	396	68	0.927	VARLQSLDT	2R3V	606.518	562.242
Q03519	Antigen peptide transporter 2 (APT2) (ATP-binding cassette sub-family B member 3) (Peptide supply factor 2) (Peptide transporter PSF2) (PSF-2) (Peptide transporter TAP2) (Peptide transporter involved in antigen processing 2) (Really interesting new gene 11 protein)	TAP2 ABCB3 PSF2 RING11 Y1	686	569	0.51	AYGLQSCED	5U1D	660.451	336.83
Q03591	Complement factor H-related protein 1 (FHR-1) (H factor-like protein 1) (H-factor-like 1) (H36)	CFHR1 CFHL CFHL1 CFHL1P CFHR1P FHR1 HFL1 HFL2	330	121	0.919	GYRLQNNEN	3ZD2	860.766	791.044
Q04724	Transducin-like enhancer protein 1 (E(Sp1) homolog) (Enhancer of split groucho-like protein 1) (ESG1)	TLE1	770	735	0.906	ASIFQSKES	1GXR	388.328	351.825
Q04912	Macrophage-stimulating protein receptor (MSP receptor) (EC 2.7.10.1) (CDw136) (Protein-tyrosine kinase 8) (p185-Ron) (CD antigen CD136) [Cleaved into: Macrophage-stimulating protein receptor alpha chain; Macrophage-stimulating protein receptor beta chain]	MST1R PTK8 RON	1400	140	0.537	GSSLQGRCF	4FWW	137.961	74.0849
Q05193	Dynamin-1 (EC 3.6.5.5)	DNM1 DNM	864	301	0.846	RNKLQSQLL	2X2E	605.835	512.537
Q05516	Zinc finger and BTB domain-containing protein 16 (Promyelocytic leukemia zinc finger protein) (Zinc finger protein 145) (Zinc finger protein PLZF)	ZBTB16 PLZF ZNF145	673	93	0.843	TATLQAKAE	1BUO	790.28	666.206
Q05823	2-5A-dependent ribonuclease (2-5A-dependent RNase) (EC 3.1.26.-) (Ribonuclease 4) (Ribonuclease L) (RNase L)	RNASEL RNS4	741	708	0.831	YTKLQNTEY	4OAU	491.496	408.433
Q05823	2-5A-dependent ribonuclease (2-5A-dependent RNase) (EC 3.1.26.-) (Ribonuclease 4) (Ribonuclease L) (RNase L)	RNASEL RNS4	741	409	0.593	VSCLQSSRE	4OAU	539.489	319.917
Q06124	Tyrosine-protein phosphatase non-receptor type 11 (EC 3.1.3.48) (Protein-tyrosine phosphatase 1D) (PTP-1D) (Protein-tyrosine phosphatase 2C) (PTP-2C) (SH-PTP2) (SHP-2) (Shp2) (SH-PTP3)	PTPN11 PTP2C SHPTP2	593	211	0.551	GTVLQLKQP	2SHP	400.618	220.741
Q06278	Aldehyde oxidase (EC 1.2.3.1) (Aldehyde oxidase 1) (Azaheterocycle hydroxylase) (EC 1.17.3.-)	AOX1 AO	1338	685	0.573	DSEVQAKRA	4UHW	406.966	233.191
Q06481	Amyloid-like protein 2 (APLP-2) (APPH) (Amyloid protein homolog) (CDEI box-binding protein) (CDEBP)	APLP2 APPL2	763	418	0.827	EAELQAKNL	5TPT	759.863	628.407
Q07021	Complement component 1 Q subcomponent-binding protein, mitochondrial (ASF/SF2-associated protein p32) (Glycoprotein gC1qBP) (C1qBP) (Hyaluronan-binding protein 1) (Mitochondrial matrix protein p32) (gC1q-R protein) (p33) (SF2AP32)	C1QBP GC1QBP HABP1 SF2P32	282	212	0.632	EVSFQSTGE	1P32	425.104	268.666
Q07157	Tight junction protein ZO-1 (Tight junction protein 1) (Zona occludens protein 1) (Zonula occludens protein 1)	TJP1 ZO1	1748	48	0.691	NPHFQSGET	2H2B	822.233	568.163
Q07817	Bcl-2-like protein 1 (Bcl2-L-1) (Apoptosis regulator Bcl-X)	BCL2L1 BCL2L BCLX	233	121	0.653	GTAYQSFEQ	1MAZ	477.902	312.07
Q07960	Rho GTPase-activating protein 1 (CDC42 GTPase-activating protein) (GTPase-activating protein rhoGAP) (Rho-related small GTPase protein activator) (Rho-type GTPase-activating protein 1) (p50-RhoGAP)	ARHGAP1 CDC42GAP RHOGAP1	439	271	0.523	VAYLQAHAL	1OW3	362.462	189.568
Q08188	Protein-glutamine gamma-glutamyltransferase E (EC 2.3.2.13) (Transglutaminase E) (TG(E)) (TGE) (TGase E) (Transglutaminase-3) (TGase-3) [Cleaved into: Protein-glutamine gamma-glutamyltransferase E 50 kDa catalytic chain; Protein-glutamine gamma-glutamyltransferase E 27 kDa non-catalytic chain]	TGM3	693	89	0.612	SAVLQASNG	1L9M	453.761	277.702
Q08211	ATP-dependent RNA helicase A (EC 3.6.4.13) (DEAH box protein 9) (DExH-box helicase 9) (Leukophysin) (LKP) (Nuclear DNA helicase II) (NDH II) (RNA helicase A)	DHX9 DDX9 LKP NDH2	1270	336	0.602	WSPPQSNWN	3LLM	375.184	225.861
Q08554	Desmocollin-1 (Cadherin family member 1) (Desmosomal glycoprotein 2/3) (DG2/DG3)	DSC1 CDHF1	894	396	0.62	YKILQGNEN	5IRY	651.84	404.141
Q08AH3	Acyl-coenzyme A synthetase ACSM2A, mitochondrial (EC 6.2.1.2) (Acyl-CoA synthetase medium-chain family member 2A) (Benzoate--CoA ligase) (EC 6.2.1.25) (Butyrate--CoA ligase 2A) (Butyryl-coenzyme A synthetase 2A) (Middle-chain acyl-CoA synthetase 2A)	ACSM2A ACSM2 MACS2	577	252	0.724	WTGLQASDI	2VZE	339.925	246.105
Q09328	Alpha-1,6-mannosylglycoprotein 6-beta-N-acetylglucosaminyltransferase A (EC 2.4.1.155) (Alpha-mannoside beta-1,6-N-acetylglucosaminyltransferase V) (GlcNAc-T V) (GNT-V) (Mannoside acetylglucosaminyltransferase 5) (N-acetylglucosaminyl-transferase V) [Cleaved into: Secreted alpha-1,6-mannosylglycoprotein 6-beta-N-acetylglucosaminyltransferase A (Secreted beta-1,6-N-acetylglucosaminyltransferase V)…	MGAT5 GGNT5	741	682	0.64	KVTCQSSEL	5ZIB	718.747	459.998
Q09428	ATP-binding cassette sub-family C member 8 (Sulfonylurea receptor 1)	ABCC8 HRINS SUR SUR1	1581	374	0.672	RTFLQASYY	6C3O	386.636	259.82
Q09472	Histone acetyltransferase p300 (p300 HAT) (EC 2.3.1.48) (E1A-associated protein p300) (Histone butyryltransferase p300) (EC 2.3.1.-) (Histone crotonyltransferase p300) (EC 2.3.1.-) (Protein 2-hydroxyisobutyryltransferase p300) (EC 2.3.1.-) (Protein propionyltransferase p300) (EC 2.3.1.-)	EP300 P300	2414	1158	0.671	DPVMQSLGY	4BHW	388.925	260.969
Q12904	Aminoacyl tRNA synthase complex-interacting multifunctional protein 1 (Multisynthase complex auxiliary component p43) [Cleaved into: Endothelial monocyte-activating polypeptide 2 (EMAP-2) (Endothelial monocyte-activating polypeptide II) (EMAP-II) (Small inducible cytokine subfamily E member 1)]	AIMP1 EMAP2 SCYE1	312	39	0.74	KAILQATLR	4R3Z	898.858	665.155
Q12923	Tyrosine-protein phosphatase non-receptor type 13 (EC 3.1.3.48) (Fas-associated protein-tyrosine phosphatase 1) (FAP-1) (PTP-BAS) (Protein-tyrosine phosphatase 1E) (PTP-E1) (hPTPE1) (Protein-tyrosine phosphatase PTPL1)	PTPN13 PNP1 PTP1E PTPL1	2485	2472	0.898	LTRLQAEEE	1WCH	582.107	522.732
Q12959	Disks large homolog 1 (Synapse-associated protein 97) (SAP-97) (SAP97) (hDlg)	DLG1	904	794	0.59	GTSVQSVRE	3W9Y	308.324	181.911
Q12980	GATOR complex protein NPRL3 (-14 gene protein) (Alpha-globin regulatory element-containing gene protein) (Nitrogen permease regulator 3-like protein) (Protein CGTHBA)	NPRL3 C16orf35 CGTHBA MARE	569	154	0.551	ATVLQHEER	6CES	423.05	233.1
Q13002	Glutamate receptor ionotropic, kainate 2 (GluK2) (Excitatory amino acid receptor 4) (EAA4) (Glutamate receptor 6) (GluR-6) (GluR6)	GRIK2 GLUR6	908	714	0.78	SSRRQSVLV	3QXM	554.989	432.891
Q13009	T-lymphoma invasion and metastasis-inducing protein 1 (TIAM-1)	TIAM1	1591	629	0.645	LASLQGGEL	4K2O	508.982	328.293
Q13033	Striatin-3 (Cell cycle autoantigen SG2NA) (S/G2 antigen)	STRN3 GS2NA SG2NA	797	94	0.717	RAELQARIA	6IUR	917.281	657.691
Q13043	Serine/threonine-protein kinase 4 (EC 2.7.11.1) (Mammalian STE20-like protein kinase 1) (MST-1) (STE20-like kinase MST1) (Serine/threonine-protein kinase Krs-2) [Cleaved into: Serine/threonine-protein kinase 4 37kDa subunit (MST1/N); Serine/threonine-protein kinase 4 18kDa subunit (MST1/C)]	STK4 KRS2 MST1	487	131	0.838	ATILQSTLK	3COM	153.639	128.749
Q13077	TNF receptor-associated factor 1 (Epstein-Barr virus-induced protein 6)	TRAF1 EBI6	416	394	0.627	LSKLQSPKH	5E1T	706.747	443.13
Q13085	Acetyl-CoA carboxylase 1 (ACC1) (EC 6.4.1.2) (Acetyl-Coenzyme A carboxylase alpha) (ACC-alpha)	ACACA ACAC ACC1 ACCA	2346	840	0.641	LPRIQSTAL	6G2D	742.201	475.751
Q13085	Acetyl-CoA carboxylase 1 (ACC1) (EC 6.4.1.2) (Acetyl-Coenzyme A carboxylase alpha) (ACC-alpha)	ACACA ACAC ACC1 ACCA	2346	2309	0.567	RSLVQANPE	4ASI	838.847	475.626
Q13107	Ubiquitin carboxyl-terminal hydrolase 4 (EC 3.4.19.12) (Deubiquitinating enzyme 4) (Ubiquitin thioesterase 4) (Ubiquitin-specific-processing protease 4) (Ubiquitous nuclear protein homolog)	USP4 UNP UNPH	963	29	0.627	RTTLQRGAQ	5CTR	812.909	509.694
Q13131	5'-AMP-activated protein kinase catalytic subunit alpha-1 (AMPK subunit alpha-1) (EC 2.7.11.1) (Acetyl-CoA carboxylase kinase) (ACACA kinase) (EC 2.7.11.27) (Hydroxymethylglutaryl-CoA reductase kinase) (HMGCR kinase) (EC 2.7.11.31) (Tau-protein kinase PRKAA1) (EC 2.7.11.26)	PRKAA1 AMPK1	559	414	0.562	GIRSQSRPN	4RER	733.099	412.002
Q13255	Metabotropic glutamate receptor 1 (mGluR1)	GRM1 GPRC1A MGLUR1	1194	343	0.737	TIKLQSPEV	3KS9	369.08	272.012
Q13303	Voltage-gated potassium channel subunit beta-2 (EC 1.1.1.-) (K(+) channel subunit beta-2) (Kv-beta-2) (hKvbeta2)	KCNAB2 KCNA2B KCNK2	367	286	0.513	GRRQQAKLK	1ZSX	512.89	263.113
Q13309	S-phase kinase-associated protein 2 (Cyclin-A/CDK2-associated protein p45) (F-box protein Skp2) (F-box/LRR-repeat protein 1) (p45skp2)	SKP2 FBXL1	424	209	0.523	CSKLQNLSL	1FQV	217.978	114.002
Q13315	Serine-protein kinase ATM (EC 2.7.11.1) (Ataxia telangiectasia mutated) (A-T mutated)	ATM	3056	2177	0.745	LSRLQAIGE	5NP0	259.968	193.676
Q13324	Corticotropin-releasing factor receptor 2 (CRF-R-2) (CRF-R2) (CRFR-2) (Corticotropin-releasing hormone receptor 2) (CRH-R-2) (CRH-R2)	CRHR2 CRF2R CRH2R	411	348	0.683	NSFLQSFQG	6PB1	276.183	188.633
Q13363	C-terminal-binding protein 1 (CtBP1) (EC 1.1.1.-)	CTBP1 CTBP	440	157	0.946	GTRVQSVEQ	1MX3	768.585	727.081
Q13472	DNA topoisomerase 3-alpha (EC 5.6.2.1) (DNA topoisomerase III alpha)	TOP3A TOP3	1001	427	0.516	TNNLQGDEQ	4CGY	586.48	302.624
Q13535	Serine/threonine-protein kinase ATR (EC 2.7.11.1) (Ataxia telangiectasia and Rad3-related protein) (FRAP-related protein 1)	ATR FRP1	2644	923	0.886	SVKLQSFFS	5YZ0	401.999	356.171
Q13535	Serine/threonine-protein kinase ATR (EC 2.7.11.1) (Ataxia telangiectasia and Rad3-related protein) (FRAP-related protein 1)	ATR FRP1	2644	1926	0.507	ECWLQSARV	5YZ0	459.428	232.93
Q13616	Cullin-1 (CUL-1)	CUL1	776	602	0.532	RYTLQASTF	1LDK		162.156		304.805
Q13617	Cullin-2 (CUL-2)	CUL2	745	513	0.54	IYVLQAGAW	5N4W	541.846	292.597
Q13619	Cullin-4A (CUL-4A)	CUL4A	759	629	0.64	RRTLQSLAC	2HYE	266.374	170.48
Q13620	Cullin-4B (CUL-4B)	CUL4B KIAA0695	913	783	0.64	RRTLQSLAC	4A0C	316.206	202.372
Q13635	Protein patched homolog 1 (PTC) (PTC1)	PTCH1 PTCH	1447	242	0.947	GAKLQSGTA	6DMB	266.725	252.589
Q13635	Protein patched homolog 1 (PTC) (PTC1)	PTCH1 PTCH	1447	184	0.581	DSALQASRV	6DMB	324.942	188.791
Q13635	Protein patched homolog 1 (PTC) (PTC1)	PTCH1 PTCH	1447	409	0.52	EVVHQSVAQ	6DMB	644.459	335.118
Q13813	Spectrin alpha chain, non-erythrocytic 1 (Alpha-II spectrin) (Fodrin alpha chain) (Spectrin, non-erythroid alpha subunit)	SPTAN1 NEAS SPTA2	2472	79	0.812	PTNLQGKLQ	3F31	739.577	600.536
Q14011	Cold-inducible RNA-binding protein (A18 hnRNP) (Glycine-rich RNA-binding protein CIRP)	CIRBP A18HNRNP CIRP	172	20	0.517	DTNEQSLEQ	5TBX	551.259	285.001
Q14141	Septin-6	SEPTIN6 KIAA0128 SEP2 SEPT6	434	82	0.919	GVQLQSNTY	2QAG		527.841					574.364
Q14160	Protein scribble homolog (Scribble) (hScrib) (Protein LAP4)	SCRIB CRIB1 KIAA0147 LAP4 SCRB1 VARTUL	1630	789	0.734	GVALQGAEH	6MTU	533.836	391.836
Q14204	Cytoplasmic dynein 1 heavy chain 1 (Cytoplasmic dynein heavy chain 1) (Dynein heavy chain, cytosolic)	DYNC1H1 DHC1 DNCH1 DNCL DNECL DYHC KIAA0325	4646	916	0.947	GVRLQAGLR	6F1T	408.431	386.784
Q14204	Cytoplasmic dynein 1 heavy chain 1 (Cytoplasmic dynein heavy chain 1) (Dynein heavy chain, cytosolic)	DYNC1H1 DHC1 DNCH1 DNCL DNECL DYHC KIAA0325	4646	3709	0.913	RSSLQSQCL	5NUG	405.598	370.311
Q14204	Cytoplasmic dynein 1 heavy chain 1 (Cytoplasmic dynein heavy chain 1) (Dynein heavy chain, cytosolic)	DYNC1H1 DHC1 DNCH1 DNCL DNECL DYHC KIAA0325	4646	246	0.624	LNQLQSGVN	6F1T	436.755	272.535
Q14204	Cytoplasmic dynein 1 heavy chain 1 (Cytoplasmic dynein heavy chain 1) (Dynein heavy chain, cytosolic)	DYNC1H1 DHC1 DNCH1 DNCL DNECL DYHC KIAA0325	4646	3952	0.594	IAKVQADEQ	5NUG	723.921	430.009
Q14204	Cytoplasmic dynein 1 heavy chain 1 (Cytoplasmic dynein heavy chain 1) (Dynein heavy chain, cytosolic)	DYNC1H1 DHC1 DNCH1 DNCL DNECL DYHC KIAA0325	4646	3751	0.554	KSLLQALNE	5NUG		291.244				525.71
Q14376	UDP-glucose 4-epimerase (EC 5.1.3.2) (Galactowaldenase) (UDP-N-acetylgalactosamine 4-epimerase) (UDP-GalNAc 4-epimerase) (UDP-N-acetylglucosamine 4-epimerase) (UDP-GlcNAc 4-epimerase) (EC 5.1.3.7) (UDP-galactose 4-epimerase)	GALE	348	279	0.502	YSVLQMVQA	1EK5	252.663	126.837
Q14393	Growth arrest-specific protein 6 (GAS-6) (AXL receptor tyrosine kinase ligand)	GAS6 AXLLG	678	596	0.56	GTRGQSEVS	1H30	682.47	382.183
Q14541	Hepatocyte nuclear factor 4-gamma (HNF-4-gamma) (Nuclear receptor subfamily 2 group A member 2)	HNF4G NR2A2	408	296	0.667	LPTLQSITW	1LV2	461.469	307.8
Q14562	ATP-dependent RNA helicase DHX8 (EC 3.6.4.13) (DEAH box protein 8) (RNA helicase HRH1)	DHX8 DDX8	1220	883	0.535	ISQAQAKQR	5MQF	452.365	242.015
Q14627	Interleukin-13 receptor subunit alpha-2 (IL-13 receptor subunit alpha-2) (IL-13R subunit alpha-2) (IL-13R-alpha-2) (IL-13RA2) (Interleukin-13-binding protein) (CD antigen CD213a2)	IL13RA2 IL13R	380	120	0.672	GSEVQSSWA	3LB6	597.017	401.195
Q149N8	E3 ubiquitin-protein ligase SHPRH (EC 2.3.2.27) (EC 3.6.4.-) (RING-type E3 ubiquitin transferase SHPRH) (SNF2, histone-linker, PHD and RING finger domain-containing helicase)	SHPRH KIAA2023	1683	1404	0.56	TSQLQKKLG	4QN1	551.273	308.713
Q15022	Polycomb protein SUZ12 (Chromatin precipitated E2F target 9 protein) (ChET 9 protein) (Joined to JAZF1 protein) (Suppressor of zeste 12 protein homolog)	SUZ12 CHET9 JJAZ1 KIAA0160	739	356	0.557	GPTLQFTLR	5WAI	271.382	151.16
Q15024	Exosome complex component RRP42 (Exosome component 7) (Ribosomal RNA-processing protein 42) (p8)	EXOSC7 KIAA0116 RRP42	291	271	0.623	HASLQSVVH	6D6Q	432.739	269.597
Q15027	Arf-GAP with coiled-coil, ANK repeat and PH domain-containing protein 1 (Centaurin-beta-1) (Cnt-b1)	ACAP1 CENTB1 KIAA0050	740	412	0.583	VAQVQSVDG	3JUE	423.621	246.971
Q15046	Lysine--tRNA ligase (EC 2.7.7.-) (EC 6.1.1.6) (Lysyl-tRNA synthetase) (LysRS)	KARS1 KARS KIAA0070	597	155	0.513	GVKLQVMAN	3BJU	282.968	145.163
Q15054	DNA polymerase delta subunit 3 (DNA polymerase delta subunit C) (DNA polymerase delta subunit p66) (DNA polymerase delta subunit p68)	POLD3 KIAA0039	466	127	0.569	KSNLQNCSK	6S1M	838.25	476.964
Q15080	Neutrophil cytosol factor 4 (NCF-4) (Neutrophil NADPH oxidase factor 4) (SH3 and PX domain-containing protein 4) (p40-phox) (p40phox)	NCF4 SH3PXD4	339	66	0.54	FHALQSKLE	1H6H	341.022	184.152
Q15276	Rab GTPase-binding effector protein 1 (Rabaptin-4) (Rabaptin-5) (Rabaptin-5alpha) (Renal carcinoma antigen NY-REN-17)	RABEP1 RAB5EP RABPT5 RABPT5A	862	633	0.65	AVLMQSREQ	1X79		504.867					776.718
Q15397	Pumilio homolog 3 (HBV X-transactivated gene 5 protein) (HBV XAg-transactivated protein 5) (Minor histocompatibility antigen HA-8) (HLA-HA8)	PUM3 cPERP-C KIAA0020 PUF-A XTP5	648	608	0.86	SSLLQSCDL	4WZR	365.239	314.106
Q15435	Protein phosphatase 1 regulatory subunit 7 (Protein phosphatase 1 regulatory subunit 22)	PPP1R7 SDS22	360	224	0.731	ITKLQNLDA	6OBN	395.915	289.414
Q15631	Translin (EC 3.1.-.-) (Component 3 of promoter of RISC) (C3PO)	TSN	228	29	0.561	RKVVQSLEQ	1J1J	557.035	312.496
Q15661	Tryptase alpha/beta-1 (Tryptase-1) (EC 3.4.21.59) (Tryptase I) (Tryptase alpha-1)	TPSAB1 TPS1 TPS2 TPSB1	275	238	0.812	GTWLQAGVV	4MPU	199.494	161.989
Q15691	Microtubule-associated protein RP/EB family member 1 (APC-binding protein EB1) (End-binding protein 1) (EB1)	MAPRE1	268	64	0.661	KVKFQAKLE	1PA7	735.499	486.165
Q15717	ELAV-like protein 1 (Hu-antigen R) (HuR)	ELAVL1 HUR	326	87	0.888	GLRLQSKTI	3HI9		572.507				644.715
Q15746	Myosin light chain kinase, smooth muscle (MLCK) (smMLCK) (EC 2.7.11.18) (Kinase-related protein) (KRP) (Telokin) [Cleaved into: Myosin light chain kinase, smooth muscle, deglutamylated form]	MYLK MLCK MLCK1 MYLK1	1914	421	0.792	ESKPQSQEV	6C6M	647.841	513.09
Q15750	TGF-beta-activated kinase 1 and MAP3K7-binding protein 1 (Mitogen-activated protein kinase kinase kinase 7-interacting protein 1) (TGF-beta-activated kinase 1-binding protein 1) (TAK1-binding protein 1)	TAB1 MAP3K7IP1	504	108	0.803	RVLLQAFDV	2J4O		338.774		421.886
Q15750	TGF-beta-activated kinase 1 and MAP3K7-binding protein 1 (Mitogen-activated protein kinase kinase kinase 7-interacting protein 1) (TGF-beta-activated kinase 1-binding protein 1) (TAK1-binding protein 1)	TAB1 MAP3K7IP1	504	132	0.688	KASLQSQLP	2J4O		374.85			544.84
Q15751	Probable E3 ubiquitin-protein ligase HERC1 (EC 2.3.2.26) (HECT domain and RCC1-like domain-containing protein 1) (HECT-type E3 ubiquitin transferase HERC1) (p532) (p619)	HERC1	4861	4341	0.771	VTGLQGKNV	4O2W	487.047	375.513
Q16222	UDP-N-acetylhexosamine pyrophosphorylase (Antigen X) (AGX) (Sperm-associated antigen 2) [Includes: UDP-N-acetylgalactosamine pyrophosphorylase (EC 2.7.7.83) (AGX-1); UDP-N-acetylglucosamine pyrophosphorylase (EC 2.7.7.23) (AGX-2)]	UAP1 SPAG2	522	88	0.531	QDQLQAWES	1JV1	597.045	317.031
Q16630	Cleavage and polyadenylation specificity factor subunit 6 (Cleavage and polyadenylation specificity factor 68 kDa subunit) (CPSF 68 kDa subunit) (Cleavage factor Im complex 68 kDa subunit) (CFIm68) (Pre-mRNA cleavage factor Im 68 kDa subunit) (Protein HPBRII-4/7)	CPSF6 CFIM68	551	122	0.588	RANGQSKGF	3P5T	754.906	443.885
Q16651	Prostasin (EC 3.4.21.-) (Channel-activating protease 1) (CAP1) (Serine protease 8) [Cleaved into: Prostasin light chain; Prostasin heavy chain]	PRSS8	343	282	0.525	ASWIQSKVT	3DFJ	508.548	266.988
Q16658	Fascin (55 kDa actin-bundling protein) (Singed-like protein) (p55)	FSCN1 FAN1 HSN SNL	493	104	0.77	RWSLQSEAH	1DFC	250.804	193.119
Q16718	NADH dehydrogenase [ubiquinone] 1 alpha subcomplex subunit 5 (Complex I subunit B13) (Complex I-13kD-B) (CI-13kD-B) (NADH-ubiquinone oxidoreductase 13 kDa-B subunit)	NDUFA5	116	83	0.539	EVILQAEHE	5XTB	539.482	290.781
Q16740	ATP-dependent Clp protease proteolytic subunit, mitochondrial (EC 3.4.21.92) (Endopeptidase Clp)	CLPP	277	187	0.6	GARGQATDI	1TG6	813.979	488.388
Q16769	Glutaminyl-peptide cyclotransferase (EC 2.3.2.5) (Glutaminyl cyclase) (QC) (sQC) (Glutaminyl-tRNA cyclotransferase) (Glutamyl cyclase) (EC)	QPCT	361	272	0.608	FERLQAIEH	2AFM	314.443	191.181
Q16769	Glutaminyl-peptide cyclotransferase (EC 2.3.2.5) (Glutaminyl cyclase) (QC) (sQC) (Glutaminyl-tRNA cyclotransferase) (Glutamyl cyclase) (EC)	QPCT	361	99	0.543	IQRLQADWV	2AFM	577.354	313.503
Q16772	Glutathione S-transferase A3 (EC 2.5.1.18) (GST class-alpha member 3) (Glutathione S-transferase A3-3)	GSTA3	222	141	0.6	EKVLQSHGQ	1TDI	601.484	360.89
Q16773	Kynurenine--oxoglutarate transaminase 1 (EC 2.6.1.7) (Cysteine-S-conjugate beta-lyase) (EC 4.4.1.13) (Glutamine transaminase K) (GTK) (Glutamine--phenylpyruvate transaminase) (EC 2.6.1.64) (Kynurenine aminotransferase 1) (Kynurenine aminotransferase I) (KATI) (Kynurenine--oxoglutarate transaminase I)	KYAT1 CCBL1	422	409	0.733	EATLQAMDE	1W7L	504.08	369.49
Q16773	Kynurenine--oxoglutarate transaminase 1 (EC 2.6.1.7) (Cysteine-S-conjugate beta-lyase) (EC 4.4.1.13) (Glutamine transaminase K) (GTK) (Glutamine--phenylpyruvate transaminase) (EC 2.6.1.64) (Kynurenine aminotransferase 1) (Kynurenine aminotransferase I) (KATI) (Kynurenine--oxoglutarate transaminase I)	KYAT1 CCBL1	422	325	0.682	IRSLQSVGL	1W7L	363.223	247.718
Q16790	Carbonic anhydrase 9 (EC 4.2.1.1) (Carbonate dehydratase IX) (Carbonic anhydrase IX) (CA-IX) (CAIX) (Membrane antigen MN) (P54/58N) (Renal cell carcinoma-associated antigen G250) (RCC-associated antigen G250) (pMW1)	CA9 G250 MN	459	372	0.565	DSRLQLNFR	3IAI	442.692	250.121
Q16853	Membrane primary amine oxidase (EC 1.4.3.21) (Copper amine oxidase) (HPAO) (Semicarbazide-sensitive amine oxidase) (SSAO) (Vascular adhesion protein 1) (VAP-1)	AOC3 VAP1	763	219	0.568	PRGLQSGDR	1PU4	387.868	220.309
Q16873	Leukotriene C4 synthase (LTC4 synthase) (EC 4.4.1.20) (Leukotriene-C(4) synthase)	LTC4S	150	19	0.63	GVLLQAYFS	2PNO	403.041	253.916
Q16881	Thioredoxin reductase 1, cytoplasmic (TR) (EC 1.8.1.9) (Gene associated with retinoic and interferon-induced mortality 12 protein) (GRIM-12) (Gene associated with retinoic and IFN-induced mortality 12 protein) (KM-102-derived reductase-like factor) (Thioredoxin reductase TR1)	TXNRD1 GRIM12 KDRF	649	422	0.505	RVVAQSTNS	2CFY	414.145	209.143
Q1MX18	Protein inscuteable homolog	INSC	579	95	0.686	MCVLQAKPI	3SF4	930.548	638.356
Q2M385	Macrophage-expressed gene 1 protein (Macrophage gene 1 protein) (Mpg-1) (Perforin-2) (P-2)	MPEG1	716	276	0.665	NSRVQSIGG	6U23	380.434	252.989
Q2M385	Macrophage-expressed gene 1 protein (Macrophage gene 1 protein) (Mpg-1) (Perforin-2) (P-2)	MPEG1	716	290	0.655	GITLQAWQQ	6U23	492.426	322.539
Q2TAY7	WD40 repeat-containing protein SMU1 (Smu-1 suppressor of mec-8 and unc-52 protein homolog) [Cleaved into: WD40 repeat-containing protein SMU1, N-terminally processed]	SMU1	513	61	0.793	DTVLQAIQS	5O9Z	578.808	458.995
Q460N5	Protein mono-ADP-ribosyltransferase PARP14 (EC 2.4.2.-) (ADP-ribosyltransferase diphtheria toxin-like 8) (ARTD8) (B aggressive lymphoma protein 2) (Poly [ADP-ribose] polymerase 14) (PARP-14)	PARP14 BAL2 KIAA1268	1801	1316	0.559	SSVLQECEK	4ABK	394.295	220.411
Q460N5	Protein mono-ADP-ribosyltransferase PARP14 (EC 2.4.2.-) (ADP-ribosyltransferase diphtheria toxin-like 8) (ARTD8) (B aggressive lymphoma protein 2) (Poly [ADP-ribose] polymerase 14) (PARP-14)	PARP14 BAL2 KIAA1268	1801	846	0.556	GPELQADCD	3Q6Z	349.513	194.329
Q495A1	T-cell immunoreceptor with Ig and ITIM domains (V-set and immunoglobulin domain-containing protein 9) (V-set and transmembrane domain-containing protein 3)	TIGIT VSIG9 VSTM3	244	96	0.642	GLTLQSLTV	3Q0H	281.443	180.686
Q53GS9	U4/U6.U5 tri-snRNP-associated protein 2 (Inactive ubiquitin-specific peptidase 39) (SAD1 homolog) (U4/U6.U5 tri-snRNP-associated 65 kDa protein) (65K)	USP39 CGI-21 HSPC332 PRO2855	565	241	0.788	NAVLQALSN	3JCR		383.41					486.561
Q59H18	Serine/threonine-protein kinase TNNI3K (EC 2.7.11.1) (Cardiac ankyrin repeat kinase) (Cardiac troponin I-interacting kinase) (TNNI3-interacting kinase)	TNNI3K CARK	835	561	0.542	ILDLQSKLI	4YFF	560.76	303.932
Q5FWF4	DNA annealing helicase and endonuclease ZRANB3 (Annealing helicase 2) (AH2) (Zinc finger Ran-binding domain-containing protein 3) [Includes: DNA annealing helicase ZRANB3 (EC 3.6.4.-); Endonuclease ZRANB3 (EC 3.1.-.-)]	ZRANB3	1079	1052	0.799	RTARQAKER	5MKW	588.547	470.249
Q5JS13	Ras-specific guanine nucleotide-releasing factor RalGPS1 (Ral GEF with PH domain and SH3-binding motif 1) (Ral guanine nucleotide exchange factor 2) (RalGEF 2) (RalA exchange factor RalGPS1)	RALGPS1 KIAA0351 RALGEF2	557	149	0.781	VSALQSAPI	3QXL	239.332	186.918
Q5JU85	IQ motif and SEC7 domain-containing protein 2	IQSEC2 KIAA0522	1488	952	0.834	VSQVQAVER	6FAE	491.687	410.067
Q5SQI0	Alpha-tubulin N-acetyltransferase 1 (Alpha-TAT) (Alpha-TAT1) (TAT) (EC 2.3.1.108) (Acetyltransferase mec-17 homolog)	ATAT1 C6orf134 MEC17 Nbla00487	421	71	0.881	ASRMQSNRH	3VWD	502.933	443.084
Q5SU54	HLA class II histocompatibility antigen, DQ beta 1 chain (MHC class II antigen)	HLA-DQB1	269	213	0.614	HPSLQSPIT	6DIG	562.708	345.503
Q5T2D3	OTU domain-containing protein 3 (EC 3.4.19.12)	OTUD3 KIAA0459	398	61	0.677	ANQLQALGL	4BOU	483.022	327.006
Q5TA45	Integrator complex subunit 11 (Int11) (EC 3.1.27.-) (Cleavage and polyadenylation-specific factor 3-like protein) (CPSF3-like protein) (Protein related to CPSF subunits of 68 kDa) (RC-68)	INTS11 CPSF3L RC68	600	559	0.515	SVLLQAAAP	5V8W	477.658	245.994
Q5TC82	Roquin-1 (Roquin) (EC 2.3.2.27) (RING finger and C3H zinc finger protein 1) (RING finger and CCCH-type zinc finger domain-containing protein 1) (RING finger protein 198)	RC3H1 KIAA2025 RNF198	1133	126	0.501	NSTTQSVLS	4QIK	522.944	261.995
Q5VT52	Regulation of nuclear pre-mRNA domain-containing protein 2	RPRD2 KIAA0460 HSPC099	1461	32	0.561	DRKFQSVTN	4FLB	575.098	322.63
Q5XUX0	F-box only protein 31	FBXO31 FBX14 FBX31 PP2386	539	513	0.777	YSRVQATFR	5VZU	477.081	370.692
Q5Y7D3	HLA class II histocompatibility antigen DQ beta chain (HLA class II histocompatibility antigen, DQ beta 1 chain) (MHC class II antigen)	HLA-DQB1	261	213	0.614	HPSLQSPIT	4D8P	580.107	356.186
Q658P3	Metalloreductase STEAP3 (EC 1.16.1.-) (Dudulin-2) (Six-transmembrane epithelial antigen of prostate 3) (Tumor suppressor-activated pathway protein 6) (hTSAP6) (pHyde) (hpHyde)	STEAP3 TSAP6	488	155	0.607	AWTLQAGPR	2VNS	554.019	336.29
Q687X5	Metalloreductase STEAP4 (EC 1.16.1.9) (Six-transmembrane epithelial antigen of prostate 4) (SixTransMembrane protein of prostate 2) (Tumor necrosis factor, alpha-induced protein 9)	STEAP4 STAMP2 TNFAIP9	459	143	0.603	AWALQSGAL	6HCY	522.169	314.868
Q68DK7	Male-specific lethal 1 homolog (MSL-1) (Male-specific lethal 1-like 1) (MSL1-like 1) (Male-specific lethal-1 homolog 1)	MSL1 MSL1L1	614	241	0.729	QQQLQAKEK	4B7Y	900.08	656.158
Q68E01	Integrator complex subunit 3 (Int3) (SOSS complex subunit A) (Sensor of single-strand DNA complex subunit A) (SOSS-A) (Sensor of ssDNA subunit A)	INTS3 C1orf193 C1orf60	1043	227	0.573	TAQLQALRQ	4OWT	575.365	329.684
Q6DD88	Atlastin-3 (EC 3.6.5.-)	ATL3	541	345	0.793	KSMLQATAE	5VGR	384.47	304.885
Q6L8Q7	2',5'-phosphodiesterase 12 (2'-PDE) (2-PDE) (EC 3.1.4.-) (Mitochondrial deadenylase) (EC 3.1.13.4)	PDE12	609	441	0.826	VSVLQSTKD	4Z0V	264.721	218.659
Q6MZZ7	Calpain-13 (EC 3.4.22.-) (Calcium-activated neutral proteinase 13) (CANP 13)	CAPN13	669	522	0.766	ATQLQGLLN	2I7A	352.57	270.069
Q6NVY1	3-hydroxyisobutyryl-CoA hydrolase, mitochondrial (EC 3.1.2.4) (3-hydroxyisobutyryl-coenzyme A hydrolase) (HIB-CoA hydrolase) (HIBYL-CoA-H)	HIBCH	386	188	0.785	LPRLQGKLG	3BPT	370.758	291.045
Q6P2H3	Centrosomal protein of 85 kDa (Cep85) (Coiled-coil domain-containing protein 21)	CEP85 CCDC21	762	598	0.913	RSQVQSLEQ	5OI7	925.4	844.89
Q6P2P2	Protein arginine N-methyltransferase 9 (Protein arginine N-methyltransferase 10) (EC 2.1.1.320)	PRMT9 PRMT10	845	686	0.746	RCLLQSGGK	6PDM	417.523	311.472
Q6PCD5	E3 ubiquitin-protein ligase RFWD3 (EC 2.3.2.27) (RING finger and WD repeat domain-containing protein 3) (RING finger protein 201)	RFWD3 RNF201	774	706	0.528	NAIFQSPEN	6CVZ	367.834	194.217
Q6R327	Rapamycin-insensitive companion of mTOR (AVO3 homolog) (hAVO3)	RICTOR KIAA1999	1708	539	0.645	SQVLQHKEN	5ZCS	661.053	426.379
Q6UXV0	GDNF family receptor alpha-like	GFRAL C6orf144 UNQ9356/PRO34128	394	298	0.674	RTITQSEES	6Q2J	876.456	590.731
Q6UXV0	GDNF family receptor alpha-like	GFRAL C6orf144 UNQ9356/PRO34128	394	200	0.669	IPCQQSKEA	6Q2J	527.797	353.096
Q6XQN6	Nicotinate phosphoribosyltransferase (NAPRTase) (EC 6.3.4.21) (FHA-HIT-interacting protein) (Nicotinate phosphoribosyltransferase domain-containing protein 1)	NAPRT FHIP NAPRT1	538	526	0.622	SERLQALVN	4YUB	459.638	285.895
Q6ZMJ4	Interleukin-34 (IL-34)	IL34 C16orf77	242	52	0.604	RSRLQYMKH	4DKC	625.505	377.805
Q6ZMJ4	Interleukin-34 (IL-34)	IL34 C16orf77	242	81	0.531	VTRLQRAQV	4DKC	677.365	359.681
Q7L1T6	Cytochrome b5 reductase 4 (EC 1.6.2.2) (Flavohemoprotein b5/b5R) (b5+b5R) (N-terminal cytochrome b5 and cytochrome b5 oxidoreductase domain-containing protein) (cb5/cb5R)	CYB5R4 NCB5OR	521	245	0.671	EIVLQKKEN	6MV1	457.542	307.01
Q7L523	Ras-related GTP-binding protein A (Rag A) (RagA) (EC 3.6.5.-) (Adenovirus E3 14.7 kDa-interacting protein 1) (FIP-1)	RRAGA	313	250	0.603	AASFQSMEV	6CES	660.511	398.288
Q7L5Y1	Mitochondrial enolase superfamily member 1 (EC 4.2.1.68) (Antisense RNA to thymidylate synthase) (rTS) (L-fuconate dehydratase)	ENOSF1 RTS TYMSAS	443	318	0.544	KQLLQAKAL	4A35	361.459	196.634
Q7Z3B1	Neuronal growth regulator 1 (IgLON family member 4)	NEGR1 IGLON4 UNQ2433/PRO4993	354	197	0.723	ITRDQAGEY	6DLD	461.987	334.017
Q7Z406	Myosin-14 (Myosin heavy chain 14) (Myosin heavy chain, non-muscle IIc) (Non-muscle myosin heavy chain IIc) (NMHC II-C)	MYH14 KIAA2034 FP17425	1995	294	0.512	RAIRQAKDE	5I4E	486.513	249.095
Q7Z406	Myosin-14 (Myosin heavy chain 14) (Myosin heavy chain, non-muscle IIc) (Non-muscle myosin heavy chain IIc) (NMHC II-C)	MYH14 KIAA2034 FP17425	1995	187	0.511	RSMLQDRED	5I4E	618.205	315.903
Q7Z460	CLIP-associating protein 1 (Cytoplasmic linker-associated protein 1) (Multiple asters homolog 1) (Protein Orbit homolog 1) (hOrbit1)	CLASP1 KIAA0622 MAST1	1538	82	0.563	VTRLQDRFK	6MQ5	458.733	258.267
Q7Z628	Neuroepithelial cell-transforming gene 1 protein (Proto-oncogene p65 Net1) (Rho guanine nucleotide exchange factor 8)	NET1 ARHGEF8	596	482	0.814	SHTLQANDV	4XH9	386.507	314.617
Q7Z6A9	B- and T-lymphocyte attenuator (B- and T-lymphocyte-associated protein) (CD antigen CD272)	BTLA	289	120	0.643	SANFQSNLI	2AW2	627.305	403.357
Q7Z6Z7	E3 ubiquitin-protein ligase HUWE1 (EC 2.3.2.26) (ARF-binding protein 1) (ARF-BP1) (HECT, UBA and WWE domain-containing protein 1) (HECT-type E3 ubiquitin transferase HUWE1) (Homologous to E6AP carboxyl terminus homologous protein 9) (HectH9) (Large structure of UREB1) (LASU1) (Mcl-1 ubiquitin ligase E3) (Mule) (Upstream regulatory element-binding protein 1) (URE-B1) (URE-binding protein 1)	HUWE1 KIAA0312 KIAA1578 UREB1 HSPC272	4374	4309	0.512	KVPLQGFAA	3G1N	538.806	275.869
Q86TB9	Protein PAT1 homolog 1 (PAT1-like protein 1) (Protein PAT1 homolog b) (Pat1b) (hPat1b)	PATL1 OK/KNS-cl.5	770	681	0.624	TAVLQNKFG	2XEQ	315.204	196.687
Q86TB9	Protein PAT1 homolog 1 (PAT1-like protein 1) (Protein PAT1 homolog b) (Pat1b) (hPat1b)	PATL1 OK/KNS-cl.5	770	700	0.56	GEDLQSSDP	2XEQ	561.991	314.715
Q86TI0	TBC1 domain family member 1	TBC1D1 KIAA1108	1168	1055	0.575	AKQLQAYEV	3QYE	582.978	335.212
Q86TU7	Actin-histidine N-methyltransferase (EC 2.1.1.85) (SET domain-containing protein 3) (hSETD3)	SETD3 C14orf154	594	198	0.558	VRYLQSTQA	3SMT	328.232	183.153
Q86TV6	Tetratricopeptide repeat protein 7B (TPR repeat protein 7B) (Tetratricopeptide repeat protein 7-like-1) (TPR repeat protein 7-like-1)	TTC7B TTC7L1	843	593	0.826	KVKLQSLCR	6BQ1	396.575	327.571
Q86TV6	Tetratricopeptide repeat protein 7B (TPR repeat protein 7B) (Tetratricopeptide repeat protein 7-like-1) (TPR repeat protein 7-like-1)	TTC7B TTC7L1	843	809	0.778	GEVLQAQGN	6BQ1	440.661	342.834
Q86TV6	Tetratricopeptide repeat protein 7B (TPR repeat protein 7B) (Tetratricopeptide repeat protein 7-like-1) (TPR repeat protein 7-like-1)	TTC7B TTC7L1	843	483	0.608	TYSLQATDA	6BQ1	265.018	161.131
Q86UT5	Na(+)/H(+) exchange regulatory cofactor NHE-RF4 (NHERF-4) (Intestinal and kidney-enriched PDZ protein) (Natrium-phosphate cotransporter IIa C-terminal-associated protein 2) (Na/Pi cotransporter C-terminal-associated protein 2) (NaPi-Cap2) (PDZ domain-containing protein 2) (PDZ domain-containing protein 3) (Sodium-hydrogen exchanger regulatory factor 4)	PDZD3 IKEPP NHERF4 PDZK2 DLNB27	571	372	0.584	KAGMQAGDR	2V90	495.962	289.642
Q86UT5	Na(+)/H(+) exchange regulatory cofactor NHE-RF4 (NHERF-4) (Intestinal and kidney-enriched PDZ protein) (Natrium-phosphate cotransporter IIa C-terminal-associated protein 2) (Na/Pi cotransporter C-terminal-associated protein 2) (NaPi-Cap2) (PDZ domain-containing protein 2) (PDZ domain-containing protein 3) (Sodium-hydrogen exchanger regulatory factor 4)	PDZD3 IKEPP NHERF4 PDZK2 DLNB27	571	398	0.525	VSRIQGQGS	2V90	572.982	300.816
Q86V88	Magnesium-dependent phosphatase 1 (MDP-1) (EC 3.1.3.-) (EC 3.1.3.48)	MDP1	176	59	0.651	LKRLQSLGV	2WM8	516.806	336.441
Q86VP6	Cullin-associated NEDD8-dissociated protein 1 (Cullin-associated and neddylation-dissociated protein 1) (TBP-interacting protein of 120 kDa A) (TBP-interacting protein 120A) (p120 CAND1)	CAND1 KIAA0829 TIP120 TIP120A	1230	748	0.576	SPLLQGGAL	1U6G	384.61	221.535
Q86VW2	Rho guanine nucleotide exchange factor 25 (Guanine nucleotide exchange factor GEFT) (Rac/Cdc42/Rho exchange factor GEFT) (RhoA/Rac/Cdc42 guanine nucleotide exchange factor GEFT) (p63RhoGEF)	ARHGEF25 GEFT	580	447	0.627	RYVLQAADP	2RGN	431.337	270.448
Q86XP0	Cytosolic phospholipase A2 delta (cPLA2-delta) (EC 3.1.1.4) (Phospholipase A2 group IVD)	PLA2G4D	818	268	0.653	GVRLQLKAE	5IXC	482.608	315.143
Q86XP0	Cytosolic phospholipase A2 delta (cPLA2-delta) (EC 3.1.1.4) (Phospholipase A2 group IVD)	PLA2G4D	818	798	0.585	GAILQALRT	5IXC	425.219	248.753
Q86Y38	Xylosyltransferase 1 (EC 2.4.2.26) (Peptide O-xylosyltransferase 1) (Xylosyltransferase I) (XT-I) (XylT-I)	XYLT1 XT1	959	403	0.527	STYLQSMRD	6EJ7	225.819	119.006
Q86YV5	Inactive tyrosine-protein kinase PRAG1 (PEAK1-related kinase-activating pseudokinase 1) (Pragmin) (Sugen kinase 223) (SgK223)	PRAG1 SGK223	1406	1398	0.68	GALLQSLKL	5VE6	364.437	247.817
Q8IU54	Interferon lambda-1 (IFN-lambda-1) (Cytokine Zcyto21) (Interleukin-29) (IL-29)	IFNL1 IL29 ZCYTO21	200	129	0.624	LSQLQACIQ	3OG4	736.263	459.428
Q8IUF8	Ribosomal oxygenase 2 (60S ribosomal protein L27a histidine hydroxylase) (Bifunctional lysine-specific demethylase and histidyl-hydroxylase MINA) (EC 1.14.11.-) (Histone lysine demethylase MINA) (MYC-induced nuclear antigen) (Mineral dust-induced gene protein) (Nucleolar protein 52) (Ribosomal oxygenase MINA) (ROX)	RIOX2 MDIG MINA MINA53 NO52	465	367	0.788	VVRLQFKDH	2XDV	441.854	348.181
Q8IUQ4	E3 ubiquitin-protein ligase SIAH1 (EC 2.3.2.27) (RING-type E3 ubiquitin transferase SIAH1) (Seven in absentia homolog 1) (Siah-1) (Siah-1a)	SIAH1 HUMSIAH	282	159	0.683	ITTLQGEDI	4CA1	577.473	394.414
Q8IV63	Inactive serine/threonine-protein kinase VRK3 (Serine/threonine-protein pseudokinase VRK3) (Vaccinia-related kinase 3)	VRK3	474	374	0.901	RSDLQSLGY	2JII	66.3499	59.7813
Q8IV63	Inactive serine/threonine-protein kinase VRK3 (Serine/threonine-protein pseudokinase VRK3) (Vaccinia-related kinase 3)	VRK3	474	267	0.564	GRSLQSALD	2JII	387.194	218.377
Q8IWA4	Mitofusin-1 (EC 3.6.5.-) (Fzo homolog) (Transmembrane GTPase MFN1)	MFN1	741	315	0.502	HARLQEFQN	5GNR	533.315	267.724
Q8IWT6	Volume-regulated anion channel subunit LRRC8A (Leucine-rich repeat-containing protein 8A) (Swelling protein 1)	LRRC8A KIAA1437 LRRC8 SWELL1 UNQ221/PRO247	810	744	0.704	NNVLQSLPS	5ZSU	384.006	270.34
Q8IX04	Ubiquitin-conjugating enzyme E2 variant 3 (UEV-3) (EV and lactate/malate dehydrogenase domain-containing protein)	UEVLD UEV3	471	456	0.699	TEKLQSSAS	2I6T	455.904	318.677
Q8IXK2	Polypeptide N-acetylgalactosaminyltransferase 12 (EC 2.4.1.41) (Polypeptide GalNAc transferase 12) (GalNAc-T12) (pp-GaNTase 12) (Protein-UDP acetylgalactosaminyltransferase 12) (UDP-GalNAc:polypeptide N-acetylgalactosaminyltransferase 12)	GALNT12	581	87	0.53	RLQLQGEEL	6PXU	829.378	439.57
Q8IY67	Ribonucleoprotein PTB-binding 1 (Protein raver-1)	RAVER1 KIAA1978	606	128	0.523	SVQLQPTDA	3H2U	401.389	209.926
Q8IYT8	Serine/threonine-protein kinase ULK2 (EC 2.7.11.1) (Unc-51-like kinase 2)	ULK2 KIAA0623	1036	98	0.536	ADYLQAKGT	6QAT	621.346	333.042
Q8N0W4	Neuroligin-4, X-linked (Neuroligin X) (HNLX)	NLGN4X KIAA1260 NLGN4 UNQ365/PRO701	816	279	0.51	KAIIQSGTA	2WQZ	34.9525	17.8258
Q8N0X4	Citramalyl-CoA lyase, mitochondrial (EC 4.1.3.25) ((3S)-malyl-CoA thioesterase) (EC 3.1.2.30) (Beta-methylmalate synthase) (EC 2.3.3.-) (Citrate lyase subunit beta-like protein) (Citrate lyase beta-like) (Malate synthase) (EC 2.3.3.9)	CLYBL CLB	340	125	0.651	ETLLQSRVL	5VXC	510.767	332.509
Q8N122	Regulatory-associated protein of mTOR (Raptor) (p150 target of rapamycin (TOR)-scaffold protein)	RPTOR KIAA1303 RAPTOR	1335	1001	0.56	RVRRQAQQV	6SB0	452.735	253.532
Q8N1G2	Cap-specific mRNA (nucleoside-2'-O-)-methyltransferase 1 (EC 2.1.1.57) (Cap methyltransferase 1) (Cap1 2'O-ribose methyltransferase 1) (MTr1) (hMTr1) (FtsJ methyltransferase domain-containing protein 2) (Interferon-stimulated gene 95 kDa protein) (ISG95)	CMTR1 FTSJD2 KIAA0082 MTR1	835	201	0.736	HSVLQCKSV	4N48	390.305	287.264
Q8N3U4	Cohesin subunit SA-2 (SCC3 homolog 2) (Stromal antigen 2)	STAG2 SA2	1231	822	0.893	DSSLQSELL	4PJU	380.778	340.035
Q8N3U4	Cohesin subunit SA-2 (SCC3 homolog 2) (Stromal antigen 2)	STAG2 SA2	1231	399	0.561	TLVLQSSEE	4PJU	391.009	219.356
Q8N4P3	Guanosine-3',5'-bis(diphosphate) 3'-pyrophosphohydrolase MESH1 (EC 3.1.7.2) (HD domain-containing protein 3) (Metazoan SpoT homolog 1) (MESH1) (Penta-phosphate guanosine-3'-pyrophosphohydrolase) ((ppGpp)ase)	HDDC3 MESH1	179	56	0.781	IVVLQAALL	3NR1		90.0636				115.318	115.318
Q8N5A5	Zinc finger CCCH-type with G patch domain-containing protein (G patch domain-containing protein 6) (Zinc finger CCCH domain-containing protein 9) (Zinc finger and G patch domain-containing protein)	ZGPAT GPATC6 GPATCH6 KIAA1847 ZC3H9 ZC3HDC9 ZIP	531	219	0.749	LSSLQAGSA	4II1	526.268	394.175
Q8N5H7	SH2 domain-containing protein 3C (Cas/HEF1-associated signal transducer) (Chat-H) (Novel SH2-containing protein 3) (SH2 domain-containing Eph receptor-binding protein 1) (SHEP1)	SH2D3C NSP3 UNQ272/PRO309/PRO34088	860	802	0.727	EVKLQGFQA	3T6G	699.849	508.79
Q8N5Y8	Protein mono-ADP-ribosyltransferase PARP16 (EC 2.4.2.-) (ADP-ribosyltransferase diphtheria toxin-like 15) (Poly [ADP-ribose] polymerase 16) (PARP-16)	PARP16 ARTD15 C15orf30	322	32	0.623	ASALQSYKR	4F0D	415.876	259.091
Q8N684	Cleavage and polyadenylation specificity factor subunit 7 (Cleavage and polyadenylation specificity factor 59 kDa subunit) (CPSF 59 kDa subunit) (Cleavage factor Im complex 59 kDa subunit) (CFIm59) (Pre-mRNA cleavage factor Im 59 kDa subunit)	CPSF7	471	123	0.699	RANGQSKGY	3N9U	589.394	411.987
Q8N807	Protein disulfide-isomerase-like protein of the testis	PDILT	584	375	0.631	ATKHQSSEE	4NWY	806.838	509.115
Q8N9L9	Peroxisomal succinyl-coenzyme A thioesterase (EC 3.1.2.3) (Acyl-coenzyme A thioesterase 4) (Acyl-CoA thioesterase 4) (EC 3.1.2.2) (PTE-2b) (Peroxisomal acyl coenzyme A thioester hydrolase Ib) (Peroxisomal long-chain acyl-CoA thioesterase Ib) (PTE-Ib)	ACOT4 PTE2B PTEIB	421	343	0.677	SERLQAHGK	3K2I	496.831	336.355
Q8NBK3	Formylglycine-generating enzyme (FGE) (EC 1.8.3.7) (C-alpha-formylglycine-generating enzyme 1) (Sulfatase-modifying factor 1)	SUMF1 PSEC0152 UNQ3037/PRO9852	374	251	0.574	GNKLQPKGQ	1Y1E	722.649	414.8
Q8NBP7	Proprotein convertase subtilisin/kexin type 9 (EC 3.4.21.-) (Neural apoptosis-regulated convertase 1) (NARC-1) (Proprotein convertase 9) (PC9) (Subtilisin/kexin-like protease PC9)	PCSK9 NARC1 PSEC0052	692	99	0.632	ARRLQAQAA	2P4E	474.256	299.729
Q8NCM8	Cytoplasmic dynein 2 heavy chain 1 (Cytoplasmic dynein 2 heavy chain) (Dynein cytoplasmic heavy chain 2) (Dynein heavy chain 11) (hDHC11) (Dynein heavy chain isotype 1B)	DYNC2H1 DHC1B DHC2 DNCH2 DYH1B KIAA1997	4307	3687	0.556	PDRLQSAMA	4RH7	173.002	96.1889
Q8NE01	Metal transporter CNNM3 (Ancient conserved domain-containing protein 3) (Cyclin-M3)	CNNM3 ACDP3	707	343	0.685	ASIMQSGHT	5K22	604.773	414.269
Q8NE01	Metal transporter CNNM3 (Ancient conserved domain-containing protein 3) (Cyclin-M3)	CNNM3 ACDP3	707	645	0.517	VTRLQYLNA	6DFD	531.895	274.99
Q8NEB9	Phosphatidylinositol 3-kinase catalytic subunit type 3 (PI3-kinase type 3) (PI3K type 3) (PtdIns-3-kinase type 3) (EC 2.7.1.137) (Phosphatidylinositol 3-kinase p100 subunit) (Phosphoinositide-3-kinase class 3) (hVps34)	PIK3C3 VPS34	887	574	0.516	NERLQALLG	3IHY	347.72	179.423
Q8NEZ4	Histone-lysine N-methyltransferase 2C (Lysine N-methyltransferase 2C) (EC 2.1.1.354) (Homologous to ALR protein) (Myeloid/lymphoid or mixed-lineage leukemia protein 3)	KMT2C HALR KIAA1506 MLL3	4911	4781	0.677	RSRIQGLGL	6KIW	592.861	401.367
Q8NFH5	Nucleoporin NUP35 (35 kDa nucleoporin) (Mitotic phosphoprotein 44) (MP-44) (Nuclear pore complex protein Nup53) (Nucleoporin NUP53)	NUP35 MP44 NUP53	326	220	0.735	QSKLQARKA	4LIR	562.615	413.522
Q8NFH5	Nucleoporin NUP35 (35 kDa nucleoporin) (Mitotic phosphoprotein 44) (MP-44) (Nuclear pore complex protein Nup53) (Nucleoporin NUP53)	NUP35 MP44 NUP53	326	216	0.552	HIRYQSKLQ	4LIR	507.182	279.965
Q8NFP4	MAM domain-containing glycosylphosphatidylinositol anchor protein 1 (GPI and MAM protein) (GPIM) (Glycosylphosphatidylinositol-MAM) (MAM domain-containing protein 3)	MDGA1 MAMDC3	955	299	0.596	IPSVQARDS	5XEQ	454.373	270.806
Q8NHL6	Leukocyte immunoglobulin-like receptor subfamily B member 1 (LIR-1) (Leukocyte immunoglobulin-like receptor 1) (CD85 antigen-like family member J) (Immunoglobulin-like transcript 2) (ILT-2) (Monocyte/macrophage immunoglobulin-like receptor 7) (MIR-7) (CD antigen CD85j)	LILRB1 ILT2 LIR1 MIR7	650	274	0.562	GAQPQAGLS	4LL9	700.266	393.55
Q8NHU6	Tudor domain-containing protein 7 (PCTAIRE2-binding protein) (Tudor repeat associator with PCTAIRE-2) (Trap)	TDRD7 PCTAIRE2BP	1098	16	0.906	RAVLQSHKN	3RCO	609.117	551.86
Q8NHU6	Tudor domain-containing protein 7 (PCTAIRE2-binding protein) (Tudor repeat associator with PCTAIRE-2) (Trap)	TDRD7 PCTAIRE2BP	1098	28	0.542	LPRLQGEYR	3RCO	498.713	270.302
Q8NHX9	Two pore calcium channel protein 2 (Voltage-dependent calcium channel protein TPC2)	TPCN2 TPC2	752	423	0.569	SPFLQSAQF	6NQ0	782.183	445.062
Q8TBE9	N-acylneuraminate-9-phosphatase (EC 3.1.3.29) (Haloacid dehalogenase-like hydrolase domain-containing protein 4) (Neu5Ac-9-Pase)	NANP C20orf147 HDHD4	248	106	0.638	STRLQHMTL	2W4M	417.695	266.489
Q8TBE9	N-acylneuraminate-9-phosphatase (EC 3.1.3.29) (Haloacid dehalogenase-like hydrolase domain-containing protein 4) (Neu5Ac-9-Pase)	NANP C20orf147 HDHD4	248	36	0.548	IKLLQSKYH	2W4M	666.841	365.429
Q8TBK2	N-lysine methyltransferase SETD6 (EC 2.1.1.-) (SET domain-containing protein 6)	SETD6	473	117	0.723	RVALQSQSG	3QXY	676.662	489.227
Q8TBK2	N-lysine methyltransferase SETD6 (EC 2.1.1.-) (SET domain-containing protein 6)	SETD6	473	84	0.615	RESVQAGEL	3QXY	658.631	405.058
Q8TCG1	Protein CIP2A (Cancerous inhibitor of PP2A) (p90 autoantigen)	CIP2A KIAA1524	905	526	0.586	REQVQSGLR	5UFL	633.407	371.177
Q8TCS8	Polyribonucleotide nucleotidyltransferase 1, mitochondrial (EC 2.7.7.8) (3'-5' RNA exonuclease OLD35) (PNPase old-35) (Polynucleotide phosphorylase 1) (PNPase 1) (Polynucleotide phosphorylase-like protein)	PNPT1 PNPASE	783	74	0.754	SAVVQSGDT	3U1K	253.066	190.812
Q8TCS8	Polyribonucleotide nucleotidyltransferase 1, mitochondrial (EC 2.7.7.8) (3'-5' RNA exonuclease OLD35) (PNPase old-35) (Polynucleotide phosphorylase 1) (PNPase 1) (Polynucleotide phosphorylase-like protein)	PNPT1 PNPASE	783	558	0.522	ITALQADIK	3U1K	156.318	81.5978
Q8TDX5	2-amino-3-carboxymuconate-6-semialdehyde decarboxylase (EC 4.1.1.45) (Picolinate carboxylase)	ACMSD	336	71	0.554	GVTVQALST	2WM1	143.987	79.769
Q8TDY4	Arf-GAP with SH3 domain, ANK repeat and PH domain-containing protein 3 (Development and differentiation-enhancing factor-like 1) (Protein up-regulated in liver cancer 1)	ASAP3 DDEFL1 UPLC1	903	479	0.826	FSRMQSLTL	2B0O	536.882	443.464
Q8TEX9	Importin-4 (Imp4) (Importin-4b) (Imp4b) (Ran-binding protein 4) (RanBP4)	IPO4 IMP4B RANBP4	1081	745	0.607	TAALQAALA	5XAH	304.254	184.682
Q8TEX9	Importin-4 (Imp4) (Importin-4b) (Imp4b) (Ran-binding protein 4) (RanBP4)	IPO4 IMP4B RANBP4	1081	805	0.575	KAVLQRKTA	5XAH	573.373	329.689
Q8WTT0	C-type lectin domain family 4 member C (Blood dendritic cell antigen 2) (BDCA-2) (C-type lectin superfamily member 7) (Dendritic lectin) (CD antigen CD303)	CLEC4C BDCA2 CLECSF11 CLECSF7 DLEC HECL UNQ9361/PRO34150	213	102	0.657	STGMQSWTK	3WBP	614.976	404.039
Q8WTW4	GATOR complex protein NPRL2 (Gene 21 protein) (G21 protein) (Nitrogen permease regulator 2-like protein) (NPR2-like protein) (Tumor suppressor candidate 4)	NPRL2 TUSC4	380	51	0.668	KPELQNKLI	6CES	736.261	491.822
Q8WUI4	Histone deacetylase 7 (HD7) (EC 3.5.1.98) (Histone deacetylase 7A) (HD7a)	HDAC7 HDAC7A	952	556	0.589	WSRLQERGL	3C0Y	504.929	297.403
Q8WVM7	Cohesin subunit SA-1 (SCC3 homolog 1) (Stromal antigen 1)	STAG1 SA1 SCC3	1258	826	0.815	DTGLQSELL	5QSM	419.042	341.519
Q8WVS4	WD repeat-containing protein 60	WDR60	1066	766	0.913	RSPLQAVEP	6RLB	406.238	370.895
Q8WX92	Negative elongation factor B (NELF-B) (Cofactor of BRCA1)	NELFB COBRA1 KIAA1182	580	532	0.758	EPTGQSGEA	6GML	521.179	395.053
Q8WXB1	Protein N-lysine methyltransferase METTL21A (EC 2.1.1.-) (HSPA lysine methyltransferase) (HSPA-KMT) (Hepatocellular carcinoma-associated antigen 557b) (Methyltransferase-like protein 21A)	METTL21A FAM119A HCA557B	218	107	0.651	KSNVQANLP	4LEC	362.364	235.899
Q8WXE1	ATR-interacting protein (ATM and Rad3-related-interacting protein)	ATRIP AGS1	791	207	0.69	RTKLQTSER	5YZ0	462.293	318.982
Q8WXE1	ATR-interacting protein (ATM and Rad3-related-interacting protein)	ATRIP AGS1	791	186	0.684	SKKLQSLQS	5YZ0	501.166	342.798
Q8WXF7	Atlastin-1 (EC 3.6.5.-) (Brain-specific GTP-binding protein) (GTP-binding protein 3) (GBP-3) (hGBP3) (Guanine nucleotide-binding protein 3) (Spastic paraplegia 3 protein A)	ATL1 GBP3 SPG3A	558	349	0.793	KSMLQATAE	6B9E	383.526	304.136
Q8WY64	E3 ubiquitin-protein ligase MYLIP (EC 2.3.2.27) (Inducible degrader of the LDL-receptor) (Idol) (Myosin regulatory light chain interacting protein) (MIR) (RING-type E3 ubiquitin transferase MYLIP)	MYLIP BZF1 IDOL BM-023 PP5242	445	416	0.809	AAQLQSCPV	2YHN	576.578	466.452
Q8WYK0	Acetyl-coenzyme A thioesterase (EC 3.1.2.1) (Acyl-CoA thioester hydrolase 12) (Acyl-coenzyme A thioesterase 12) (Acyl-CoA thioesterase 12) (Cytoplasmic acetyl-CoA hydrolase 1) (CACH-1) (hCACH-1) (START domain-containing protein 15) (StARD15)	ACOT12 CACH CACH1 STARD15	555	184	0.834	GTSVQSIEL	3B7K	587.146	489.679
Q8WYK0	Acetyl-coenzyme A thioesterase (EC 3.1.2.1) (Acyl-CoA thioester hydrolase 12) (Acyl-coenzyme A thioesterase 12) (Acyl-CoA thioesterase 12) (Cytoplasmic acetyl-CoA hydrolase 1) (CACH-1) (hCACH-1) (START domain-containing protein 15) (StARD15)	ACOT12 CACH CACH1 STARD15	555	149	0.565	KVRLQHEDT	3B7K	991.724	560.324
Q8WZ42	Titin (EC 2.7.11.1) (Connectin) (Rhabdomyosarcoma antigen MU-RMS-40.14)	TTN	34350	111	0.704	VQRLQSMTV	1YA5	736.705	518.64
Q8WZ42	Titin (EC 2.7.11.1) (Connectin) (Rhabdomyosarcoma antigen MU-RMS-40.14)	TTN	34350	31869	0.683	NVRYQSNAT	2ILL	632.918	432.283
Q92499	ATP-dependent RNA helicase DDX1 (EC 3.6.4.13) (DEAD box protein 1) (DEAD box protein retinoblastoma) (DBP-RB)	DDX1	740	153	0.542	WSTMQASLD	4XW3	316.525	171.557
Q92540	Protein SMG7 (EST1-like protein C) (SMG-7 homolog) (hSMG-7)	SMG7 C1orf16 EST1C KIAA0250	1137	88	0.817	RSEVQANLS	1YA0	613.545	501.266
Q92540	Protein SMG7 (EST1-like protein C) (SMG-7 homolog) (hSMG-7)	SMG7 C1orf16 EST1C KIAA0250	1137	73	0.617	ITTLQGQAK	1YA0	428.505	264.387
Q92542	Nicastrin	NCSTN KIAA0253 UNQ1874/PRO4317	709	237	0.825	RSSIQSTFS	6IYC	672.083	554.468
Q92547	DNA topoisomerase 2-binding protein 1 (DNA topoisomerase II-beta-binding protein 1) (TopBP1) (DNA topoisomerase II-binding protein 1)	TOPBP1 KIAA0259	1522	1416	0.626	KRLLQSGGA	3AL2	317.333	198.65
Q92574	Hamartin (Tuberous sclerosis 1 protein)	TSC1 KIAA0243 TSC	1164	942	0.821	RGQLQAAES	4Z6Y	699.864	574.588
Q92583	C-C motif chemokine 17 (CC chemokine TARC) (Small-inducible cytokine A17) (Thymus and activation-regulated chemokine)	CCL17 SCYA17 TARC	94	89	0.578	VKYLQSLER	1NR2	885.238	511.668
Q92736	Ryanodine receptor 2 (RYR-2) (RyR2) (hRYR-2) (Cardiac muscle ryanodine receptor) (Cardiac muscle ryanodine receptor-calcium release channel) (Type 2 ryanodine receptor)	RYR2	4967	23	0.515	EVVLQCTAT	4JKQ	218.749	112.656
Q92793	CREB-binding protein (Histone lysine acetyltransferase CREBBP) (EC 2.3.1.48) (Protein-lysine acetyltransferase CREBBP) (EC 2.3.1.-)	CREBBP CBP	2442	1194	0.671	DPVMQSLGY	4N4F	368.912	247.54
Q92878	DNA repair protein RAD50 (hRAD50) (EC 3.6.-.-)	RAD50	1312	702	0.936	ISDLQSKLR	5GOX	636.253	595.533
Q92878	DNA repair protein RAD50 (hRAD50) (EC 3.6.-.-)	RAD50	1312	755	0.519	RNKLQNVNR	5GOX	674.115	349.866
Q92947	Glutaryl-CoA dehydrogenase, mitochondrial (GCD) (EC 1.3.8.6)	GCDH	438	251	0.642	APRIQGKFS	1SIQ	571.423	366.854
Q92973	Transportin-1 (Importin beta-2) (Karyopherin beta-2) (M9 region interaction protein) (MIP)	TNPO1 KPNB2 MIP1 TRN	898	606	0.854	ATALQSGFL	1QBK	250.532	213.954
Q969D9	Thymic stromal lymphopoietin	TSLP	159	145	0.659	VSQLQGLWR	5J11	133.76	88.1477
Q969J5	Interleukin-22 receptor subunit alpha-2 (IL-22 receptor subunit alpha-2) (IL-22R-alpha-2) (IL-22RA2) (Cytokine receptor class-II member 10) (Cytokine receptor family 2 member 10) (CRF2-10) (Cytokine receptor family type 2, soluble 1) (CRF2-S1) (Interleukin-22-binding protein) (IL-22BP) (IL22BP) (ZcytoR16)	IL22RA2 UNQ5793/PRO19598/PRO19822	263	37	0.52	RVQFQSRNF	3G9V	475.427	247.222
Q96AP4	Zinc finger-containing ubiquitin peptidase 1 (EC 3.4.19.12) (Lys-63-specific deubiquitinase ZUFSP) (DUB) (Zinc finger with UFM1-specific peptidase domain protein)	ZUP1 C6orf113 ZUFSP	578	418	0.562	NNRLQGTKA	6EI1	410.29	230.583
Q96AX1	Vacuolar protein sorting-associated protein 33A (hVPS33A)	VPS33A	596	413	0.67	LVCLQSVCN	4BX8	48.5193	32.5079
Q96BI3	Gamma-secretase subunit APH-1A (APH-1a) (Aph-1alpha) (Presenilin-stabilization factor)	APH1A PSF CGI-78 UNQ579/PRO1141	265	68	0.535	DARLQYGLL	6IYC	775.735	415.018
Q96BM9	ADP-ribosylation factor-like protein 8A (ADP-ribosylation factor-like protein 10B) (Novel small G protein indispensable for equal chromosome segregation 2)	ARL8A ARL10B GIE2	186	121	0.554	KPQLQGIPV	1ZD9	517.589	286.744
Q96C23	Aldose 1-epimerase (EC 5.1.3.3) (Galactose mutarotase)	GALM BLOCK25	342	25	0.645	KFQLQSDLL	1SNZ	317.924	205.061
Q96DA0	Zymogen granule protein 16 homolog B	ZG16B UNQ773/PRO1567	208	114	0.571	EVTLQPGEY	3AQG	531.869	303.697
Q96E14	RecQ-mediated genome instability protein 2 (hRMI2) (BLM-associated protein of 18 kDa) (BLAP18)	RMI2 C16orf75	147	118	0.566	EPCLQAVKM	4DAY	328.032	185.666
Q96EP0	E3 ubiquitin-protein ligase RNF31 (EC 2.3.2.31) (HOIL-1-interacting protein) (HOIP) (RING finger protein 31) (RING-type E3 ubiquitin transferase RNF31) (Zinc in-between-RING-finger ubiquitin-associated domain protein)	RNF31 ZIBRA	1072	712	0.648	HNRMQALTS	5EDV	748.565	485.07
Q96EP0	E3 ubiquitin-protein ligase RNF31 (EC 2.3.2.31) (HOIL-1-interacting protein) (HOIP) (RING finger protein 31) (RING-type E3 ubiquitin transferase RNF31) (Zinc in-between-RING-finger ubiquitin-associated domain protein)	RNF31 ZIBRA	1072	172	0.591	HPRQQALEQ	4JUY	493.145	291.449
Q96EX3	WD repeat-containing protein 34	WDR34	536	424	0.604	YSMLQAPPL	6RLB	510.39	308.275
Q96FI4	Endonuclease 8-like 1 (EC 3.2.2.-) (EC 4.2.99.18) (DNA glycosylase/AP lyase Neil1) (DNA-(apurinic or apyrimidinic site) lyase Neil1) (Endonuclease VIII-like 1) (FPG1) (Nei homolog 1) (NEH1) (Nei-like protein 1)	NEIL1	390	221	0.735	RTKLQNPDL	1TDH	840.705	617.918
Q96FZ2	Abasic site processing protein HMCES (Embryonic stem cell-specific 5-hydroxymethylcytosine-binding protein) (ES cell-specific 5hmC-binding protein) (Peptidase HMCES) (EC 3.4.-.-) (SRAP domain-containing protein 1)	HMCES C3orf37 DC12 SRAPD1	354	91	0.537	PSKLQFNTT	5KO9	547.427	293.968
Q96GA3	Protein LTV1 homolog	LTV1 C6orf93	475	295	0.529	SNRLQEVLN	6G18	1020.22	539.698
Q96GX5	Serine/threonine-protein kinase greatwall (GW) (GWL) (hGWL) (EC 2.7.11.1) (Microtubule-associated serine/threonine-protein kinase-like) (MAST-L)	MASTL GW GWL THC2	879	101	0.658	YYSLQSANN	5LOH	627.775	413.076
Q96HU8	GTP-binding protein Di-Ras2 (Distinct subgroup of the Ras family member 2)	DIRAS2	199	92	0.516	ITSRQSLEE	2ERX	377.971	195.033
Q96I15	Selenocysteine lyase (hSCL) (EC 4.4.1.16)	SCLY SCL	445	369	0.646	GPRLQGHVV	3GZC	391.123	252.666
Q96KN7	X-linked retinitis pigmentosa GTPase regulator-interacting protein 1 (RPGR-interacting protein 1)	RPGRIP1	1286	1268	0.726	KVSLQAAAV	4QAM	275.853	200.27
Q96MK3	Pseudokinase FAM20A	FAM20A UNQ9388/PRO34279	541	93	0.868	SSKLQALFA	5WRR	585.193	507.947
Q96MX6	WD repeat-containing protein 92 (WD repeat-containing protein Monad)	WDR92	357	315	0.537	VSLLQNVTL	3I2N	489.109	262.652
Q96NW4	Ankyrin repeat domain-containing protein 27 (VPS9 domain-containing protein)	ANKRD27 PP12899	1050	586	0.636	ETLLQNGAS	4CYM	369.916	235.266
Q96NY9	Crossover junction endonuclease MUS81 (EC 3.1.22.-)	MUS81	551	386	0.854	STLLQAVTN	2ZIX	565.593	483.016
Q96PX8	SLIT and NTRK-like protein 1 (Leucine-rich repeat-containing protein 12)	SLITRK1 KIAA1910 LRRC12 UNQ233/PRO266	696	248	0.931	PTRLQGKDL	4RCA	651.585	606.625
Q96QK1	Vacuolar protein sorting-associated protein 35 (hVPS35) (Maternal-embryonic 3) (Vesicle protein sorting 35)	VPS35 MEM3 TCCCTA00141	796	26	0.508	AVKVQSFQM	5F0J	477.018	242.325
Q96RP3	Urocortin-2 (Stresscopin-related peptide) (Urocortin II) (Ucn II) (Urocortin-related peptide)	UCN2 SRP URP	112	98	0.57	AAREQATTN	3N95	896.378	510.936
Q96T58	Msx2-interacting protein (SMART/HDAC1-associated repressor protein) (SPEN homolog)	SPEN KIAA0929 MINT SHARP	3664	3604	0.896	ITYLQAKQA	1OW1	529.454	474.391
Q99460	26S proteasome non-ATPase regulatory subunit 1 (26S proteasome regulatory subunit RPN2) (26S proteasome regulatory subunit S1) (26S proteasome subunit p112)	PSMD1	953	749	0.571	TISLQSRTG	5GJQ	440.586	251.574
Q99619	SPRY domain-containing SOCS box protein 2 (SSB-2) (Gene-rich cluster protein C9)	SPSB2 GRCC9 SSB2	263	73	0.533	RPVAQSTDG	5XN3	422.99	225.454
Q99683	Mitogen-activated protein kinase kinase kinase 5 (EC 2.7.11.25) (Apoptosis signal-regulating kinase 1) (ASK-1) (MAPK/ERK kinase kinase 5) (MEK kinase 5) (MEKK 5)	MAP3K5 ASK1 MAPKKK5 MEKK5	1374	430	0.945	EPTLQSGIN	5ULM	244.756	231.294
Q99717	Mothers against decapentaplegic homolog 5 (MAD homolog 5) (Mothers against DPP homolog 5) (JV5-1) (SMAD family member 5) (SMAD 5) (Smad5) (hSmad5)	SMAD5 MADH5	465	99	0.556	WPDLQSHHE	6TCE	566.306	314.866
Q9BPX3	Condensin complex subunit 3 (Chromosome-associated protein G) (Condensin subunit CAP-G) (hCAP-G) (Melanoma antigen NY-MEL-3) (Non-SMC condensin I complex subunit G) (XCAP-G homolog)	NCAPG CAPG NYMEL3	1015	161	0.598	NVRIQAVLA	6IGX	176.055	105.281
Q9BPX6	Calcium uptake protein 1, mitochondrial (Atopy-related autoantigen CALC) (ara CALC) (Calcium-binding atopy-related autoantigen 1) (allergen Hom s 4)	MICU1 CALC CBARA1	476	338	0.716	YSGVQSKKL	4NSC	476.961	341.504
Q9BQ50	Three prime repair exonuclease 2 (EC 3.1.11.2) (3'-5' exonuclease TREX2)	TREX2	236	102	0.63	VRTLQAFLS	1Y97	483.349	304.51
Q9BQI5	SH3-containing GRB2-like protein 3-interacting protein 1 (Endophilin-3-interacting protein)	SGIP1	828	737	0.855	VTKLQAVLP	5AWR	610.754	522.195
Q9BRA2	Thioredoxin domain-containing protein 17 (14 kDa thioredoxin-related protein) (TRP14) (Protein 42-9-9) (Thioredoxin-like protein 5)	TXNDC17 TXNL5	123	112	0.513	SECLQANLV	1WOU	473.224	242.764
Q9BTZ2	Dehydrogenase/reductase SDR family member 4 (EC 1.1.1.184) (NADPH-dependent carbonyl reductase/NADP-retinol dehydrogenase) (CR) (PHCR) (NADPH-dependent retinol dehydrogenase/reductase) (NRDR) (humNRDR) (Peroxisomal short-chain alcohol dehydrogenase) (PSCD) (SCAD-SRL) (Short chain dehydrogenase/reductase family 25C member 2) (Short-chain dehydrogenase/reductase family member 4)	DHRS4 SDR25C2 UNQ851/PRO1800	278	77	0.615	VATLQGEGL	3O4R		289.35				470.488
Q9BUT1	3-hydroxybutyrate dehydrogenase type 2 (EC 1.1.1.-) (EC 1.1.1.30) (Dehydrogenase/reductase SDR family member 6) (Oxidoreductase UCPA) (R-beta-hydroxybutyrate dehydrogenase) (Short chain dehydrogenase/reductase family 15C member 1)	BDH2 DHRS6 SDR15C1 UNQ6308/PRO20933	245	44	0.591	ESKLQELEK	2AG5	690.914	408.33
Q9BV20	Methylthioribose-1-phosphate isomerase (M1Pi) (MTR-1-P isomerase) (EC 5.3.1.23) (Mediator of RhoA-dependent invasion) (S-methyl-5-thioribose-1-phosphate isomerase) (Translation initiation factor eIF-2B subunit alpha/beta/delta-like protein)	MRI1 MRDI UNQ6390/PRO21135	369	35	0.786	GSVHQAWEA	4LDQ	366.801	288.305
Q9BV20	Methylthioribose-1-phosphate isomerase (M1Pi) (MTR-1-P isomerase) (EC 5.3.1.23) (Mediator of RhoA-dependent invasion) (S-methyl-5-thioribose-1-phosphate isomerase) (Translation initiation factor eIF-2B subunit alpha/beta/delta-like protein)	MRI1 MRDI UNQ6390/PRO21135	369	64	0.618	AVELQAGAG	4LDQ	300.961	185.994
Q9BVL2	Nucleoporin p58/p45 (58 kDa nucleoporin) (Nucleoporin-like protein 1)	NUP58 KIAA0410 NUPL1	599	404	0.567	AAQLQSIHE	4JO7	525.605	298.018
Q9BX59	Tapasin-related protein (TAPASIN-R) (TAP-binding protein-like) (TAP-binding protein-related protein) (TAPBP-R) (Tapasin-like)	TAPBPL	468	230	0.662	EWRLQHKGR	5WER	714.665	473.108
Q9BXB1	Leucine-rich repeat-containing G-protein coupled receptor 4 (G-protein coupled receptor 48)	LGR4 GPR48	951	180	0.731	LPTLQALTL	4KT1	246.273	180.026
Q9BXB1	Leucine-rich repeat-containing G-protein coupled receptor 4 (G-protein coupled receptor 48)	LGR4 GPR48	951	132	0.54	LSALQSLRL	4KT1	191.312	103.308
Q9BYI3	Hyccin (Down-regulated by CTNNB1 protein A) (Protein FAM126A)	FAM126A DRCTNNB1A	521	201	0.782	SVSLQSLCQ	6BQ1	372.508	291.301
Q9BZE9	Tether containing UBX domain for GLUT4 (Alveolar soft part sarcoma chromosomal region candidate gene 1 protein) (Alveolar soft part sarcoma locus) (Renal papillary cell carcinoma protein 17) (UBX domain-containing protein 9)	ASPSCR1 ASPL RCC17 TUG UBXD9 UBXN9	553	334	0.726	EERLQAWPA	5IFS	1177.21	854.655
Q9BZP6	Acidic mammalian chitinase (AMCase) (EC 3.2.1.14) (Lung-specific protein TSA1902)	CHIA	476	192	0.505	ISNIQSGYE	2YBT	358.25	180.916
Q9C0B1	Alpha-ketoglutarate-dependent dioxygenase FTO (Fat mass and obesity-associated protein) (U6 small nuclear RNA (2'-O-methyladenosine-N(6)-)-demethylase FTO) (EC 1.14.11.-) (U6 small nuclear RNA N(6)-methyladenosine-demethylase FTO) (EC 1.14.11.-) (mRNA (2'-O-methyladenosine-N(6)-)-demethylase FTO) (m6A(m)-demethylase FTO) (EC 1.14.11.-) (mRNA N(6)-methyladenosine demethylase FTO) (EC 1.14.11.53) (…	FTO KIAA1752	505	86	0.507	LVRIQGKDL	3LFM	639.328	324.139
Q9C0J8	pre-mRNA 3' end processing protein WDR33 (WD repeat-containing protein 33) (WD repeat-containing protein of 146 kDa)	WDR33 WDC146	1336	158	0.842	ETILQAHDS	6BLY	557.941	469.786
Q9GZQ8	Microtubule-associated proteins 1A/1B light chain 3B (Autophagy-related protein LC3 B) (Autophagy-related ubiquitin-like modifier LC3 B) (MAP1 light chain 3-like protein 2) (MAP1A/MAP1B light chain 3 B) (MAP1A/MAP1B LC3 B) (Microtubule-associated protein 1 light chain 3 beta)	MAP1LC3B MAP1ALC3	125	72	0.535	RRRLQLNAN	3WAO	828.877	443.449
Q9GZU1	Mucolipin-1 (ML1) (MG-2) (Mucolipidin) (Transient receptor potential channel mucolipin 1) (TRPML1)	MCOLN1 ML4 MSTP080	580	243	0.654	TINLQSLIN	5TJA	542.442	354.757
Q9GZZ9	Ubiquitin-like modifier-activating enzyme 5 (Ubiquitin-activating enzyme 5) (ThiFP1) (UFM1-activating enzyme) (Ubiquitin-activating enzyme E1 domain-containing protein 1)	UBA5 UBE1DC1	404	129	0.666	LSKVQAAEH	3GUC		234.727				352.443
Q9H008	Phospholysine phosphohistidine inorganic pyrophosphate phosphatase (hLHPP) (EC 3.1.3.-) (EC 3.6.1.1)	LHPP	270	200	0.709	KSALQAIGV	2X4D	409.431	290.287
Q9H040	SprT-like domain-containing protein Spartan (DNA damage protein targeting VCP) (DVC1) (Protein with SprT-like domain at the N terminus) (Spartan)	SPRTN C1orf124 DVC1 UNQ1880/PRO4323	489	46	0.668	TPDLQALFV	6MDW	507.854	339.247
Q9H095	Dynein regulatory complex protein 9 (IQ domain-containing protein G)	IQCG DRC9	443	401	0.542	VIKLQAWWR	4LZX	977.413	529.758
Q9H0N5	Pterin-4-alpha-carbinolamine dehydratase 2 (PHS 2) (EC 4.2.1.96) (4-alpha-hydroxy-tetrahydropterin dehydratase 2) (DcoH-like protein DCoHm) (Dimerization cofactor of hepatocyte nuclear factor 1 from muscle) (HNF-1-alpha dimerization cofactor)	PCBD2 DCOH2 DCOHM	130	83	0.601	RVALQAEKM	4C45	619.432	372.279
Q9H0U6	39S ribosomal protein L18, mitochondrial (L18mt) (MRP-L18) (Mitochondrial large ribosomal subunit protein uL18m)	MRPL18 HSPC071	180	162	0.627	MKRLQSAMT	5OOM	419.851	263.246
Q9H169	Stathmin-4 (Stathmin-like protein B3) (RB3)	STMN4	189	62	0.53	CTSGQSFEV	6BR1	809.231	428.892
Q9H1A4	Anaphase-promoting complex subunit 1 (APC1) (Cyclosome subunit 1) (Mitotic checkpoint regulator) (Testis-specific gene 24 protein)	ANAPC1 TSG24	1944	109	0.517	GSKSQALAV	5KHU	511.075	264.226
Q9H222	ATP-binding cassette sub-family G member 5 (EC 7.6.2.-) (Sterolin-1)	ABCG5	651	134	0.699	SYVLQSDTL	5DO7	329.764	230.505
Q9H222	ATP-binding cassette sub-family G member 5 (EC 7.6.2.-) (Sterolin-1)	ABCG5	651	310	0.664	SVDTQSKER	5DO7	866.897	575.619
Q9H251	Cadherin-23 (Otocadherin)	CDH23 KIAA1774 KIAA1812 UNQ1894/PRO4340	3354	1357	0.517	YTSTQAKAL	5WJ8	648.594	335.323
Q9H2K0	Translation initiation factor IF-3, mitochondrial (IF-3(Mt)) (IF-3Mt) (IF3(mt)) (IF3mt)	MTIF3 DC38	278	228	0.547	SSRPQAVQG	6NEQ	732.543	400.701
Q9H2K8	Serine/threonine-protein kinase TAO3 (EC 2.7.11.1) (Cutaneous T-cell lymphoma-associated antigen HD-CL-09) (CTCL-associated antigen HD-CL-09) (Dendritic cell-derived protein kinase) (JNK/SAPK-inhibitory kinase) (Jun kinase-inhibitory kinase) (Kinase from chicken homolog A) (hKFC-A) (Thousand and one amino acid protein 3)	TAOK3 DPK JIK KDS MAP3K18	898	242	0.961	SPTLQSNEW	6BDN	569.562	547.349
Q9H2X6	Homeodomain-interacting protein kinase 2 (hHIPk2) (EC 2.7.11.1)	HIPK2	1198	306	0.537	RPVLQQVAT	6P5S	175.356	94.1662
Q9H361	Polyadenylate-binding protein 3 (PABP-3) (Poly(A)-binding protein 3) (Testis-specific poly(A)-binding protein)	PABPC3 PABP3 PABPL3	631	610	0.708	VAVLQAHQA	4IVE	936.566	663.089
Q9H444	Charged multivesicular body protein 4b (Chromatin-modifying protein 4b) (CHMP4b) (SNF7 homolog associated with Alix 1) (SNF7-2) (hSnf7-2) (Vacuolar protein sorting-associated protein 32-2) (Vps32-2) (hVps32-2)	CHMP4B C20orf178 SHAX1	224	67	0.616	RAALQALKR	4ABM	740.884	456.384
Q9H4P4	E3 ubiquitin-protein ligase NRDP1 (EC 2.3.2.27) (RING finger protein 41) (RING-type E3 ubiquitin transferase NRDP1)	RNF41 FLRF NRDP1 SBBI03	317	226	0.621	DAVLQAVIK	2GWF	551.536	342.504
Q9H611	ATP-dependent DNA helicase PIF1 (EC 3.6.4.12) (DNA repair and recombination helicase PIF1) (PIF1/RRM3 DNA helicase-like protein)	PIF1 C15orf20	641	408	0.683	TRQLQATAS	5FHH	478.942	327.117
Q9H611	ATP-dependent DNA helicase PIF1 (EC 3.6.4.12) (DNA repair and recombination helicase PIF1) (PIF1/RRM3 DNA helicase-like protein)	PIF1 C15orf20	641	392	0.591	ISLLQAVRL	5FHH	324.997	192.073
Q9H668	CST complex subunit STN1 (Oligonucleotide/oligosaccharide-binding fold-containing protein 1) (Suppressor of cdc thirteen homolog)	STN1 OBFC1	368	222	0.582	ENRVQSFYQ	4JQF	690.93	402.121
Q9H694	Protein bicaudal C homolog 1 (Bic-C)	BICC1	974	63	0.613	EAMLQAAAE	6GY4	683.387	418.916
Q9H6P5	Threonine aspartase 1 (Taspase-1) (EC 3.4.25.-) [Cleaved into: Threonine aspartase subunit alpha; Threonine aspartase subunit beta]	TASP1 C20orf13	420	77	0.646	IEKLQAGAL	2A8I	623.879	403.026
Q9H6S1	5-azacytidine-induced protein 2 (NF-kappa-B-activating kinase-associated protein 1) (Nak-associated protein 1) (TILP)	AZI2 NAP1 TBKBP2	392	240	0.61	VTQVQAELL	5EP6	761.009	464.215
Q9H6Z4	Ran-binding protein 3 (RanBP3)	RANBP3	567	440	0.597	DGTLQSRLV	2Y8F	355.125	212.01
Q9H7Z6	Histone acetyltransferase KAT8 (EC 2.3.1.48) (Lysine acetyltransferase 8) (MOZ, YBF2/SAS3, SAS2 and TIP60 protein 1) (MYST-1) (hMOF)	KAT8 MOF MYST1 PP7073	458	401	0.829	ISTLQSLNM	4DNC	362.024	300.118
Q9HAR2	Adhesion G protein-coupled receptor L3 (Calcium-independent alpha-latrotoxin receptor 3) (CIRL-3) (Latrophilin-3) (Lectomedin-3)	ADGRL3 KIAA0768 LEC3 LPHN3	1447	347	0.589	YNTDQSKDS	5CMN	525.63	309.596
Q9HAR2	Adhesion G protein-coupled receptor L3 (Calcium-independent alpha-latrotoxin receptor 3) (CIRL-3) (Latrophilin-3) (Lectomedin-3)	ADGRL3 KIAA0768 LEC3 LPHN3	1447	154	0.546	ESDHQSGAW	5CMN	368.369	201.129
Q9HAU4	E3 ubiquitin-protein ligase SMURF2 (hSMURF2) (EC 2.3.2.26) (HECT-type E3 ubiquitin transferase SMURF2) (SMAD ubiquitination regulatory factor 2) (SMAD-specific E3 ubiquitin-protein ligase 2)	SMURF2	748	684	0.526	RVPLQGFKA	1ZVD	361.538	190.169
Q9HAW0	Transcription factor IIIB 50 kDa subunit (TFIIIB50) (hTFIIIB50) (B-related factor 2) (BRF-2) (hBRFU)	BRF2 BRFU PRO1470	419	112	0.807	AARLQKKEV	5N9G	614.525	495.922
Q9HAW0	Transcription factor IIIB 50 kDa subunit (TFIIIB50) (hTFIIIB50) (B-related factor 2) (BRF-2) (hBRFU)	BRF2 BRFU PRO1470	419	267	0.584	SSRLQELLA	5N9G	302.435	176.622
Q9HB90	Ras-related GTP-binding protein C (Rag C) (RagC) (EC 3.6.5.-) (GTPase-interacting protein 2) (TIB929)	RRAGC	399	280	0.607	PVDMQSYEL	6CES	632.41	383.873
Q9HB96	Fanconi anemia group E protein (Protein FACE)	FANCE FACE	536	408	0.709	DPVLQAPGT	2ILR	414.624	293.969
Q9HBD1	Roquin-2 (EC 2.3.2.27) (Membrane-associated nucleic acid-binding protein) (RING finger and CCCH-type zinc finger domain-containing protein 2) (RING finger protein 164) (RING-type E3 ubiquitin transferase Roquin-2)	RC3H2 MNAB RNF164	1191	322	0.632	IDKLQSPES	4Z30	621.494	392.784
Q9HBH1	Peptide deformylase, mitochondrial (EC 3.5.1.88) (Polypeptide deformylase)	PDF PDF1A	243	186	0.646	VPRFQAVQI	3G5K	209.721	135.48
Q9HBL8	NmrA-like family domain-containing protein 1	NMRAL1 HSCARG	299	50	0.578	ELRLQGAEV	2EXX	593.692	343.154
Q9HC73	Cytokine receptor-like factor 2 (Cytokine receptor-like 2) (IL-XR) (Thymic stromal lymphopoietin protein receptor) (TSLP receptor)	CRLF2 CRL2 ILXR TSLPR	371	161	0.526	DTEWQSKQE	5J11	742.059	390.323
Q9HCB6	Spondin-1 (F-spondin) (Vascular smooth muscle cell growth-promoting factor)	SPON1 KIAA0762 VSGP	807	275	0.511	EIRQQSDEV	3Q13	604.802	309.054
Q9HCG8	Pre-mRNA-splicing factor CWC22 homolog (Nucampholin homolog) (fSAPb)	CWC22 KIAA1604 NCM	908	203	0.907	RSVLQAQSA	5MQF	494.544	448.551
Q9HCK4	Roundabout homolog 2	ROBO2 KIAA1568	1378	679	0.832	TSGLQATSS	6IAA	679.593	565.421
Q9HCN6	Platelet glycoprotein VI (GPVI) (Glycoprotein 6)	GP6	339	31	0.732	KPSLQALPS	2GI7	564.936	413.533
Q9HCU5	Prolactin regulatory element-binding protein (Mammalian guanine nucleotide exchange factor mSec12)	PREB SEC12	417	145	0.503	VENLQAVQT	5TF2	493.431	248.196
Q9HD36	Bcl-2-like protein 10 (Bcl2-L-10) (Anti-apoptotic protein NrH) (Apoptosis regulator Bcl-B)	BCL2L10 BCLB	204	158	0.76	RAWLQAQGG	4B4S	518.13	393.779
Q9NPB1	5'(3')-deoxyribonucleotidase, mitochondrial (5',3'-nucleotidase, mitochondrial) (EC 3.1.3.-) (Deoxy-5'-nucleotidase 2) (dNT-2)	NT5M DNT2	228	122	0.553	MASLQNTDV	1MH9	467.063	258.286
Q9NQR1	N-lysine methyltransferase KMT5A (EC 2.1.1.-) (H4-K20-HMTase KMT5A) (Histone-lysine N-methyltransferase KMT5A) (EC 2.1.1.361) (Lysine N-methyltransferase 5A) (Lysine-specific methylase 5A) (PR/SET domain-containing protein 07) (PR-Set7) (PR/SET07) (SET domain-containing protein 8)	KMT5A PRSET7 SET07 SET8 SETD8	393	240	0.852	KAELQSEER	1ZKK	811.498	691.396
Q9NQT4	Exosome complex component RRP46 (Chronic myelogenous leukemia tumor antigen 28) (Exosome component 5) (Ribosomal RNA-processing protein 46) (p12B)	EXOSC5 CML28 RRP46	235	49	0.502	ASFLQGDTS	6D6Q	259.632	130.335
Q9NQU5	Serine/threonine-protein kinase PAK 6 (EC 2.7.11.1) (PAK-5) (p21-activated kinase 6) (PAK-6)	PAK6 PAK5	681	512	0.688	EAVLQALAY	2C30	200.958	138.259
Q9NQX4	Unconventional myosin-Vc	MYO5C	1742	250	0.527	RVVFQSENE	4ZG4	377.661	199.027
Q9NQX4	Unconventional myosin-Vc	MYO5C	1742	393	0.523	MTRPQAVNA	4ZG4	414.543	216.806
Q9NR71	Neutral ceramidase (N-CDase) (NCDase) (EC 3.5.1.-) (EC 3.5.1.23) (Acylsphingosine deacylase 2) (BCDase) (LCDase) (hCD) (N-acylsphingosine amidohydrolase 2) (Non-lysosomal ceramidase) [Cleaved into: Neutral ceramidase soluble form]	ASAH2 HNAC1	780	176	0.824	LNRLQSKYG	4WGK	594.826	490.136
Q9NR80	Rho guanine nucleotide exchange factor 4 (APC-stimulated guanine nucleotide exchange factor 1) (Asef) (Asef1)	ARHGEF4 KIAA1112	690	513	0.618	VTQPQAKSQ	2DX1	788.922	487.554
Q9NRA8	Eukaryotic translation initiation factor 4E transporter (4E-T) (eIF4E transporter) (Eukaryotic translation initiation factor 4E nuclear import factor 1)	EIF4ENIF1	985	229	0.511	GPTSQSETI	5ANR	890.05	454.815
Q9NRL2	Bromodomain adjacent to zinc finger domain protein 1A (ATP-dependent chromatin-remodeling protein) (ATP-utilizing chromatin assembly and remodeling factor 1) (hACF1) (CHRAC subunit ACF1) (Williams syndrome transcription factor-related chromatin-remodeling factor 180) (WCRF180) (hWALp1)	BAZ1A ACF1 WCRF180 HSPC317	1556	1523	0.934	GTRLQAFFH	5UIY	463.471	432.882
Q9NRN9	rRNA N6-adenosine-methyltransferase METTL5 (EC 2.1.1.-) (Methyltransferase-like protein 5)	METTL5 DC3 HSPC133	209	14	0.622	ESRLQQVDG	6H2U	593.014	368.855
Q9NRR6	Phosphatidylinositol polyphosphate 5-phosphatase type IV (72 kDa inositol polyphosphate 5-phosphatase) (Inositol polyphosphate-5-phosphatase E) (Phosphatidylinositol 4,5-bisphosphate 5-phosphatase) (EC 3.1.3.36) (Phosphatidylinositol-3,4,5-trisphosphate 5-phosphatase) (EC 3.1.3.86)	INPP5E	644	353	0.553	ETRLQETLG	2XSW	184.249	101.89
Q9NT68	Teneurin-2 (Ten-2) (Protein Odd Oz/ten-m homolog 2) (Tenascin-M2) (Ten-m2) (Teneurin transmembrane protein 2) [Cleaved into: Ten-2, soluble form; Ten-2 intracellular domain (Ten-2 ICD)]	TENM2 KIAA1127 ODZ2 TNM2	2774	2055	0.798	MVNLQSGGF	6CMX	305.509	243.796
Q9NT68	Teneurin-2 (Ten-2) (Protein Odd Oz/ten-m homolog 2) (Tenascin-M2) (Ten-m2) (Teneurin transmembrane protein 2) [Cleaved into: Ten-2, soluble form; Ten-2 intracellular domain (Ten-2 ICD)]	TENM2 KIAA1127 ODZ2 TNM2	2774	2212	0.617	DGQLQSVAV	6CMX	154.405	95.2682
Q9NT68	Teneurin-2 (Ten-2) (Protein Odd Oz/ten-m homolog 2) (Tenascin-M2) (Ten-m2) (Teneurin transmembrane protein 2) [Cleaved into: Ten-2, soluble form; Ten-2 intracellular domain (Ten-2 ICD)]	TENM2 KIAA1127 ODZ2 TNM2	2774	1167	0.544	TALLQGFEL	6CMX	229.629	124.918
Q9NTI5	Sister chromatid cohesion protein PDS5 homolog B (Androgen-induced proliferation inhibitor) (Androgen-induced prostate proliferative shutoff-associated protein AS3)	PDS5B APRIN AS3 KIAA0979	1447	725	0.52	GPPRQAKYA	5HDT	276.606	143.835
Q9NUX5	Protection of telomeres protein 1 (hPot1) (POT1-like telomere end-binding protein)	POT1	634	249	0.884	HTKLQSMNS	1XJV	524.107	463.31
Q9NUX5	Protection of telomeres protein 1 (hPot1) (POT1-like telomere end-binding protein)	POT1	634	414	0.601	DVKLQNTSL	5H65	637.841	383.343
Q9NVJ2	ADP-ribosylation factor-like protein 8B (ADP-ribosylation factor-like protein 10C) (Novel small G protein indispensable for equal chromosome segregation 1)	ARL8B ARL10C GIE1	186	121	0.554	KPQLQGIPV	2AL7	474.442	262.841
Q9NX46	ADP-ribose glycohydrolase ARH3 (ADP-ribosylhydrolase 3) (O-acetyl-ADP-ribose deacetylase ARH3) (EC 3.5.1.-) (Poly(ADP-ribose) glycohydrolase ARH3) (EC 3.2.1.143) ([Protein ADP-ribosylarginine] hydrolase-like protein 2) ([Protein ADP-ribosylserine] hydrolase) (EC 3.2.2.-)	ADPRS ADPRHL2 ARH3	363	194	0.739	GAILQALAV	2FOZ	2.4113	1.78195
Q9NX46	ADP-ribose glycohydrolase ARH3 (ADP-ribosylhydrolase 3) (O-acetyl-ADP-ribose deacetylase ARH3) (EC 3.5.1.-) (Poly(ADP-ribose) glycohydrolase ARH3) (EC 3.2.1.143) ([Protein ADP-ribosylarginine] hydrolase-like protein 2) ([Protein ADP-ribosylserine] hydrolase) (EC 3.2.2.-)	ADPRS ADPRHL2 ARH3	363	341	0.534	ESWQQSCEG	2FOZ	397.156	212.081
Q9NX46	ADP-ribose glycohydrolase ARH3 (ADP-ribosylhydrolase 3) (O-acetyl-ADP-ribose deacetylase ARH3) (EC 3.5.1.-) (Poly(ADP-ribose) glycohydrolase ARH3) (EC 3.2.1.143) ([Protein ADP-ribosylarginine] hydrolase-like protein 2) ([Protein ADP-ribosylserine] hydrolase) (EC 3.2.2.-)	ADPRS ADPRHL2 ARH3	363	87	0.507	RALVQSLLA	2FOZ	216.748	109.891
Q9NXS2	Glutaminyl-peptide cyclotransferase-like protein (EC 2.3.2.5) (Golgi-resident glutaminyl-peptide cyclotransferase) (isoQC) (gQC)	QPCTL	382	260	0.65	PTRIQAIEL	3PB4	288.095	187.262
Q9NYV4	Cyclin-dependent kinase 12 (EC 2.7.11.22) (EC 2.7.11.23) (Cdc2-related kinase, arginine/serine-rich) (CrkRS) (Cell division cycle 2-related protein kinase 7) (CDC2-related protein kinase 7) (Cell division protein kinase 12) (hCDK12)	CDK12 CRK7 CRKRS KIAA0904	1490	1016	0.592	EQTLQSDFL	4CXA	363.661	215.287
Q9NZ08	Endoplasmic reticulum aminopeptidase 1 (EC 3.4.11.-) (ARTS-1) (Adipocyte-derived leucine aminopeptidase) (A-LAP) (Aminopeptidase PILS) (Puromycin-insensitive leucyl-specific aminopeptidase) (PILS-AP) (Type 1 tumor necrosis factor receptor shedding aminopeptidase regulator)	ERAP1 APPILS ARTS1 KIAA0525 UNQ584/PRO1154	941	934	0.85	RVWLQSEKL	2YD0	584.958	497.214
Q9NZ52	ADP-ribosylation factor-binding protein GGA3 (Golgi-localized, gamma ear-containing, ARF-binding protein 3)	GGA3 KIAA0154	723	281	0.631	GDILQASDN	1WR6	455.129	287.186
Q9NZH8	Interleukin-36 gamma (IL-1-related protein 2) (IL-1RP2) (Interleukin-1 epsilon) (IL-1 epsilon) (Interleukin-1 family member 9) (IL-1F9) (Interleukin-1 homolog 1) (IL-1H1)	IL36G IL1E IL1F9 IL1H1 IL1RP2 UNQ2456/PRO5737	169	98	0.51	QPTLQLKEQ	4IZE	562.937	287.098
Q9NZU0	Leucine-rich repeat transmembrane protein FLRT3 (Fibronectin-like domain-containing leucine-rich transmembrane protein 3)	FLRT3 KIAA1469 UNQ856/PRO1865	649	196	0.712	SPSLQGLTS	5CMN	342.104	243.578
Q9NZU0	Leucine-rich repeat transmembrane protein FLRT3 (Fibronectin-like domain-containing leucine-rich transmembrane protein 3)	FLRT3 KIAA1469 UNQ856/PRO1865	649	321	0.588	RDWLQSLPV	5CMN	687.016	403.966
Q9P000	COMM domain-containing protein 9	COMMD9 HSPC166	198	13	0.503	FAALQSLLK	4NKN	895.421	450.397
Q9P121	Neurotrimin (hNT) (IgLON family member 2)	NTM IGLON2 NT UNQ297/PRO337	344	195	0.663	ITREQSGDY	6DLF	398.933	264.493
Q9P1W8	Signal-regulatory protein gamma (SIRP-gamma) (CD172 antigen-like family member B) (Signal-regulatory protein beta-2) (SIRP-b2) (SIRP-beta-2) (CD antigen CD172g)	SIRPG SIRPB2	387	234	0.552	HVTLQGDPL	4I2X	555.76	306.78
Q9P278	Folliculin-interacting protein 2 (FNIP1-like protein) (O6-methylguanine-induced apoptosis 1 protein)	FNIP2 FNIPL KIAA1450 MAPO1	1114	1036	0.688	SSLLQSILQ	6NZD	458.568	315.495
Q9P286	Serine/threonine-protein kinase PAK 5 (EC 2.7.11.1) (p21-activated kinase 5) (PAK-5) (p21-activated kinase 7) (PAK-7)	PAK5 KIAA1264 PAK7	719	650	0.548	EPPLQAMRR	2F57	539.276	295.523
Q9P289	Serine/threonine-protein kinase 26 (EC 2.7.11.1) (MST3 and SOK1-related kinase) (Mammalian STE20-like protein kinase 4) (MST-4) (STE20-like kinase MST4) (Serine/threonine-protein kinase MASK)	STK26 MASK MST4	416	376	0.504	ASRNQAIEE	3W8I	596.844	300.809
Q9P2H5	Ubiquitin carboxyl-terminal hydrolase 35 (EC 3.4.19.12) (Deubiquitinating enzyme 35) (Ubiquitin thioesterase 35) (Ubiquitin-specific-processing protease 35)	USP35 KIAA1372 USP34	1018	457	0.627	NSILQALFM	5TXK	27.0619	16.9678
Q9P2R7	Succinate--CoA ligase [ADP-forming] subunit beta, mitochondrial (EC 6.2.1.5) (ATP-specific succinyl-CoA synthetase subunit beta) (A-SCS) (Succinyl-CoA synthetase beta-A chain) (SCS-betaA)	SUCLA2	463	409	0.681	VVRLQGTRV	6G4Q	354.047	241.106
Q9UBD5	Origin recognition complex subunit 3 (Origin recognition complex subunit Latheo)	ORC3 LATHEO ORC3L	711	137	0.882	VVSLQAKDC	5UJ8	357.073	314.938
Q9UBD6	Ammonium transporter Rh type C (Rh glycoprotein kidney) (Rhesus blood group family type C glycoprotein) (Rh family type C glycoprotein) (Rh type C glycoprotein) (Tumor-related protein DRC2)	RHCG C15orf6 CDRC2 PDRC2 RHGK	479	206	0.551	RNLEQSKER	3HD6	695.62	383.286
Q9UBP0	Spastin (EC 5.6.1.1) (Spastic paraplegia 4 protein)	SPAST ADPSP FSP2 KIAA1083 SPG4	616	178	0.754	ARRLQAKMM	3EAB	578.147	435.923
Q9UBT2	SUMO-activating enzyme subunit 2 (EC 2.3.2.-) (Anthracycline-associated resistance ARX) (Ubiquitin-like 1-activating enzyme E1B) (Ubiquitin-like modifier-activating enzyme 2)	UBA2 SAE2 UBLE1B HRIHFB2115	640	518	0.92	GSRLQADDF	1Y8Q	369.652	340.08
Q9UBZ9	DNA repair protein REV1 (EC 2.7.7.-) (Alpha integrin-binding protein 80) (AIBP80) (Rev1-like terminal deoxycytidyl transferase)	REV1 REV1L	1251	537	0.606	CPNLQAVPY	3GQC	442.888	268.39
Q9UER7	Death domain-associated protein 6 (Daxx) (hDaxx) (ETS1-associated protein 1) (EAP1) (Fas death domain-associated protein)	DAXX BING2 DAP6	740	206	0.572	IRRLQEKEL	4H9N	704.436	402.937
Q9UGI0	Ubiquitin thioesterase ZRANB1 (EC 3.4.19.12) (TRAF-binding domain-containing protein) (hTrabid) (Zinc finger Ran-binding domain-containing protein 1)	ZRANB1 TRABID	708	450	0.807	DSVLQATWG	3ZRH	43.0679	34.7558
Q9UGM6	Tryptophan--tRNA ligase, mitochondrial (EC 6.1.1.2) ((Mt)TrpRS) (Tryptophanyl-tRNA synthetase) (TrpRS)	WARS2	360	164	0.777	YPVLQAADI	5EKD	81.4776	63.3081
Q9UGN5	Poly [ADP-ribose] polymerase 2 (PARP-2) (hPARP-2) (EC 2.4.2.30) (ADP-ribosyltransferase diphtheria toxin-like 2) (ARTD2) (DNA ADP-ribosyltransferase PARP2) (EC 2.4.2.-) (NAD(+) ADP-ribosyltransferase 2) (ADPRT-2) (Poly[ADP-ribose] synthase 2) (pADPRT-2) (Protein poly-ADP-ribosyltransferase PARP2) (EC 2.4.2.-)	PARP2 ADPRT2 ADPRTL2	583	352	0.857	KTELQSPEH	3KCZ	1019.75	873.928
Q9UHB4	NADPH-dependent diflavin oxidoreductase 1 (EC 1.18.1.-) (NADPH-dependent FMN and FAD-containing oxidoreductase) (Novel reductase 1)	NDOR1 NR1	597	38	0.626	GCRVQALDS	4H2D	493.241	308.769
Q9UHB7	AF4/FMR2 family member 4 (ALL1-fused gene from chromosome 5q31 protein) (Protein AF-5q31) (Major CDK9 elongation factor-associated protein)	AFF4 AF5Q31 MCEF HSPC092	1163	53	0.649	SSRIQSMLG	4IMY	693.821	450.29
Q9UHP3	Ubiquitin carboxyl-terminal hydrolase 25 (EC 3.4.19.12) (Deubiquitinating enzyme 25) (USP on chromosome 21) (Ubiquitin thioesterase 25) (Ubiquitin-specific-processing protease 25)	USP25 USP21	1055	185	0.603	SAVIQSLFN	5O71	97.548	58.8214
Q9UHV9	Prefoldin subunit 2	PFDN2 PFD2 HSPC231	154	109	0.767	TQQLQAKGK	6NR8	652.475	500.448
Q9UI30	Multifunctional methyltransferase subunit TRM112-like protein (tRNA methyltransferase 112 homolog)	TRMT112 AD-001 HSPC152 HSPC170	125	26	0.729	PLRLQATEV	6G4W	509.22	371.222
Q9UI42	Carboxypeptidase A4 (EC 3.4.17.-) (Carboxypeptidase A3)	CPA4 CPA3 UNQ694/PRO1339	421	74	0.778	SVSLQAFKS	2BOA	447.269	347.975
Q9UIQ6	Leucyl-cystinyl aminopeptidase (Cystinyl aminopeptidase) (EC 3.4.11.3) (Insulin-regulated membrane aminopeptidase) (Insulin-responsive aminopeptidase) (IRAP) (Oxytocinase) (OTase) (Placental leucine aminopeptidase) (P-LAP) [Cleaved into: Leucyl-cystinyl aminopeptidase, pregnancy serum form]	LNPEP OTASE	1025	535	0.842	SSSVQSSEQ	4P8Q	532.07	448.003
Q9UIQ6	Leucyl-cystinyl aminopeptidase (Cystinyl aminopeptidase) (EC 3.4.11.3) (Insulin-regulated membrane aminopeptidase) (Insulin-responsive aminopeptidase) (IRAP) (Oxytocinase) (OTase) (Placental leucine aminopeptidase) (P-LAP) [Cleaved into: Leucyl-cystinyl aminopeptidase, pregnancy serum form]	LNPEP OTASE	1025	669	0.56	YSKYQSVSL	4P8Q	716.39	401.179
Q9UJ41	Rab5 GDP/GTP exchange factor (RAP1) (Rabaptin-5-associated exchange factor for Rab5) (Rabex-5)	RABGEF1 RABEX5	491	332	0.914	PPRLQSNIQ	4N3Z	384.4	351.341
Q9UJ71	C-type lectin domain family 4 member K (Langerin) (CD antigen CD207)	CD207 CLEC4K	328	304	0.529	APSLQAWND	3C22	325.157	172.008
Q9UJJ7	RNA pseudouridylate synthase domain-containing protein 1 (Ribosomal large subunit pseudouridine synthase C-like protein)	RPUSD1 C16orf40 RLUCL	312	245	0.778	HTLLQSLDQ	5VBB	675.551	525.579
Q9UJX4	Anaphase-promoting complex subunit 5 (APC5) (Cyclosome subunit 5)	ANAPC5 APC5	755	552	0.611	AVVLQAQNQ	5KHU	491.568	300.348
Q9UJX5	Anaphase-promoting complex subunit 4 (APC4) (Cyclosome subunit 4)	ANAPC4 APC4	808	353	0.805	ISHLQSGSE	5KHU	489.553	394.09
Q9UJX6	Anaphase-promoting complex subunit 2 (APC2) (Cyclosome subunit 2)	ANAPC2 APC2 KIAA1406	822	186	0.757	RVYMQSKRK	5KHU	512.874	388.245
Q9UJY5	ADP-ribosylation factor-binding protein GGA1 (Gamma-adaptin-related protein 1) (Golgi-localized, gamma ear-containing, ARF-binding protein 1)	GGA1	639	282	0.717	AEILQANDN	1X79	474.333	340.097
Q9UKA1	F-box/LRR-repeat protein 5 (F-box and leucine-rich repeat protein 5) (F-box protein FBL4/FBL5) (p45SKP2-like protein)	FBXL5 FBL4 FBL5 FLR1	691	45	0.743	RALLQSLYA	3U9J	419.49	311.681
Q9UKC9	F-box/LRR-repeat protein 2 (F-box and leucine-rich repeat protein 2) (F-box protein FBL2/FBL3)	FBXL2 FBL2 FBL3	423	315	0.725	CPKLQALSL	6O60	194.097	140.721
Q9UKC9	F-box/LRR-repeat protein 2 (F-box and leucine-rich repeat protein 2) (F-box protein FBL2/FBL3)	FBXL2 FBL2 FBL3	423	263	0.535	CPRLQILEA	6O60	356.871	190.926
Q9UKG1	DCC-interacting protein 13-alpha (Dip13-alpha) (Adapter protein containing PH domain, PTB domain and leucine zipper motif 1)	APPL1 APPL DIP13A KIAA1428	709	356	0.729	SSILQAESK	5C5B	331.738	241.837
Q9ULK4	Mediator of RNA polymerase II transcription subunit 23 (Activator-recruited cofactor 130 kDa component) (ARC130) (Cofactor required for Sp1 transcriptional activation subunit 3) (CRSP complex subunit 3) (Mediator complex subunit 23) (Protein sur-2 homolog) (hSur-2) (Transcriptional coactivator CRSP130) (Vitamin D3 receptor-interacting protein complex 130 kDa component) (DRIP130)	MED23 ARC130 CRSP3 DRIP130 KIAA1216 SUR2	1368	6	0.776	ETQLQSIFE	6H02	550.869	427.474
Q9UM11	Fizzy-related protein homolog (Fzr) (CDC20-like protein 1) (Cdh1/Hct1 homolog) (hCDH1)	FZR1 CDH1 FYR FZR KIAA1242	496	304	0.609	TPPLQSERR	4UI9	648.012	394.639
Q9UM47	Neurogenic locus notch homolog protein 3 (Notch 3) [Cleaved into: Notch 3 extracellular truncation; Notch 3 intracellular domain]	NOTCH3	2321	1593	0.606	RLCLQSPEN	4ZLP	744.063	450.902
Q9UM73	ALK tyrosine kinase receptor (EC 2.7.10.1) (Anaplastic lymphoma kinase) (CD antigen CD246)	ALK	1620	1188	0.863	GVSLQSLPR	2XB7	414.812	357.983
Q9UMF0	Intercellular adhesion molecule 5 (ICAM-5) (Telencephalin)	ICAM5 TLCN TLN	924	109	0.8	RRTLQARGL	3BN3	765.368	612.294
Q9UNA4	DNA polymerase iota (EC 2.7.7.7) (Eta2) (RAD30 homolog B)	POLI RAD30B	740	169	0.603	LQQLQSDEL	1T3N	755.1	455.325
Q9UNN8	Endothelial protein C receptor (Activated protein C receptor) (APC receptor) (Endothelial cell protein C receptor) (CD antigen CD201)	PROCR EPCR	238	87	0.647	QSGLQSYLL	1L8J	555.135	359.172
Q9UP95	Solute carrier family 12 member 4 (Electroneutral potassium-chloride cotransporter 1) (Erythroid K-Cl cotransporter 1) (hKCC1)	SLC12A4 KCC1	1085	521	0.757	GAGLQSLTG	6KKR	158.873	120.267
Q9UPN3	Microtubule-actin cross-linking factor 1, isoforms 1/2/3/5 (620 kDa actin-binding protein) (ABP620) (Actin cross-linking family protein 7) (Macrophin-1) (Trabeculin-alpha)	MACF1 ABP620 ACF7 KIAA0465 KIAA1251	7388	249	0.595	RVQIQSNRE	4Z6G		398.684				670.057
Q9UPN6	SR-related and CTD-associated factor 8 (CDC5L complex-associated protein 7) (RNA-binding motif protein 16)	SCAF8 CCAP7 KIAA1116 RBM16	1271	45	0.562	KHVVQSVEK	3D9I	428.322	240.717
Q9UPY3	Endoribonuclease Dicer (EC 3.1.26.3) (Helicase with RNase motif) (Helicase MOI)	DICER1 DICER HERNA KIAA0928	1922	548	0.902	RSYVQSKGR	5ZAK	198.411	178.967
Q9UPY8	Microtubule-associated protein RP/EB family member 3 (EB1 protein family member 3) (EBF3) (End-binding protein 3) (EB3) (RP3)	MAPRE3	281	64	0.661	KVKFQAKLE	3JAK	765.344	505.892
Q9UQQ1	Aminopeptidase NAALADL1 (EC 3.4.11.-) (100 kDa ileum brush border membrane protein) (I100) (Ileal dipeptidylpeptidase) (N-acetylated-alpha-linked acidic dipeptidase-like protein) (NAALADase L)	NAALADL1 NAALADASEL NAALADL	740	601	0.802	RSFLQAAQQ	4TWE	510.411	409.35
Q9UQV4	Lysosome-associated membrane glycoprotein 3 (LAMP-3) (Lysosomal-associated membrane protein 3) (DC-lysosome-associated membrane glycoprotein) (DC LAMP) (Protein TSC403) (CD antigen CD208)	LAMP3 DCLAMP TSC403	416	361	0.693	DVQLQAFDF	4AKM	247.619	171.6
Q9Y217	Myotubularin-related protein 6 (Phosphatidylinositol-3,5-bisphosphate 3-phosphatase) (EC 3.1.3.95) (Phosphatidylinositol-3-phosphate phosphatase) (EC 3.1.3.64)	MTMR6	621	123	0.515	SERLQGWQL	2YF0	547.524	281.975
Q9Y253	DNA polymerase eta (EC 2.7.7.7) (RAD30 homolog A) (Xeroderma pigmentosum variant type protein)	POLH RAD30 RAD30A XPV	713	287	0.835	ESQLQSHFG	3MR2	506.945	423.299
Q9Y259	Choline/ethanolamine kinase (Choline kinase beta) (CK) (CKB) (EC 2.7.1.32) (Choline kinase-like protein) (Ethanolamine kinase) (EK) (EC 2.7.1.82) (Ethanolamine kinase beta) (EKB) (choline/ethanolamine kinase beta) (CKEKB)	CHKB CHETK CHKL	395	111	0.698	GAILQGVDS	2IG7	512.839	357.961
Q9Y2A7	Nck-associated protein 1 (NAP 1) (Membrane-associated protein HEM-2) (p125Nap1)	NCKAP1 HEM2 KIAA0587 NAP1	1128	751	0.95	MTVLQSIEN	3P8C	482.836	458.694
Q9Y2A7	Nck-associated protein 1 (NAP 1) (Membrane-associated protein HEM-2) (p125Nap1)	NCKAP1 HEM2 KIAA0587 NAP1	1128	494	0.605	WFRLQAYTS	3P8C	122.237	73.9533
Q9Y2G1	Myelin regulatory factor (EC 3.4.-.-) (Myelin gene regulatory factor) [Cleaved into: Myelin regulatory factor, N-terminal; Myelin regulatory factor, C-terminal]	MYRF C11orf9 KIAA0954 MRF	1151	509	0.535	VVALQAHAQ	5YHU	172.393	92.2304
Q9Y2J8	Protein-arginine deiminase type-2 (EC 3.5.3.15) (PAD-H19) (Peptidylarginine deiminase II) (Protein-arginine deiminase type II)	PADI2 KIAA0994 PAD2 PDI2	665	10	0.512	TVRLQYGSR	4N20	685.858	351.159
Q9Y2L1	Exosome complex exonuclease RRP44 (EC 3.1.13.-) (EC 3.1.26.-) (Protein DIS3 homolog) (Ribosomal RNA-processing protein 44)	DIS3 KIAA1008 RRP44	958	248	0.647	GTYLQGTFR	6D6Q	378.34	244.786
Q9Y2V2	Calcium-regulated heat-stable protein 1 (Calcium-regulated heat-stable protein of 24 kDa) (CRHSP-24)	CARHSP1	147	122	0.748	NEKLQAVEV	3AQQ	540.486	404.283
Q9Y316	Protein MEMO1 (C21orf19-like protein) (Hepatitis C virus NS5A-transactivated protein 7) (HCV NS5A-transactivated protein 7) (Mediator of ErbB2-driven cell motility 1) (Mediator of cell motility 1) (Memo-1)	MEMO1 C2orf4 MEMO NS5ATP7 CGI-27	297	36	0.536	LSQVQSTKR	3BCZ	678.091	363.457
Q9Y343	Sorting nexin-24	SNX24 SBBI31 UNQ654/PRO1284	169	83	0.729	ETYLQAVIL	4AZ9	348.692	254.197
Q9Y3A3	MOB-like protein phocein (2C4D) (Class II mMOB1) (Mob1 homolog 3) (Mob3) (Mps one binder kinase activator-like 3) (Preimplantation protein 3)	MOB4 MOB3 MOBKL3 PHOCN PREI3 CGI-95	225	89	0.805	AVKLQSECH	5YF4	513.237	413.156
Q9Y3A5	Ribosome maturation protein SBDS (Shwachman-Bodian-Diamond syndrome protein)	SBDS CGI-97	250	153	0.617	STKQQALEV	5AN9	408.418	251.994
Q9Y3R4	Sialidase-2 (EC 3.2.1.18) (Cytosolic sialidase) (N-acetyl-alpha-neuraminidase 2)	NEU2	380	338	0.854	YSDLQSMGT	1SNT	224.858	192.029
Q9Y3R4	Sialidase-2 (EC 3.2.1.18) (Cytosolic sialidase) (N-acetyl-alpha-neuraminidase 2)	NEU2	380	14	0.778	ESVFQSGAH	1SNT	439.859	342.21
Q9Y3R4	Sialidase-2 (EC 3.2.1.18) (Cytosolic sialidase) (N-acetyl-alpha-neuraminidase 2)	NEU2	380	245	0.681	RARVQAQST	1SNT	305.018	207.717
Q9Y490	Talin-1	TLN1 KIAA1027 TLN	2541	2457	0.802	MKRLQAAGN	6R9T	378.286	303.386
Q9Y490	Talin-1	TLN1 KIAA1027 TLN	2541	504	0.663	NSSMQAVQA	6R9T	516.427	342.391
Q9Y490	Talin-1	TLN1 KIAA1027 TLN	2541	610	0.565	RPLLQAAKG	6R9T		316.408				560.014
Q9Y4U1	Methylmalonic aciduria and homocystinuria type C protein (EC 1.16.1.-) (CblC) (Cyanocobalamin reductase (cyanide-eliminating))	MMACHC	282	68	0.688	KPFLQSCHL	3SBY	672.748	462.851
Q9Y5B9	FACT complex subunit SPT16 (Chromatin-specific transcription elongation factor 140 kDa subunit) (FACT 140 kDa subunit) (FACTp140) (Facilitates chromatin transcription complex subunit SPT16) (hSPT16)	SUPT16H FACT140 FACTP140	1047	248	0.654	PPIIQSGGN	5E5B	208.804	136.558
Q9Y5P8	Serine/threonine-protein phosphatase 2A regulatory subunit B'' subunit beta (PP2A subunit B isoform PR48) (Protein phosphatase 2A 48 kDa regulatory subunit)	PPP2R3B PPP2R3L	575	293	0.539	SSFLQNVAL	4I5L	311.165	167.718
Q9Y5S1	Transient receptor potential cation channel subfamily V member 2 (TrpV2) (Osm-9-like TRP channel 2) (OTRPC2) (Vanilloid receptor-like protein 1) (VRL-1)	TRPV2 VRL	764	239	0.752	PASLQATDS	2F37	310.909	233.803
Q9Y5X0	Sorting nexin-10	SNX10	201	65	0.909	RQRLQSNAL	4ON3	582.966	529.916
Q9Y5X1	Sorting nexin-9 (SH3 and PX domain-containing protein 1) (Protein SDP1) (SH3 and PX domain-containing protein 3A)	SNX9 SH3PX1 SH3PXD3A	595	443	0.511	GKALQSLAT	2RAI	489.908	250.343
Q9Y6A2	Cholesterol 24-hydroxylase (CH24H) (EC 1.14.14.25) (Cholesterol 24-monooxygenase) (Cholesterol 24S-hydroxylase) (Cytochrome P450 46A1)	CYP46A1 CYP46	500	329	0.516	VARLQAEVD	2Q9F	370.63	191.245
Q9Y6D6	Brefeldin A-inhibited guanine nucleotide-exchange protein 1 (Brefeldin A-inhibited GEP 1) (ADP-ribosylation factor guanine nucleotide-exchange factor 1) (p200 ARF guanine nucleotide exchange factor) (p200 ARF-GEP1)	ARFGEF1 ARFGEP1 BIG1	1849	173	0.869	GTVLQAVRT	5EE5	455.132	395.51
Q9Y6D9	Mitotic spindle assembly checkpoint protein MAD1 (Mitotic arrest deficient 1-like protein 1) (MAD1-like protein 1) (Mitotic checkpoint MAD1 protein homolog) (HsMAD1) (hMAD1) (Tax-binding protein 181)	MAD1L1 MAD1 TXBP181	718	565	0.753	HSQLQAECE	1GO4	859.434	647.154
Q9Y6N5	Sulfide:quinone oxidoreductase, mitochondrial (SQOR) (EC 1.8.5.8) (Sulfide dehydrogenase-like) (Sulfide quinone oxidoreductase)	SQOR SQRDL CGI-44	450	407	0.506	FPFDQSKER	6MO6	536.027	271.23
Q9Y6X2	E3 SUMO-protein ligase PIAS3 (EC 2.3.2.-) (E3 SUMO-protein transferase PIAS3) (Protein inhibitor of activated STAT protein 3)	PIAS3	628	347	0.675	CAHLQSFDA	4MVT	168.763	113.915
Q9Y6X8	Zinc fingers and homeoboxes protein 2 (Alpha-fetoprotein regulator 1) (AFP regulator 1) (Regulator of AFP) (Zinc finger and homeodomain protein 2)	ZHX2 AFR1 KIAA0854 RAF	837	460	0.601	ASFLQSQFP	3NAU	689.081	414.138
	Nsp4-Nsp5				0.891				923.002							1035.92
	Nsp7-Nsp8				0.838				692.364							826.209
	Nsp12-Nsp13				0.905				737.48							814.895
	Nsp14-Nsp15				0.964				851.103							882.887
	Nsp15-Nsp16				0.899				487.407							542.166
