# Supplementary material for: Predicted coronavirus Nsp5 protease cleavage sites in the human proteome
Source: BMC Genom Data. 2022 Apr 4;23:25. doi: 10.1186/s12863-022-01044-y (PMC8977440; doi:10.1186/s12863-022-01044-y)
Supplement: Supplementary file 1 — Additional file 1. Supplementary Tables S1-S16 [file 12863_2022_1044_MOESM1_ESM.zip › Table S14 S15 S16 StrNodes_ExpresSubCell_StrEnrich.xlsx]

## Sheet: Title and legend
Table S14-S16 STRING analysis of human proteins predicted to be cleaved by coronavirus Nsp5. The 92 proteins with a Nsp5 access score greater than 500 were paired with their known location(s) in cellular compartments (Table S14). Of these, 48 proteins were likely to be found in the same cellular compartment as Nsp5, and their tissue-specific and mean expression were determined (Table S15). Result…

## Sheet: S14_STRING_Nodes
query term	shared name	stringdb::canonical name	stringdb::database identifier	stringdb::description	display name	name	Possible colocalization with Nsp5	Nsp5 Access Score	Average Expression by IHC (HPA)	compartment::cytoskeleton	compartment::cytosol	compartment::endoplasmic reticulum	compartment::endosome	compartment::extracellular	compartment::golgi apparatus	compartment::lysosome	compartment::mitochondrion	compartment::nucleus	compartment::peroxisome	compartment::plasma membrane	stringdb::interactor score	target::development level	target::family	tissue::adrenal gland	tissue::blood	tissue::bone	tissue::bone marrow	tissue::eye	tissue::gall bladder	tissue::heart	tissue::intestine	tissue::kidney	tissue::liver	tissue::lung	tissue::muscle	tissue::nervous system	tissue::pancreas	tissue::saliva	tissue::skin	tissue::spleen	tissue::stomach	tissue::thyroid gland	tissue::urine
E2F1	9606.ENSP00000345571	Q01094	9606.ENSP00000345571	Retinoblastoma-associated protein 1; Transcription activator that binds DNA cooperatively with DP proteins through the E2 recognition site, 5'-TTTC[CG]CGC- 3' found in the promoter region of a number of genes whose products are involved in cell cycle regulation or in DNA replication. The DRTF1/E2F complex functions in the control of cell-cycle progression from G1 to S phase. E2F1 binds preferenti…	E2F1	9606.ENSP00000345571	true	788.418973	2.0875	4.43207	2.852599	1.520571	1.085905	2.141301	1.054996	1.315265	3.235633	5.0	1.081106	1.848517		Tbio	TF	1.631275	2.241195	1.667157	2.279068	1.413685	0.728109	2.032073	2.48752	2.180131	2.126127	1.85965	2.115469	2.698435	4.379901	1.533085	4.48182	1.765067	1.640557	1.90102	0.754496
ELAVL1	9606.ENSP00000385269	Q15717	9606.ENSP00000385269	ELAV like RNA binding protein 1; RNA-binding protein that binds to the 3'-UTR region of mRNAs and increases their stability. Involved in embryonic stem cells (ESCs) differentiation: preferentially binds mRNAs that are not methylated by N6-methyladenosine (m6A), stabilizing them, promoting ESCs differentiation (By similarity). Binds to poly-U elements and AU-rich elements (AREs) in the 3'-UTR of t…	ELAVL1	9606.ENSP00000385269	true	572.5065648	1.6875	2.559648	5.0	3.216461	1.761706	2.402885	1.519629	1.790738	2.307545	5.0	1.211521	2.324109		Tchem		2.408781	4.517572	1.449297	2.144473	2.929315	1.207724	2.68832	4.595943	2.92662	2.556625	3.319075	2.975615	4.25041	2.252929	2.426315	2.932381	2.336292	2.253444	2.644863	1.339783
RPUSD1	9606.ENSP00000455026	Q9UJJ7	9606.ENSP00000455026	Ribosomal large subunit pseudouridine synthase C-like protein; RNA pseudouridylate synthase domain containing 1; Belongs to the pseudouridine synthase RluA family.	RPUSD1	9606.ENSP00000455026	true	525.5789114	1.394736842105263		2.591384			1.866525	1.84444		0.826791	1.935189		0.75		Tdark	Enzyme	0.425969	0.352183		0.726999		0.486667	0.342423	0.662758	0.633187	0.47489	4.207357	0.342423	1.867549	0.414973	0.710399	0.820305	0.797037	0.737723	0.367977	0.594761
SMG7	9606.ENSP00000425133	Q92540	9606.ENSP00000425133	SMG7 nonsense mediated mRNA decay factor; Plays a role in nonsense-mediated mRNA decay. Recruits UPF1 to cytoplasmic mRNA decay bodies. Together with SMG5 is thought to provide a link to the mRNA degradation machinery involving exonucleolytic pathways, and to serve as an adapter for UPF1 to protein phosphatase 2A (PP2A), thereby triggering UPF1 dephosphorylation.	SMG7	9606.ENSP00000425133	true	501.2660199	1.0731707317073171	4.5221	4.586892	1.041323		1.525027			1.176617	5.0	0.5625	1.446238		Tbio		1.002886	1.631638	0.650123	4.242969	0.566667	1.069421	1.049218	3.26049	1.912268	2.002377	1.532035	1.734252	3.996307	0.836746	1.090909	2.109847	1.178689	1.172214	1.743922	1.093422
CTBP1	9606.ENSP00000290921	Q13363	9606.ENSP00000290921	C-terminal binding protein 1; Corepressor targeting diverse transcription regulators such as GLIS2 or BCL6. Has dehydrogenase activity. Involved in controlling the equilibrium between tubular and stacked structures in the Golgi complex. Functions in brown adipose tissue (BAT) differentiation; Belongs to the D-isomer specific 2-hydroxyacid dehydrogenase family.	CTBP1	9606.ENSP00000290921	true	727.0810316	1.575	2.1147	2.774723	1.456941	1.899373	2.124422	2.11731	1.463603	2.570996	5.0	1.382992	2.030094		Tbio		2.280693	2.536213	1.35315	2.310808	3.119338	1.596963	2.5573	2.791469	2.831987	4.504775	4.582185	2.643509	4.912053	2.469743	1.590322	2.878497	2.56389	2.329023	2.50749	1.617
MSL1	9606.ENSP00000462945	Q68DK7	9606.ENSP00000462945	Male-specific lethal 1 homolog (Drosophila); Component of histone acetyltransferase complex responsible for the majority of histone H4 acetylation at 'Lys-16' (H4K16ac) which is implicated in the formation of higher-order chromatin structure. Greatly enhances MSL2 E3 ubiquitin ligase activity, promoting monoubiquitination of histone H2B at 'Lys-34' (H2BK34Ub). This modification in turn stimulates…	MSL1	9606.ENSP00000462945	true	656.1582471	1.240506329113924		0.375							5.0				Tbio		1.574417	1.678063		1.550636	3.35186	1.617	2.021588	1.662128	1.376577	4.252964	2.426065	1.482778	4.035701	1.527128	1.486667	1.692553	1.678822	1.525477	1.514105	1.611369
DHX15	9606.ENSP00000336741	O43143	9606.ENSP00000336741	Pre-mRNA-splicing factor ATP-dependent RNA helicase DHX15; Pre-mRNA processing factor involved in disassembly of spliceosomes after the release of mature mRNA. In cooperation with TFIP11 seem to be involved in the transition of the U2, U5 and U6 snRNP-containing IL complex to the snRNP-free IS complex leading to efficient debranching and turnover of excised introns; Belongs to the DEAD box helica…	DHX15	9606.ENSP00000336741	true	1004.597421	0.4936708860759494	1.163049	1.463945	0.827405	0.741885	1.107091	0.644818		1.342057	5.0	0.516381	0.96874		Tbio	Enzyme	1.666667	4.564015	0.66082	2.450358	2.021588	1.585085	2.672617	2.514374	3.175188	4.49796	3.490601	2.264557	4.518082	1.376577	1.355388	2.646425	2.511134	1.6163	1.916429	1.638156
STRN3	9606.ENSP00000350071	Q13033	9606.ENSP00000350071	Striatin, calmodulin binding protein 3; Binds calmodulin in a calcium dependent manner. May function as scaffolding or signaling protein; Protein phosphatase 2 regulatory subunits	STRN3	9606.ENSP00000350071	true	657.6906204	1.2857142857142858	2.358479	3.428962			0.596008	5.0		0.806039	5.0		5.0		Tbio		1.134926	1.526054		1.208838	0.7	1.134926	2.188935	1.134926	2.141649	4.383552	1.356026	2.262334	4.45304	1.134926	1.134926	1.543276	1.486525	1.134926	1.134926	1.134926
ROBO2	9606.ENSP00000417335	Q9HCK4	9606.ENSP00000417335	Roundabout, axon guidance receptor, homolog 2 (Drosophila); Receptor for SLIT2, and probably SLIT1, which are thought to act as molecular guidance cue in cellular migration, including axonal navigation at the ventral midline of the neural tube and projection of axons to different regions during neuronal development; Belongs to the immunoglobulin superfamily. ROBO family.	ROBO2	9606.ENSP00000417335	true	565.4212928	1.2875	2.923418	1.077126	1.423484	1.073807	4.404024	0.927314	0.705708	1.182038	2.751745	0.46875	4.633811		Tbio		1.552339	1.515461	1.163361	1.661216	1.762509	0.545455	1.896175	1.628852	2.461722	1.646098	2.111239	2.001555	4.862259	1.601302	1.000278	2.10415	1.152994	1.143555	0.781695	1.836234
HTT	9606.ENSP00000347184	P42858	9606.ENSP00000347184	Huntington disease protein; May play a role in microtubule-mediated transport or vesicle function; Belongs to the huntingtin family.	HTT	9606.ENSP00000347184	true	502.2884826	1.3048780487804879	4.543992	5.0	5.0	5.0	2.375323	5.0	2.741079	2.964659	5.0	1.718248	3.890708		Tchem		2.653836	4.581883	1.507473	2.037022	4.603639	0.973128	2.390552	2.188517	2.59871	4.496456	3.503915	4.522404	4.923314	2.22263	1.467895	2.883431	2.096596	1.691559	2.038495	1.248972
NCSTN	9606.ENSP00000294785	Q92542	9606.ENSP00000294785	Nicastrin; Essential subunit of the gamma-secretase complex, an endoprotease complex that catalyzes the intramembrane cleavage of integral membrane proteins such as Notch receptors and APP (amyloid-beta precursor protein). The gamma- secretase complex plays a role in Notch and Wnt signaling cascades and regulation of downstream processes via its role in processing key regulatory proteins, and by …	NCSTN	9606.ENSP00000294785	true	554.4683925	1.1139240506329113	3.47763	2.000354	4.471187	4.425101	4.525331	4.430864	4.435315	3.261144	2.027847	0.862163	5.0		Tbio		2.217725	2.331809	0.814295	4.427631	2.51625	1.555498	2.381427	2.351591	2.669592	4.4675	3.751596	2.410839	4.681049	2.70901	1.55145	3.180339	2.251152	2.015496	2.163101	1.582063
MAD1L1	9606.ENSP00000385334	Q9Y6D9	9606.ENSP00000385334	Mitotic spindle assembly checkpoint protein MAD1; Component of the spindle-assembly checkpoint that prevents the onset of anaphase until all chromosomes are properly aligned at the metaphase plate. May recruit MAD2L1 to unattached kinetochores. Has a role in the correct positioning of the septum. Required for anchoring MAD2L1 to the nuclear periphery. Binds to the TERT promoter and represses telo…	MAD1L1	9606.ENSP00000385334	true	647.1541032	1.9620253164556962	5.0	4.582121			0.788901	0.550187		0.756089	5.0		0.651361		Tbio		0.6	2.388585		0.970037	0.7	1.1	1.41882	2.082323	1.367181	1.643194	1.384371	0.792392	4.85741	4.163333	0.681241	3.378899	1.124939	0.737723	0.832509	0.853293
RAD50	9606.ENSP00000368100	Q92878	9606.ENSP00000368100	RAD50 homolog (S. cerevisiae); Component of the MRN complex, which plays a central role in double-strand break (DSB) repair, DNA recombination, maintenance of telomere integrity and meiosis. The complex possesses single-strand endonuclease activity and double-strand- specific 3'-5' exonuclease activity, which are provided by MRE11. RAD50 may be required to bind DNA ends and hold them in close pro…	RAD50	9606.ENSP00000368100	true	595.5329016	2.1358024691358026	0.897988	2.485127	0.681553					1.128807	5.0	0.5625	0.754054		Tbio		2.166667	1.757919	0.113495	0.748188	2.1	1.633333	2.033333	2.049722	1.995835	4.393333	1.929452	1.975252	2.549673	1.883333	0.849215	1.804945	1.655874	1.059437	1.120574	1.166667
PFDN1	9606.ENSP00000261813	O60925	9606.ENSP00000261813	Prefoldin subunit 1; Binds specifically to cytosolic chaperonin (c-CPN) and transfers target proteins to it. Binds to nascent polypeptide chain and promotes folding in an environment in which there are many competing pathways for nonnative proteins; Prefoldin subunits	PFDN1	9606.ENSP00000261813	true	668.2213205	1.7638888888888888	1.25594	3.654461	0.557523		0.674585			0.539054	2.870979	0.28125	2.032596		Tbio		1.491362	1.310331		1.531479	0.8	1.771832	1.913461	4.476552	2.124084	2.369792	3.028634	1.913461	4.29379	1.867549	1.352825	2.344753	1.655747	1.361728	1.889488	1.845511
MVK	9606.ENSP00000443551	Q03426	9606.ENSP00000443551	Mevalonate kinase; May be a regulatory site in cholesterol biosynthetic pathway; Belongs to the GHMP kinase family. Mevalonate kinase subfamily.	MVK	9606.ENSP00000443551	true	562.2424641	1.7792207792207793	1.357686	5.0	1.98163	0.706984	2.512174	1.399635	1.152239	2.413928	2.045381	4.473111	1.885558		Tchem	Kinase	1.744946	2.220642	1.169362	1.565759	1.472501	1.50472	1.735073	2.031718	2.161918	2.464953	1.431837	1.65781	3.779024	1.356173	0.710399	4.477358	1.479762	1.734624	1.532761	1.511357
CASP2	9606.ENSP00000312664	Q9BZK9	9606.ENSP00000312664	Neural precursor cell expressed developmentally down-regulated protein 2; Involved in the activation cascade of caspases responsible for apoptosis execution. Might function by either activating some proteins required for cell death or inactivating proteins necessary for cell survival; Caspase recruitment domain containing	CASP2	9606.ENSP00000312664	true	614.7989316	2.05	2.148143	4.781481	2.189264	1.444778	2.121482	1.783348	1.981725	3.68681	5.0	1.079898	2.270285		Tchem	Enzyme	1.809124	2.544008	1.391322	2.388945	1.773387	0.748188	2.124516	2.627759	2.232281	2.222414	2.241536	2.097511	4.676149	1.907942	1.547104	4.481172	4.464364	1.838521	1.643475	0.843356
NEIL1	9606.ENSP00000347170	Q96FI4	9606.ENSP00000347170	DNA-(apurinic or apyrimidinic site) lyase Neil1; Involved in base excision repair of DNA damaged by oxidation or by mutagenic agents. Acts as DNA glycosylase that recognizes and removes damaged bases. Has a preference for oxidized pyrimidines, such as thymine glycol, formamidopyrimidine (Fapy) and 5-hydroxyuracil. Has marginal activity towards 8- oxoguanine. Has AP (apurinic/apyrimidinic) lyase a…	NEIL1	9606.ENSP00000347170	true	617.918469	1.6923076923076923	3.493501	2.250667			1.095927			2.08258	5.0	0.724647	0.87098		Tbio	Enzyme	1.237209	1.998823	0.942356	1.838144	0.817342	1.025306	1.512824	2.276791	2.227423	2.366916	4.408257	1.546522	2.63671	1.448794	1.365488	2.248069	2.027999	1.83244	1.308197	0.865301
PTPN2	9606.ENSP00000311857	P17706	9606.ENSP00000311857	Protein tyrosine phosphatase, non-receptor type 2; Non-receptor type tyrosine-specific phosphatase that dephosphorylates receptor protein tyrosine kinases including INSR, EGFR, CSF1R, PDGFR. Also dephosphorylates non-receptor protein tyrosine kinases like JAK1, JAK2, JAK3, Src family kinases, STAT1, STAT3 and STAT6 either in the nucleus or the cytoplasm. Negatively regulates numerous signaling pa…	PTPN2	9606.ENSP00000311857	true	605.4703734	1.8974358974358974	1.626646	4.551894	5.0	1.477672	2.013014	0.835083	1.417999	2.148016	5.0	0.515625	5.0		Tchem	Enzyme	1.681037	4.561721	1.026625	2.41249	4.291611	1.074329	2.56418	2.624059	2.582977	4.525241	2.411064	2.440586	4.617142	2.846608	1.060726	3.072285	2.998408	1.846746	2.002562	2.121452
TSC1	9606.ENSP00000298552	Q92574	9606.ENSP00000298552	Tuberous sclerosis 1 protein; In complex with TSC2, inhibits the nutrient-mediated or growth factor-stimulated phosphorylation of S6K1 and EIF4EBP1 by negatively regulating mTORC1 signaling. Seems not to be required for TSC2 GAP activity towards RHEB. Implicated as a tumor suppressor. Involved in microtubule-mediated protein transport, but this seems to be due to unregulated mTOR signaling; Armad…	TSC1	9606.ENSP00000298552	true	574.5880977	2.0	3.195831	5.0	1.669101	1.750633	1.775277	1.061921	2.101547	1.792863	4.332194	1.005359	4.576217		Tbio		1.715596	4.445292	1.121651	4.32773	2.274746	0.768391	2.588828	2.161028	2.77019	4.457238	1.964328	2.526061	4.461673	1.959954	0.687232	2.288742	1.756447	1.473617	1.826243	1.07129
CASQ1	9606.ENSP00000357057	P31415	9606.ENSP00000357057	Calsequestrin 1 (fast-twitch, skeletal muscle); Calsequestrin is a high-capacity, moderate affinity, calcium-binding protein and thus acts as an internal calcium store in muscle. Calcium ions are bound by clusters of acidic residues at the protein surface, often at the interface between subunits. Can bind around 80 Ca(2+) ions. Regulates the release of lumenal Ca(2+) via the calcium release chann…	CASQ1	9606.ENSP00000357057	true	574.1550948	0.42857142857142855	1.736561	1.486484	5.0		2.8296	2.23213	0.783239	4.348364	1.517289		3.133634		Tbio		0.550119	1.755802	1.030934		1.222381	0.669876	4.16205	1.033549	1.618629	1.321055	0.726947	4.888325	2.076491	0.986178	0.110184	1.637734	0.616544	1.069352	1.437636	0.539912
ASPSCR1	9606.ENSP00000306625	Q9BZE9	9606.ENSP00000306625	Alveolar soft part sarcoma chromosomal region candidate gene 1 protein; Tethering protein that sequesters GLUT4-containing vesicles in the cytoplasm in the absence of insulin. Modulates the amount of GLUT4 that is available at the cell surface (By similarity). Enhances VCP methylation catalyzed by VCPKMT; UBX domain containing	ASPSCR1	9606.ENSP00000306625	true	854.6545326	1.3974358974358974	1.5469	3.22416	1.093609	0.763859	1.113477	0.993904	1.104396	2.472524	4.71008	0.750522	4.462203		Tbio		0.742987	1.672348	1.033638	1.41311	4.18	0.742987	4.31354	1.431792	2.181773	4.419205	1.488533	1.884326	4.6375	1.287332	0.988262	4.371783	0.973128	1.545006	1.440127	1.538093
MTREX	9606.ENSP00000230640	P42285	9606.ENSP00000230640	Superkiller viralicidic activity 2-like 2 (S. cerevisiae); Component of exosome targeting complexes. Subunit of the trimeric nuclear exosome targeting (NEXT) complex, a complex that directs a subset of non-coding short-lived RNAs for exosomal degradation. Subunit of the trimeric poly(A) tail exosome targeting (PAXT) complex, a complex that directs a subset of long and polyadenylated poly(A) RNAs …	SKIV2L2	9606.ENSP00000230640	true	634.6163636	2.4545454545454546	0.982378	2.510268	0.555768		2.329679			1.647705	5.0	0.375			Tbio		1.289292	4.47926	0.69452	1.090909	4.226667	1.264818	2.044012	1.870968	4.414185	2.094152	1.368411	2.014489	4.882195	1.1	1.090909	2.361151	1.853464	1.322219	1.813491	1.362985
CEP85	9606.ENSP00000252992	Q6P2H3	9606.ENSP00000252992	Coiled-coil domain-containing protein 21; Acts as a negative regulator of NEK2 to maintain the centrosome integrity in interphase. Suppresses centrosome disjunction by inhibiting NEK2 kinase activity; Belongs to the CEP85 family.	CEP85	9606.ENSP00000252992	true	844.8904739	0.1839080459770115	5.0	4.508091				4.324545			5.0				Tdark		0.545455	0.566667	0.628679	1.066947	0.533333	1.090909	1.229091	0.710775	0.545455	0.545455	0.545455	1.649986	3.524225	1.090909	0.545455	1.530381	0.587337	1.090909	0.681241	0.533333
PARP2	9606.ENSP00000250416	Q9UGN5	9606.ENSP00000250416	ADP-ribosyltransferase diphtheria toxin-like 2; Involved in the base excision repair (BER) pathway, by catalyzing the poly(ADP-ribosyl)ation of a limited number of acceptor proteins involved in chromatin architecture and in DNA metabolism. This modification follows DNA damages and appears as an obligatory step in a detection/signaling pathway leading to the reparation of DNA strand breaks. Mediat…	PARP2	9606.ENSP00000250416	true	873.9282353	0.8860759493670886	1.740386	1.798682	1.177347	0.72276	1.488703	0.825422	0.918079	2.157326	4.848285	0.70105	1.429819		Tclin	Enzyme	1.669075	1.957184	1.375118	2.103585	1.250933	0.957448	2.005645	2.308472	2.140237	2.288567	2.037136	2.24758	4.738258	1.866085	0.892095	2.383755	1.869125	1.543572	1.480647	1.0
AIMP1	9606.ENSP00000378191	Q12904	9606.ENSP00000378191	Aminoacyl tRNA synthetase complex-interacting multifunctional protein 1; Non-catalytic component of the multisynthase complex. Stimulates the catalytic activity of cytoplasmic arginyl-tRNA synthase. Binds tRNA. Possesses inflammatory cytokine activity. Negatively regulates TGF-beta signaling through stabilization of SMURF2 by binding to SMURF2 and inhibiting its SMAD7-mediated degradation. Involv…	AIMP1	9606.ENSP00000378191	true	665.154698	1.7564102564102564	1.540974	5.0	3.637703	0.689375	4.419806	3.227803	1.106058	1.875032	3.644481	0.703125	1.409543		Tbio	Enzyme	1.306782	2.365567	0.897879	1.998601	1.583471	1.296665	2.696755	2.08293	2.21258	4.384804	2.350877	2.285283	3.929672	4.482455	1.670063	1.969151	2.329973	1.463596	1.341105	1.463596
MAPRE3	9606.ENSP00000233121	Q9UPY8	9606.ENSP00000233121	Microtubule-associated protein, RP/EB family, member 3; Plus-end tracking protein (+TIP) that binds to the plus- end of microtubules and regulates the dynamics of the microtubule cytoskeleton. Promotes microtubule growth. May be involved in spindle function by stabilizing microtubules and anchoring them at centrosomes. Also acts as a regulator of minus-end microtubule organization: interacts with…	MAPRE3	9606.ENSP00000233121	true	505.892384	0.5194805194805194	5.0	3.887872	1.250713	1.489885	1.610429	1.724174	1.263556	1.437909	2.882274	0.949513	2.588013		Tbio		1.84692	1.859056	1.249296	0.849152	2.550878	1.076762	2.10754	1.746121	4.449796	1.767964	1.947142	2.789585	4.923544	3.344482	0.853293	2.638686	1.447619	1.494879	1.533038	0.880814
TKT	9606.ENSP00000391481	P29401	9606.ENSP00000391481	Transketolase; Catalyzes the transfer of a two-carbon ketol group from a ketose donor to an aldose acceptor, via a covalent intermediate with the cofactor thiamine pyrophosphate; Belongs to the transketolase family.	TKT	9606.ENSP00000391481	true	693.9296091	1.9125	1.729935	4.632207	1.884157	0.76404	4.386456	1.336954	1.299	2.344237	4.892371	4.398107	2.378624		Tchem	Enzyme	2.372515	4.958376	1.274373	3.012727	4.440088	2.507149	3.046285	4.51704	4.837369	4.861151	4.614153	2.342167	4.988018	3.606838	2.507149	4.722472	3.326166	2.781486	3.012278	2.507149
PTPN13	9606.ENSP00000394794	Q9NYN9	9606.ENSP00000394794	Protein tyrosine phosphatase, non-receptor type 13 (APO-1/CD95 (Fas)-associated phosphatase); Tyrosine phosphatase which regulates negatively FAS- induced apoptosis and NGFR-mediated pro-apoptotic signaling. May regulate phosphoinositide 3-kinase (PI3K) signaling through dephosphorylation of PIK3R2; FERM domain containing	PTPN13	9606.ENSP00000394794	true	522.7319064	1.8289473684210527	3.750242	4.690152	1.231357	1.064688	4.349259	0.95189	1.235256	1.40329	5.0		5.0		Tchem	Enzyme	1.090909	2.083353	1.222246	1.962561	4.41935	1.090909	1.860991	2.251057	2.539641	1.682342	2.149289	1.582049	4.606414	4.407749	1.418994	2.629655	1.880033	1.731662	1.746913	1.179935
RPL10	9606.ENSP00000413436	P27635	9606.ENSP00000413436	Large ribosomal subunit protein uL16; Component of the large ribosomal subunit. Plays a role in the formation of actively translating ribosomes. May play a role in the embryonic brain development.	RPL10	9606.ENSP00000413436	true	621.997824	2.6125	1.131696	5.0	4.142618		1.175128			1.153749	4.43761		0.621398		Tbio		2.608875	4.936387	3.956356	2.608875	4.740228	2.608875	4.272246	4.773265	4.074718	4.957494	4.846631	4.676955	4.990986	4.919997	2.608875	4.832991	3.183251	4.719761	3.441732	2.608875
ABCA1	9606.ENSP00000363868	O95477	9606.ENSP00000363868	ATP-binding cassette, sub-family A (ABC1), member 1; cAMP-dependent and sulfonylurea-sensitive anion transporter. Key gatekeeper influencing intracellular cholesterol transport; Belongs to the ABC transporter superfamily. ABCA family.	ABCA1	9606.ENSP00000363868	true	535.8332904	1.3205128205128205	2.10118	2.427587	2.427293	5.0	3.194827	3.156894	2.459541	2.393894	3.495573	2.426321	5.0		Tclin	Transporter	2.555315	3.039651	1.508447	2.478514	2.163972	2.345162	2.846362	2.854885	2.569656	4.745348	2.42884	2.869272	3.642233	2.281453	1.10037	4.556685	2.794404	1.734399	1.866368	1.429485
CTBP2	9606.ENSP00000311825	P56545	9606.ENSP00000311825	C-terminal binding protein 2; Corepressor targeting diverse transcription regulators. Functions in brown adipose tissue (BAT) differentiation (By similarity).	CTBP2	9606.ENSP00000311825	true	690.8906664	0.9876543209876543	2.408747	4.207471	1.111173	0.815017	1.736845	1.266451	0.519492	1.461389	5.0		1.950744		Tchem		1.767152	4.44628	1.371418	1.536747	3.204349	1.104942	2.034553	4.578123	4.440798	4.349732	3.132899	2.016737	4.761302	4.502085	1.120574	2.494912	1.880613	1.793034	2.216804	1.178017
GLUL	9606.ENSP00000307900	P15104	9606.ENSP00000307900	Glutamate--ammonia ligase; This enzyme has 2 functions: it catalyzes the production of glutamine and 4-aminobutanoate (gamma-aminobutyric acid, GABA), the latter in a pyridoxal phosphate-independent manner (By similarity). Essential for proliferation of fetal skin fibroblasts; Belongs to the glutamine synthetase family.	GLUL	9606.ENSP00000307900	true	610.2941152	0.925	2.654895	5.0	3.086118	1.358737	4.522159	1.578592	1.742867	4.672308	4.750365	1.523104	5.0		Tchem	Enzyme	2.869835	4.117718	1.306735	3.119285	4.962828	2.790367	3.369508	4.706588	3.073459	4.811257	4.452946	4.688014	4.99137	3.100335	2.451144	3.1672	3.342279	3.343619	3.135878	2.462797
ATF2	9606.ENSP00000264110	Q4ZFU9	9606.ENSP00000264110	Cyclic AMP-dependent transcription factor ATF-2; Transcriptional activator which regulates the transcription of various genes, including those involved in anti- apoptosis, cell growth, and DNA damage response. Dependent on its binding partner, binds to CRE (cAMP response element) consensus sequences (5'-TGACGTCA-3') or to AP-1 (activator protein 1) consensus sequences (5'-TGACTCA-3'). In the nucl…	ATF2	9606.ENSP00000264110	true	560.3657774	1.8354430379746836	1.780867	1.855698	1.52964	1.238839	1.944823	0.643296	1.199719	5.0	5.0	1.212268	1.765431		Tbio	TF	1.932394	2.187352	1.245099	1.925315	1.521133	1.570469	2.437191	2.231982	2.362921	4.504534	2.218156	4.477013	4.792852	1.949511	0.988262	2.079119	2.239487	1.884698	2.117945	1.156347
FNTA	9606.ENSP00000303423	P49354	9606.ENSP00000303423	Protein farnesyltransferase/geranylgeranyltransferase type-1 subunit alpha; Essential subunit of both the farnesyltransferase and the geranylgeranyltransferase complex. Contributes to the transfer of a farnesyl or geranylgeranyl moiety from farnesyl or geranylgeranyl diphosphate to a cysteine at the fourth position from the C-terminus of several proteins having the C-terminal sequence Cys-aliphat…	FNTA	9606.ENSP00000303423	true	664.9587132	2.1666666666666665	4.232847	4.467442	0.992529	0.650672	1.640086	0.865299	0.550566	1.058494	2.347029	0.886599	2.708007		Tbio	Enzyme	1.333111	1.877305	0.965363	1.093422	4.237504	1.281791	2.251102	4.367471	2.108564	2.113037	4.499593	2.005518	3.844042	1.551215	1.194977	2.672619	1.764301	1.237209	1.327699	1.376577
DNM1	9606.ENSP00000362014	Q05193	9606.ENSP00000362014	Dynamin 1; Microtubule-associated force-producing protein involved in producing microtubule bundles and able to bind and hydrolyze GTP. Most probably involved in vesicular trafficking processes. Involved in receptor-mediated endocytosis; Pleckstrin homology domain containing	DNM1	9606.ENSP00000362014	true	512.5365792	0.1375	3.993303	3.667677	1.976796	2.288193	4.34239	3.147765	1.976326	4.009938	4.37221	2.29829	3.944738		Tbio		2.493432	4.543632	0.971587	0.644503	2.599823	1.162365	2.512644	2.502127	2.936896	2.278482	1.836845	2.943827	4.976744	1.971963	0.852333	2.332945	0.826708	2.239841	0.805352	0.866667
USP4	9606.ENSP00000265560	Q13107	9606.ENSP00000265560	Ubiquitin specific peptidase 4 (proto-oncogene); Hydrolase that deubiquitinates target proteins such as the receptor ADORA2A, PDPK1 and TRIM21. Deubiquitination of ADORA2A increases the amount of functional receptor at the cell surface. May regulate mRNA splicing through deubiquitination of the U4 spliceosomal protein PRPF3. This may prevent its recognition by the U5 component PRPF8 thereby desta…	USP4	9606.ENSP00000265560	true	509.6936295	1.0125	1.454581	4.74082	1.238278	1.40334	1.656994	0.735696	4.308795	1.231513	5.0		4.530255		Tbio	Enzyme	1.690748	4.445176	1.07766	1.886028	1.667502	1.238882	1.854428	3.256767	2.242557	1.884663	1.879797	1.992825	4.82561	1.302982	1.056905	2.347573	2.084519	1.611292	1.758031	1.253661
RAB27B	9606.ENSP00000262094	O00194	9606.ENSP00000262094	RAB27B, member RAS oncogene family; May be involved in targeting uroplakins to urothelial apical membranes; RAB, member RAS oncogene GTPases	RAB27B	9606.ENSP00000262094	true	734.474193	0.7792207792207793	1.914497	4.040379	1.380725	5.0	4.430917	5.0	2.126111	1.523781	2.440581		4.615776		Tbio	Enzyme	1.63446	4.468138	0.902803	1.500376	1.217214	0.65	1.901934	1.740533	2.220287	1.724138	1.808021	1.390958	4.532687	1.90315	1.902228	4.454659	2.214062	1.995837	0.641215	1.920427
TDRD7	9606.ENSP00000347444	Q9Y2M3	9606.ENSP00000347444	Tudor repeat associator with PCTAIRE-2; Component of specific cytoplasmic RNA granules involved in post-transcriptional regulation of specific genes: probably acts by binding to specific mRNAs and regulating their translation. Required for lens transparency during lens development, by regulating translation of genes such as CRYBB3 and HSPB1 in the developing lens. Also required during spermatogen…	TDRD7	9606.ENSP00000347444	true	551.8602738	0.9125	1.597812	1.613362	1.221081		0.970926			2.684853	2.484504		0.956143		Tbio	Epigenetic	0.687232	1.404514		0.69897	3.186564	0.888367	1.638544	1.467979	1.667811	1.449775	1.144263	1.640294	4.471067	0.533333	0.60206	1.570237	1.81211	0.778151	0.732394	0.78295
IQCG	9606.ENSP00000265239	Q9H095	9606.ENSP00000265239	IQ domain-containing protein G; Binds calmodulin when cellular Ca(2+) levels are low and thereby contributes to the regulation of calcium and calmodulin- dependent protein kinase IV (CAMK4) activity; contributes to the regulation of CAMK4 signaling cascades (Probable). Required for normal axoneme assembly in sperm flagella, normal sperm tail formation and for male fertility.	IQCG	9606.ENSP00000265239	true	529.7580086	0.14285714285714285	4.428075	3.672159			4.0				2.13938	1.171875			Tbio		1.019808	0.533333		0.545455		1.090909	0.873127	0.643453	0.972666	1.090909	1.168301	0.545455	1.195438	0.545455	0.545455	1.109819	0.821077	0.60206	0.758407	0.60206
MAPK12	9606.ENSP00000215659	P53778	9606.ENSP00000215659	Mitogen-activated protein kinase p38 gamma; Serine/threonine kinase which acts as an essential component of the MAP kinase signal transduction pathway. MAPK12 is one of the four p38 MAPKs which play an important role in the cascades of cellular responses evoked by extracellular stimuli such as proinflammatory cytokines or physical stress leading to direct activation of transcription factors such …	MAPK12	9606.ENSP00000215659	true	564.8615766	0.475	2.05398	4.776029	1.365935	0.921487	2.018172	0.670081	1.178843	5.0	5.0	0.869739	1.92338		Tchem	Kinase	1.76238	2.924245	1.308907	1.234092	1.219518	1.209234	4.453687	2.020296	2.157211	1.848307	1.738355	4.635692	3.883997	4.391986	0.403078	1.682244	1.614254	1.015879	1.317209	0.649984
SNX10	9606.ENSP00000395474	Q9Y5X0	9606.ENSP00000395474	Sorting nexin 10; Probable phosphoinositide-binding protein involved in protein sorting and membrane trafficking in endosomes. Plays a role in cilium biogenesis through regulation of the transport and the localization of proteins to the cilium. Required for the localization to the cilium of V-ATPase subunit ATP6V1D and ATP6V0D1, and RAB8A. Involved in osteoclast differentiation and therefore bone…	SNX10	9606.ENSP00000395474	true	529.9164576	1.0246913580246915	5.0	3.081316	5.0	5.0	1.449408	0.710669	1.643891	0.673071	5.0		0.895235		Tbio		1.049218	2.377068	1.508489	1.963689	0.533333	0.797037	1.241953	2.032897	4.439904	2.290842	1.562095	1.212535	4.881803	0.545455	0.181818	1.279578	2.057415	1.174382	0.30103	0.944483
LTV1	9606.ENSP00000356548	Q96GA3	9606.ENSP00000356548	LTV1 ribosome biogenesis factor	LTV1	9606.ENSP00000356548	true	539.6977025	1.6097560975609757	0.569653	4.751345		1.151311	0.659154			0.664355	4.828611		0.748674		Tbio		1.079181	1.405591		1.238882		0.934498	1.685174	1.255353	1.897509	2.22024	1.394568	1.699838	1.706092	0.753328	0.758407	4.401107	1.823713	0.934498	1.033424	1.041393
PABPC3	9606.ENSP00000281589	Q9H361	9606.ENSP00000281589	Testis-specific poly(A)-binding protein; Binds the poly(A) tail of mRNA. May be involved in cytoplasmic regulatory processes of mRNA metabolism. Binds poly(A) with a slightly lower affinity as compared to PABPC1; RNA binding motif containing	PABPC3	9606.ENSP00000281589	true	663.0889404	0.3333333333333333	0.646383	4.507179			4.141869			0.933372	4.389649				Tbio		0.766667	1.484714		1.090909	0.766667	0.758333	1.817874	1.88947	2.139811	1.888685	2.112259	1.605772	2.198053	1.091667	1.183744	1.549594	2.475826	1.090909	0.436693	1.090909
PFDN2	9606.ENSP00000356989	Q9UHV9	9606.ENSP00000356989	Prefoldin subunit 2; Binds specifically to cytosolic chaperonin (c-CPN) and transfers target proteins to it. Binds to nascent polypeptide chain and promotes folding in an environment in which there are many competing pathways for nonnative proteins; Belongs to the prefoldin subunit beta family.	PFDN2	9606.ENSP00000356989	true	500.4484784	1.4074074074074074	1.318032	4.850517	0.64815		0.747177		0.596065	5.0	5.0		0.57613		Tbio		4.314264	4.277065		1.54324	1.46643	1.348954	2.084135	2.120654	2.405189	4.524925	1.72857	2.305665	3.231407	1.10721	1.323596	4.374412	1.94356	1.364238	1.277227	1.372912
UBA1	9606.ENSP00000338413	P22314	9606.ENSP00000338413	Ubiquitin-like modifier activating enzyme 1; Catalyzes the first step in ubiquitin conjugation to mark cellular proteins for degradation through the ubiquitin- proteasome system. Activates ubiquitin by first adenylating its C-terminal glycine residue with ATP, and thereafter linking this residue to the side chain of a cysteine residue in E1, yielding a ubiquitin-E1 thioester and free AMP. Essenti…	UBA1	9606.ENSP00000338413	true	517.898296	2.1447368421052633	2.017329	4.65932	1.845205	1.757142	4.341864	1.348726	1.964952	5.0	5.0	1.429536	1.885195		Tbio		2.75888	3.302194	2.232017	2.147497	3.941991	1.866667	3.522515	4.335679	3.35736	4.668997	4.327146	3.41011	4.953315	3.598398	2.248264	3.914814	2.410983	2.391984	2.41681	2.066667
SPTAN1	9606.ENSP00000361824	Q13813	9606.ENSP00000361824	Spectrin alpha chain, non-erythrocytic 1; Fodrin, which seems to be involved in secretion, interacts with calmodulin in a calcium-dependent manner and is thus candidate for the calcium-dependent movement of the cytoskeleton at the membrane; EF-hand domain containing	SPTAN1	9606.ENSP00000361824	true	600.5364428	2.051282051282051	5.0	4.549758	1.667531	0.886167	4.351312	1.190407	1.21035	1.8002	2.74606		2.148498		Tbio		4.05991	4.311595	1.988943	1.939138	3.815285	3.6	5.0	3.984728	4.03629	5.0	4.867416	2.70616	4.979778	3.180785	2.738638	3.170346	2.574137	2.34577	2.012984	3.416667
MAPT	9606.ENSP00000340820	Q5XWF0	9606.ENSP00000340820	Microtubule-associated protein tau; Promotes microtubule assembly and stability, and might be involved in the establishment and maintenance of neuronal polarity. The C-terminus binds axonal microtubules while the N- terminus binds neural plasma membrane components, suggesting that tau functions as a linker protein between both. Axonal polarity is predetermined by TAU/MAPT localization (in the neu…	MAPT	9606.ENSP00000340820	true	632.0817558	0.345679012345679	5.0	4.65008	2.231414	2.248106	4.558913	2.423372	2.462344	4.54176	5.0	1.345258	5.0		Tchem		2.408532	2.474353	1.774607	1.378838	3.558315	0.636486	2.697348	2.411743	3.049854	4.442188	3.826353	3.217619	4.986324	2.310037	1.726736	2.833321	1.306907	1.703533	1.852134	1.599289
VIM	9606.ENSP00000446007	Q96ML2	9606.ENSP00000446007	Vimentin; Vimentins are class-III intermediate filaments found in various non-epithelial cells, especially mesenchymal cells. Vimentin is attached to the nucleus, endoplasmic reticulum, and mitochondria, either laterally or terminally.	VIM	9606.ENSP00000446007	true	633.0420678	1.4177215189873418	5.0	5.0	1.579596	1.361737	4.508874	1.108214	1.393597	3.138242	4.336699	5.0	3.882104		Tbio		3.033885	4.966648	4.841119	3.460814	4.912605	3.20103	4.868742	4.901728	4.928199	4.986232	4.963912	4.079885	4.999022	4.774925	2.807719	4.978905	4.746726	4.954079	4.73884	3.121043
SH2D3C	9606.ENSP00000317817	Q8N5H7	9606.ENSP00000317817	SH2 domain-containing Eph receptor-binding protein 1; Eph receptor-binding protein which may be a positive regulator of TCR signaling. Binding to BCAR1 is required to induce membrane ruffling and promote EGF-dependent cell migration (By similarity); NSP adaptor proteins	SH2D3C	9606.ENSP00000317817	false	508.7901503	0.34177215189873417	1.456877	3.31682	1.813884	1.852629	1.491591	1.396611	1.472324	2.73912	2.311525	0.80225	3.722556		Tbio		0.533333	2.099273	0.997115	1.514104		0.80618	1.854044	1.996993	2.49009	1.28813	2.428737	1.973403	4.81282	4.005606	1.222184	1.856217	2.320039	0.579784	0.787697	0.840942
HK3	9606.ENSP00000292432	P52790	9606.ENSP00000292432	Hexokinase 3	HK3	9606.ENSP00000292432	false	509.1489518	0.13924050632911392	0.934191	4.381805			4.245652			3.823792	2.24541	0.643014	1.214015		Tbio	Kinase	1.193362	4.483694		1.78438	2.2	0.75	1.795068	1.923132	1.714352	4.418597	1.088727	1.463614	2.026697	2.009228		1.307293	1.901661	0.166331		0.716003
TIMP1	9606.ENSP00000218388	P01033	9606.ENSP00000218388	Tissue inhibitor of metalloproteinases 1; Metalloproteinase inhibitor that functions by forming one to one complexes with target metalloproteinases, such as collagenases, and irreversibly inactivates them by binding to their catalytic zinc cofactor. Acts on MMP1, MMP2, MMP3, MMP7, MMP8, MMP9, MMP10, MMP11, MMP12, MMP13 and MMP16. Does not act on MMP14. Also functions as a growth factor that regul…	TIMP1	9606.ENSP00000218388	false	513.826424	0.0	2.73324	2.378782	4.412856	1.689828	5.0	2.697046	2.026083	2.387899	2.833058	1.750517	2.768051		Tbio	Enzyme	3.039766	4.689571	3.967377	4.616539	3.814135	3.220568	4.055128	3.78809	3.387625	3.68778	4.853528	3.667743	4.089558	4.515824	4.346765	4.283869	3.460386	2.944937	2.677422	3.055481
NRP1	9606.ENSP00000265371	O14786	9606.ENSP00000265371	Vascular endothelial cell growth factor 165 receptor; The membrane-bound isoform 1 is a receptor involved in the development of the cardiovascular system, in angiogenesis, in the formation of certain neuronal circuits and in organogenesis outside the nervous system. It mediates the chemorepulsant activity of semaphorins. It binds to semaphorin 3A, The PLGF-2 isoform of PGF, The VEGF165 isoform of…	NRP1	9606.ENSP00000265371	false	509.7264094	1.0379746835443038	3.383078	4.382884	2.77671	3.860833	5.0	1.491456	1.805184	4.201715	2.280429	0.375	4.798526		Tchem		2.236984	2.674911	2.235036	4.462902	2.343916	1.518514	3.311295	2.707534	4.645988	4.549422	3.281302	4.589865	4.329466	2.344815	1.59155	2.538139	3.208942	1.909591	2.102744	1.364238
F13A1	9606.ENSP00000264870	P00488	9606.ENSP00000264870	Protein-glutamine gamma-glutamyltransferase A chain; Factor XIII is activated by thrombin and calcium ion to a transglutaminase that catalyzes the formation of gamma-glutamyl- epsilon-lysine cross-links between fibrin chains, thus stabilizing the fibrin clot. Also cross-link alpha-2-plasmin inhibitor, or fibronectin, to the alpha chains of fibrin.	F13A1	9606.ENSP00000264870	false	553.2213192	0.15384615384615385	2.527777	3.354362	0.963499	0.500911	4.403841		0.895466	1.341617	3.351324		2.895942		Tchem	Enzyme	1.921827	3.068954	0.991145	4.35084	1.76399	1.653855	3.008653	2.240452	2.26955	2.231181	2.072875	2.391877	4.507225	4.373956	0.799542	2.233282	1.90662	1.581393	1.56582	1.93044
TJP1	9606.ENSP00000281537	Q07157	9606.ENSP00000281537	Tight junction protein ZO-1; The N-terminal may be involved in transducing a signal required for tight junction assembly, while the C-terminal may have specific properties of tight junctions. The alpha domain might be involved in stabilizing junctions. Plays a role in the regulation of cell migration by targeting CDC42BPB to the leading edge of migrating cells; Belongs to the MAGUK family.	TJP1	9606.ENSP00000281537	false	568.1627957	0.8625	4.32681	4.762358	2.085728	2.18237	3.147883	1.95629	2.099344	2.223607	3.634522	1.037675	5.0		Tbio		2.18269	3.299813	1.725265	1.754281	3.250235	2.18456	3.55084	3.40429	3.378248	4.665336	3.348953	3.081245	4.598926	2.813475	2.379099	3.130903	2.901392	2.686788	2.449344	2.199462
NDUFS4	9606.ENSP00000296684	O43181	9606.ENSP00000296684	NADH dehydrogenase (ubiquinone) Fe-S protein 4, 18kDa (NADH-coenzyme Q reductase); Accessory subunit of the mitochondrial membrane respiratory chain NADH dehydrogenase (Complex I), that is believed not to be involved in catalysis. Complex I functions in the transfer of electrons from NADH to the respiratory chain. The immediate electron acceptor for the enzyme is believed to be ubiquinone; NADH:u…	NDUFS4	9606.ENSP00000296684	false	627.9047824	2.038961038961039	1.261094	1.604085	1.190751		1.526624		1.085266	5.0	1.926408	1.022921	1.150155		Tclin	Enzyme	2.131782	1.851028	0.993567	1.717626	3.231834	1.710399	3.047847	1.988711	2.534438	2.732753	2.00966	3.100635	3.170463	2.361255	1.56506	2.542081	1.896253	1.962179	2.258227	4.354268
RABEP1	9606.ENSP00000445408	Q15276	9606.ENSP00000445408	Rabaptin, RAB GTPase binding effector protein 1; Rab effector protein acting as linker between gamma- adaptin, RAB4A and RAB5A. Involved in endocytic membrane fusion and membrane trafficking of recycling endosomes. Involved in KCNH1 channels trafficking to and from the cell membrane. Stimulates RABGEF1 mediated nucleotide exchange on RAB5A; Belongs to the rabaptin family.	RABEP1	9606.ENSP00000445408	false	504.866505	1.7530864197530864	1.661891	2.658717	1.269269	5.0	1.326101	2.073018	1.941687	1.005984	2.906663		1.829911		Tbio	Enzyme	1.93466	4.389579	0.654357	0.758407	2.070977	1.148191	2.529647	1.914677	2.607392	4.461383	2.293873	2.528247	4.912451	1.427922	1.036096	1.975807	2.39295	1.102662	1.187521	1.168301
CCL17	9606.ENSP00000219244	Q92583	9606.ENSP00000219244	Thymus and activation-regulated chemokine; Chemotactic factor for T-lymphocytes but not monocytes or granulocytes. May play a role in T-cell development in thymus and in trafficking and activation of mature T-cells. Binds to CCR4; Belongs to the intercrine beta (chemokine CC) family.	CCL17	9606.ENSP00000219244	false	511.6677374	1.103896103896104	1.816285	1.92852	1.28993	1.521915	5.0	0.905547	1.649098	1.577993	2.327366	0.880224	2.288725		Tbio		1.066013	4.596041	1.522413	2.417121	1.24184	0.545455	2.110579	2.422098	2.003129	1.938098	2.558366	1.849097	2.19121	1.601525	1.200973	2.603918	2.516134	1.59174	1.490223	1.142069
FAM20A	9606.ENSP00000468308	Q96MK3	9606.ENSP00000468308	Family with sequence similarity 20, member A; Pseudokinase that acts as an allosteric activator of the Golgi serine/threonine protein kinase FAM20C and is involved in biomineralization of teeth. Forms a complex with FAM20C and increases the ability of FAM20C to phosphorylate the proteins that form the 'matrix' that guides the deposition of the enamel minerals.	FAM20A	9606.ENSP00000468308	false	507.9474372	0.7375	0.786698		4.354928		5.0	3.595382			0.941316		0.698959		Tbio	Enzyme	0.367977	1.068596	1.178038		0.533333	1.093422	1.378961	1.207724	2.099592	4.438927	1.174157	0.716003	4.239316	0.545455	1.738252	1.400531	1.014381	1.102662	1.395293	1.005752
PDILT	9606.ENSP00000305465	Q8N807	9606.ENSP00000305465	Protein disulfide-isomerase-like protein of the testis; Probable redox-inactive chaperone involved in spermatogenesis; Belongs to the protein disulfide isomerase family.	PDILT	9606.ENSP00000305465	false	509.1147149	0.06097560975609756		0.73578	4.379703		1.212439	0.729802			0.847015		0.900408		Tdark	Enzyme	0.181818	0.65476		0.181818		0.181818	0.545455	0.181818	0.809725	1.145927	0.545455	0.545455	4.22273	0.842754		0.73154		1.053206	0.181818	0.826558
SLITRK1	9606.ENSP00000366288	Q96PX8	9606.ENSP00000366288	Leucine-rich repeat-containing protein 12; It is involved in synaptogenesis and promotes excitatory synapse differentiation. Enhances neuronal dendrite outgrowth.	SLITRK1	9606.ENSP00000366288	false	606.6253557	0.13414634146341464	1.001383	0.616351	0.984247		3.5897	0.725705		1.055127	1.43286		4.658377		Tbio		0.73521	1.361881	0.632492	0.181818	0.719662		0.94894	0.959434	1.718498	0.993249	0.545455	1.126096	4.702468			1.464235	0.634916	0.803779	0.628156	0.533333
NDUFA7	9606.ENSP00000301457	O95182	9606.ENSP00000301457	NADH dehydrogenase (ubiquinone) 1 alpha subcomplex, 7, 14.5kDa; Accessory subunit of the mitochondrial membrane respiratory chain NADH dehydrogenase (Complex I), that is believed not to be involved in catalysis. Complex I functions in the transfer of electrons from NADH to the respiratory chain. The immediate electron acceptor for the enzyme is believed to be ubiquinone; NADH:ubiquinone oxidoredu…	NDUFA7	9606.ENSP00000301457	false	526.9680988	1.975609756097561	0.801632	0.84611			0.62937			5.0	1.189148		0.576089		Tclin	Enzyme		4.186176			0.729272		2.79948		0.811141	4.194776	4.120115	1.073419	1.10133			0.953697
ZBTB16	9606.ENSP00000338157	Q05516	9606.ENSP00000338157	Zinc finger and BTB domain-containing protein 16; Probable transcription factor. May play a role in myeloid maturation and in the development and/or maintenance of other differentiated tissues. Probable substrate-recognition component of an E3 ubiquitin-protein ligase complex which mediates the ubiquitination and subsequent proteasomal degradation of target proteins; Belongs to the krueppel C2H2-…	ZBTB16	9606.ENSP00000338157	false	666.2057028	0.3670886075949367	1.926858	4.529387	1.291452	1.205594	2.256734	1.081231	1.297802	1.653595	5.0	0.948702	3.299031		Tbio	TF	1.790602	2.772305	1.462744	2.349514	0.99853	1.09575	4.485018	2.498535	2.524007	2.957739	2.518658	2.730002	4.518764	2.091738	1.725871	2.045881	2.797155	0.998815	2.094908	0.675936
TTN	9606.ENSP00000467141	Q9UD97	9606.ENSP00000467141	Rhabdomyosarcoma antigen MU-RMS-40.14; Key component in the assembly and functioning of vertebrate striated muscles. By providing connections at the level of individual microfilaments, it contributes to the fine balance of forces between the two halves of the sarcomere. The size and extensibility of the cross-links are the main determinants of sarcomere extensibility properties of muscle. In non-…	TTN	9606.ENSP00000467141	false	518.6400384	0.0625	4.617742	4.398675	2.484403	0.891661	4.473392	0.972273	1.533998	2.205769	4.462173	0.833173	2.407584		Tbio	Kinase	0.939062	2.166636	1.66726	1.233671	1.311997		4.987862	1.439531	1.651083	1.568942	1.190514	4.622536	2.022615	1.025844	0.888943	2.213834	1.13531	1.262474	1.527751	1.39083
TAOK3	9606.ENSP00000376317	Q9H2K8	9606.ENSP00000376317	Cutaneous T-cell lymphoma-associated antigen HD-CL-09; Serine/threonine-protein kinase that acts as a regulator of the p38/MAPK14 stress-activated MAPK cascade and of the MAPK8/JNK cascade. Acts as an activator of the p38/MAPK14 stress- activated MAPK cascade. In response to DNA damage, involved in the G2/M transition DNA damage checkpoint by activating the p38/MAPK14 stress-activated MAPK cascad…	TAOK3	9606.ENSP00000376317	false	547.3487937	1.6	1.459365	3.127148	0.58967		0.936043	0.578719	0.579266	2.238865	1.678647	0.1875	3.5411		Tchem	Kinase	1.10721	4.461185	0.679529	1.687469	0.966667	1.174157	1.951572	2.168717	1.940999	4.399019	2.069077	1.713068	4.058031	0.733333	0.880814	2.112606	4.44265	4.240824	1.181844	1.25042
MYLK	9606.ENSP00000353452	Q9UIT9	9606.ENSP00000353452	Myosin light chain kinase, smooth muscle; Calcium/calmodulin-dependent myosin light chain kinase implicated in smooth muscle contraction via phosphorylation of myosin light chains (MLC). Also regulates actin-myosin interaction through a non-kinase activity. Phosphorylates PTK2B/PYK2 and myosin light-chains. Involved in the inflammatory response (e.g. apoptosis, vascular permeability, leukocyte di…	MYLK	9606.ENSP00000353452	false	513.0898344	0.13924050632911392	5.0	4.828609	2.200694	1.690374	2.482624	1.431326	1.547898	1.836649	2.315876	0.965229	5.0		Tchem	Kinase	2.467034	4.576866	1.69173	1.581812	3.739899	2.531772	4.66255	4.887642	3.556305	4.665588	4.868614	3.214241	4.961904	2.556745	2.468581	3.518059	2.902966	3.126645	2.013782	3.072529
INSC	9606.ENSP00000368872	Q1MX18	9606.ENSP00000368872	Inscuteable homolog (Drosophila); May function as an adapter linking the Par3 complex to the GPSM1/GPSM2 complex. Involved in spindle orientation during mitosis. May regulate cell proliferation and differentiation in the developing nervous system. May play a role in the asymmetric division of fibroblasts and participate in the process of stratification of the squamous epithelium (By similarity); …	INSC	9606.ENSP00000368872	false	638.3562024	0.4230769230769231	1.576066	1.777072	0.550455		1.119485	0.534448	0.864025	1.243615	1.902368	0.421875	4.313162		Tbio			1.009568			0.576167	1.090909	0.616893	4.308694	4.259749	1.079371	0.181818	0.914198	1.887351	1.018203	1.498568	1.464607		0.545455	0.878494
AK4	9606.ENSP00000378743	P27144	9606.ENSP00000378743	Adenylate kinase 4, mitochondrial; Involved in maintaining the homeostasis of cellular nucleotides by catalyzing the interconversion of nucleoside phosphates. Efficiently phosphorylates AMP and dAMP using ATP as phosphate donor, but phosphorylates only AMP when using GTP as phosphate donor. Also displays broad nucleoside diphosphate kinase activity; Belongs to the adenylate kinase family. AK3 sub…	AK4	9606.ENSP00000378743	false	595.5085856	0.8414634146341463	1.506393	2.436823	0.871905	0.53581	1.609674		0.946339	5.0	2.048843		1.525586		Tbio	Kinase	0.146128	1.642008	0.703764	1.110945	1.165945	1.561819	2.748937	4.399524	4.033113	4.518002	4.225297	2.542338	4.829972	0.925366	1.074949	2.275041	1.090353	1.80827	0.390455	0.687232
CFHR1	9606.ENSP00000314299	Q03591	9606.ENSP00000314299	Complement factor H-related protein 1; Involved in complement regulation. The dimerized forms have avidity for tissue-bound complement fragments and efficiently compete with the physiological complement inhibitor CFH. Can associate with lipoproteins and may play a role in lipid metabolism.	CFHR1	9606.ENSP00000314299	false	791.0443216	0.0	1.072051	1.479145			5.0		1.017583	0.953122	1.32361		2.057082		Tbio		0.9	2.360364		4.186193	2.038766	1.038753	2.237611	1.450826	3.119499	4.882171	1.755587	4.281936	1.659148	1.066667	0.514262	1.886584	1.232924	0.425969	0.255273	1.578338
HIP1	9606.ENSP00000336747	O00291	9606.ENSP00000336747	Huntingtin interacting protein 1; Plays a role in clathrin-mediated endocytosis and trafficking. Involved in regulating AMPA receptor trafficking in the central nervous system in an NMDA-dependent manner (By similarity). Regulates presynaptic nerve terminal activity (By similarity). Enhances androgen receptor (AR)-mediated transcription. May act as a proapoptotic protein that induces cell death b…	HIP1	9606.ENSP00000336747	false	637.5584539	1.8625	4.228552	4.576657	0.28125		1.024441	5.0		0.46875	5.0	0.28125	3.480374		Tbio		1.533333	0.982581	0.870963	0.784465	1.1	0.816667	1.572156	1.258706	1.258706	4.340638	1.258706	1.381476	4.667053	1.083333	0.028029	1.526376	1.216518	1.403949	1.036096	0.966667
ICAM5	9606.ENSP00000221980	Q9UMF0	9606.ENSP00000221980	Intercellular adhesion molecule 5, telencephalin; ICAM proteins are ligands for the leukocyte adhesion protein LFA-1 (integrin alpha-L/beta-2); Ig-like cell adhesion molecule family	ICAM5	9606.ENSP00000221980	false	612.2944	0.2222222222222222	1.610702	1.448822	0.739282	1.117784	2.683701	0.932048	1.241363	1.250197	2.345934	0.375	4.737555		Tbio		0.192054	1.826572		0.048078	1.335299	0.289886	1.159417	0.955178	1.13442	1.052056	1.339654	0.94513	4.53249	0.533333	0.192054	1.411069	0.667126	0.192054	0.680947	0.533333
SEMA7A	9606.ENSP00000261918	O75326	9606.ENSP00000261918	Semaphorin 7A, GPI membrane anchor (John Milton Hagen blood group); Plays an important role in integrin-mediated signaling and functions both in regulating cell migration and immune responses. Promotes formation of focal adhesion complexes, activation of the protein kinase PTK2/FAK1 and subsequent phosphorylation of MAPK1 and MAPK3. Promotes production of proinflammatory cytokines by monocytes an…	SEMA7A	9606.ENSP00000261918	false	561.0571704	1.0	2.356826	1.837561	1.471385	1.37963	4.007857	1.315399	1.432719	1.922086	2.494353		4.63522		Tbio		1.550272	4.403542	1.582653	2.078462	2.713613	0.545455	2.35871	2.161587	2.05854	1.800483	2.308794	2.13935	4.940895	1.961459	1.364356	2.163639	2.639286	1.269736	1.6111	0.726999
KRT1	9606.ENSP00000252244	P04264	9606.ENSP00000252244	Keratin, type II cytoskeletal 1; May regulate the activity of kinases such as PKC and SRC via binding to integrin beta-1 (ITB1) and the receptor of activated protein C kinase 1 (RACK1). In complex with C1QBP is a high affinity receptor for kininogen-1/HMWK; Keratins, type II	KRT1	9606.ENSP00000252244	false	577.581618	0.24691358024691357	4.480962	4.586512	1.188925	0.90717	4.43623	1.277608	0.965566	1.575892	4.613306	0.635781	4.4096		Tbio		2.134896	4.55733	1.037571	1.295935	2.660518	1.7	2.873973	2.534866	2.783781	4.488461	2.528402	1.458354	2.479557	2.157468	0.845485	4.989666	1.080293	1.169398	0.97514	2.266368
SGIP1	9606.ENSP00000360076	Q9BQI5	9606.ENSP00000360076	SH3-containing GRB2-like protein 3-interacting protein 1; May function in clathrin-mediated endocytosis. Has both a membrane binding/tubulating activity and the ability to recruit proteins essential to the formation of functional clathrin-coated pits. Has a preference for membranes enriched in phosphatidylserine and phosphoinositides and is required for the endocytosis of the transferrin receptor…	SGIP1	9606.ENSP00000360076	false	522.194841	0.47435897435897434	3.390003	4.138715		0.995684	0.724652	0.531313	0.683686	0.672737	2.986289		5.0		Tbio		0.778151	0.909308		0.545455	2.234056	0.884607	1.208092	4.109091	1.350747	0.060698	0.937852	0.737723	4.755476	0.545455	0.060698	1.141094	0.181818	1.090909	0.888367	0.801632
APLP2	9606.ENSP00000263574	Q06481	9606.ENSP00000263574	Amyloid beta (A4) precursor-like protein 2; May play a role in the regulation of hemostasis. The soluble form may have inhibitory properties towards coagulation factors. May interact with cellular G-protein signaling pathways. May bind to the DNA 5'-GTCACATG-3'(CDEI box). Inhibits trypsin, chymotrypsin, plasmin, factor XIA and plasma and glandular kallikrein. Modulates the Cu/Zn nitric oxide-cata…	APLP2	9606.ENSP00000263574	false	628.4070318	2.551282051282051	1.639893	1.56512	4.448784	1.849257	4.401013	1.689498	1.742196	1.308353	5.0	1.125	4.767554		Tbio		2.630016	4.749405	2.010184	2.296035	4.475646	2.159768	4.318948	4.630922	4.952899	4.70234	4.942581	2.876632	5.0	4.917517	1.79472	4.833082	3.163079	4.201084	3.490476	2.137354
KIT	9606.ENSP00000288135	P10721	9606.ENSP00000288135	V-kit Hardy-Zuckerman 4 feline sarcoma viral oncogene homolog; Tyrosine-protein kinase that acts as cell-surface receptor for the cytokine KITLG/SCF and plays an essential role in the regulation of cell survival and proliferation, hematopoiesis, stem cell maintenance, gametogenesis, mast cell development, migration and function, and in melanogenesis. In response to KITLG/SCF binding, KIT can acti…	KIT	9606.ENSP00000288135	false	536.3293012	0.13580246913580246	3.347687	2.758235	2.759283	1.878364	4.675721	1.942269	3.322014	2.577157	4.659691	1.549372	5.0		Tclin	Kinase	2.290374	3.349143	2.671072	4.681534	2.290993	2.65034	3.07969	3.139208	2.902839	3.100758	2.924519	3.029565	4.772623	2.710935	2.721894	3.264837	2.980007	3.158535	2.973557	2.592677
ITGB2	9606.ENSP00000380948	P05107	9606.ENSP00000380948	Cell surface adhesion glycoproteins LFA-1/CR3/p150,95 subunit beta; Integrin ITGAL/ITGB2 is a receptor for ICAM1, ICAM2, ICAM3 and ICAM4. Integrins ITGAM/ITGB2 and ITGAX/ITGB2 are receptors for the iC3b fragment of the third complement component and for fibrinogen. Integrin ITGAX/ITGB2 recognizes the sequence G-P-R in fibrinogen alpha-chain. Integrin ITGAM/ITGB2 recognizes P1 and P2 peptides of f…	ITGB2	9606.ENSP00000380948	false	653.0104416	0.3333333333333333	2.282105	1.92185	2.135185	1.561686	4.559317	1.216335	1.812634	1.594644	2.051076	0.94323	5.0		Tclin		1.717578	4.962211	1.557381	4.696074	1.783078	1.405972	2.840597	3.025916	2.522987	4.493568	3.5849	4.480678	4.24492	1.820923	1.688352	2.337146	4.938146	2.204731	1.438326	1.586587
DSG3	9606.ENSP00000257189	P32926	9606.ENSP00000257189	130 kDa pemphigus vulgaris antigen; Component of intercellular desmosome junctions. Involved in the interaction of plaque proteins and intermediate filaments mediating cell-cell adhesion; Desmosomal cadherins	DSG3	9606.ENSP00000257189	false	528.2489415	0.1	2.346598	4.260997	1.937363	1.239136	4.550434	0.745289	1.392324	1.111806	1.864522	0.1875	4.775008		Tbio		0.14079	1.9722	0.646547	1.365319	1.347606		2.025587	1.850525	1.766306	1.223202	1.890423	1.630782	1.709608	1.033481	4.225271	3.1776	1.408975	1.319901	1.036654	1.153463
	9606.ENSP00000272317	Q9UPK7	9606.ENSP00000272317	Ubiquitin carboxyl extension protein 80; Ubiquitin: Exists either covalently attached to another protein, or free (unanchored). When covalently bound, it is conjugated to target proteins via an isopeptide bond either as a monomer (monoubiquitin), a polymer linked via different Lys residues of the ubiquitin (polyubiquitin chains) or a linear polymer linked via the initiator Met of the ubiquitin (l…	RPS27A	9606.ENSP00000272317				1.779284	5.0	1.218952	4.230235	4.556666	0.835305	1.409146	4.339622	4.465691	1.00507	4.316036	10.194	Tbio		2.570122	3.590275	3.142824	2.941583	3.85103	1.252044	3.36675	3.786264	3.450107	4.403866	4.126925	3.380608	4.765505	4.527164	2.604202	4.820316	3.067803	3.274346	2.698389	1.418301
	9606.ENSP00000388107	Q9UPK7	9606.ENSP00000388107	Ubiquitin A-52 residue ribosomal protein fusion product 1; Ubiquitin: Exists either covalently attached to another protein, or free (unanchored). When covalently bound, it is conjugated to target proteins via an isopeptide bond either as a monomer (monoubiquitin), a polymer linked via different Lys residues of the ubiquitin (polyubiquitin chains) or a linear polymer linked via the initiator Met o…	UBA52	9606.ENSP00000388107				1.339868	4.530814	4.159786	4.17245	4.414524	0.842615	4.16666	4.268051	4.455665		4.210896	10.132	Tbio		4.458746	4.722578	2.135368	2.551369	2.094813	2.360593	3.133312	3.89974	3.185446	4.154147	4.328887	4.318615	4.605077	2.756806	2.436693	4.26284	2.447365	3.090614	2.605984	2.432542
	9606.ENSP00000311032	P42574	9606.ENSP00000311032	Caspase 3, apoptosis-related cysteine peptidase; Involved in the activation cascade of caspases responsible for apoptosis execution. At the onset of apoptosis it proteolytically cleaves poly(ADP-ribose) polymerase (PARP) at a '216-Asp-|-Gly-217' bond. Cleaves and activates sterol regulatory element binding proteins (SREBPs) between the basic helix-loop- helix leucine zipper domain and the membran…	CASP3	9606.ENSP00000311032				3.481253	5.0	3.326521	2.473644	3.615793	2.253241	3.035883	4.324545	5.0	2.157024	4.104452	7.513	Tchem	Enzyme	3.017263	4.75018	2.654434	3.10935	2.976787	2.231224	3.447134	3.555889	3.301058	3.436532	3.46194	3.379396	4.573848	2.99439	2.26424	3.365565	3.092135	3.149783	2.581018	2.494938
	9606.ENSP00000441543	Q9UPK7	9606.ENSP00000441543	Polyubiquitin-C; Ubiquitin: Exists either covalently attached to another protein, or free (unanchored). When covalently bound, it is conjugated to target proteins via an isopeptide bond either as a monomer (monoubiquitin), a polymer linked via different Lys residues of the ubiquitin (polyubiquitin chains) or a linear polymer linked via the initiator Met of the ubiquitin (linear polyubiquitin chai…	UBC	9606.ENSP00000441543				2.205445	4.747893	1.558773	4.30895	4.41851	1.277306	1.724036	4.380146	4.663216	0.960887	4.397561	7.39	Tbio		3.214145	4.933811	3.595179	3.537296	4.459944	2.819456	4.83431	4.944591	4.959364	4.958207	4.992075	4.379793	5.0	4.623468	2.99618	4.887932	4.944818	4.697955	4.028482	2.712537
	9606.ENSP00000304697	Q9UPK7	9606.ENSP00000304697	Polyubiquitin-B; Ubiquitin: Exists either covalently attached to another protein, or free (unanchored). When covalently bound, it is conjugated to target proteins via an isopeptide bond either as a monomer (monoubiquitin), a polymer linked via different Lys residues of the ubiquitin (polyubiquitin chains) or a linear polymer linked via the initiator Met of the ubiquitin (linear polyubiquitin chai…	UBB	9606.ENSP00000304697				1.658536	4.701492	1.223357	4.203017	4.286626	0.946972	1.431952	5.0	4.598371	0.578006	4.457292	7.34	Tbio		3.054916	4.943608	3.310746	3.015051	4.449107	2.571942	4.10843	4.03876	4.068752	4.934299	4.944979	4.520486	4.987072	4.687783	2.911234	4.587717	2.943147	4.120784	3.173858	2.635886
	9606.ENSP00000233242	Q13788	9606.ENSP00000233242	Apolipoprotein B-100; Apolipoprotein B is a major protein constituent of chylomicrons (apo B-48), LDL (apo B-100) and VLDL (apo B-100). Apo B-100 functions as a recognition signal for the cellular binding and internalization of LDL particles by the apoB/E receptor; Apolipoproteins	APOB	9606.ENSP00000233242				2.870757	4.682093	5.0	4.428855	4.870461	3.25243	4.476059	2.373756	2.569484	2.241769	4.779597	7.188	Tchem		3.792072	3.78303	1.768793	4.339507	2.119762	5.0	3.406584	4.726988	3.665156	4.987224	3.599225	2.949359	2.703078	2.826174	1.230074	2.753065	2.556564	1.700813	2.134152	3.033333
	9606.ENSP00000360532	Q99459	9606.ENSP00000360532	Cell division cycle 5-like protein; DNA-binding protein involved in cell cycle control. May act as a transcription activator. Component of the PRP19-CDC5L complex that forms an integral part of the spliceosome and is required for activating pre-mRNA splicing. The PRP19-CDC5L complex may also play a role in the response to DNA damage (DDR); Myb/SANT domain containing	CDC5L	9606.ENSP00000360532				1.983949	1.133954	1.128591	0.564031	1.151865	0.714239	0.606098	1.229704	5.0		1.134299	6.862	Tbio	TF	1.133333	4.207672	1.144855	1.399655	1.5	0.990718	4.490288	2.43928	2.37708	4.459872	2.115222	2.620722	4.827577	1.533333	0.662758	2.077472	1.768564	0.954243	1.297366	0.990718

## Sheet: S15_loc_tissue_avgexpression
Uniprot_ID	Gene name	Protein_name	Nsp5AS	Gene	tissue_reliabilty	bin	Main location	Loc_reliability	adipose tissue_adipocytes	adrenal gland_glandular cells	appendix_glandular cells	appendix_lymphoid tissue	bone marrow_hematopoietic cells	breast_adipocytes	breast_glandular cells	breast_myoepithelial cells	bronchus_respiratory epithelial cells	caudate_glial cells	caudate_neuronal cells	cerebellum_cells in granular layer	cerebellum_cells in molecular layer	cerebellum_Purkinje cells	cerebral cortex_endothelial cells	cerebral cortex_glial cells	cerebral cortex_neuronal cells	cerebral cortex_neuropil	cervix, uterine_glandular cells	cervix, uterine_squamous epithelial cells	colon_endothelial cells	colon_glandular cells	colon_peripheral nerve/ganglion	duodenum_glandular cells	endometrium 1_cells in endometrial stroma	endometrium 1_glandular cells	endometrium 2_cells in endometrial stroma	endometrium 2_glandular cells	epididymis_glandular cells	esophagus_squamous epithelial cells	fallopian tube_glandular cells	gallbladder_glandular cells	heart muscle_myocytes	hippocampus_glial cells	hippocampus_neuronal cells	kidney_cells in glomeruli	kidney_cells in tubules	liver_bile duct cells	liver_hepatocytes	lung_macrophages	lung_pneumocytes
O00194	RAB27B	Ras-related protein Rab-27B (EC 3.6.5.2) (C25KG)	734.474193	ENSG00000041353	Enhanced	(606,805]	Golgi apparatus and Plasma membrane and Cytosol	Approved	0	2	1	0	2	0	2	1	0	0	0	0	0	1	0	0	0	1	0	0	0	3	0	3	0	1	0	0	1	1	1	2	0	0	0	0	3	0	1	1	0
O43143	DHX15	Pre-mRNA-splicing factor ATP-dependent RNA helicase DHX15 (EC 3.6.4.13) (ATP-dependent RNA helicase #46) (DEAH box protein 15)	1004.597421	ENSG00000109606	Approved	(805,1e+03]	Nuclear speckles	Enhanced	0	1	0	0	0	0	1	0	0	0	1	0	0	2	0	0	0	0	0	0	0	1	0	1	0	1	0	1	1	1	2	2	0	0	1	0	1	0	0	0	0
O60925	PFDN1	Prefoldin subunit 1	668.2213205	ENSG00000113068	Approved	(606,805]	Cytosol and Plasma membrane and Nucleoli	Approved	2	2	2	2	1	0	2	0	2	2	NA	1	2	2	0	3	3	2	1	0	1	2	2	1	2	3	1	2	2	2	2	2	3	2	3	1	0	1	2	2	2
P08670	VIM	Vimentin	633.0420678	ENSG00000026025	Enhanced	(606,805]	Intermediate filaments	Supported	3	1	0	3	3	3	0	2	1	2	0	0	0	0	3	1	0	0	2	2	3	0	2	0	1	2	1	2	3	0	3	0	0	1	0	3	0	1	0	3	3
P10636	MAPT	Microtubule-associated protein tau (Neurofibrillary tangle protein) (Paired helical filament-tau) (PHF-tau)	632.0817558	ENSG00000186868	Enhanced	(606,805]	Plasma membrane and Nuclear speckles	Supported	1	0	0	0	0	0	2	1	0	0	0	2	0	0	0	0	0	2	0	0	0	0	3	0	0	0	0	0	0	0	0	0	1	0	2	2	2	0	0	0	0
P15104	GLUL	Glutamine synthetase (GS) (EC 6.3.1.2) (Glutamate--ammonia ligase) (Palmitoyltransferase GLUL) (EC 2.3.1.225)	610.2941152	ENSG00000135821	Approved	(606,805]	Cytosol and Mitochondria	Supported	3	0	0	0	1	0	1	0	2	3	1	2	2	1	2	3	2	3	0	1	1	2	0	1	0	0	0	0	3	1	1	1	0	3	1	0	0	0	2	1	0
P15336	ATF2	Cyclic AMP-dependent transcription factor ATF-2 (cAMP-dependent transcription factor ATF-2) (EC 2.3.1.48) (Activating transcription factor 2) (Cyclic AMP-responsive element-binding protein 2) (CREB-2) (cAMP-responsive element-binding protein 2) (HB16) (Histone acetyltransferase ATF2) (cAMP response element-binding protein CRE-BP1)	560.3657774	ENSG00000115966	Supported	(407,606]	Nucleoplasm	Enhanced	1	3	0	0	3	0	3	3	2	2	1	3	3	3	2	2	3	0	2	1	1	2	NA	3	2	3	2	2	2	2	2	2	1	1	3	1	2	2	2	2	2
P17706	PTPN2	Tyrosine-protein phosphatase non-receptor type 2 (EC 3.1.3.48) (T-cell protein-tyrosine phosphatase) (TCPTP)	605.4703734	ENSG00000175354	Enhanced	(407,606]	Nucleoplasm	Supported	0	2	2	NA	1	0	2	2	2	1	2	2	2	3	0	1	2	1	3	3	2	2	2	2	2	2	1	2	2	2	2	2	2	2	2	2	2	2	2	2	2
P22314	UBA1	Ubiquitin-like modifier-activating enzyme 1 (EC 6.2.1.45) (Protein A1S9) (Ubiquitin-activating enzyme E1)	517.898296	ENSG00000130985	Approved	(407,606]	Nucleoplasm	Enhanced	2	3	2	2	2	1	2	2	3	NA	NA	2	2	3	1	1	2	1	3	3	1	2	3	2	2	3	1	3	2	2	3	3	1	0	1	2	3	2	2	3	2
P27635	RPL10	60S ribosomal protein L10 (Laminin receptor homolog) (Large ribosomal subunit protein uL16) (Protein QM) (Ribosomal protein L10) (Tumor suppressor QM)	621.997824	ENSG00000147403	Enhanced	(606,805]	Cytosol and Endoplasmic reticulum	Enhanced	2	3	3	3	3	1	3	3	3	2	3	2	3	3	2	3	3	1	3	3	2	3	3	3	2	3	2	3	3	3	3	3	2	2	3	2	3	2	3	3	3
P29401	TKT	Transketolase (TK) (EC 2.2.1.1)	693.9296091	ENSG00000163931	Enhanced	(606,805]	Nucleoplasm	Enhanced	2	2	2	1	3	1	2	2	3	3	1	2	2	2	1	2	1	0	2	2	2	2	2	2	2	2	2	2	2	3	2	3	1	2	1	1	3	2	2	1	1
P31415	CASQ1	Calsequestrin-1 (Calmitine) (Calsequestrin. skeletal muscle isoform)	574.1550948	ENSG00000143318	Enhanced	(407,606]	Mitochondria and Nucleoplasm	Uncertain	0	1	1	0	0	0	0	0	1	0	1	0	0	1	0	0	1	0	0	0	1	1	1	1	0	0	0	1	0	0	0	1	1	0	1	0	1	1	1	1	0
P42285	MTREX	Exosome RNA helicase MTR4 (EC 3.6.4.13) (ATP-dependent RNA helicase DOB1) (ATP-dependent RNA helicase SKIV2L2) (Superkiller viralicidic activity 2-like 2) (TRAMP-like complex helicase)	634.6163636	ENSG00000039123	Supported	(606,805]	Nucleoplasm	Supported	2	3	2	2	3	2	3	2	3	2	2	2	2	3	2	1	3	1	3	3	2	3	2	3	3	3	2	3	2	3	3	3	2	2	1	2	3	2	3	2	2
P42575	CASP2	Caspase-2 (CASP-2) (EC 3.4.22.55) (Neural precursor cell expressed developmentally down-regulated protein 2) (NEDD-2) (Protease ICH-1) [Cleaved into: Caspase-2 subunit p18; Caspase-2 subunit p13; Caspase-2 subunit p12]	614.7989316	ENSG00000106144	Approved	(606,805]	Nucleoplasm	Approved	3	3	3	1	2	2	3	3	3	2	0	0	1	3	3	0	2	1	3	3	2	3	2	2	0	2	1	2	2	2	3	3	2	0	2	2	3	2	2	2	2
P42858	HTT	Huntingtin (Huntington disease protein) (HD protein) [Cleaved into: Huntingtin. myristoylated N-terminal fragment]	502.2884826	ENSG00000197386	Uncertain	(407,606]	Nucleoplasm and Cytosol	Supported	1	2	2	1	2	1	2	2	2	0	1	2	1	2	1	1	3	2	1	1	1	2	1	2	0	2	0	2	1	2	2	1	0	1	1	0	2	1	1	1	1
P49354	FNTA	Protein farnesyltransferase/geranylgeranyltransferase type-1 subunit alpha (EC 2.5.1.58) (EC 2.5.1.59) (CAAX farnesyltransferase subunit alpha) (FTase-alpha) (Ras proteins prenyltransferase subunit alpha) (Type I protein geranyl-geranyltransferase subunit alpha) (GGTase-I-alpha)	664.9587132	ENSG00000168522	Approved	(606,805]	Cytosol	Approved	2	2	2	1	3	NA	2	2	2	3	2	1	3	2	2	2	2	1	3	2	2	2	3	2	0	2	2	2	2	2	2	3	3	1	2	2	2	2	2	2	2
P53778	MAPK12	Mitogen-activated protein kinase 12 (MAP kinase 12) (MAPK 12) (EC 2.7.11.24) (Extracellular signal-regulated kinase 6) (ERK-6) (Mitogen-activated protein kinase p38 gamma) (MAP kinase p38 gamma) (Stress-activated protein kinase 3)	564.8615766	ENSG00000188130	Enhanced	(407,606]	Nuclear speckles and Cytosol	Approved	0	1	0	1	0	0	1	1	0	1	0	0	1	0	1	1	0	1	0	1	0	1	0	1	1	0	0	0	0	1	0	1	1	1	0	1	1	0	1	0	0
P56545	CTBP2	C-terminal-binding protein 2 (CtBP2)	690.8906664	ENSG00000175029	Approved	(606,805]	Cytosol	Approved	0	0	3	1	1	0	2	1	0	0	0	0	0	0	1	1	0	1	1	1	2	2	2	2	0	2	0	1	2	1	1	3	1	0	0	0	1	0	0	0	3
Q01094	E2F1	Transcription factor E2F1 (E2F-1) (PBR3) (Retinoblastoma-associated protein 1) (RBAP-1) (Retinoblastoma-binding protein 3) (RBBP-3) (pRB-binding protein E2F-1)	788.418973	ENSG00000101412	Enhanced	(606,805]	Centrosome and Nucleoplasm	Enhanced	2	3	2	3	3	1	2	2	2	2	2	2	3	3	2	3	3	0	2	2	2	3	2	2	2	2	2	2	2	3	2	2	1	2	3	0	0	1	1	2	1
Q03426	MVK	Mevalonate kinase (MK) (EC 2.7.1.36)	562.2424641	ENSG00000110921	Approved	(407,606]	Cytosol and Vesicles	Supported	2	2	2	2	1	0	2	2	2	2	2	2	2	2	2	2	2	2	1	2	2	2	3	2	0	2	2	1	2	3	2	2	2	1	2	0	2	1	3	1	0
Q05193	DNM1	Dynamin-1 (EC 3.6.5.5)	512.5365792	ENSG00000106976	Enhanced	(407,606]	Nucleoplasm	Supported	0	0	0	0	0	0	0	0	0	0	0	2	0	1	0	0	2	3	0	0	0	0	1	0	0	0	0	0	0	0	0	0	0	0	2	0	0	0	0	0	0
Q12904	AIMP1	Aminoacyl tRNA synthase complex-interacting multifunctional protein 1 (Multisynthase complex auxiliary component p43) [Cleaved into: Endothelial monocyte-activating polypeptide 2 (EMAP-2) (Endothelial monocyte-activating polypeptide II) (EMAP-II) (Small inducible cytokine subfamily E member 1)]	665.154698	ENSG00000164022	Supported	(606,805]	Cytosol	Enhanced	1	2	2	2	2	1	2	1	2	2	3	1	3	3	1	2	3	0	NA	2	1	2	2	2	1	2	1	2	2	2	2	2	1	2	3	2	2	1	1	2	1
Q12923	PTPN13	Tyrosine-protein phosphatase non-receptor type 13 (EC 3.1.3.48) (Fas-associated protein-tyrosine phosphatase 1) (FAP-1) (PTP-BAS) (Protein-tyrosine phosphatase 1E) (PTP-E1) (hPTPE1) (Protein-tyrosine phosphatase PTPL1)	522.7319064	ENSG00000163629	Approved	(407,606]	Nucleoplasm and Cytosol and Nucleoli fibrillar center	Supported	0	3	3	3	3	NA	NA	NA	NA	1	3	3	3	3	1	0	3	0	3	2	0	3	3	3	0	3	0	3	3	2	3	3	0	0	3	0	2	0	0	1	2
Q13033	STRN3	Striatin-3 (Cell cycle autoantigen SG2NA) (S/G2 antigen)	657.6906204	ENSG00000196792	Approved	(606,805]	Cytosol and Actin filaments and Nucleoplasm	Supported	1	2	1	1	1	1	2	2	1	0	1	1	1	2	2	1	2	2	1	1	2	2	NA	1	1	1	1	2	1	1	2	2	1	0	1	2	2	1	0	1	1
Q13107	USP4	Ubiquitin carboxyl-terminal hydrolase 4 (EC 3.4.19.12) (Deubiquitinating enzyme 4) (Ubiquitin thioesterase 4) (Ubiquitin-specific-processing protease 4) (Ubiquitous nuclear protein homolog)	509.6936295	ENSG00000114316	Approved	(407,606]	Cytosol and Plasma membrane	Supported	1	2	2	0	1	1	1	1	3	0	0	0	0	0	1	0	0	1	0	0	3	2	2	2	0	2	0	1	0	0	1	2	2	0	0	3	2	1	1	2	0
Q13363	CTBP1	C-terminal-binding protein 1 (CtBP1) (EC 1.1.1.-)	727.0810316	ENSG00000159692	Approved	(606,805]	Nucleoplasm	Enhanced	1	2	2	2	2	1	1	1	2	2	1	2	2	2	1	2	2	2	1	2	1	2	1	2	2	1	2	1	2	1	1	2	2	2	1	2	2	1	1	1	2
Q13813	SPTAN1	Spectrin alpha chain. non-erythrocytic 1 (Alpha-II spectrin) (Fodrin alpha chain) (Spectrin. non-erythroid alpha subunit)	600.5364428	ENSG00000197694	Enhanced	(407,606]	Microtubules and Vesicles	Approved	2	3	2	3	1	1	2	2	3	1	2	2	2	3	2	1	2	3	2	2	2	3	NA	3	2	3	2	2	2	1	3	3	1	2	2	3	3	2	1	1	3
Q15717	ELAVL1	ELAV-like protein 1 (Hu-antigen R) (HuR)	572.5065648	ENSG00000066044	Approved	(407,606]	Nucleoplasm and Cytosol and Nucleoli	Supported	2	2	2	0	2	2	2	2	2	2	2	2	2	0	2	2	2	0	1	2	2	2	2	2	1	2	2	2	2	2	2	2	2	2	2	2	1	1	0	2	3
Q68DK7	MSL1	Male-specific lethal 1 homolog (MSL-1) (Male-specific lethal 1-like 1) (MSL1-like 1) (Male-specific lethal-1 homolog 1)	656.1582471	ENSG00000188895	Uncertain	(606,805]	Nucleoplasm	Enhanced	2	2	2	1	2	0	2	2	0	2	0	1	3	1	1	2	1	1	NA	2	1	2	1	2	0	2	0	2	1	2	2	2	0	1	0	1	2	0	2	1	0
Q6P2H3	CEP85	Centrosomal protein of 85 kDa (Cep85) (Coiled-coil domain-containing protein 21)	844.8904739	ENSG00000130695	Approved	(805,1e+03]	Nucleoli and Centrosome and Cytosol and Golgi apparatus	Supported	0	0	0	0	0	0	0	0	0	0	0	0	0	0	0	0	0	0	0	0	0	0	0	0	0	0	0	0	0	0	0	0	0	0	0	0	0	0	0	0	0
Q8NHU6	TDRD7	Tudor domain-containing protein 7 (PCTAIRE2-binding protein) (Tudor repeat associator with PCTAIRE-2) (Trap)	551.8602738	ENSG00000196116	Enhanced	(407,606]	Cytoplasmic bodies and Nucleoplasm	Supported	0	2	1	0	2	0	2	2	2	0	1	0	1	2	0	0	1	0	2	2	0	1	0	1	0	0	0	1	2	2	1	2	0	0	1	0	2	0	1	1	1
Q92540	SMG7	Protein SMG7 (EST1-like protein C) (SMG-7 homolog) (hSMG-7)	501.2660199	ENSG00000116698	Supported	(407,606]	Cytosol and Intermediate filaments	Supported	0	2	0	0	2	0	1	1	2	0	0	0	0	0	1	0	0	0	2	2	2	3	2	2	0	2	0	2	0	3	2	2	0	0	0	1	2	1	0	2	0
Q92574	TSC1	Hamartin (Tuberous sclerosis 1 protein)	574.5880977	ENSG00000165699	Supported	(407,606]	Cytosol	Enhanced	1	2	2	2	3	1	2	2	2	2	2	2	3	3	2	2	2	2	2	2	2	2	2	2	2	2	2	2	2	2	2	2	3	2	2	2	2	2	2	2	2
Q92878	RAD50	DNA repair protein RAD50 (hRAD50) (EC 3.6.-.-)	595.5329016	ENSG00000113522	Supported	(407,606]	Nucleoplasm	Supported	1	2	3	2	3	1	3	0	3	1	2	1	2	3	0	3	2	0	2	2	2	3	2	2	1	3	2	3	3	2	3	3	3	2	2	2	2	1	0	1	2
Q96FI4	NEIL1	Endonuclease 8-like 1 (EC 3.2.2.-) (EC 4.2.99.18) (DNA glycosylase/AP lyase Neil1) (DNA-(apurinic or apyrimidinic site) lyase Neil1) (Endonuclease VIII-like 1) (FPG1) (Nei homolog 1) (NEH1) (Nei-like protein 1)	617.918469	ENSG00000140398	Approved	(606,805]	Nucleoplasm	Supported	0	2	2	3	3	0	2	2	2	2	1	2	2	3	1	2	2	1	2	2	1	2	NA	2	0	2	1	2	2	2	2	2	2	1	2	2	3	2	3	2	2
Q96GA3	LTV1	Protein LTV1 homolog	539.6977025	ENSG00000135521	Approved	(407,606]	Cytosol and Nucleoplasm	Enhanced	0	2	2	2	2	0	2	2	2	1	2	1	1	2	1	1	2	2	2	2	2	2	2	2	2	2	0	2	1	2	2	2	1	1	2	0	2	1	1	1	1
Q9BZE9	ASPSCR1	Tether containing UBX domain for GLUT4 (Alveolar soft part sarcoma chromosomal region candidate gene 1 protein) (Alveolar soft part sarcoma locus) (Renal papillary cell carcinoma protein 17) (UBX domain-containing protein 9)	854.6545326	ENSG00000169696	Approved	(805,1e+03]	Nucleoplasm and Plasma membrane and Vesicles	Supported	2	1	1	1	2	1	2	1	2	2	0	0	1	1	1	1	2	1	1	2	1	2	2	2	1	1	0	1	2	2	2	2	2	1	0	1	2	1	2	2	1
Q9H095	IQCG	Dynein regulatory complex protein 9 (IQ domain-containing protein G)	529.7580086	ENSG00000114473	Enhanced	(407,606]	Actin filaments and Cytosol	Approved	0	1	0	0	0	0	0	0	3	0	1	0	0	0	0	0	0	0	0	0	NA	0	NA	0	0	0	0	0	0	0	2	0	0	0	0	0	1	0	0	0	0
Q9H361	PABPC3	Polyadenylate-binding protein 3 (PABP-3) (Poly(A)-binding protein 3) (Testis-specific poly(A)-binding protein)	663.0889404	ENSG00000151846	Approved	(606,805]	Cytosol	Approved	0	0	1	1	1	0	0	0	NA	1	1	0	0	1	0	0	1	0	0	0	0	1	NA	1	0	0	0	0	0	1	0	1	0	0	1	0	0	0	0	0	0
Q9UGN5	PARP2	Poly [ADP-ribose] polymerase 2 (PARP-2) (hPARP-2) (EC 2.4.2.30) (ADP-ribosyltransferase diphtheria toxin-like 2) (ARTD2) (DNA ADP-ribosyltransferase PARP2) (EC 2.4.2.-) (NAD(+) ADP-ribosyltransferase 2) (ADPRT-2) (Poly[ADP-ribose] synthase 2) (pADPRT-2) (Protein poly-ADP-ribosyltransferase PARP2) (EC 2.4.2.-)	873.9282353	ENSG00000129484	Approved	(805,1e+03]	Nucleoplasm and Nucleoli	Supported	0	2	0	NA	1	0	0	0	2	0	1	1	1	2	3	0	2	2	1	2	0	2	0	1	0	1	0	1	2	2	1	1	0	0	2	1	1	0	1	0	1
Q9UHV9	PFDN2	Prefoldin subunit 2	500.4484784	ENSG00000143256	Approved	(407,606]	Cytosol	Enhanced	1	2	2	1	2	0	2	2	2	0	2	0	0	1	1	1	1	1	2	1	2	2	2	2	0	2	1	2	1	2	2	2	2	0	1	1	2	2	2	2	1
Q9UJJ7	RPUSD1	RNA pseudouridylate synthase domain-containing protein 1 (Ribosomal large subunit pseudouridine synthase C-like protein)	525.5789114	ENSG00000007376	Approved	(407,606]	Golgi apparatus and Cell Junctions and Cytosol and Nucleoplasm	Approved	2	1	2	1	2	1	2	2	2	1	1	1	1	1	2	1	0	0	2	1	2	2	2	2	0	1	0	1	1	1	2	2	1	0	1	1	2	1	2	2	2
Q9UPY8	MAPRE3	Microtubule-associated protein RP/EB family member 3 (EB1 protein family member 3) (EBF3) (End-binding protein 3) (EB3) (RP3)	505.892384	ENSG00000084764	Uncertain	(407,606]	Cytosol	Supported	0	0	0	0	0	0	0	0	3	1	3	3	3	3	1	1	3	3	0	0	0	0	0	0	0	1	0	2	0	0	3	0	0	1	3	0	0	0	0	0	0
Q9Y5X0	SNX10	Sorting nexin-10	529.9164576	ENSG00000086300	Approved	(407,606]	Microtubules and Nucleoplasm and Nucleoli	Supported	1	2	1	0	1	1	1	1	2	2	1	1	1	1	1	1	1	0	1	1	1	2	2	1	0	1	0	0	2	0	1	2	2	1	1	1	1	0	0	2	1
Q9Y6D9	MAD1L1	Mitotic spindle assembly checkpoint protein MAD1 (Mitotic arrest deficient 1-like protein 1) (MAD1-like protein 1) (Mitotic checkpoint MAD1 protein homolog) (HsMAD1) (hMAD1) (Tax-binding protein 181)	647.1541032	ENSG00000002822	Supported	(606,805]	Nuclear membrane and Nucleoplasm	Supported	1	2	2	2	2	1	2	2	2	2	2	2	3	3	1	2	2	1	2	1	1	2	2	3	2	3	2	2	3	2	3	3	2	3	2	3	2	1	1	2	1
O95477	ABCA1	Phospholipid-transporting ATPase ABCA1 (EC 7.6.2.1) (ATP-binding cassette sub-family A member 1) (ATP-binding cassette transporter 1) (ABC-1) (ATP-binding cassette 1) (Cholesterol efflux regulatory protein)	535.8332904	ENSG00000165029	Approved	(407,606]	Nucleoplasm and Vesicles	Approved	2	2	2	1	1	2	1	1	2	1	2	0	0	0	2	1	2	0	1	1	1	2	NA	2	1	1	0	0	1	1	2	2	2	0	1	1	2	1	2	3	0
Q92542	NCSTN	Nicastrin	554.4683925	ENSG00000162736	Approved	(407,606]	Cytosol	Approved	0	2	2	NA	0	1	1	1	2	0	1	0	0	2	0	1	2	0	2	2	1	1	2	2	0	2	0	1	2	2	2	2	0	0	2	1	2	2	1	3	1
Q9HCK4	ROBO2	Roundabout homolog 2	565.4212928	ENSG00000185008	Approved	(407,606]	Centriolar satellite and Nucleoplasm	Approved	0	3	2	1	3	0	1	1	3	0	1	2	1	1	2	0	3	2	2	0	1	2	1	2	0	2	0	2	0	2	2	2	1	0	1	0	3	0	0	3	0
[truncated: 49 more columns]

## Sheet: S16_STRING_PathwayEnrichment
# background genes	# genes	category	description	FDR value	genes	network.SUID	nodes.SUID	p-value	term name	transferred FDR value
3335	25	UniProt Keywords	Acetylation	5.2E-6	SKIV2L2|PARP2|PFDN1|RAB27B|ATF2|FNTA|ASPSCR1|GLUL|CASP2|DHX15|UBA1|MAPT|E2F1|HTT|STRN3|SPTAN1|RAD50|AIMP1|ELAVL1|MAD1L1|TKT|SMG7|VIM|RPUSD1|MSL1	41640	41674|41676|41665|41688|41686|41685|41673|41684|41667|41656|41697|41662|41650|41660|41657|41658|41664|41677|41652|41663|41680|41654|41672|41651|41655	3.33E-8	KW-0007	1.0
8067	38	UniProt Keywords	Phosphoprotein	7.53E-6	MAPK12|SKIV2L2|MAPRE3|PARP2|CEP85|ATF2|USP4|PABPC3|CTBP1|TSC1|FNTA|ASPSCR1|GLUL|CTBP2|PTPN2|CASP2|DHX15|UBA1|MAPT|E2F1|HTT|TDRD7|STRN3|LTV1|CASQ1|SPTAN1|DNM1|ABCA1|RAD50|AIMP1|ELAVL1|MAD1L1|TKT|PTPN13|ROBO2|SMG7|VIM|MSL1	41640	41692|41674|41678|41676|41675|41686|41689|41695|41653|41671|41685|41673|41684|41683|41669|41667|41656|41697|41662|41650|41660|41690|41657|41694|41670|41658|41687|41682|41664|41677|41652|41663|41680|41679|41659|41654|41672|41655	9.65E-8	KW-0597	0.969570072991585
6607	35	GO Function	protein binding	1.11E-5	MAPRE3|PFDN1|RAB27B|ATF2|IQCG|USP4|CTBP1|TSC1|FNTA|GLUL|CTBP2|PTPN2|CASP2|MAPT|E2F1|NEIL1|HTT|TDRD7|STRN3|PFDN2|CASQ1|SPTAN1|DNM1|ABCA1|RAD50|AIMP1|ELAVL1|MAD1L1|TKT|PTPN13|SNX10|ROBO2|SMG7|MVK|VIM	41640	41678|41665|41688|41686|41691|41689|41653|41671|41685|41684|41683|41669|41667|41662|41650|41668|41660|41690|41657|41696|41670|41658|41687|41682|41664|41677|41652|41663|41680|41679|41693|41659|41654|41666|41672	3.64E-8	GO.0005515	0.9376760326380689
4979	29	UniProt Keywords	Cytoplasm	1.74E-5	MAPK12|MAPRE3|CEP85|ATF2|IQCG|USP4|PABPC3|CTBP1|TSC1|ASPSCR1|GLUL|PTPN2|UBA1|MAPT|NEIL1|HTT|TDRD7|STRN3|PFDN2|SPTAN1|DNM1|AIMP1|ELAVL1|MAD1L1|PTPN13|SNX10|SMG7|MVK|VIM	41640	41692|41678|41675|41686|41691|41689|41695|41653|41671|41673|41684|41669|41697|41662|41668|41660|41690|41657|41696|41658|41687|41677|41652|41663|41679|41693|41654|41666|41672	3.34E-7	KW-0963	0.9007293269166016
1754	17	GO Function	identical protein binding	6.98E-5	MAPRE3|USP4|CTBP1|GLUL|CTBP2|CASP2|MAPT|HTT|CASQ1|DNM1|AIMP1|ELAVL1|MAD1L1|TKT|ROBO2|MVK|VIM	41640	41678|41689|41653|41684|41683|41667|41662|41660|41670|41687|41677|41652|41663|41680|41659|41666|41672	4.56E-7	GO.0042802	0.7865532186456382
4005	25	GO Component	intracellular non-membrane-bounded organelle	3.4E-4	SKIV2L2|MAPRE3|PARP2|CEP85|ATF2|IQCG|TSC1|FNTA|DHX15|MAPT|E2F1|NEIL1|HTT|TDRD7|CASQ1|SPTAN1|DNM1|RAD50|ELAVL1|MAD1L1|PTPN13|SNX10|RPL10|SMG7|VIM	41640	41674|41678|41676|41675|41686|41691|41671|41685|41656|41662|41650|41668|41660|41690|41670|41658|41687|41664|41652|41663|41679|41693|41681|41654|41672	1.28E-6	GO.0043232	0.6564199995810935
10365	41	GO Component	intracellular membrane-bounded organelle	3.4E-4	MAPK12|SKIV2L2|PARP2|CEP85|RAB27B|ATF2|USP4|CTBP1|NCSTN|TSC1|ASPSCR1|GLUL|CTBP2|PTPN2|CASP2|DHX15|UBA1|MAPT|E2F1|NEIL1|HTT|TDRD7|STRN3|LTV1|PFDN2|CASQ1|SPTAN1|DNM1|ABCA1|RAD50|AIMP1|ELAVL1|MAD1L1|TKT|PTPN13|SNX10|RPL10|SMG7|MVK|VIM|MSL1	41640	41692|41674|41676|41675|41688|41686|41689|41653|41661|41671|41673|41684|41683|41669|41667|41656|41697|41662|41650|41668|41660|41690|41657|41694|41696|41670|41658|41687|41682|41664|41677|41652|41663|41680|41679|41693|41681|41654|41666|41672|41655	2.28E-6	GO.0043231	0.6564199995810935
12193	44	GO Component	intracellular organelle	3.4E-4	MAPK12|SKIV2L2|MAPRE3|PARP2|CEP85|RAB27B|ATF2|IQCG|USP4|CTBP1|NCSTN|TSC1|FNTA|ASPSCR1|GLUL|CTBP2|PTPN2|CASP2|DHX15|UBA1|MAPT|E2F1|NEIL1|HTT|TDRD7|STRN3|LTV1|PFDN2|CASQ1|SPTAN1|DNM1|ABCA1|RAD50|AIMP1|ELAVL1|MAD1L1|TKT|PTPN13|SNX10|RPL10|SMG7|MVK|VIM|MSL1	41640	41692|41674|41678|41676|41675|41688|41686|41691|41689|41653|41661|41671|41685|41673|41684|41683|41669|41667|41656|41697|41662|41650|41668|41660|41690|41657|41694|41696|41670|41658|41687|41682|41664|41677|41652|41663|41680|41679|41693|41681|41654|41666|41672|41655	4.29E-6	GO.0043229	0.6564199995810935
11238	43	GO Component	cytoplasm	3.4E-4	MAPK12|MAPRE3|PARP2|CEP85|PFDN1|RAB27B|ATF2|IQCG|USP4|PABPC3|CTBP1|NCSTN|TSC1|FNTA|ASPSCR1|GLUL|CTBP2|PTPN2|CASP2|DHX15|UBA1|MAPT|E2F1|NEIL1|HTT|TDRD7|STRN3|LTV1|PFDN2|CASQ1|SPTAN1|DNM1|ABCA1|AIMP1|ELAVL1|MAD1L1|TKT|PTPN13|SNX10|RPL10|SMG7|MVK|VIM	41640	41692|41678|41676|41675|41665|41688|41686|41691|41689|41695|41653|41661|41671|41685|41673|41684|41683|41669|41667|41656|41697|41662|41650|41668|41660|41690|41657|41694|41696|41670|41658|41687|41682|41677|41652|41663|41680|41679|41693|41681|41654|41666|41672	1.27E-6	GO.0005737	0.6564199995810935
6892	33	GO Component	nucleus	3.4E-4	MAPK12|SKIV2L2|PARP2|CEP85|ATF2|USP4|CTBP1|TSC1|ASPSCR1|CTBP2|PTPN2|CASP2|DHX15|UBA1|MAPT|E2F1|NEIL1|HTT|STRN3|LTV1|PFDN2|DNM1|RAD50|AIMP1|ELAVL1|MAD1L1|TKT|PTPN13|SNX10|RPL10|SMG7|VIM|MSL1	41640	41692|41674|41676|41675|41686|41689|41653|41671|41673|41683|41669|41667|41656|41697|41662|41650|41668|41660|41657|41694|41696|41687|41664|41677|41652|41663|41680|41679|41693|41681|41654|41672|41655	2.42E-6	GO.0005634	0.6564199995810935
1118	12	GO Component	microtubule cytoskeleton	4.2E-4	MAPRE3|CEP85|IQCG|FNTA|MAPT|E2F1|NEIL1|HTT|SPTAN1|DNM1|MAD1L1|SNX10	41640	41678|41675|41691|41685|41662|41650|41668|41660|41658|41687|41663|41693	1.27E-5	GO.0015630	0.639052393330795
678	10	GO Function	kinase binding	5.3E-4	MAPRE3|ATF2|FNTA|CTBP2|PTPN2|MAPT|E2F1|HTT|DNM1|ELAVL1	41640	41678|41686|41685|41683|41669|41662|41650|41660|41687|41652	5.17E-6	GO.0019900	0.6199330437602024
4030	23	GO Component	nuclear lumen	5.8E-4	MAPK12|SKIV2L2|PARP2|CEP85|ATF2|CTBP1|ASPSCR1|PTPN2|DHX15|UBA1|MAPT|E2F1|NEIL1|HTT|STRN3|LTV1|DNM1|RAD50|ELAVL1|TKT|PTPN13|VIM|MSL1	41640	41692|41674|41676|41675|41686|41653|41673|41669|41656|41697|41662|41650|41668|41660|41657|41694|41687|41664|41652|41680|41679|41672|41655	2.24E-5	GO.0031981	0.6125234773830199
2068	16	GO Component	cytoskeleton	5.8E-4	MAPRE3|CEP85|IQCG|TSC1|FNTA|MAPT|E2F1|NEIL1|HTT|SPTAN1|DNM1|MAD1L1|PTPN13|SNX10|SMG7|VIM	41640	41678|41675|41691|41671|41685|41662|41650|41668|41660|41658|41687|41663|41679|41693|41654|41672	2.03E-5	GO.0005856	0.6125234773830199
4958	26	GO Component	cytosol	5.8E-4	MAPK12|CEP85|USP4|PABPC3|CTBP1|TSC1|FNTA|ASPSCR1|GLUL|CTBP2|PTPN2|CASP2|UBA1|MAPT|HTT|LTV1|PFDN2|SPTAN1|AIMP1|ELAVL1|MAD1L1|TKT|RPL10|SMG7|MVK|VIM	41640	41692|41675|41689|41695|41653|41671|41685|41673|41684|41683|41669|41667|41697|41662|41660|41694|41696|41658|41677|41652|41663|41680|41681|41654|41666|41672	1.96E-5	GO.0005829	0.6125234773830199
3446	21	GO Component	nucleoplasm	5.8E-4	MAPK12|SKIV2L2|PARP2|ATF2|CTBP1|ASPSCR1|PTPN2|DHX15|UBA1|MAPT|E2F1|NEIL1|HTT|STRN3|LTV1|DNM1|RAD50|ELAVL1|TKT|PTPN13|MSL1	41640	41692|41674|41676|41686|41653|41673|41669|41656|41697|41662|41650|41668|41660|41657|41694|41687|41664|41652|41680|41679|41655	2.4E-5	GO.0005654	0.6125234773830199
4792	25	GO Component	protein-containing complex	7.0E-4	SKIV2L2|PFDN1|CTBP1|NCSTN|TSC1|FNTA|GLUL|CTBP2|DHX15|MAPT|E2F1|HTT|TDRD7|STRN3|LTV1|PFDN2|DNM1|RAD50|AIMP1|ELAVL1|MAD1L1|RPL10|SMG7|VIM|MSL1	41640	41674|41665|41653|41661|41671|41685|41684|41683|41656|41662|41650|41660|41690|41657|41694|41696|41687|41664|41677|41652|41663|41681|41654|41672|41655	3.66E-5	GO.0032991	0.597067364943407
5162	26	GO Component	intracellular organelle lumen	7.4E-4	MAPK12|SKIV2L2|PARP2|CEP85|ATF2|CTBP1|ASPSCR1|PTPN2|DHX15|UBA1|MAPT|E2F1|NEIL1|HTT|TDRD7|STRN3|LTV1|CASQ1|SPTAN1|DNM1|RAD50|ELAVL1|TKT|PTPN13|VIM|MSL1	41640	41692|41674|41676|41675|41686|41653|41673|41669|41656|41697|41662|41650|41668|41660|41690|41657|41694|41670|41658|41687|41664|41652|41680|41679|41672|41655	4.18E-5	GO.0070013	0.5925000494649523
14286	46	GO Component	intracellular	7.4E-4	MAPK12|SKIV2L2|MAPRE3|PARP2|CEP85|PFDN1|RAB27B|ATF2|IQCG|USP4|PABPC3|CTBP1|NCSTN|TSC1|FNTA|ASPSCR1|GLUL|CTBP2|PTPN2|CASP2|DHX15|UBA1|MAPT|E2F1|NEIL1|HTT|TDRD7|STRN3|LTV1|PFDN2|CASQ1|SPTAN1|DNM1|ABCA1|RAD50|AIMP1|ELAVL1|MAD1L1|TKT|PTPN13|SNX10|RPL10|SMG7|MVK|VIM|MSL1	41640	41692|41674|41678|41676|41675|41665|41688|41686|41691|41689|41695|41653|41661|41671|41685|41673|41684|41683|41669|41667|41656|41697|41662|41650|41668|41660|41690|41657|41694|41696|41670|41658|41687|41682|41664|41677|41652|41663|41680|41679|41693|41681|41654|41666|41672|41655	4.88E-5	GO.0005622	0.5925000494649523
2197	17	GO Function	enzyme binding	7.7E-4	MAPRE3|ATF2|FNTA|CTBP2|PTPN2|CASP2|MAPT|E2F1|HTT|STRN3|SPTAN1|DNM1|ABCA1|AIMP1|ELAVL1|SNX10|SMG7	41640	41678|41686|41685|41683|41669|41667|41662|41650|41660|41657|41658|41687|41682|41677|41652|41693|41654	1.0E-5	GO.0019899	0.5892337708194662
599	9	GO Function	protein kinase binding	8.7E-4	MAPRE3|ATF2|FNTA|CTBP2|PTPN2|MAPT|E2F1|DNM1|ELAVL1	41640	41678|41686|41685|41683|41669|41662|41650|41687|41652	1.42E-5	GO.0019901	0.579198085542819
12	3	Reactome Pathways	Caspase-mediated cleavage of cytoskeletal proteins	0.001	MAPT|SPTAN1|VIM	41640	41662|41658|41672	6.13E-6	HSA-264870	0.5677520625199761
37	4	Reactome Pathways	Apoptotic cleavage of cellular proteins	0.001	FNTA|MAPT|SPTAN1|VIM	41640	41685|41662|41658|41672	2.99E-6	HSA-111465	0.5677520625199761
3817	22	UniProt Keywords	Disease	0.0011	USP4|CTBP1|NCSTN|TSC1|ASPSCR1|GLUL|UBA1|MAPT|HTT|TDRD7|CASQ1|SPTAN1|DNM1|ABCA1|AIMP1|MAD1L1|TKT|SNX10|RPL10|ROBO2|MVK|VIM	41640	41689|41653|41661|41671|41673|41684|41697|41662|41660|41690|41670|41658|41687|41682|41677|41663|41680|41693|41681|41659|41666|41672	3.3E-5	KW-9995	0.5599184683960353
2381	17	UniProt Keywords	Ubl conjugation	0.0011	MAPK12|SKIV2L2|USP4|PABPC3|CTBP1|GLUL|DHX15|UBA1|MAPT|HTT|AIMP1|ELAVL1|MAD1L1|TKT|RPL10|VIM|MSL1	41640	41692|41674|41689|41695|41653|41684|41656|41697|41662|41660|41677|41652|41663|41680|41681|41672|41655	2.88E-5	KW-0832	0.5599184683960353
2968	19	UniProt Keywords	Disease mutation	0.0011	CTBP1|NCSTN|TSC1|GLUL|UBA1|MAPT|HTT|TDRD7|CASQ1|SPTAN1|DNM1|ABCA1|MAD1L1|TKT|SNX10|RPL10|ROBO2|MVK|VIM	41640	41653|41661|41671|41684|41697|41662|41660|41690|41670|41658|41687|41682|41663|41680|41693|41681|41659|41666|41672	3.7E-5	KW-0225	0.5599184683960353
770	9	GO Component	ribonucleoprotein complex	0.0014	SKIV2L2|DHX15|MAPT|TDRD7|LTV1|ELAVL1|RPL10|SMG7|VIM	41640	41674|41656|41662|41690|41694|41652|41681|41654|41672	9.78E-5	GO.1990904	0.540097231303872
11878	42	GO Function	binding	0.0023	MAPK12|SKIV2L2|MAPRE3|PARP2|PFDN1|RAB27B|ATF2|IQCG|USP4|PABPC3|CTBP1|TSC1|FNTA|GLUL|CTBP2|PTPN2|CASP2|DHX15|UBA1|MAPT|E2F1|NEIL1|HTT|TDRD7|STRN3|PFDN2|CASQ1|SPTAN1|DNM1|ABCA1|RAD50|AIMP1|ELAVL1|MAD1L1|TKT|PTPN13|SNX10|ROBO2|SMG7|MVK|VIM|RPUSD1	41640	41692|41674|41678|41676|41665|41688|41686|41691|41689|41695|41653|41671|41685|41684|41683|41669|41667|41656|41697|41662|41650|41668|41660|41690|41657|41696|41670|41658|41687|41682|41664|41677|41652|41663|41680|41679|41693|41659|41654|41666|41672|41651	4.56E-5	GO.0005488	0.4992948208633507
29	3	GO Function	protein phosphatase 2A binding	0.0026	MAPT|STRN3|SMG7	41640	41662|41657|41654	6.49E-5	GO.0051721	0.48921807111955895
3	2	GO Function	glyoxylate reductase (NADP) activity	0.0026	CTBP1|CTBP2	41640	41653|41683	5.84E-5	GO.0030267	0.48921807111955895
3	2	GO Function	hydroxypyruvate reductase activity	0.0026	CTBP1|CTBP2	41640	41653|41683	5.84E-5	GO.0016618	0.48921807111955895
7	2	GO Component	prefoldin complex	0.0028	PFDN1|PFDN2	41640	41665|41696	2.1E-4	GO.0016272	0.48312709766433704
1200	11	UniProt Keywords	Cytoskeleton	0.0029	MAPRE3|CEP85|IQCG|MAPT|NEIL1|SPTAN1|DNM1|MAD1L1|PTPN13|SNX10|VIM	41640	41678|41675|41691|41662|41668|41658|41687|41663|41679|41693|41672	1.3E-4	KW-0206	0.48024292351589615
1531	12	GO Component	mitochondrion	0.0033	MAPK12|CEP85|ATF2|GLUL|CASP2|UBA1|MAPT|E2F1|TDRD7|PFDN2|CASQ1|DNM1	41640	41692|41675|41686|41684|41667|41697|41662|41650|41690|41696|41670|41687	2.6E-4	GO.0005739	0.4696229429162996
194	5	GO Function	protein C-terminus binding	0.0038	MAPRE3|CTBP1|NEIL1|DNM1|VIM	41640	41678|41653|41668|41687|41672	1.2E-4	GO.0008022	0.45802761825516153
3	2	Reactome Pathways	TCF7L2 mutants don't bind CTBP	0.0045	CTBP1|CTBP2	41640	41653|41683	5.84E-5	HSA-5339700	0.44413114520003955
162	5	Reactome Pathways	Apoptosis	0.0045	FNTA|MAPT|E2F1|SPTAN1|VIM	41640	41685|41662|41650|41658|41672	5.37E-5	HSA-109581	0.44413114520003955
112	4	GO Function	heat shock protein binding	0.0051	IQCG|TSC1|MAPT|HTT	41640	41691|41671|41662|41660	1.8E-4	GO.0031072	0.43384392023423407
850	9	GO Function	RNA binding	0.0052	PABPC3|DHX15|MAPT|TDRD7|AIMP1|ELAVL1|SMG7|VIM|RPUSD1	41640	41695|41656|41662|41690|41677|41652|41654|41672|41651	2.0E-4	GO.0003723	0.432247937480024
67	3	GO Component	main axon	0.0081	MAPT|DNM1|ROBO2	41640	41662|41687|41659	6.7E-4	GO.0044304	0.39582064810769185
8	2	Pfam	D-isomer specific 2-hydroxyacid dehydrogenase, NAD binding domain	0.0083	CTBP1|CTBP2	41640	41653|41683	2.6E-4	PF02826	0.3938159016654958
5	2	Pfam	Prefoldin subunit	0.0083	PFDN1|PFDN2	41640	41665|41696	1.2E-4	PF01920	0.3938159016654958
4	2	Pfam	D-isomer specific 2-hydroxyacid dehydrogenase, catalytic domain	0.0083	CTBP1|CTBP2	41640	41653|41683	8.74E-5	PF00389	0.3938159016654958
5204	24	UniProt Keywords	Nucleus	0.0091	MAPK12|SKIV2L2|PARP2|CEP85|ATF2|USP4|CTBP1|ASPSCR1|CTBP2|PTPN2|DHX15|UBA1|E2F1|NEIL1|HTT|PFDN2|RAD50|AIMP1|ELAVL1|MAD1L1|PTPN13|SMG7|VIM|MSL1	41640	41692|41674|41676|41675|41686|41689|41653|41673|41683|41669|41656|41697|41650|41668|41660|41696|41664|41677|41652|41663|41679|41654|41672|41655	4.6E-4	KW-0539	0.386252819675866
4454	25	GO Process	negative regulation of cellular process	0.01	MAPK12|PARP2|CEP85|ATF2|USP4|CTBP1|TSC1|CTBP2|PTPN2|CASP2|MAPT|E2F1|NEIL1|HTT|STRN3|SPTAN1|DNM1|ABCA1|RAD50|AIMP1|ELAVL1|MAD1L1|RPL10|ROBO2|VIM	41640	41692|41676|41675|41686|41689|41653|41671|41683|41669|41667|41662|41650|41668|41660|41657|41658|41687|41682|41664|41677|41652|41663|41681|41659|41672	9.61E-6	GO.0048523	0.3785013750133174
4953	27	GO Process	negative regulation of biological process	0.01	MAPK12|PARP2|CEP85|ATF2|USP4|CTBP1|TSC1|CTBP2|PTPN2|CASP2|MAPT|E2F1|NEIL1|HTT|STRN3|SPTAN1|DNM1|ABCA1|RAD50|AIMP1|ELAVL1|MAD1L1|RPL10|ROBO2|SMG7|MVK|VIM	41640	41692|41676|41675|41686|41689|41653|41671|41683|41669|41667|41662|41650|41668|41660|41657|41658|41687|41682|41664|41677|41652|41663|41681|41659|41654|41666|41672	5.19E-6	GO.0048519	0.3785013750133174
968	9	GO Function	protein-containing complex binding	0.0123	CTBP2|PTPN2|MAPT|STRN3|DNM1|ABCA1|MAD1L1|SMG7|VIM	41640	41683|41669|41662|41657|41687|41682|41663|41654|41672	5.3E-4	GO.0044877	0.3614867708630486
12	2	GO Function	dynactin binding	0.0123	MAPT|HTT	41640	41662|41660	5.2E-4	GO.0034452	0.3614867708630486
18	2	GO Component	glial cell projection	0.0126	GLUL|MAPT	41640	41684|41662	0.0011	GO.0097386	0.3595061803444005
18	2	GO Component	axolemma	0.0126	MAPT|ROBO2	41640	41662|41659	0.0011	GO.0030673	0.3595061803444005
1715	12	UniProt Keywords	Isopeptide bond	0.0126	SKIV2L2|PABPC3|CTBP1|DHX15|MAPT|AIMP1|ELAVL1|MAD1L1|TKT|RPL10|VIM|MSL1	41640	41674|41695|41653|41656|41662|41677|41652|41663|41680|41681|41672|41655	7.3E-4	KW-1017	0.3595061803444005
5305	24	GO Function	heterocyclic compound binding	0.0128	MAPK12|SKIV2L2|PARP2|RAB27B|ATF2|PABPC3|CTBP1|GLUL|CTBP2|DHX15|UBA1|MAPT|E2F1|NEIL1|TDRD7|DNM1|ABCA1|RAD50|AIMP1|ELAVL1|SMG7|MVK|VIM|RPUSD1	41640	41692|41674|41676|41688|41686|41695|41653|41684|41683|41656|41697|41662|41650|41668|41690|41687|41682|41664|41677|41652|41654|41666|41672|41651	6.3E-4	GO.1901363	0.3582118145498903
5382	24	GO Function	organic cyclic compound binding	0.0145	MAPK12|SKIV2L2|PARP2|RAB27B|ATF2|PABPC3|CTBP1|GLUL|CTBP2|DHX15|UBA1|MAPT|E2F1|NEIL1|TDRD7|DNM1|ABCA1|RAD50|AIMP1|ELAVL1|SMG7|MVK|VIM|RPUSD1	41640	41692|41674|41676|41688|41686|41695|41653|41684|41683|41656|41697|41662|41650|41668|41690|41687|41682|41664|41677|41652|41654|41666|41672|41651	7.9E-4	GO.0097159	0.34796236964877236
70	3	GO Function	double-stranded RNA binding	0.0145	DHX15|ELAVL1|VIM	41640	41656|41652|41672	7.6E-4	GO.0003725	0.34796236964877236
5342	27	GO Process	cellular component organization or biogenesis	0.015	SKIV2L2|PFDN1|ATF2|IQCG|USP4|CTBP1|TSC1|FNTA|GLUL|MAPT|E2F1|HTT|LTV1|CASQ1|SPTAN1|DNM1|ABCA1|RAD50|ELAVL1|MAD1L1|SNX10|RPL10|ROBO2|SMG7|VIM|RPUSD1|MSL1	41640	41674|41665|41686|41691|41689|41653|41671|41685|41684|41662|41650|41660|41694|41670|41658|41687|41682|41664|41652|41663|41693|41681|41659|41654|41672|41651|41655	2.34E-5	GO.0071840	0.3451759831731166
4	2	InterPro Domains	D-isomer specific 2-hydroxyacid dehydrogenase, NAD-binding domain conserved site	0.0164	CTBP1|CTBP2	41640	41653|41683	8.74E-5	IPR029753	0.33784202906371447
8	2	InterPro Domains	Prefoldin	0.0164	PFDN1|PFDN2	41640	41665|41696	2.6E-4	IPR009053	0.33784202906371447
4	2	InterPro Domains	D-isomer specific 2-hydroxyacid dehydrogenase, NAD-binding domain	0.0164	CTBP1|CTBP2	41640	41653|41683	8.74E-5	IPR006140	0.33784202906371447
4	2	InterPro Domains	D-isomer specific 2-hydroxyacid dehydrogenase, catalytic domain	0.0164	CTBP1|CTBP2	41640	41653|41683	8.74E-5	IPR006139	0.33784202906371447
5	2	InterPro Domains	Prefoldin beta-like	0.0164	PFDN1|PFDN2	41640	41665|41696	1.2E-4	IPR002777	0.33784202906371447
16271	47	GO Component	cell	0.0165	MAPK12|SKIV2L2|MAPRE3|PARP2|CEP85|PFDN1|RAB27B|ATF2|IQCG|USP4|PABPC3|CTBP1|NCSTN|TSC1|FNTA|ASPSCR1|GLUL|CTBP2|PTPN2|CASP2|DHX15|UBA1|MAPT|E2F1|NEIL1|HTT|TDRD7|STRN3|LTV1|PFDN2|CASQ1|SPTAN1|DNM1|ABCA1|RAD50|AIMP1|ELAVL1|MAD1L1|TKT|PTPN13|SNX10|RPL10|ROBO2|SMG7|MVK|VIM|MSL1	41640	41692|41674|41678|41676|41675|41665|41688|41686|41691|41689|41695|41653|41661|41671|41685|41673|41684|41683|41669|41667|41656|41697|41662|41650|41668|41660|41690|41657|41694|41696|41670|41658|41687|41682|41664|41677|41652|41663|41680|41679|41693|41681|41659|41654|41666|41672|41655	0.0015	GO.0005623	0.33734238904917585
17	2	GO Function	apolipoprotein binding	0.0166	MAPT|ABCA1	41640	41662|41682	9.8E-4	GO.0034185	0.33684576802596083
79	3	UniProt Keywords	Cataract	0.0166	TDRD7|MVK|VIM	41640	41690|41666|41672	0.0011	KW-0898	0.33684576802596083
1142	9	GO Component	neuron projection	0.0173	TSC1|GLUL|MAPT|HTT|STRN3|DNM1|PTPN13|ROBO2|VIM	41640	41671|41684|41662|41660|41657|41687|41679|41659|41672	0.0017	GO.0043005	0.33345098633791187
10	2	Reactome Pathways	HDR through MMEJ (alt-NHEJ)	0.0181	PARP2|RAD50	41640	41676|41664	3.8E-4	HSA-5685939	0.3297355275635882
530	6	GO Component	axon	0.0186	TSC1|GLUL|MAPT|HTT|DNM1|ROBO2	41640	41671|41684|41662|41660|41687|41659	0.0019	GO.0030424	0.327495865028133
371	5	GO Component	cell leading edge	0.0209	TSC1|MAPT|PTPN13|ROBO2|VIM	41640	41671|41662|41679|41659|41672	0.0022	GO.0031252	0.31791347026409694
12	2	Reactome Pathways	Repression of WNT target genes	0.0218	CTBP1|CTBP2	41640	41653|41683	5.2E-4	HSA-4641265	0.3144482509075529
5592	24	GO Function	catalytic activity	0.0228	MAPK12|SKIV2L2|PARP2|RAB27B|ATF2|USP4|CTBP1|NCSTN|FNTA|GLUL|CTBP2|PTPN2|CASP2|DHX15|UBA1|NEIL1|DNM1|ABCA1|RAD50|TKT|PTPN13|SMG7|MVK|RPUSD1	41640	41692|41674|41676|41688|41686|41689|41653|41661|41685|41684|41683|41669|41667|41656|41697|41668|41687|41682|41664|41680|41679|41654|41666|41651	0.0014	GO.0003824	0.31076195913589083
706	7	GO Function	protein domain specific binding	0.0242	RAB27B|CTBP1|CASP2|MAPT|STRN3|DNM1|VIM	41640	41688|41653|41667|41662|41657|41687|41672	0.0016	GO.0019904	0.3058640531259009
344	5	GO Function	tubulin binding	0.0242	MAPRE3|FNTA|MAPT|HTT|DNM1	41640	41678|41685|41662|41660|41687	0.0016	GO.0015631	0.3058640531259009
4898	25	GO Process	positive regulation of cellular process	0.026	MAPK12|MAPRE3|PARP2|RAB27B|ATF2|CTBP1|TSC1|FNTA|ASPSCR1|GLUL|CTBP2|PTPN2|CASP2|MAPT|E2F1|HTT|STRN3|PFDN2|CASQ1|DNM1|RAD50|AIMP1|ELAVL1|ROBO2|VIM	41640	41692|41678|41676|41688|41686|41653|41671|41685|41673|41684|41683|41669|41667|41662|41650|41660|41657|41696|41670|41687|41664|41677|41652|41659|41672	5.41E-5	GO.0048522	0.2999673836129002
409	7	GO Process	ribonucleoprotein complex biogenesis	0.026	SKIV2L2|USP4|TSC1|MAPT|LTV1|RPL10|RPUSD1	41640	41674|41689|41671|41662|41694|41681|41651	6.38E-5	GO.0022613	0.2999673836129002
25	2	GO Function	lipoprotein particle binding	0.0275	MAPT|ABCA1	41640	41662|41682	0.002	GO.0071813	0.2953573606617878
25	2	GO Function	protein folding chaperone	0.0275	PFDN1|PFDN2	41640	41665|41696	0.002	GO.0044183	0.2953573606617878
42	3	GO Process	regulation of protein deacetylation	0.0325	CTBP1|FNTA|MAPT	41640	41653|41685|41662	1.8E-4	GO.0090311	0.2816270970248463
3559	20	GO Process	regulation of biological quality	0.0325	ATF2|USP4|NCSTN|TSC1|ASPSCR1|GLUL|PTPN2|MAPT|E2F1|HTT|CASQ1|SPTAN1|ABCA1|RAD50|AIMP1|ELAVL1|SNX10|ROBO2|SMG7|VIM	41640	41686|41689|41661|41671|41673|41684|41669|41662|41650|41660|41670|41658|41682|41664|41677|41652|41693|41659|41654|41672	1.4E-4	GO.0065008	0.2816270970248463
2180	15	GO Process	cellular localization	0.0325	RAB27B|USP4|TSC1|FNTA|ASPSCR1|MAPT|HTT|LTV1|SPTAN1|DNM1|ABCA1|MAD1L1|SNX10|RPL10|SMG7	41640	41688|41689|41671|41685|41673|41662|41660|41694|41658|41687|41682|41663|41693|41681|41654	1.5E-4	GO.0051641	0.2816270970248463
632	8	GO Process	negative regulation of cellular component organization	0.0325	CTBP1|TSC1|MAPT|SPTAN1|RAD50|MAD1L1|ROBO2|VIM	41640	41653|41671|41662|41658|41664|41663|41659|41672	1.5E-4	GO.0051129	0.2816270970248463
5459	26	GO Process	positive regulation of biological process	0.0325	MAPK12|MAPRE3|PARP2|RAB27B|ATF2|CTBP1|TSC1|FNTA|ASPSCR1|GLUL|CTBP2|PTPN2|CASP2|MAPT|E2F1|HTT|STRN3|PFDN2|CASQ1|DNM1|ABCA1|RAD50|AIMP1|ELAVL1|ROBO2|VIM	41640	41692|41678|41676|41688|41686|41653|41671|41685|41673|41684|41683|41669|41667|41662|41650|41660|41657|41696|41670|41687|41682|41664|41677|41652|41659|41672	1.2E-4	GO.0048518	0.2816270970248463
441	7	GO Process	posttranscriptional regulation of gene expression	0.0325	TSC1|E2F1|TDRD7|ELAVL1|RPL10|SMG7|VIM	41640	41671|41650|41690|41652|41681|41654|41672	1.0E-4	GO.0010608	0.2816270970248463
669	8	GO Process	negative regulation of cell population proliferation	0.0325	ATF2|CTBP1|TSC1|CTBP2|PTPN2|E2F1|AIMP1|MAD1L1	41640	41686|41653|41671|41683|41669|41650|41677|41663	2.1E-4	GO.0008285	0.2816270970248463
5	2	GO Process	luteolysis	0.0325	CASP2|ROBO2	41640	41667|41659	1.2E-4	GO.0001554	0.2816270970248463
76	3	KEGG Pathways	Chronic myeloid leukemia	0.0327	CTBP1|CTBP2|E2F1	41640	41653|41683|41650	9.5E-4	hsa05220	0.2811228590673521
48	3	KEGG Pathways	Notch signaling pathway	0.0327	CTBP1|NCSTN|CTBP2	41640	41653|41661|41683	2.6E-4	hsa04330	0.2811228590673521
156	4	KEGG Pathways	Cellular senescence	0.0327	MAPK12|TSC1|E2F1|RAD50	41640	41692|41671|41650|41664	6.3E-4	hsa04218	0.2811228590673521
135	4	KEGG Pathways	Apoptosis	0.0327	PARP2|CASP2|SPTAN1|PTPN13	41640	41676|41667|41658|41679	3.7E-4	hsa04210	0.2811228590673521
2306	15	GO Process	regulation of cellular component organization	0.0349	PARP2|CEP85|CTBP1|TSC1|MAPT|E2F1|HTT|PFDN2|SPTAN1|DNM1|ABCA1|RAD50|MAD1L1|ROBO2|VIM	41640	41676|41675|41653|41671|41662|41650|41660|41696|41658|41687|41682|41664|41663|41659|41672	2.9E-4	GO.0051128	0.27577128976519705
122	4	GO Process	regulation of RNA stability	0.0349	E2F1|ELAVL1|SMG7|VIM	41640	41650|41652|41654|41672	2.5E-4	GO.0043487	0.27577128976519705
3131	18	GO Process	organelle organization	0.0349	PFDN1|ATF2|IQCG|CTBP1|MAPT|E2F1|HTT|CASQ1|SPTAN1|DNM1|ABCA1|RAD50|MAD1L1|SNX10|RPL10|SMG7|VIM|MSL1	41640	41665|41686|41691|41653|41662|41650|41660|41670|41658|41687|41682|41664|41663|41693|41681|41654|41672|41655	2.7E-4	GO.0006996	0.27577128976519705
36	2	GO Component	site of double-strand break	0.0359	ATF2|RAD50	41640	41686|41664	0.0039	GO.0035861	0.2734493689887409
127	3	GO Component	peroxisome	0.0359	TKT|MVK|VIM	41640	41680|41666|41672	0.004	GO.0005777	0.2734493689887409
9	2	GO Process	regulation of tubulin deacetylation	0.036	FNTA|MAPT	41640	41685|41662	3.2E-4	GO.0090043	0.2732207442814348
11116	39	GO Process	regulation of biological process	0.036	MAPK12|MAPRE3|PARP2|CEP85|PFDN1|RAB27B|ATF2|USP4|CTBP1|NCSTN|TSC1|FNTA|ASPSCR1|GLUL|CTBP2|PTPN2|CASP2|MAPT|E2F1|NEIL1|HTT|TDRD7|STRN3|PFDN2|CASQ1|SPTAN1|DNM1|ABCA1|RAD50|AIMP1|ELAVL1|MAD1L1|TKT|PTPN13|RPL10|ROBO2|SMG7|MVK|VIM	41640	41692|41678|41676|41675|41665|41688|41686|41689|41653|41661|41671|41685|41673|41684|41683|41669|41667|41662|41650|41668|41660|41690|41657|41696|41670|41658|41687|41682|41664|41677|41652|41663|41680|41679|41681|41659|41654|41666|41672	3.3E-4	GO.0050789	0.2732207442814348
11740	40	GO Process	biological regulation	0.038	MAPK12|MAPRE3|PARP2|CEP85|PFDN1|RAB27B|ATF2|USP4|CTBP1|NCSTN|TSC1|FNTA|ASPSCR1|GLUL|CTBP2|PTPN2|CASP2|MAPT|E2F1|NEIL1|HTT|TDRD7|STRN3|PFDN2|CASQ1|SPTAN1|DNM1|ABCA1|RAD50|AIMP1|ELAVL1|MAD1L1|TKT|PTPN13|SNX10|RPL10|ROBO2|SMG7|MVK|VIM	41640	41692|41678|41676|41675|41665|41688|41686|41689|41653|41661|41671|41685|41673|41684|41683|41669|41667|41662|41650|41668|41660|41690|41657|41696|41670|41658|41687|41682|41664|41677|41652|41663|41680|41679|41693|41681|41659|41654|41666|41672	4.6E-4	GO.0065007	0.2687769307485028
387	6	GO Process	establishment of organelle localization	0.038	RAB27B|MAPT|HTT|LTV1|DNM1|MAD1L1	41640	41688|41662|41660|41694|41687|41663	3.8E-4	GO.0051656	0.2687769307485028
1616	12	GO Process	establishment of localization in cell	0.038	RAB27B|TSC1|ASPSCR1|MAPT|HTT|LTV1|SPTAN1|DNM1|ABCA1|MAD1L1|RPL10|SMG7	41640	41688|41671|41673|41662|41660|41694|41658|41687|41682|41663|41681|41654	4.3E-4	GO.0051649	0.2687769307485028
12	2	GO Process	white fat cell differentiation	0.038	CTBP1|CTBP2	41640	41653|41683	5.2E-4	GO.0050872	0.2687769307485028
1390	11	GO Process	intracellular transport	0.038	RAB27B|TSC1|ASPSCR1|MAPT|HTT|LTV1|SPTAN1|DNM1|ABCA1|RPL10|SMG7	41640	41688|41671|41673|41662|41660|41694|41658|41687|41682|41681|41654	4.6E-4	GO.0046907	0.2687769307485028
270	5	GO Process	ribosome biogenesis	0.038	SKIV2L2|TSC1|LTV1|RPL10|RPUSD1	41640	41674|41671|41694|41681|41651	5.5E-4	GO.0042254	0.2687769307485028
1155	10	GO Process	regulation of organelle organization	0.038	CEP85|CTBP1|TSC1|MAPT|E2F1|HTT|PFDN2|SPTAN1|RAD50|MAD1L1	41640	41675|41653|41671|41662|41650|41660|41696|41658|41664|41663	4.3E-4	GO.0033043	0.2687769307485028
5163	24	GO Process	cellular component organization	0.038	PFDN1|ATF2|IQCG|USP4|CTBP1|TSC1|FNTA|GLUL|MAPT|E2F1|HTT|CASQ1|SPTAN1|DNM1|ABCA1|RAD50|ELAVL1|MAD1L1|SNX10|RPL10|ROBO2|SMG7|VIM|MSL1	41640	41665|41686|41691|41689|41653|41671|41685|41684|41662|41650|41660|41670|41658|41687|41682|41664|41652|41663|41693|41681|41659|41654|41672|41655	4.1E-4	GO.0016043	0.2687769307485028
552	7	GO Process	positive regulation of organelle organization	0.038	CTBP1|TSC1|MAPT|E2F1|HTT|PFDN2|RAD50	41640	41653|41671|41662|41650|41660|41696|41664	3.9E-4	GO.0010638	0.2687769307485028
749	8	GO Process	cellular response to DNA damage stimulus	0.038	MAPK12|PARP2|ATF2|CASP2|UBA1|E2F1|NEIL1|RAD50	41640	41692|41676|41686|41667|41697|41650|41668|41664	4.6E-4	GO.0006974	0.2687769307485028
22	2	KEGG Pathways	Terpenoid backbone biosynthesis	0.0388	FNTA|MVK	41640	41685|41666	0.0016	hsa00900	0.26706456611888146
153	4	GO Process	mitotic cell cycle checkpoint	0.0388	ATF2|CASP2|E2F1|MAD1L1	41640	41686|41667|41650|41663	5.8E-4	GO.0007093	0.26706456611888146
2486	15	GO Process	regulation of cellular protein metabolic process	0.0413	MAPK12|MAPRE3|CEP85|USP4|CTBP1|TSC1|FNTA|ASPSCR1|PTPN2|MAPT|HTT|RAD50|ELAVL1|RPL10|VIM	41640	41692|41678|41675|41689|41653|41671|41685|41673|41669|41662|41660|41664|41652|41681|41672	6.4E-4	GO.0032268	0.2619324042675815
14	2	GO Process	rRNA-containing ribonucleoprotein complex export from nucleus	0.0427	TSC1|LTV1	41640	41671|41694	6.9E-4	GO.0071428	0.25919246624146974
6	2	NetworkNeighborAL	prefoldin complex	0.0431	PFDN1|PFDN2	41640	41665|41696	1.6E-4	CL.20211	0.25842611542805094
253	4	GO Function	microtubule binding	0.0436	MAPRE3|FNTA|MAPT|DNM1	41640	41678|41685|41662|41687	0.0036	GO.0008017	0.25747811726801795
288	5	GO Process	regulation of neuron death	0.0437	PARP2|ATF2|TSC1|CASP2|MAPT	41640	41676|41686|41671|41667|41662	7.3E-4	GO.1901214	0.2572898227314124
14652	45	GO Process	cellular process	0.0439	MAPK12|SKIV2L2|MAPRE3|PARP2|CEP85|PFDN1|RAB27B|ATF2|IQCG|USP4|PABPC3|CTBP1|NCSTN|TSC1|FNTA|GLUL|CTBP2|PTPN2|CASP2|DHX15|UBA1|MAPT|E2F1|NEIL1|HTT|TDRD7|PFDN2|CASQ1|SPTAN1|DNM1|ABCA1|RAD50|AIMP1|ELAVL1|MAD1L1|TKT|PTPN13|SNX10|RPL10|ROBO2|SMG7|MVK|VIM|RPUSD1|MSL1	41640	41692|41674|41678|41676|41675|41665|41688|41686|41691|41689|41695|41653|41661|41671|41685|41684|41683|41669|41667|41656|41697|41662|41650|41668|41660|41690|41696|41670|41658|41687|41682|41664|41677|41652|41663|41680|41679|41693|41681|41659|41654|41666|41672|41651|41655	7.5E-4	GO.0009987	0.2569145228588603
37	2	GO Function	Hsp90 protein binding	0.0442	TSC1|MAPT	41640	41671|41662	0.0041	GO.0051879	0.2563547668068939
1301	9	GO Function	protein dimerization activity	0.0442	ATF2|CTBP1|CTBP2|MAPT|E2F1|DNM1|AIMP1|ELAVL1|TKT	41640	41686|41653|41683|41662|41650|41687|41677|41652|41680	0.004	GO.0046983	0.2563547668068939
36	2	GO Function	telomeric DNA binding	0.0442	RAD50|SMG7	41640	41664|41654	0.0039	GO.0042162	0.2563547668068939
39	2	GO Function	Hsp70 protein binding	0.0442	IQCG|TSC1	41640	41691|41671	0.0045	GO.0030544	0.2563547668068939
2097	12	GO Function	nucleotide binding	0.0442	MAPK12|SKIV2L2|RAB27B|CTBP1|GLUL|CTBP2|DHX15|UBA1|DNM1|ABCA1|RAD50|MVK	41640	41692|41674|41688|41653|41684|41683|41656|41697|41687|41682|41664|41666	0.004	GO.0000166	0.2563547668068939
2448	13	GO Function	hydrolase activity	0.0472	SKIV2L2|RAB27B|USP4|NCSTN|PTPN2|CASP2|DHX15|NEIL1|DNM1|ABCA1|RAD50|PTPN13|SMG7	41640	41674|41688|41689|41661|41669|41667|41656|41668|41687|41682|41664|41679|41654	0.0051	GO.0016787	0.25095738843220466
2558	15	GO Process	negative regulation of macromolecule metabolic process	0.0492	CEP85|ATF2|USP4|CTBP1|TSC1|CTBP2|PTPN2|MAPT|E2F1|NEIL1|STRN3|RAD50|ELAVL1|RPL10|SMG7	41640	41675|41686|41689|41653|41671|41683|41669|41662|41650|41668|41657|41664|41652|41681|41654	8.7E-4	GO.0010605	0.24754650358397873
