# Supplementary material for: Predicted coronavirus Nsp5 protease cleavage sites in the human proteome
Source: BMC Genom Data. 2022 Apr 4;23:25. doi: 10.1186/s12863-022-01044-y (PMC8977440; doi:10.1186/s12863-022-01044-y)
Supplement: Supplementary file 6 — Additional file 6. Raw data displaying how predicted cleaved motifs were matched to a PDB file. [file 12863_2022_1044_MOESM6_ESM.xlsx]

## Sheet: Results
Possible cleavage sites with score > 0.5																Filter	1	2	3	4
UNIPROT ID	Protein Name	Gene Name	Length	Position	NetCorona score	Cleavage	P5-P5' Motif	P5-P2' Motif	Passed all filters?	Transmembrane domain?	PDB hit	PDB matched to UniProt	Correct PDB?			Full length	All Unique	Unique w 10aa	No transmembrane domain	with PDB	PDBIDs			With Transmembrane domain	PDBIDs
A0A0B4J1U3	Immunoglobulin lambda variable 1-36	IGLV1-36	117	99	0.781	ISGLQ^SEDEA	ISGLQSEDEA	ISGLQSE	1	#N/A	6MID	;6MID;	1	>A0A0B4J1U3_99_0.781_6MID ISGLQSEDEA		1	A0A0B4J1U3	A0A0B4J1U3	A0A0B4J1U3	A0A0B4J1U3	6MID;	;6MID;		A6NI73	2D3V;	;2D3V;
A0A0B4J1U3	Immunoglobulin lambda variable 1-36	IGLV1-36	117	20	0.513	GSWAQ^SVLTQ	GSWAQSVLTQ	GSWAQSV	1	#N/A	Mismatch	;6MID;	#N/A			1	A0FGR8	A4D126	A4D126	A4D126	4CVH;	;4CVH;		D3W0D1	4IOP;	;4IOP;
A0FGR8	Extended synaptotagmin-2 (E-Syt2) (Chr2Syt)	ESYT2 FAM62B KIAA1228	921	918	0.641	GTRPQ^AMT	GTRPQAMT	GTRPQAM	#N/A	#N/A						0	A4D126	A4UGR9	A4UGR9	A4UGR9	4F14;	;4F14;		J3KPF3	6IRS;6IRT;	;6IRS;6IRT;
A4D126	D-ribitol-5-phosphate cytidylyltransferase (EC 2.7.7.40) (2-C-methyl-D-erythritol 4-phosphate cytidylyltransferase-like protein) (Isoprenoid synthase domain-containing protein) (hISPD)	CRPPA ISPD	451	33	0.773	SASLQ^SVAGT	SASLQSVAGT	SASLQSV	1	#N/A						1	A4UGR9	A6H8Y1	A6H8Y1	A6H8Y1	5N9G;	;5N9G;		O00220	5CIR;	;5CIR;
A4D126	D-ribitol-5-phosphate cytidylyltransferase (EC 2.7.7.40) (2-C-methyl-D-erythritol 4-phosphate cytidylyltransferase-like protein) (Isoprenoid synthase domain-containing protein) (hISPD)	CRPPA ISPD	451	82	0.764	SYTLQ^ALERV	SYTLQALERV	SYTLQAL	1	#N/A	4CVH	;4CVH;	1	>A4D126_82_0.764_4CVH SYTLQALERV		1	A6H8Y1	A6NEQ2	A6NEQ2	A6NEQ2	6SEO;	;6SEO;		O00222	6BSZ;6BT5;6E5V;	;6BSZ;6BT5;6E5V;
A4UGR9	Xin actin-binding repeat-containing protein 2 (Beta-xin) (Cardiomyopathy-associated protein 3) (Xeplin)	XIRP2 CMYA3	3374	2493	0.626	RDIMQ^SKSAC	RDIMQSKSAC	RDIMQSK	1	#N/A						1	A6NEQ2	A6NI73	A6NNK5	A7KAX9	3IUG;	;3IUG;		O00391	3LLI;3LLK;3Q6O;4IJ3;	;3LLI;3LLK;3Q6O;4IJ3;
A6H8Y1	Transcription factor TFIIIB component B'' homolog (Transcription factor IIIB 150) (TFIIIB150) (Transcription factor-like nuclear regulator)	BDP1 KIAA1241 KIAA1689 TFNR	2624	1708	0.832	VTTDQ^SKEGK	VTTDQSKEGK	VTTDQSK	1	#N/A						1	A6NI73	A6NNK5	A7KAX9	A8K8P3	2K2I;	;2K2I;		O00478	4F8T;5ZZ3;6J0G;6J0K;6J0L;	;4F8T;5ZZ3;6J0G;6J0K;6J0L;
A6H8Y1	Transcription factor TFIIIB component B'' homolog (Transcription factor IIIB 150) (TFIIIB150) (Transcription factor-like nuclear regulator)	BDP1 KIAA1241 KIAA1689 TFNR	2624	2165	0.588	ENKDQ^SKLAC	ENKDQSKLAC	ENKDQSK	1	#N/A						1	A6NNK5	A7KAX9	A8K8P3	A8MW95	5K7B;5K9L;	;5K7B;5K9L;		O00548	4XBM;	;4XBM;
A6H8Y1	Transcription factor TFIIIB component B'' homolog (Transcription factor IIIB 150) (TFIIIB150) (Transcription factor-like nuclear regulator)	BDP1 KIAA1241 KIAA1689 TFNR	2624	2445	0.549	EAAFQ^SRGSR	EAAFQSRGSR	EAAFQSR	1	#N/A						1	A7KAX9	A8K8P3	A8MW95	A9YTQ3	5Y7Y;	;5Y7Y;		O14523	5TOD;	;5TOD;
A6H8Y1	Transcription factor TFIIIB component B'' homolog (Transcription factor IIIB 150) (TFIIIB150) (Transcription factor-like nuclear regulator)	BDP1 KIAA1241 KIAA1689 TFNR	2624	487	0.526	NATVQ^AGPSK	NATVQAGPSK	NATVQAG	1	#N/A						1	A8K8P3	A8MW95	A9YTQ3	B2RXH2	2W2I;	;2W2I;		O14786	1KEX;2QQI;2QQM;2QQN;3I97;4DEQ;4RN5;5C7G;5IJR;5IYY;5J1X;5JGI;5JGQ;5JHK;5L73;6FMC;6FMF;	;1KEX;2QQI;2QQM;2QQN;3I97;4DEQ;4RN5;5C7G;5IJR;5IYY;5J1X;5JGI;5JGQ;5JHK;5L73;6FMC;6FMF;
A6NEQ2	Protein FAM181B	FAM181B	426	161	0.786	AASLQ^SRSLA	AASLQSRSLA	AASLQSR	1	#N/A						1	A8MW95	A9YTQ3	B2RXH2	B5MDL5	5EZ0;	;5EZ0;		O15031	4E71;	;4E71;
A6NI73	Leukocyte immunoglobulin-like receptor subfamily A member 5 (CD85 antigen-like family member F) (Immunoglobulin-like transcript 11) (ILT-11) (Leukocyte immunoglobulin-like receptor 9) (LIR-9) (CD antigen CD85f)	LILRA5 ILT11 LILRB7 LIR9	299	40	0.626	RTHVQ^AGNLS	RTHVQAGNLS	RTHVQAG	#N/A	1						1	A9YTQ3	B2RXH2	B5MDL5	H7C0V9	6HAR;	;6HAR;		O15118	3GKH;3GKI;3GKJ;3JD8;5F18;5F1B;5HNS;5JNX;5KWY;5U73;5U74;6UOX;	;3GKH;3GKI;3GKJ;3JD8;5F18;5F1B;5HNS;5JNX;5KWY;5U73;5U74;6UOX;
A6NNK5	TP53-binding protein 1	TP53BP1	1927	201	0.738	KEQLQ^SVTTN	KEQLQSVTTN	KEQLQSV	#N/A	#N/A						1	B2RXH2	B5MDL5	H0Y4G9	O00159	4BYF;	;4BYF;		O43157	2JPH;2OS6;2R2O;2REX;3HM6;3OL2;3SU8;3SUA;5B4W;	;2JPH;2OS6;2R2O;2REX;3HM6;3OL2;3SU8;3SUA;5B4W;
A6NNK5	TP53-binding protein 1	TP53BP1	1927	415	0.66	QKKLQ^SGEPV	QKKLQSGEPV	QKKLQSG	#N/A	#N/A						1	B5MDL5	D3W0D1	H7C0V9	O00170	2LKN;4AIF;4APO;	;2LKN;4AIF;4APO;		O43526	5J03;6FEG;6FEH;	;5J03;6FEG;6FEH;
A7KAX9	Rho GTPase-activating protein 32 (Brain-specific Rho GTPase-activating protein) (GAB-associated Cdc42/Rac GTPase-activating protein) (GC-GAP) (GTPase regulator interacting with TrkA) (Rho-type GTPase-activating protein 32) (Rho/Cdc42/Rac GTPase-activating protein RICS) (RhoGAP involved in the beta-catenin-N-cadherin and NMDA receptor signaling) (p200RhoGAP) (p250GAP)	ARHGAP32 GRIT KIAA0712 RICS	2087	1697	0.902	NPRLQ^GKSLY	NPRLQGKSLY	NPRLQGK	1	#N/A						1	D3W0D1	H0Y4G9	O00159	O00187	1Q3X;1SZB;1ZJK;3TVJ;4FXG;5JPM;	;1Q3X;1SZB;1ZJK;3TVJ;4FXG;5JPM;		O43613	4ZJ8;4ZJC;6TO7;6TOD;6TOS;6TOT;6TP3;6TP4;6TP6;6TQ4;6TQ6;6TQ7;6TQ9;	;4ZJ8;4ZJC;6TO7;6TOD;6TOS;6TOT;6TP3;6TP4;6TP6;6TQ4;6TQ6;6TQ7;6TQ9;
A7KAX9	Rho GTPase-activating protein 32 (Brain-specific Rho GTPase-activating protein) (GAB-associated Cdc42/Rac GTPase-activating protein) (GC-GAP) (GTPase regulator interacting with TrkA) (Rho-type GTPase-activating protein 32) (Rho/Cdc42/Rac GTPase-activating protein RICS) (RhoGAP involved in the beta-catenin-N-cadherin and NMDA receptor signaling) (p200RhoGAP) (p250GAP)	ARHGAP32 GRIT KIAA0712 RICS	2087	999	0.715	VSSSQ^SKAVA	VSSSQSKAVA	VSSSQSK	1	#N/A						1	H0Y4G9	H7C0V9	O00170	O00194	2F7S;	;2F7S;		O60245	2YST;	;2YST;
A7KAX9	Rho GTPase-activating protein 32 (Brain-specific Rho GTPase-activating protein) (GAB-associated Cdc42/Rac GTPase-activating protein) (GC-GAP) (GTPase regulator interacting with TrkA) (Rho-type GTPase-activating protein 32) (Rho/Cdc42/Rac GTPase-activating protein RICS) (RhoGAP involved in the beta-catenin-N-cadherin and NMDA receptor signaling) (p200RhoGAP) (p250GAP)	ARHGAP32 GRIT KIAA0712 RICS	2087	552	0.55	EVRIQ^SVVVE	EVRIQSVVVE	EVRIQSV	1	#N/A	3IUG	;3IUG;	1	>A7KAX9_552_0.55_3IUG EVRIQSVVVE		1	H7C0V9	J3KPF3	O00187	O00213	2E45;2HO2;2IDH;2OEI;3D8D;3D8E;3D8F;3DXC;3DXD;3DXE;5NQH;	;2E45;2HO2;2IDH;2OEI;3D8D;3D8E;3D8F;3DXC;3DXD;3DXE;5NQH;		O60486	3KUZ;3NVN;3NVQ;	;3KUZ;3NVN;3NVQ;
A7KAX9	Rho GTPase-activating protein 32 (Brain-specific Rho GTPase-activating protein) (GAB-associated Cdc42/Rac GTPase-activating protein) (GC-GAP) (GTPase regulator interacting with TrkA) (Rho-type GTPase-activating protein 32) (Rho/Cdc42/Rac GTPase-activating protein RICS) (RhoGAP involved in the beta-catenin-N-cadherin and NMDA receptor signaling) (p200RhoGAP) (p250GAP)	ARHGAP32 GRIT KIAA0712 RICS	2087	859	0.521	VSPLQ^EKLSP	VSPLQEKLSP	VSPLQEK	1	#N/A						1	J3KPF3	O00159	O00194	O00214	2YRO;2YV8;2YXS;3AP4;3AP5;3AP6;3AP7;3AP9;3APB;3OJB;3VKL;3VKM;3VKN;3VKO;4BMB;4BME;4FQZ;4GXL;4HAN;5GZC;5GZD;5GZE;5GZF;5GZG;5T7I;5T7S;5T7T;5T7U;5VWG;	;2YRO;2YV8;2YXS;3AP4;3AP5;3AP6;3AP7;3AP9;3APB;3OJB;3VKL;3VKM;3VKN;3VKO;4BMB;4BME;4FQZ;4GXL;4HAN;5GZC;5GZD;5GZE;5GZF;5GZG;5T7I;5T7S;5T7T;5T7U;5VWG;		O60507	5WRI;5WRJ;	;5WRI;5WRJ;
A7KAX9	Rho GTPase-activating protein 32 (Brain-specific Rho GTPase-activating protein) (GAB-associated Cdc42/Rac GTPase-activating protein) (GC-GAP) (GTPase regulator interacting with TrkA) (Rho-type GTPase-activating protein 32) (Rho/Cdc42/Rac GTPase-activating protein RICS) (RhoGAP involved in the beta-catenin-N-cadherin and NMDA receptor signaling) (p200RhoGAP) (p250GAP)	ARHGAP32 GRIT KIAA0712 RICS	2087	632	0.517	PAALQ^GKFHT	PAALQGKFHT	PAALQGK	1	#N/A						1	O00159	O00170	O00213	O00231	5GJQ;5GJR;5L4K;5LN3;5M32;5T0C;5T0G;5T0H;5T0I;5T0J;5VFP;5VFQ;5VFR;5VFS;5VFT;5VFU;5VGZ;5VHF;5VHH;5VHI;5VHS;6MSB;6MSD;6MSE;6MSG;6MSH;6MSJ;6MSK;	;5GJQ;5GJR;5L4K;5LN3;5M32;5T0C;5T0G;5T0H;5T0I;5T0J;5VFP;5VFQ;5VFR;5VFS;5VFT;5VFU;5VGZ;5VHF;5VHH;5VHI;5VHS;6MSB;6MSD;6MSE;6MSG;6MSH;6MSJ;6MSK;		O60603	1FYW;1FYX;1O77;2Z7X;2Z80;6NIG;	;1FYW;1FYX;1O77;2Z7X;2Z80;6NIG;
A7KAX9	Rho GTPase-activating protein 32 (Brain-specific Rho GTPase-activating protein) (GAB-associated Cdc42/Rac GTPase-activating protein) (GC-GAP) (GTPase regulator interacting with TrkA) (Rho-type GTPase-activating protein 32) (Rho/Cdc42/Rac GTPase-activating protein RICS) (RhoGAP involved in the beta-catenin-N-cadherin and NMDA receptor signaling) (p200RhoGAP) (p250GAP)	ARHGAP32 GRIT KIAA0712 RICS	2087	390	0.513	PQVLQ^SCTAF	PQVLQSCTAF	PQVLQSC	1	#N/A	3IUG	;3IUG;	1	>A7KAX9_390_0.513_3IUG PQVLQSCTAF		1	O00170	O00187	O00214	O00267	2DO3;2E6Z;2E70;3H7H;4L1U;5OHO;5OHQ;5OIK;5U98;6EQY;6ER0;6GMH;6GML;	;2DO3;2E6Z;2E70;3H7H;4L1U;5OHO;5OHQ;5OIK;5U98;6EQY;6ER0;6GMH;6GML;		O60741	5U6O;5U6P;6UQF;6UQG;	;5U6O;5U6P;6UQF;6UQG;
A8K8P3	Protein SFI1 homolog (hSFI1)	SFI1 KIAA0542	1242	206	0.631	RTKLQ^MQTTA	RTKLQMQTTA	RTKLQMQ	1	#N/A						1	O00180	O00194	O00231	O00268	1H3O;2P6V;6MZC;6MZD;6MZL;6MZM;	;1H3O;2P6V;6MZC;6MZD;6MZL;6MZM;		O75051	3Q3J;	;3Q3J;
A8K8P3	Protein SFI1 homolog (hSFI1)	SFI1 KIAA0542	1242	908	0.534	RQQLQ^AQQQV	RQQLQAQQQV	RQQLQAQ	1	#N/A						1	O00187	O00213	O00267	O00291	2NO2;2QA7;3I00;	;2NO2;2QA7;3I00;		O75084	4Z33;5T44;5URV;5WBS;6NE2;6NE4;6O3A;6O3B;	;4Z33;5T44;5URV;5WBS;6NE2;6NE4;6O3A;6O3B;
A8MW95	Beclin-2 (Beclin-1 autophagy-related pseudogene 1) (Beclin-1-like protein 1)	BECN2 BECN1L1 BECN1P1	431	195	0.581	AADLQ^AAQAE	AADLQAAQAE	AADLQAA	1	#N/A	5K7B	;5K7B;5K9L;	1	>A8MW95_195_0.581_5K7B AADLQAAQAE		1	O00194	O00214	O00268	O00305	2D46;	;2D46;		O75311	5CFB;5TIN;5TIO;5VDH;5VDI;	;5CFB;5TIN;5TIO;5VDH;5VDI;
A9YTQ3	Aryl hydrocarbon receptor repressor (AhR repressor) (AhRR) (Class E basic helix-loop-helix protein 77) (bHLHe77)	AHRR BHLHE77 KIAA1234	701	421	0.681	RPRLQ^PSKND	RPRLQPSKND	RPRLQPS	1	#N/A						1	O00213	O00220	O00291	O00330	1ZY8;2DNC;2F5Z;2F60;6H60;	;1ZY8;2DNC;2F5Z;2F60;6H60;		O75473	4BSR;4BSS;4BST;4BSU;4KNG;4UFR;4UFS;	;4BSR;4BSS;4BST;4BSU;4KNG;4UFR;4UFS;
B2RXH2	Lysine-specific demethylase 4E (EC 1.14.11.-) (KDM4D-like protein) (Lysine-specific demethylase 4D-like)	KDM4E KDM4DL	506	408	0.538	GSAFQ^SSAYH	GSAFQSSAYH	GSAFQSS	1	#N/A						1	O00214	O00222	O00305	O00338	3BFX;	;3BFX;		O75581	3S2K;3S8V;3S8Z;3S94;3SOB;3SOQ;3SOV;4A0P;4DG6;4NM5;4NM7;5AIR;5FWW;5GJE;6H15;6H16;	;3S2K;3S8V;3S8Z;3S94;3SOB;3SOQ;3SOV;4A0P;4DG6;4NM5;4NM7;5AIR;5FWW;5GJE;6H15;6H16;
B5MDL5	Mitogen-activated protein kinase (EC 2.7.11.24)	MAPK12 hCG_2039437	277	164	0.866	VQRLQ^SDEAK	VQRLQSDEAK	VQRLQSD	1	#N/A	Mismatch	;5EZ0;	#N/A			1	O00220	O00231	O00330	O00408	1Z1L;3IBJ;3ITM;3ITU;4C1I;4D08;4D09;4HTX;4HTZ;4JIB;5TZ3;5TZA;5TZC;5TZH;5TZW;5TZX;5TZZ;5U00;5U7D;5U7I;5U7J;5U7K;5U7L;5VP0;5VP1;5XKM;6B96;6B97;6B98;6BLF;6C7D;6C7E;6C7F;6C7G;6C7I;6C7J;6CYB;6CYC;6CYD;	;1Z1L;3IBJ;3ITM;3ITU;4C1I;4D08;4D09;4HTX;4HTZ;4JIB;5TZ3;5TZA;5TZC;5TZH;5TZW;5TZX;5TZZ;5U00;5U7D;5U7I;5U7J;5U7K;5U7L;5VP0;5VP1;5XKM;6B96;6B97;6B98;6BLF;6C7D;6C7E;6C7F;6C7G;6C7I;6C7J;6CYB;6CYC;6CYD;		O75899	4F11;4F12;4MQE;4MQF;4MR7;4MR8;4MR9;4MRM;4MS1;4MS3;4MS4;4PAS;6M8R;6OCP;	;4F11;4F12;4MQE;4MQF;4MR7;4MR8;4MR9;4MRM;4MS1;4MS3;4MS4;4PAS;6M8R;6OCP;
D3W0D1	Killer cell lectin-like receptor subfamily F member 2 (Lectin-like receptor F2) (Activating coreceptor NKp65)	KLRF2	207	110	0.766	CTQLQ^AHLLV	CTQLQAHLLV	CTQLQAH	#N/A	1	4IOP	;4IOP;	1	>D3W0D1_110_0.766_4IOP CTQLQAHLLV		1	O00222	O00267	O00338	O00411	3SPA;4BOC;5OLA;6ERP;6ERQ;	;3SPA;4BOC;5OLA;6ERP;6ERQ;		O94759	6MIX;6MIZ;6MJ2;6PUO;6PUR;6PUS;6PUU;	;6MIX;6MIZ;6MJ2;6PUO;6PUR;6PUS;6PUU;
H0Y4G9	Myeloid differentiation primary response protein MyD88	MYD88	317	250	0.673	DDYLQ^SKECD	DDYLQSKECD	DDYLQSK	#N/A	#N/A						1	O00231	O00268	O00408	O00425	2E44;6FQ1;6FQR;6GQE;6GX6;	;2E44;6FQ1;6FQR;6GQE;6GX6;		O94766	1FGG;1KWS;3CU0;	;1FGG;1KWS;3CU0;
H7C0V9	Amyloid-beta precursor protein (Fragment)	APP	485	383	0.611	ITALQ^AVPPR	ITALQAVPPR	ITALQAV	1	#N/A						1	O00267	O00291	O00411	O00429	3W6N;3W6O;3W6P;4BEJ;4H1U;4H1V;5WP9;	;3W6N;3W6O;3W6P;4BEJ;4H1U;4H1V;5WP9;		O94923	6HZZ;6I01;6I02;	;6HZZ;6I01;6I02;
J3KPF3	4F2 cell-surface antigen heavy chain (Solute carrier family 3 (Activators of dibasic and neutral amino acid transport), member 2, isoform CRA_a)	SLC3A2 hCG_2016598	631	580	0.732	SAGLQ^ASDLP	SAGLQASDLP	SAGLQAS	#N/A	1	6IRS	;6IRS;6IRT;	1	>J3KPF3_580_0.732_6IRS SAGLQASDLP		1	O00268	O00305	O00425	O00443	2AR5;2IWL;2REA;2RED;6BTY;6BTZ;6BU0;6BUB;	;2AR5;2IWL;2REA;2RED;6BTY;6BTZ;6BU0;6BUB;		O94966	1WH0;4X3G;	;1WH0;4X3G;
J3KPF3	4F2 cell-surface antigen heavy chain (Solute carrier family 3 (Activators of dibasic and neutral amino acid transport), member 2, isoform CRA_a)	SLC3A2 hCG_2016598	631	296	0.636	DSLLQ^SAKKK	DSLLQSAKKK	DSLLQSA	#N/A	1	6IRS	;6IRS;6IRT;	1	>J3KPF3_296_0.636_6IRS DSLLQSAKKK		1	O00291	O00330	O00429	O00444	2N19;3COK;4JXF;4N7V;4N7Z;4N9J;4YUR;4YYP;5LHY;5LHZ;6N45;6N46;	;2N19;3COK;4JXF;4N7V;4N7Z;4N9J;4YUR;4YYP;5LHY;5LHZ;6N45;6N46;		O95140	6JFK;6JFL;6JFM;	;6JFK;6JFL;6JFM;
O00159	Unconventional myosin-Ic (Myosin I beta) (MMI-beta) (MMIb)	MYO1C	1063	616	0.842	VEILQ^SKEPA	VEILQSKEPA	VEILQSK	1	#N/A	4BYF	;4BYF;	1	>O00159_616_0.842_4BYF VEILQSKEPA		1	O00305	O00338	O00443	O00451	5MR4;5MR5;6GL7;6Q2O;6Q2R;	;5MR4;5MR5;6GL7;6Q2O;6Q2R;		O95259	5J7E;	;5J7E;
O00159	Unconventional myosin-Ic (Myosin I beta) (MMI-beta) (MMIb)	MYO1C	1063	995	0.779	DVVLQ^SDHVI	DVVLQSDHVI	DVVLQSD	1	#N/A						1	O00330	O00391	O00444	O00459	2KT1;2XS6;3MTT;3O5Z;	;2KT1;2XS6;3MTT;3O5Z;		O95477	5XJY;	;5XJY;
O00159	Unconventional myosin-Ic (Myosin I beta) (MMI-beta) (MMIb)	MYO1C	1063	735	0.58	EVRRQ^SLATK	EVRRQSLATK	EVRRQSL	1	#N/A	4BYF	;4BYF;	1	>O00159_735_0.58_4BYF EVRRQSLATK		1	O00338	O00408	O00451	O00482	1YOK;1YUC;1ZDU;2A66;3PLZ;3TX7;4DOR;4DOS;4IS8;4ONI;4PLD;4PLE;4RWV;5L0M;5L11;5SYZ;5UNJ;6OQX;6OQY;6OR1;	;1YOK;1YUC;1ZDU;2A66;3PLZ;3TX7;4DOR;4DOS;4IS8;4ONI;4PLD;4PLE;4RWV;5L0M;5L11;5SYZ;5UNJ;6OQX;6OQY;6OR1;		O95944	1HKF;	;1HKF;
O00159	Unconventional myosin-Ic (Myosin I beta) (MMI-beta) (MMIb)	MYO1C	1063	912	0.509	PRVLQ^ALGSE	PRVLQALGSE	PRVLQAL	1	#N/A						1	O00391	O00411	O00459	O00487	5GJQ;5GJR;5L4K;5LN3;5M32;5T0C;5T0G;5T0H;5T0I;5T0J;5VFP;5VFQ;5VFR;5VFS;5VFT;5VFU;5VGZ;5VHF;5VHH;5VHI;5VHS;6MSB;6MSD;6MSE;6MSG;6MSH;6MSJ;6MSK;	;5GJQ;5GJR;5L4K;5LN3;5M32;5T0C;5T0G;5T0H;5T0I;5T0J;5VFP;5VFQ;5VFR;5VFS;5VFT;5VFU;5VGZ;5VHF;5VHH;5VHI;5VHS;6MSB;6MSD;6MSE;6MSG;6MSH;6MSJ;6MSK;		P00414	5Z62;	;5Z62;
O00159	Unconventional myosin-Ic (Myosin I beta) (MMI-beta) (MMIb)	MYO1C	1063	176	0.507	DRLLQ^SNPVL	DRLLQSNPVL	DRLLQSN	1	#N/A	4BYF	;4BYF;	1	>O00159_176_0.507_4BYF DRLLQSNPVL		1	O00408	O00425	O00482	O00499	1MUZ;1MV0;1MV3;2FIC;2RMY;2RND;5I22;	;1MUZ;1MV0;1MV3;2FIC;2RMY;2RND;5I22;		P00533	1DNQ;1DNR;1IVO;1M14;1M17;1MOX;1NQL;1XKK;1YY9;1Z9I;2EB2;2EB3;2EXP;2EXQ;2GS2;2GS6;2GS7;2ITN;2ITO;2ITP;2ITQ;2ITT;2ITU;2ITV;2ITW;2ITX;2ITY;2ITZ;2J5E;2J5F;2J6M;2JIT;2JIU;2JIV;2KS1;2M0B;2M20;2N5S;2RF9;2RFD;2RFE;2RGP;3B2U;3B2V;3BEL;3BUO;3C09;3G5V;3G5Y;3GOP;3GT8;3IKA;3LZB;3NJP;3OB2;3OP0;3P0Y;3PFV;3POZ;3QWQ;3UG1;3UG2;3VJN;3VJO;3VRP;3VRR;3W2O;3W2P;3W2Q;3W2R;3W2S;3W32;3W33;4G5J;4G5P;4HJO;4I1Z;4I20;4I21;4I22…	;1DNQ;1DNR;1IVO;1M14;1M17;1MOX;1NQL;1XKK;1YY9;1Z9I;2EB2;2EB3;2EXP;2EXQ;2GS2;2GS6;2GS7;2ITN;2ITO;2ITP;2ITQ;2ITT;2ITU;2ITV;2ITW;2ITX;2ITY;2ITZ;2J5E;2J5F;2J6M;2JIT;2JIU;2JIV;2KS1;2M0B;2M20;2N5S;2RF9;2RFD;2RFE;2RGP;3B2U;3B2V;3BEL;3BUO;3C09;3G5V;3G5Y;3GOP;3GT8;3IKA;3LZB;3NJP;3OB2;3OP0;3P0Y;3PFV;3POZ;3QWQ;3UG1;3UG2;3VJN;3VJO;3VRP;3VRR;3W2O;3W2P;3W2Q;3W2R;3W2S;3W32;3W33;4G5J;4G5P;4HJO;4I1Z;4I20;4I21;4I2…
O00170	AH receptor-interacting protein (AIP) (Aryl-hydrocarbon receptor-interacting protein) (HBV X-associated protein 2) (XAP-2) (Immunophilin homolog ARA9)	AIP XAP2	330	307	0.626	SRELQ^ALEAR	SRELQALEAR	SRELQAL	1	#N/A	4AIF	;2LKN;4AIF;4APO;	1	>O00170_307_0.626_4AIF SRELQALEAR		1	O00411	O00429	O00487	O00512	2GL7;2VP7;2VPB;2VPD;2VPE;2VPG;3SL9;	;2GL7;2VP7;2VPB;2VPD;2VPE;2VPG;3SL9;		P01133	1IVO;1JL9;1NQL;1P9J;2KV4;3NJP;	;1IVO;1JL9;1NQL;1P9J;2KV4;3NJP;
O00180	Potassium channel subfamily K member 1 (Inward rectifying potassium channel protein TWIK-1) (Potassium channel K2P1) (Potassium channel KCNO1)	KCNK1 HOHO1 KCNO1 TWIK1	336	3	0.541	MLQ^SLAGS	MLQSLAGS	MLQSLAG	#N/A	#N/A						0	O00425	O00443	O00499	O00522	3U7D;4DX8;4DXA;4HDO;4HDQ;4JIF;4TKN;5D68;	;3U7D;4DX8;4DXA;4HDO;4HDQ;4JIF;4TKN;5D68;		P01833	1XED;2OCW;3CHN;3CM9;5D4K;6KXS;6UE7;6UE8;6UE9;6UEA;	;1XED;2OCW;3CHN;3CM9;5D4K;6KXS;6UE7;6UE8;6UE9;6UEA;
O00187	Mannan-binding lectin serine protease 2 (EC 3.4.21.104) (MBL-associated serine protease 2) (Mannose-binding protein-associated serine protease 2) (MASP-2) [Cleaved into: Mannan-binding lectin serine protease 2 A chain; Mannan-binding lectin serine protease 2 B chain]	MASP2	686	315	0.602	VSPVQ^AKYIL	VSPVQAKYIL	VSPVQAK	1	#N/A	1ZJK	;1Q3X;1SZB;1ZJK;3TVJ;4FXG;5JPM;	1	>O00187_315_0.602_1ZJK VSPVQAKYIL		1	O00429	O00444	O00512	O00571	2I4I;2JGN;3JRV;4O2C;4O2E;4O2F;4PX9;4PXA;5E7I;5E7J;5E7M;6CZ5;6O5F;	;2I4I;2JGN;3JRV;4O2C;4O2E;4O2F;4PX9;4PXA;5E7I;5E7J;5E7M;6CZ5;6O5F;		P01848	1AO7;1BD2;1FYT;1J8H;1KGC;1MI5;1OGA;1QRN;1QSF;1YMM;1ZGL;2AK4;2BNQ;2BNR;2BNU;2CDF;2CDG;2ESV;2EYR;2EYS;2EYT;2F53;2F54;2GJ6;2IAL;2IAM;2IAN;2NX5;2P5E;2P5W;2PO6;2PYE;2PYF;2VLJ;2VLK;2VLM;2VLR;2XN9;2XNA;3ARB;3ARD;3ARE;3ARF;3ARG;3D39;3DX9;3DXA;3FFC;3GSN;3HE7;3HG1;3KPR;3KPS;3KXF;3O4L;3O6F;3O8X;3O9W;3PWP;3QDG;3QDJ;3QDM;3QEQ;3QEU;3QIB;3QJF;3QUX;3SCM;3SDA;3SDC;3SDD;3SDX;3SJV;3SKN;3T0E;3TN0;3TVM;4APQ;4C56;4G8E…	;1AO7;1BD2;1FYT;1J8H;1KGC;1MI5;1OGA;1QRN;1QSF;1YMM;1ZGL;2AK4;2BNQ;2BNR;2BNU;2CDF;2CDG;2ESV;2EYR;2EYS;2EYT;2F53;2F54;2GJ6;2IAL;2IAM;2IAN;2NX5;2P5E;2P5W;2PO6;2PYE;2PYF;2VLJ;2VLK;2VLM;2VLR;2XN9;2XNA;3ARB;3ARD;3ARE;3ARF;3ARG;3D39;3DX9;3DXA;3FFC;3GSN;3HE7;3HG1;3KPR;3KPS;3KXF;3O4L;3O6F;3O8X;3O9W;3PWP;3QDG;3QDJ;3QDM;3QEQ;3QEU;3QIB;3QJF;3QUX;3SCM;3SDA;3SDC;3SDD;3SDX;3SJV;3SKN;3T0E;3TN0;3TVM;4APQ;4C56;4G8…
O00194	Ras-related protein Rab-27B (EC 3.6.5.2) (C25KG)	RAB27B	218	118	0.894	MSQLQ^ANAYC	MSQLQANAYC	MSQLQAN	1	#N/A	2F7S	;2F7S;	1	>O00194_118_0.894_2F7S MSQLQANAYC		1	O00443	O00451	O00522	O00625	1J1L;3ACL;4ERO;4EWA;4EWD;4EWE;4GUL;4HLT;5JCT;6H1H;6H1I;6N0J;6N0K;	;1J1L;3ACL;4ERO;4EWA;4EWD;4EWE;4GUL;4HLT;5JCT;6H1H;6H1I;6N0J;6N0K;		P01889	1A1M;1A1N;1A1O;1A9B;1A9E;1AGB;1AGC;1AGD;1AGE;1AGF;1CG9;1E27;1E28;1HSA;1JGD;1JGE;1K5N;1M05;1M6O;1MI5;1N2R;1OF2;1OGT;1SYS;1SYV;1UXS;1UXW;1W0V;1W0W;1XH3;1XR8;1XR9;1ZHK;1ZHL;1ZSD;2A83;2AK4;2AXF;2AXG;2BSR;2BSS;2BST;2BVO;2BVP;2BVQ;2H6P;2HJL;2NW3;2NX5;2RFX;2YPK;2YPL;3B3I;3B6S;3BP4;3BP7;3BW9;3BWA;3C9N;3CZF;3D18;3DTX;3DX6;3DX7;3DX8;3DXA;3FFC;3HCV;3KPL;3KPM;3KPN;3KPO;3KPP;3KPQ;3KPR;3KPS;3KWW;3KXF;3L3D;3L3G…	;1A1M;1A1N;1A1O;1A9B;1A9E;1AGB;1AGC;1AGD;1AGE;1AGF;1CG9;1E27;1E28;1HSA;1JGD;1JGE;1K5N;1M05;1M6O;1MI5;1N2R;1OF2;1OGT;1SYS;1SYV;1UXS;1UXW;1W0V;1W0W;1XH3;1XR8;1XR9;1ZHK;1ZHL;1ZSD;2A83;2AK4;2AXF;2AXG;2BSR;2BSS;2BST;2BVO;2BVP;2BVQ;2H6P;2HJL;2NW3;2NX5;2RFX;2YPK;2YPL;3B3I;3B6S;3BP4;3BP7;3BW9;3BWA;3C9N;3CZF;3D18;3DTX;3DX6;3DX7;3DX8;3DXA;3FFC;3HCV;3KPL;3KPM;3KPN;3KPO;3KPP;3KPQ;3KPR;3KPS;3KWW;3KXF;3L3D;3L3…
O00213	Amyloid-beta A4 precursor protein-binding family B member 1 (Protein Fe65)	APBB1 FE65 RIR	710	41	0.796	NAKLQ^ATAVG	NAKLQATAVG	NAKLQAT	1	#N/A						1	O00444	O00459	O00571	O00629	4UAE;5TBK;5XZX;6BVV;6BVZ;6BW9;6BWA;6BWB;	;4UAE;5TBK;5XZX;6BVV;6BVZ;6BW9;6BWA;6BWB;		P04629	1HE7;1SHC;1WWA;1WWW;2IFG;2N90;4AOJ;4CRP;4F0I;4GT5;4PMM;4PMP;4PMS;4PMT;4YNE;4YPS;5H3Q;5I8A;5JFS;5JFV;5JFW;5JFX;5KMI;5KMJ;5KMK;5KML;5KMM;5KMN;5KMO;5KVT;5WR7;6D1Y;6D1Z;6D20;6D22;6DKB;6DKG;6DKI;6DKW;6IQN;6J5L;6NPT;6NSP;6NSS;6PL1;6PL2;6PL3;6PMA;6PMB;6PMC;6PME;	;1HE7;1SHC;1WWA;1WWW;2IFG;2N90;4AOJ;4CRP;4F0I;4GT5;4PMM;4PMP;4PMS;4PMT;4YNE;4YPS;5H3Q;5I8A;5JFS;5JFV;5JFW;5JFX;5KMI;5KMJ;5KMK;5KML;5KMM;5KMN;5KMO;5KVT;5WR7;6D1Y;6D1Z;6D20;6D22;6DKB;6DKG;6DKI;6DKW;6IQN;6J5L;6NPT;6NSP;6NSS;6PL1;6PL2;6PL3;6PMA;6PMB;6PMC;6PME;
O00214	Galectin-8 (Gal-8) (Po66 carbohydrate-binding protein) (Po66-CBP) (Prostate carcinoma tumor antigen 1) (PCTA-1)	LGALS8	317	158	0.914	SSDLQ^STQAS	SSDLQSTQAS	SSDLQST	1	#N/A	5GZF	;2YRO;2YV8;2YXS;3AP4;3AP5;3AP6;3AP7;3AP9;3APB;3OJB;3VKL;3VKM;3VKN;3VKO;4BMB;4BME;4FQZ;4GXL;4HAN;5GZC;5GZD;5GZE;5GZF;5GZG;5T7I;5T7S;5T7T;5T7U;5VWG;	1	>O00214_158_0.914_5GZF SSDLQSTQAS		1	O00451	O00478	O00625	O00763	2DN8;2HJW;2KCC;3FF6;3GID;3GLK;3JRW;3JRX;3TDC;4HQ6;5KKN;	;2DN8;2HJW;2KCC;3FF6;3GID;3GLK;3JRW;3JRX;3TDC;4HQ6;5KKN;		P05067	1AAP;1AMB;1AMC;1AML;1BA4;1BA6;1BJB;1BJC;1BRC;1CA0;1HZ3;1IYT;1MWP;1OWT;1QCM;1QWP;1QXC;1QYT;1TAW;1TKN;1UO7;1UO8;1UOA;1UOI;1X11;1Z0Q;1ZE7;1ZE9;1ZJD;2BEG;2BOM;2BP4;2FJZ;2FK1;2FK2;2FK3;2FKL;2FMA;2G47;2IPU;2LFM;2LLM;2LMN;2LMO;2LMP;2LMQ;2LNQ;2LOH;2LP1;2LZ3;2LZ4;2M4J;2M9R;2M9S;2MGT;2MJ1;2MPZ;2MVX;2MXU;2NAO;2OTK;2R0W;2WK3;2Y29;2Y2A;2Y3J;2Y3K;2Y3L;3AYU;3BAE;3BKJ;3DXC;3DXD;3DXE;3GCI;3IFL;3IFN;3IFO;3IFP;3JQ5…	;1AAP;1AMB;1AMC;1AML;1BA4;1BA6;1BJB;1BJC;1BRC;1CA0;1HZ3;1IYT;1MWP;1OWT;1QCM;1QWP;1QXC;1QYT;1TAW;1TKN;1UO7;1UO8;1UOA;1UOI;1X11;1Z0Q;1ZE7;1ZE9;1ZJD;2BEG;2BOM;2BP4;2FJZ;2FK1;2FK2;2FK3;2FKL;2FMA;2G47;2IPU;2LFM;2LLM;2LMN;2LMO;2LMP;2LMQ;2LNQ;2LOH;2LP1;2LZ3;2LZ4;2M4J;2M9R;2M9S;2MGT;2MJ1;2MPZ;2MVX;2MXU;2NAO;2OTK;2R0W;2WK3;2Y29;2Y2A;2Y3J;2Y3K;2Y3L;3AYU;3BAE;3BKJ;3DXC;3DXD;3DXE;3GCI;3IFL;3IFN;3IFO;3IFP;3JQ…
O00220	Tumor necrosis factor receptor superfamily member 10A (Death receptor 4) (TNF-related apoptosis-inducing ligand receptor 1) (TRAIL receptor 1) (TRAIL-R1) (CD antigen CD261)	TNFRSF10A APO2 DR4 TRAILR1	468	329	0.534	GVTVQ^SPGEA	GVTVQSPGEA	GVTVQSP	#N/A	1						1	O00459	O00482	O00629	O14490	5YPO;	;5YPO;		P05107	1JX3;1L3Y;1YUK;2JF1;2P26;2P28;2V7D;3K6S;3K71;3K72;4NEH;4NEN;5E6R;5E6S;5E6U;5E6V;5E6W;5E6X;5ES4;5XR1;5ZAZ;	;1JX3;1L3Y;1YUK;2JF1;2P26;2P28;2V7D;3K6S;3K71;3K72;4NEH;4NEN;5E6R;5E6S;5E6U;5E6V;5E6W;5E6X;5ES4;5XR1;5ZAZ;
O00222	Metabotropic glutamate receptor 8 (mGluR8)	GRM8 GPRC1H MGLUR8	908	866	0.836	AATMQ^SKLIQ	AATMQSKLIQ	AATMQSK	#N/A	1						1	O00478	O00487	O00763	O14497	1RYU;	;1RYU;		P06127	2JA4;2JOP;2JP0;2OTT;	;2JA4;2JOP;2JP0;2OTT;
O00231	26S proteasome non-ATPase regulatory subunit 11 (26S proteasome regulatory subunit RPN6) (26S proteasome regulatory subunit S9) (26S proteasome regulatory subunit p44.5)	PSMD11	422	207	0.745	PPKLQ^ATLDM	PPKLQATLDM	PPKLQAT	1	#N/A	5GJQ	;5GJQ;5GJR;5L4K;5LN3;5M32;5T0C;5T0G;5T0H;5T0I;5T0J;5VFP;5VFQ;5VFR;5VFS;5VFT;5VFU;5VGZ;5VHF;5VHH;5VHI;5VHS;6MSB;6MSD;6MSE;6MSG;6MSH;6MSJ;6MSK;	1	>O00231_207_0.745_5GJQ PPKLQATLDM		1	O00482	O00499	O14490	O14529	1WH6;1WH8;1X2L;	;1WH6;1WH8;1X2L;		P06756	1JV2;1L5G;1M1X;1U8C;3IJE;4G1E;4G1M;4MMX;4MMY;4MMZ;4O02;4UM8;4UM9;5FFG;5FFO;5NEM;5NER;5NET;5NEU;6AVQ;6AVR;6AVU;6DJP;6MK0;6MSL;6MSU;6NAJ;6OM1;6OM2;6UJA;6UJB;6UJC;	;1JV2;1L5G;1M1X;1U8C;3IJE;4G1E;4G1M;4MMX;4MMY;4MMZ;4O02;4UM8;4UM9;5FFG;5FFO;5NEM;5NER;5NET;5NEU;6AVQ;6AVR;6AVU;6DJP;6MK0;6MSL;6MSU;6NAJ;6OM1;6OM2;6UJA;6UJB;6UJC;
O00267	Transcription elongation factor SPT5 (hSPT5) (DRB sensitivity-inducing factor 160 kDa subunit) (DSIF p160) (DRB sensitivity-inducing factor large subunit) (DSIF large subunit) (Tat-cotransactivator 1 protein) (Tat-CT1 protein)	SUPT5H SPT5 SPT5H	1087	573	0.549	TVRHQ^AVTRK	TVRHQAVTRK	TVRHQAV	1	#N/A	5OHO	;2DO3;2E6Z;2E70;3H7H;4L1U;5OHO;5OHQ;5OIK;5U98;6EQY;6ER0;6GMH;6GML;	1	>O00267_573_0.549_5OHO TVRHQAVTRK		1	O00487	O00512	O14497	O14544	2VIF;	;2VIF;		P07204	1ADX;1DQB;1DX5;1EGT;1FGD;1FGE;1HLT;1TMR;1ZAQ;2ADX;3GIS;5TO3;	;1ADX;1DQB;1DX5;1EGT;1FGD;1FGE;1HLT;1TMR;1ZAQ;2ADX;3GIS;5TO3;
O00268	Transcription initiation factor TFIID subunit 4 (RNA polymerase II TBP-associated factor subunit C) (TBP-associated factor 4) (Transcription initiation factor TFIID 130 kDa subunit) (TAF(II)130) (TAFII-130) (TAFII130) (Transcription initiation factor TFIID 135 kDa subunit) (TAF(II)135) (TAFII-135) (TAFII135)	TAF4 TAF2C TAF2C1 TAF4A TAFII130 TAFII135	1085	612	0.57	SSGKQ^STETA	SSGKQSTETA	SSGKQST	1	#N/A	2P6V	;1H3O;2P6V;6MZC;6MZD;6MZL;6MZM;	1	>O00268_612_0.57_2P6V SSGKQSTETA		1	O00499	O00522	O14529	O14617	4AFI;	;4AFI;		P07306	1DV8;5JPV;5JQ1;	;1DV8;5JPV;5JQ1;
O00291	Huntingtin-interacting protein 1 (HIP-1) (Huntingtin-interacting protein I) (HIP-I)	HIP1	1037	404	0.677	RVVLQ^LKGHV	RVVLQLKGHV	RVVLQLK	1	#N/A	2QA7	;2NO2;2QA7;3I00;	1	>O00291_404_0.677_2QA7 RVVLQLKGHV		1	O00512	O00548	O14544	O14641	2REY;3CBX;3CBY;3CBZ;3CC0;4WIP;5LNP;5SUY;5SUZ;6IW3;6JCK;	;2REY;3CBX;3CBY;3CBZ;3CC0;4WIP;5LNP;5SUY;5SUZ;6IW3;6JCK;		P07333	2I0V;2I0Y;2I1M;2OGV;3BEA;3DPK;3KRJ;3KRL;3LCD;3LCO;4DKD;4HW7;4LIQ;4R7H;4R7I;4WRL;4WRM;6IG8;6N33;6T2W;	;2I0V;2I0Y;2I1M;2OGV;3BEA;3DPK;3KRJ;3KRL;3LCD;3LCO;4DKD;4HW7;4LIQ;4R7H;4R7I;4WRL;4WRM;6IG8;6N33;6T2W;
O00291	Huntingtin-interacting protein 1 (HIP-1) (Huntingtin-interacting protein I) (HIP-I)	HIP1	1037	561	0.552	ETSAQ^SEANW	ETSAQSEANW	ETSAQSE	1	#N/A	2NO2	;2NO2;2QA7;3I00;	1	>O00291_561_0.552_2NO2 ETSAQSEANW		1	O00522	O00571	O14617	O14646	2B2T;2B2U;2B2V;2B2W;2B2Y;2N39;4B4C;4NW2;4O42;5AFW;	;2B2T;2B2U;2B2V;2B2W;2B2Y;2N39;4B4C;4NW2;4O42;5AFW;		P07359	1GWB;1K13;1M0Z;1M10;1OOK;1P8V;1P9A;1QYY;1SQ0;1U0N;2BP3;3P72;3PMH;4C2A;4C2B;4CH2;4CH8;4MGX;4YR6;	;1GWB;1K13;1M0Z;1M10;1OOK;1P8V;1P9A;1QYY;1SQ0;1U0N;2BP3;3P72;3PMH;4C2A;4C2B;4CH2;4CH8;4MGX;4YR6;
O00305	Voltage-dependent L-type calcium channel subunit beta-4 (CAB4) (Calcium channel voltage-dependent subunit beta 4)	CACNB4 CACNLB4	520	434	0.603	ISGLQ^SQRMR	ISGLQSQRMR	ISGLQSQ	1	#N/A						1	O00548	O00625	O14641	O14656	5J1S;5J1T;6OIF;	;5J1S;5J1T;6OIF;		P07949	1XPD;2IVS;2IVT;2IVU;2IVV;2X2K;2X2L;2X2M;2X2U;4CKI;4CKJ;4UX8;5AMN;5FM2;5FM3;6FEK;6GL7;6I82;6I83;6NE7;6NEC;6NJA;6Q2J;6Q2N;6Q2O;6Q2R;6Q2S;6VHG;	;1XPD;2IVS;2IVT;2IVU;2IVV;2X2K;2X2L;2X2M;2X2U;4CKI;4CKJ;4UX8;5AMN;5FM2;5FM3;6FEK;6GL7;6I82;6I83;6NE7;6NEC;6NJA;6Q2J;6Q2N;6Q2O;6Q2R;6Q2S;6VHG;
O00330	Pyruvate dehydrogenase protein X component, mitochondrial (Dihydrolipoamide dehydrogenase-binding protein of pyruvate dehydrogenase complex) (E3-binding protein) (E3BP) (Lipoyl-containing pyruvate dehydrogenase complex component X) (proX)	PDHX PDX1	501	248	0.654	PSPLQ^ATAGP	PSPLQATAGP	PSPLQAT	1	#N/A	6H60	;1ZY8;2DNC;2F5Z;2F60;6H60;	1	>O00330_248_0.654_6H60 PSPLQATAGP		1	O00571	O00629	O14646	O14686	3UVK;4ERQ;4Z4P;6O7G;	;3UVK;4ERQ;4Z4P;6O7G;		P08069	1IGR;1JQH;1K3A;1M7N;1P4O;2OJ9;2ZM3;3D94;3F5P;3I81;3LVP;3LW0;3NW5;3NW6;3NW7;3O23;3QQU;4D2R;4XSS;5FXQ;5FXR;5FXS;5HZN;5U8Q;5U8R;6JK8;	;1IGR;1JQH;1K3A;1M7N;1P4O;2OJ9;2ZM3;3D94;3F5P;3I81;3LVP;3LW0;3NW5;3NW6;3NW7;3O23;3QQU;4D2R;4XSS;5FXQ;5FXR;5FXS;5HZN;5U8Q;5U8R;6JK8;
O00338	Sulfotransferase 1C2 (ST1C2) (EC 2.8.2.-) (Sulfotransferase 1C1) (SULT1C#1) (humSULTC2)	SULT1C2 SULT1C1	296	33	0.818	WSQIQ^SFEAK	WSQIQSFEAK	WSQIQSF	1	#N/A	3BFX	;3BFX;	1	>O00338_33_0.818_3BFX WSQIQSFEAK		1	O00625	O00763	O14656	O14713	1K11;4DX8;4DX9;4JIF;	;1K11;4DX8;4DX9;4JIF;		P08138	2N80;2N83;2N97;3EWV;5ZGG;	;2N80;2N83;2N97;3EWV;5ZGG;
O00391	Sulfhydryl oxidase 1 (hQSOX) (EC 1.8.3.2) (Quiescin Q6)	QSOX1 QSCN6 UNQ2520/PRO6013	747	46	0.529	LTLLQ^ADTVR	LTLLQADTVR	LTLLQAD	#N/A	1	3Q6O	;3LLI;3LLK;3Q6O;4IJ3;	1	>O00391_46_0.529_3Q6O LTLLQADTVR		1	O00629	O14490	O14686	O14717	1G55;	;1G55;		P08183	6C0V;6FN1;6FN4;6QEX;	;6C0V;6FN1;6FN4;6QEX;
O00408	cGMP-dependent 3',5'-cyclic phosphodiesterase (EC 3.1.4.17) (Cyclic GMP-stimulated phosphodiesterase) (CGS-PDE) (cGSPDE)	PDE2A	941	178	0.783	EWSLQ^AVEKH	EWSLQAVEKH	EWSLQAV	1	#N/A						1	O00763	O14497	O14713	O14727	1C15;1CWW;1CY5;1Z6T;2P1H;2YGS;3J2T;3JBT;3YGS;4RHW;5JUY;5WVC;5WVE;	;1C15;1CWW;1CY5;1Z6T;2P1H;2YGS;3J2T;3JBT;3YGS;4RHW;5JUY;5WVC;5WVE;		P08195	2DH2;2DH3;6IRS;6IRT;6JMQ;6JMR;6S8V;	;2DH2;2DH3;6IRS;6IRT;6JMQ;6JMR;6S8V;
O00411	DNA-directed RNA polymerase, mitochondrial (MtRPOL) (EC 2.7.7.6)	POLRMT	1230	1209	0.528	KETLQ^AVPKP	KETLQAVPKP	KETLQAV	1	#N/A	3SPA	;3SPA;4BOC;5OLA;6ERP;6ERQ;	1	>O00411_1209_0.528_3SPA KETLQAVPKP		1	O14490	O14523	O14717	O14737	1YYB;2CRU;2K6B;	;1YYB;2CRU;2K6B;		P08514	1DPK;1DPQ;1JX5;1KUP;1KUZ;1M8O;1RN0;1S4W;1TYE;1UV9;2K1A;2K9J;2KNC;2MTP;2N9Y;2VC2;2VDK;2VDL;2VDM;2VDN;2VDO;2VDP;2VDQ;2VDR;3FCS;3FCU;3NID;3NIF;3NIG;3T3M;3T3P;3ZDX;3ZDY;3ZDZ;3ZE0;3ZE1;3ZE2;4CAK;4Z7N;4Z7O;4Z7Q;5HDB;6V4P;	;1DPK;1DPQ;1JX5;1KUP;1KUZ;1M8O;1RN0;1S4W;1TYE;1UV9;2K1A;2K9J;2KNC;2MTP;2N9Y;2VC2;2VDK;2VDL;2VDM;2VDN;2VDO;2VDP;2VDQ;2VDR;3FCS;3FCU;3NID;3NIF;3NIG;3T3M;3T3P;3ZDX;3ZDY;3ZDZ;3ZE0;3ZE1;3ZE2;4CAK;4Z7N;4Z7O;4Z7Q;5HDB;6V4P;
O00425	Insulin-like growth factor 2 mRNA-binding protein 3 (IGF2 mRNA-binding protein 3) (IMP-3) (IGF-II mRNA-binding protein 3) (KH domain-containing protein overexpressed in cancer) (hKOC) (VICKZ family member 3)	IGF2BP3 IMP3 KOC1 VICKZ3	579	131	0.507	SSKDQ^ARQAL	SSKDQARQAL	SSKDQAR	1	#N/A	6FQ1	;2E44;6FQ1;6FQR;6GQE;6GX6;	1	>O00425_131_0.507_6FQ1 SSKDQARQAL		1	O14497	O14529	O14727	O14746	2BCK;4B18;4MNQ;5MEN;5MEO;5MEP;5MEQ;5MER;5UGW;	;2BCK;4B18;4MNQ;5MEN;5MEO;5MEP;5MEQ;5MER;5UGW;		P08588	2LSQ;	;2LSQ;
O00429	Dynamin-1-like protein (EC 3.6.5.5) (Dnm1p/Vps1p-like protein) (DVLP) (Dynamin family member proline-rich carboxyl-terminal domain less) (Dymple) (Dynamin-like protein) (Dynamin-like protein 4) (Dynamin-like protein IV) (HdynIV) (Dynamin-related protein 1)	DNM1L DLP1 DRP1	736	683	0.594	KDTLQ^SELVG	KDTLQSELVG	KDTLQSE	1	#N/A	4BEJ	;3W6N;3W6O;3W6P;4BEJ;4H1U;4H1V;5WP9;	1	>O00429_683_0.594_4BEJ KDTLQSELVG		1	O14523	O14544	O14737	O14777	2IGP;2VE7;3IZ0;	;2IGP;2VE7;3IZ0;		P08887	1N26;1N2Q;1P9M;2ARW;5FUC;	;1N26;1N2Q;1P9M;2ARW;5FUC;
O00443	Phosphatidylinositol 4-phosphate 3-kinase C2 domain-containing subunit alpha (PI3K-C2-alpha) (PtdIns-3-kinase C2 subunit alpha) (EC 2.7.1.154) (Phosphoinositide 3-kinase-C2-alpha)	PIK3C2A	1686	1512	0.84	NSYLQ^SLMNA	NSYLQSLMNA	NSYLQSL	1	#N/A	2AR5	;2AR5;2IWL;2REA;2RED;6BTY;6BTZ;6BU0;6BUB;	1	>O00443_1512_0.84_2AR5 NSYLQSLMNA		1	O14529	O14617	O14746	O14782	3B6V;	;3B6V;		P08922	3ZBF;4UXL;	;3ZBF;4UXL;
O00444	Serine/threonine-protein kinase PLK4 (EC 2.7.11.21) (Polo-like kinase 4) (PLK-4) (Serine/threonine-protein kinase 18) (Serine/threonine-protein kinase Sak)	PLK4 SAK STK18	970	390	0.557	NSQSQ^AKTYT	NSQSQAKTYT	NSQSQAK	1	#N/A						1	O14544	O14641	O14777	O14793	5F3B;5F3H;5NTU;5NXS;	;5F3B;5F3H;5NTU;5NXS;		P09172	4ZEL;	;4ZEL;
O00451	GDNF family receptor alpha-2 (GDNF receptor alpha-2) (GDNFR-alpha-2) (GFR-alpha-2) (GDNF receptor beta) (GDNFR-beta) (Neurturin receptor alpha) (NRTNR-alpha) (NTNR-alpha) (RET ligand 2) (TGF-beta-related neurotrophic factor receptor 2)	GFRA2 GDNFRB RETL2 TRNR2	464	371	0.677	GPSFQ^ATQAP	GPSFQATQAP	GPSFQAT	1	#N/A	5MR4	;5MR4;5MR5;6GL7;6Q2O;6Q2R;	1	>O00451_371_0.677_5MR4 GPSFQATQAP		1	O14617	O14646	O14782	O14815	1ZIV;2P0R;	;1ZIV;2P0R;		P09603	1HMC;3UEZ;3UF2;4ADF;4FA8;4WRL;4WRM;5LXF;	;1HMC;3UEZ;3UF2;4ADF;4FA8;4WRL;4WRM;5LXF;
O00451	GDNF family receptor alpha-2 (GDNF receptor alpha-2) (GDNFR-alpha-2) (GFR-alpha-2) (GDNF receptor beta) (GDNFR-beta) (Neurturin receptor alpha) (NRTNR-alpha) (NTNR-alpha) (RET ligand 2) (TGF-beta-related neurotrophic factor receptor 2)	GFRA2 GDNFRB RETL2 TRNR2	464	27	0.617	PSSLQ^GPELH	PSSLQGPELH	PSSLQGP	1	#N/A	5MR4	;5MR4;5MR5;6GL7;6Q2O;6Q2R;	1	>O00451_27_0.617_5MR4 PSSLQGPELH		1	O14641	O14656	O14793	O14901	1PO4;	;1PO4;		P09693	1SY6;6JXR;	;1SY6;6JXR;
O00459	Phosphatidylinositol 3-kinase regulatory subunit beta (PI3-kinase regulatory subunit beta) (PI3K regulatory subunit beta) (PtdIns-3-kinase regulatory subunit beta) (Phosphatidylinositol 3-kinase 85 kDa regulatory subunit beta) (PI3-kinase subunit p85-beta) (PtdIns-3-kinase regulatory subunit p85-beta)	PIK3R2	728	39	0.758	RAALQ^ALGVA	RAALQALGVA	RAALQAL	1	#N/A	3O5Z	;2KT1;2XS6;3MTT;3O5Z;	1	>O00459_39_0.758_3O5Z RAALQALGVA		1	O14646	O14686	O14815	O14964	2D3G;3F1I;3OBQ;3ZYQ;4AVX;	;2D3G;3F1I;3OBQ;3ZYQ;4AVX;		P10586	1LAR;2DJU;2DN7;2EDX;2EDY;2YD5;2YD8;4N5U;6KR4;	;1LAR;2DJU;2DN7;2EDX;2EDY;2YD5;2YD8;4N5U;6KR4;
O00478	Butyrophilin subfamily 3 member A3	BTN3A3 BTF3	584	577	0.515	NHKLQ^ARTEA	NHKLQARTEA	NHKLQAR	#N/A	1	5ZZ3	;4F8T;5ZZ3;6J0G;6J0K;6J0L;	1	>O00478_577_0.515_5ZZ3 NHKLQARTEA		1	O14656	O14713	O14901	O14965	1MQ4;1MUO;1OL5;1OL6;1OL7;2BMC;2C6D;2C6E;2DWB;2J4Z;2J50;2NP8;2W1C;2W1D;2W1E;2W1F;2W1G;2WQE;2WTV;2WTW;2X6D;2X6E;2X81;2XNE;2XNG;2XRU;3COH;3E5A;3EFW;3FDN;3H0Y;3H0Z;3H10;3HA6;3K5U;3LAU;3M11;3MYG;3NRM;3O50;3O51;3P9J;3QBN;3R21;3R22;3UNZ;3UO4;3UO5;3UO6;3UOD;3UOH;3UOJ;3UOK;3UOL;3UP2;3UP7;3VAP;3W10;3W16;3W18;3W2C;4B0G;4BN1;4BYI;4BYJ;4C3P;4C3R;4CEG;4DEA;4DEB;4DED;4DEE;4DHF;4J8M;4J8N;4JAI;4JAJ;4JBO;4JBP;4JBQ…	;1MQ4;1MUO;1OL5;1OL6;1OL7;2BMC;2C6D;2C6E;2DWB;2J4Z;2J50;2NP8;2W1C;2W1D;2W1E;2W1F;2W1G;2WQE;2WTV;2WTW;2X6D;2X6E;2X81;2XNE;2XNG;2XRU;3COH;3E5A;3EFW;3FDN;3H0Y;3H0Z;3H10;3HA6;3K5U;3LAU;3M11;3MYG;3NRM;3O50;3O51;3P9J;3QBN;3R21;3R22;3UNZ;3UO4;3UO5;3UO6;3UOD;3UOH;3UOJ;3UOK;3UOL;3UP2;3UP7;3VAP;3W10;3W16;3W18;3W2C;4B0G;4BN1;4BYI;4BYJ;4C3P;4C3R;4CEG;4DEA;4DEB;4DED;4DEE;4DHF;4J8M;4J8N;4JAI;4JAJ;4JBO;4JBP;4JB…		P10721	1PKG;1QZJ;1QZK;1R01;1T45;1T46;2E9W;2EC8;2IUH;2VIF;3G0E;3G0F;4HVS;4K94;4K9E;4PGZ;4U0I;6GQJ;6GQK;6GQL;6GQM;6HH1;6ITT;6ITV;6KLA;6MOB;	;1PKG;1QZJ;1QZK;1R01;1T45;1T46;2E9W;2EC8;2IUH;2VIF;3G0E;3G0F;4HVS;4K94;4K9E;4PGZ;4U0I;6GQJ;6GQK;6GQL;6GQM;6HH1;6ITT;6ITV;6KLA;6MOB;
O00482	Nuclear receptor subfamily 5 group A member 2 (Alpha-1-fetoprotein transcription factor) (B1-binding factor) (hB1F) (CYP7A promoter-binding factor) (Hepatocytic transcription factor) (Liver receptor homolog 1) (LRH-1)	NR5A2 B1F CPF FTF	541	319	0.68	EPQVQ^AKIMA	EPQVQAKIMA	EPQVQAK	1	#N/A	1YOK	;1YOK;1YUC;1ZDU;2A66;3PLZ;3TX7;4DOR;4DOS;4IS8;4ONI;4PLD;4PLE;4RWV;5L0M;5L11;5SYZ;5UNJ;6OQX;6OQY;6OR1;	1	>O00482_319_0.68_1YOK EPQVQAKIMA		1	O14686	O14717	O14964	O14976	4C57;4C58;4C59;4O38;4Y8D;5Y7Z;5Y80;	;4C57;4C58;4C59;4O38;4Y8D;5Y7Z;5Y80;		P11169	4ZW9;4ZWB;4ZWC;5C65;	;4ZW9;4ZWB;4ZWC;5C65;
O00487	26S proteasome non-ATPase regulatory subunit 14 (EC 3.4.19.-) (26S proteasome regulatory subunit RPN11) (26S proteasome-associated PAD1 homolog 1)	PSMD14 POH1	310	92	0.649	DPVFQ^AKMLD	DPVFQAKMLD	DPVFQAK	1	#N/A	5GJQ	;5GJQ;5GJR;5L4K;5LN3;5M32;5T0C;5T0G;5T0H;5T0I;5T0J;5VFP;5VFQ;5VFR;5VFS;5VFT;5VFU;5VGZ;5VHF;5VHH;5VHI;5VHS;6MSB;6MSD;6MSE;6MSG;6MSH;6MSJ;6MSK;	1	>O00487_92_0.649_5GJQ DPVFQAKMLD		1	O14713	O14727	O14965	O15016	6IET;6IEU;	;6IET;6IEU;		P11215	1A8X;1BHO;1BHQ;1IDN;1IDO;1JLM;1M1U;1MF7;1N9Z;1NA5;2LKE;2LKJ;3Q3G;3QA3;4M76;4XW2;6RHW;	;1A8X;1BHO;1BHQ;1IDN;1IDO;1JLM;1M1U;1MF7;1N9Z;1NA5;2LKE;2LKJ;3Q3G;3QA3;4M76;4XW2;6RHW;
O00499	Myc box-dependent-interacting protein 1 (Amphiphysin II) (Amphiphysin-like protein) (Box-dependent myc-interacting protein 1) (Bridging integrator 1)	BIN1 AMPHL	593	62	0.617	GTRLQ^KDLRT	GTRLQKDLRT	GTRLQKD	1	#N/A	2FIC	;1MUZ;1MV0;1MV3;2FIC;2RMY;2RND;5I22;	1	>O00499_62_0.617_2FIC GTRLQKDLRT		1	O14717	O14737	O14976	O15020	1WJM;1WYQ;6ANU;	;1WJM;1WYQ;6ANU;		P11362	1AGW;1CVS;1EVT;1FGI;1FGK;1FQ9;1XR0;2CR3;2FGI;3C4F;3DPK;3GQI;3GQL;3JS2;3KRJ;3KRL;3KXX;3KY2;3OJV;3RHX;3TT0;4F63;4F64;4F65;4NK9;4NKA;4NKS;4RWI;4RWJ;4RWK;4RWL;4UWB;4UWC;4UWY;4V01;4V04;4V05;4WUN;4ZSA;5A46;5A4C;5AM6;5AM7;5B7V;5EW8;5FLF;5O49;5O4A;5UQ0;5UR1;5VND;5W21;5W59;5Z0S;5ZV2;6C18;6C19;6C1B;6C1C;6C1O;6ITJ;6MZQ;6MZW;6NVL;6P68;6P69;	;1AGW;1CVS;1EVT;1FGI;1FGK;1FQ9;1XR0;2CR3;2FGI;3C4F;3DPK;3GQI;3GQL;3JS2;3KRJ;3KRL;3KXX;3KY2;3OJV;3RHX;3TT0;4F63;4F64;4F65;4NK9;4NKA;4NKS;4RWI;4RWJ;4RWK;4RWL;4UWB;4UWC;4UWY;4V01;4V04;4V05;4WUN;4ZSA;5A46;5A4C;5AM6;5AM7;5B7V;5EW8;5FLF;5O49;5O4A;5UQ0;5UR1;5VND;5W21;5W59;5Z0S;5ZV2;6C18;6C19;6C1B;6C1C;6C1O;6ITJ;6MZQ;6MZW;6NVL;6P68;6P69;
O00512	B-cell CLL/lymphoma 9 protein (B-cell lymphoma 9 protein) (Bcl-9) (Protein legless homolog)	BCL9	1426	942	0.647	KPPLQ^SPGIP	KPPLQSPGIP	KPPLQSP	1	#N/A						1	O14727	O14746	O15016	O15021	2W7R;	;2W7R;		P12821	1O86;1O8A;1UZE;1UZF;2C6F;2C6N;2IUL;2IUX;2OC2;2XY9;2XYD;2YDM;3BKK;3BKL;3L3N;3NXQ;4APH;4APJ;4BXK;4BZR;4BZS;4C2N;4C2O;4C2P;4C2Q;4C2R;4CA5;4CA6;4UFA;4UFB;5AM8;5AM9;5AMA;5AMB;5AMC;6EN5;6EN6;6F9R;6F9T;6F9U;6F9V;6H5W;6H5X;6QS1;	;1O86;1O8A;1UZE;1UZF;2C6F;2C6N;2IUL;2IUX;2OC2;2XY9;2XYD;2YDM;3BKK;3BKL;3L3N;3NXQ;4APH;4APJ;4BXK;4BZR;4BZS;4C2N;4C2O;4C2P;4C2Q;4C2R;4CA5;4CA6;4UFA;4UFB;5AM8;5AM9;5AMA;5AMB;5AMC;6EN5;6EN6;6F9R;6F9T;6F9U;6F9V;6H5W;6H5X;6QS1;
O00522	Krev interaction trapped protein 1 (Krev interaction trapped 1) (Cerebral cavernous malformations 1 protein)	KRIT1 CCM1	736	59	0.794	ETKLQ^GNSEI	ETKLQGNSEI	ETKLQGN	1	#N/A	4DX8	;3U7D;4DX8;4DXA;4HDO;4HDQ;4JIF;4TKN;5D68;	1	>O00522_59_0.794_4DX8 ETKLQGNSEI		1	O14737	O14777	O15020	O15034	1WIE;2CSI;2CSP;2CSQ;	;1WIE;2CSI;2CSP;2CSQ;		P13569	1NBD;1XMI;1XMJ;2BBO;2BBS;2BBT;2LOB;2PZE;2PZF;2PZG;3GD7;3ISW;4WZ6;5D2D;5D3E;5D3F;5TF7;5TF8;5TFA;5TFB;5TFC;5TFD;5TFF;5TFG;5TFI;5TFJ;5TGK;5UAK;6GJQ;6GJS;6GJU;6GK4;6GKD;6HEP;6MSM;6O1V;6O2P;	;1NBD;1XMI;1XMJ;2BBO;2BBS;2BBT;2LOB;2PZE;2PZF;2PZG;3GD7;3ISW;4WZ6;5D2D;5D3E;5D3F;5TF7;5TF8;5TFA;5TFB;5TFC;5TFD;5TFF;5TFG;5TFI;5TFJ;5TGK;5UAK;6GJQ;6GJS;6GJU;6GK4;6GKD;6HEP;6MSM;6O1V;6O2P;
O00548	Delta-like protein 1 (Drosophila Delta homolog 1) (Delta1) (H-Delta-1)	DLL1 UNQ146/PRO172	723	705	0.511	DTKYQ^SVYVI	DTKYQSVYVI	DTKYQSV	#N/A	1						1	O14746	O14782	O15021	O15047	3S8S;3UVN;4EWR;	;3S8S;3UVN;4EWR;		P13591	2E3V;2HAZ;2VKW;2VKX;3MTR;5AEA;5LKN;	;2E3V;2HAZ;2VKW;2VKX;3MTR;5AEA;5LKN;
O00571	ATP-dependent RNA helicase DDX3X (EC 3.6.4.13) (CAP-Rf) (DEAD box protein 3, X-chromosomal) (DEAD box, X isoform) (DBX) (Helicase-like protein 2) (HLP2)	DDX3X DBX DDX3	662	27	0.637	SSDNQ^SGGST	SSDNQSGGST	SSDNQSG	1	#N/A						1	O14777	O14786	O15034	O15056	1UFW;	;1UFW;		P13612	3V4P;3V4V;4HKC;5C7Z;5FPI;	;3V4P;3V4V;4HKC;5C7Z;5FPI;
O00625	Pirin (EC 1.13.11.24) (Probable quercetin 2,3-dioxygenase PIR) (Probable quercetinase)	PIR	290	16	0.506	LSREQ^SEGVG	LSREQSEGVG	LSREQSE	1	#N/A	1J1L	;1J1L;3ACL;4ERO;4EWA;4EWD;4EWE;4GUL;4HLT;5JCT;6H1H;6H1I;6N0J;6N0K;	1	>O00625_16_0.506_1J1L LSREQSEGVG		1	O14782	O14793	O15047	O15061	6EWO;	;6EWO;		P13726	1AHW;1BOY;1DAN;1FAK;1J9C;1JPS;1NL8;1O5D;1TFH;1UJ3;1W0Y;1W2K;1WQV;1WSS;1WTG;1WUN;1WV7;1Z6J;2A2Q;2AEI;2AER;2B7D;2B8O;2C4F;2CEF;2CEH;2CEZ;2CFJ;2EC9;2F9B;2FIR;2FLB;2FLR;2HFT;2PUQ;2ZP0;2ZWL;2ZZU;3ELA;3TH2;3TH3;3TH4;4IBL;4M7L;4YLQ;4Z6A;4ZMA;5W06;6R2W;	;1AHW;1BOY;1DAN;1FAK;1J9C;1JPS;1NL8;1O5D;1TFH;1UJ3;1W0Y;1W2K;1WQV;1WSS;1WTG;1WUN;1WV7;1Z6J;2A2Q;2AEI;2AER;2B7D;2B8O;2C4F;2CEF;2CEH;2CEZ;2CFJ;2EC9;2F9B;2FIR;2FLB;2FLR;2HFT;2PUQ;2ZP0;2ZWL;2ZZU;3ELA;3TH2;3TH3;3TH4;4IBL;4M7L;4YLQ;4Z6A;4ZMA;5W06;6R2W;
O00629	Importin subunit alpha-3 (Importin alpha Q1) (Qip1) (Karyopherin subunit alpha-4)	KPNA4 QIP1	521	155	0.53	QAVVQ^SNAVP	QAVVQSNAVP	QAVVQSN	1	#N/A	4UAE	;4UAE;5TBK;5XZX;6BVV;6BVZ;6BW9;6BWA;6BWB;	1	>O00629_155_0.53_4UAE QAVVQSNAVP		1	O14786	O14815	O15056	O15066	3B6U;	;3B6U;		P13945	2CDW;	;2CDW;
O00629	Importin subunit alpha-3 (Importin alpha Q1) (Qip1) (Karyopherin subunit alpha-4)	KPNA4 QIP1	521	466	0.53	IEQLQ^NHENE	IEQLQNHENE	IEQLQNH	1	#N/A	4UAE	;4UAE;5TBK;5XZX;6BVV;6BVZ;6BW9;6BWA;6BWB;	1	>O00629_466_0.53_4UAE IEQLQNHENE		1	O14793	O14901	O15061	O15085	1HTJ;1XCG;2DLS;3KZ1;3T06;5E6P;5JHG;5JHH;5TYT;	;1HTJ;1XCG;2DLS;3KZ1;3T06;5E6P;5JHG;5JHH;5TYT;		P14770	3REZ;	;3REZ;
O00763	Acetyl-CoA carboxylase 2 (EC 6.4.1.2) (ACC-beta)	ACACB ACC2 ACCB	2458	116	0.884	SPELQ^ANGTG	SPELQANGTG	SPELQAN	1	#N/A						1	O14815	O14964	O15066	O15117	1RI9;2GTJ;2GTO;	;1RI9;2GTJ;2GTO;		P15144	4FYQ;4FYR;4FYS;4FYT;5LHD;6ATK;6U7E;6U7F;6U7G;	;4FYQ;4FYR;4FYS;4FYT;5LHD;6ATK;6U7E;6U7F;6U7G;
O00763	Acetyl-CoA carboxylase 2 (EC 6.4.1.2) (ACC-beta)	ACACB ACC2 ACCB	2458	1447	0.865	RTFVQ^SKKNI	RTFVQSKKNI	RTFVQSK	1	#N/A						1	O14901	O14965	O15085	O15119	1H6F;	;1H6F;		P15291	2AE7;2AEC;2AES;2AGD;2AH9;2FY7;2FYA;2FYB;3EE5;4EE3;4EE4;4EE5;4EEA;4EEG;4EEM;4EEO;4L41;6FWT;6FWU;	;2AE7;2AEC;2AES;2AGD;2AH9;2FY7;2FYA;2FYB;3EE5;4EE3;4EE4;4EE5;4EEA;4EEG;4EEM;4EEO;4L41;6FWT;6FWU;
O14490	Disks large-associated protein 1 (DAP-1) (Guanylate kinase-associated protein) (hGKAP) (PSD-95/SAP90-binding protein 1) (SAP90/PSD-95-associated protein 1) (SAPAP1)	DLGAP1 DAP1 GKAP	977	675	0.755	PSKFQ^SVGVQ	PSKFQSVGVQ	PSKFQSV	1	#N/A						1	O14964	O14976	O15117	O15131	4U2X;	;4U2X;		P15391	6AL5;	;6AL5;
O14497	AT-rich interactive domain-containing protein 1A (ARID domain-containing protein 1A) (B120) (BRG1-associated factor 250) (BAF250) (BRG1-associated factor 250a) (BAF250A) (Osa homolog 1) (hOSA1) (SWI-like protein) (SWI/SNF complex protein p270) (SWI/SNF-related, matrix-associated, actin-dependent regulator of chromatin subfamily F member 1) (hELD)	ARID1A BAF250 BAF250A C1orf4 OSA1 SMARCF1	2285	512	0.773	PPQLQ^SSQPP	PPQLQSSQPP	PPQLQSS	1	#N/A						1	O14965	O15016	O15119	O15178	5QRF;5QRG;5QRH;5QRI;5QRJ;5QRK;5QRL;5QRM;5QRN;5QRO;5QRP;5QRQ;5QRR;5QRS;5QRT;5QRU;5QRV;5QRW;5QRX;5QRY;5QRZ;5QS0;5QS1;5QS2;5QS3;5QS4;5QS5;5QS6;5QS7;5QS8;5QS9;5QSA;5QSB;5QSC;5QSD;5QSE;5QSF;5QSG;5QSH;5QSI;5QSJ;5QSK;5QSL;5QT0;6F58;6F59;	;5QRF;5QRG;5QRH;5QRI;5QRJ;5QRK;5QRL;5QRM;5QRN;5QRO;5QRP;5QRQ;5QRR;5QRS;5QRT;5QRU;5QRV;5QRW;5QRX;5QRY;5QRZ;5QS0;5QS1;5QS2;5QS3;5QS4;5QS5;5QS6;5QS7;5QS8;5QS9;5QSA;5QSB;5QSC;5QSD;5QSE;5QSF;5QSG;5QSH;5QSI;5QSJ;5QSK;5QSL;5QT0;6F58;6F59;		P15813	1ZT4;2PO6;3HUJ;3SDX;3TZV;3U0P;3VWJ;3VWK;4EN3;4LHU;4MNG;4MQ7;4WO4;4WW2;4WWK;	;1ZT4;2PO6;3HUJ;3SDX;3TZV;3U0P;3VWJ;3VWK;4EN3;4LHU;4MNG;4MQ7;4WO4;4WW2;4WWK;
O14497	AT-rich interactive domain-containing protein 1A (ARID domain-containing protein 1A) (B120) (BRG1-associated factor 250) (BAF250) (BRG1-associated factor 250a) (BAF250A) (Osa homolog 1) (hOSA1) (SWI-like protein) (SWI/SNF complex protein p270) (SWI/SNF-related, matrix-associated, actin-dependent regulator of chromatin subfamily F member 1) (hELD)	ARID1A BAF250 BAF250A C1orf4 OSA1 SMARCF1	2285	185	0.589	LAALQ^SGGGG	LAALQSGGGG	LAALQSG	1	#N/A						1	O14976	O15020	O15131	O15198	6FZT;	;6FZT;		P15907	4JS1;4JS2;	;4JS1;4JS2;
O14497	AT-rich interactive domain-containing protein 1A (ARID domain-containing protein 1A) (B120) (BRG1-associated factor 250) (BAF250) (BRG1-associated factor 250a) (BAF250A) (Osa homolog 1) (hOSA1) (SWI-like protein) (SWI/SNF complex protein p270) (SWI/SNF-related, matrix-associated, actin-dependent regulator of chromatin subfamily F member 1) (hELD)	ARID1A BAF250 BAF250A C1orf4 OSA1 SMARCF1	2285	1512	0.506	YANRQ^STGSA	YANRQSTGSA	YANRQST	1	#N/A						1	O15016	O15021	O15178	O15230	5XAU;	;5XAU;		P15941	1SM3;2ACM;2FO4;5T6P;5T78;6FZQ;6FZR;	;1SM3;2ACM;2FO4;5T6P;5T78;6FZQ;6FZR;
O14523	Phospholipid transfer protein C2CD2L (C2 domain-containing protein 2-like) (C2CD2-like) (Transmembrane protein 24)	C2CD2L KIAA0285 TMEM24 DLNB23	706	224	0.875	LPKLQ^ARERG	LPKLQARERG	LPKLQAR	#N/A	1	5TOD	;5TOD;	1	>O14523_224_0.875_5TOD LPKLQARERG		1	O15020	O15031	O15198	O15259	1S1N;6O1Q;	;1S1N;6O1Q;		P16070	1POZ;1UUH;2I83;4PZ3;4PZ4;6TXS;	;1POZ;1UUH;2I83;4PZ3;4PZ4;6TXS;
O14523	Phospholipid transfer protein C2CD2L (C2 domain-containing protein 2-like) (C2CD2-like) (Transmembrane protein 24)	C2CD2L KIAA0285 TMEM24 DLNB23	706	453	0.708	VTTVQ^SRPRI	VTTVQSRPRI	VTTVQSR	#N/A	1						1	O15021	O15034	O15230	O15294	1W3B;3PE3;3PE4;3TAX;4AY5;4AY6;4CDR;4GYW;4GYY;4GZ3;4GZ5;4GZ6;4N39;4N3A;4N3B;4N3C;4XI9;4XIF;5BNW;5C1D;5HGV;5LVV;5LWV;5NPR;5NPS;5VIE;5VIF;6E37;6EOU;6IBO;6MA1;6MA2;6MA3;6MA4;6MA5;6Q4M;	;1W3B;3PE3;3PE4;3TAX;4AY5;4AY6;4CDR;4GYW;4GYY;4GZ3;4GZ5;4GZ6;4N39;4N3A;4N3B;4N3C;4XI9;4XIF;5BNW;5C1D;5HGV;5LVV;5LWV;5NPR;5NPS;5VIE;5VIF;6E37;6EOU;6IBO;6MA1;6MA2;6MA3;6MA4;6MA5;6Q4M;		P16144	1QG3;2YRZ;3F7P;3F7Q;3F7R;3FQ4;3FSO;3H6A;4Q58;4WTW;4WTX;6GVK;6GVL;	;1QG3;2YRZ;3F7P;3F7Q;3F7R;3FQ4;3FSO;3H6A;4Q58;4WTW;4WTX;6GVK;6GVL;
O14529	Homeobox protein cut-like 2 (Homeobox protein cux-2)	CUX2 CUTL2 KIAA0293	1486	179	0.582	ETLLQ^RNEAE	ETLLQRNEAE	ETLLQRN	1	#N/A						1	O15031	O15047	O15259	O15296	4NRE;	;4NRE;		P16435	1B1C;3FJO;3QE2;3QFC;3QFR;3QFS;3QFT;5EMN;5FA6;	;1B1C;3FJO;3QE2;3QFC;3QFR;3QFS;3QFT;5EMN;5FA6;
O14544	Suppressor of cytokine signaling 6 (SOCS-6) (Cytokine-inducible SH2 protein 4) (CIS-4) (Suppressor of cytokine signaling 4) (SOCS-4)	SOCS6 CIS4 SOCS4	535	298	0.648	GVMLQ^SPRAG	GVMLQSPRAG	GVMLQSP	1	#N/A						1	O15034	O15056	O15294	O15344	2DQ5;2FFW;2JUN;5IM8;	;2DQ5;2FFW;2JUN;5IM8;		P16473	1XUM;2XWT;3G04;	;1XUM;2XWT;3G04;
O14617	AP-3 complex subunit delta-1 (AP-3 complex subunit delta) (Adaptor-related protein complex 3 subunit delta-1) (Delta-adaptin)	AP3D1 PRO0039	1153	586	0.777	IQKLQ^AKDVP	IQKLQAKDVP	IQKLQAK	1	#N/A						1	O15047	O15061	O15296	O15353	5OCN;6EL8;	;5OCN;6EL8;		P16581	1ESL;1G1T;1KJA;4C16;4CSY;6EYI;6EYJ;6EYK;	;1ESL;1G1T;1KJA;4C16;4CSY;6EYI;6EYJ;6EYK;
O14617	AP-3 complex subunit delta-1 (AP-3 complex subunit delta) (Adaptor-related protein complex 3 subunit delta-1) (Delta-adaptin)	AP3D1 PRO0039	1153	535	0.686	ASILQ^QKEQA	ASILQQKEQA	ASILQQK	1	#N/A						1	O15056	O15066	O15344	O15379	4A69;	;4A69;		P16615	5ZTF;6JJU;	;5ZTF;6JJU;
O14641	Segment polarity protein dishevelled homolog DVL-2 (Dishevelled-2) (DSH homolog 2)	DVL2	736	226	0.569	SSTEQ^SSASR	SSTEQSSASR	SSTEQSS	1	#N/A						1	O15061	O15085	O15353	O15409	2A07;2AS5;	;2A07;2AS5;		P19320	1IJ9;1VCA;1VSC;	;1IJ9;1VCA;1VSC;
O14646	Chromodomain-helicase-DNA-binding protein 1 (CHD-1) (EC 3.6.4.12) (ATP-dependent helicase CHD1)	CHD1	1710	445	0.789	FSRNQ^SKTTP	FSRNQSKTTP	FSRNQSK	1	#N/A						1	O15066	O15117	O15379	O15460	6EVL;6EVM;6EVN;6EVO;6EVP;	;6EVL;6EVM;6EVN;6EVO;6EVP;		P20020	6A69;	;6A69;
O14646	Chromodomain-helicase-DNA-binding protein 1 (CHD-1) (EC 3.6.4.12) (ATP-dependent helicase CHD1)	CHD1	1710	46	0.674	GSSSQ^SGSSD	GSSSQSGSSD	GSSSQSG	1	#N/A						1	O15085	O15118	O15409	O15488	4UEG;	;4UEG;		P20273	5VKJ;5VKM;5VL3;	;5VKJ;5VKM;5VL3;
O14646	Chromodomain-helicase-DNA-binding protein 1 (CHD-1) (EC 3.6.4.12) (ATP-dependent helicase CHD1)	CHD1	1710	235	0.615	SSRRQ^ATVNV	SSRRQATVNV	SSRRQAT	1	#N/A						1	O15117	O15119	O15460	O15504	6B4F;6B4I;6B4J;	;6B4F;6B4I;6B4J;		P20701	1CQP;1DGQ;1IJ4;1LFA;1MJN;1MQ8;1MQ9;1MQA;1RD4;1T0P;1XDD;1XDG;1XUO;1ZON;1ZOO;1ZOP;2ICA;2K8O;2M3E;2O7N;3BN3;3BQM;3BQN;3E2M;3EOA;3EOB;3F74;3F78;3HI6;3M6F;3TCX;4IXD;5E6R;5E6S;5E6U;6BXB;6BXF;6BXJ;6CKB;	;1CQP;1DGQ;1IJ4;1LFA;1MJN;1MQ8;1MQ9;1MQA;1RD4;1T0P;1XDD;1XDG;1XUO;1ZON;1ZOO;1ZOP;2ICA;2K8O;2M3E;2O7N;3BN3;3BQM;3BQN;3E2M;3EOA;3EOB;3F74;3F78;3HI6;3M6F;3TCX;4IXD;5E6R;5E6S;5E6U;6BXB;6BXF;6BXJ;6CKB;
O14646	Chromodomain-helicase-DNA-binding protein 1 (CHD-1) (EC 3.6.4.12) (ATP-dependent helicase CHD1)	CHD1	1710	647	0.585	GTPLQ^NSLKE	GTPLQNSLKE	GTPLQNS	1	#N/A	Mismatch	;2B2T;2B2U;2B2V;2B2W;2B2Y;2N39;4B4C;4NW2;4O42;5AFW;	#N/A			1	O15118	O15131	O15488	O15516	4H10;6QPJ;	;4H10;6QPJ;		P20702	1N3Y;2LUV;3K6S;3K71;3K72;4NEH;4NEN;5ES4;	;1N3Y;2LUV;3K6S;3K71;3K72;4NEH;4NEN;5ES4;
O14646	Chromodomain-helicase-DNA-binding protein 1 (CHD-1) (EC 3.6.4.12) (ATP-dependent helicase CHD1)	CHD1	1710	75	0.534	ENKVQ^AKPPK	ENKVQAKPPK	ENKVQAK	1	#N/A						1	O15119	O15178	O15504	O15519	2N5R;3H11;3H13;	;2N5R;3H11;3H13;		P21554	1LVQ;1LVR;2B0Y;2KOE;2MZ2;2MZ3;2MZA;5TGZ;5U09;5XR8;5XRA;6KPG;6KQI;6N4B;	;1LVQ;1LVR;2B0Y;2KOE;2MZ2;2MZ3;2MZA;5TGZ;5U09;5XR8;5XRA;6KPG;6KQI;6N4B;
O14656	Torsin-1A (Dystonia 1 protein) (Torsin ATPase-1A) (EC 3.6.4.-) (Torsin family 1 member A)	TOR1A DQ2 DYT1 TA TORA	332	286	0.726	RVEMQ^SRGYE	RVEMQSRGYE	RVEMQSR	1	#N/A	5J1S	;5J1S;5J1T;6OIF;	1	>O14656_286_0.726_5J1S RVEMQSRGYE		1	O15131	O15198	O15516	O15527	1EBM;1FN7;1HU0;1KO9;1LWV;1LWW;1LWY;1M3H;1M3Q;1N39;1N3A;1N3C;1YQK;1YQL;1YQM;1YQR;2I5W;2NOB;2NOE;2NOF;2NOH;2NOI;2NOL;2NOZ;2XHI;3IH7;3KTU;5AN4;	;1EBM;1FN7;1HU0;1KO9;1LWV;1LWW;1LWY;1M3H;1M3Q;1N39;1N3A;1N3C;1YQK;1YQL;1YQM;1YQR;2I5W;2NOB;2NOE;2NOF;2NOH;2NOI;2NOL;2NOZ;2XHI;3IH7;3KTU;5AN4;		P21579	2K45;2K4A;2K8M;2KI6;2LHA;2N1T;2R83;3F00;3F01;3F04;3F05;4ISQ;4V11;6G5F;6G5K;6QNS;	;2K45;2K4A;2K8M;2KI6;2LHA;2N1T;2R83;3F00;3F01;3F04;3F05;4ISQ;4V11;6G5F;6G5K;6QNS;
O14656	Torsin-1A (Dystonia 1 protein) (Torsin ATPase-1A) (EC 3.6.4.-) (Torsin family 1 member A)	TOR1A DQ2 DYT1 TA TORA	332	19	0.648	PSVVQ^AVEPI	PSVVQAVEPI	PSVVQAV	1	#N/A						1	O15178	O15230	O15519	O15534	1UL6;	;1UL6;		P21583	1EXZ;1SCF;2E9W;	;1EXZ;1SCF;2E9W;
O14686	Histone-lysine N-methyltransferase 2D (Lysine N-methyltransferase 2D) (EC 2.1.1.354) (ALL1-related protein) (Myeloid/lymphoid or mixed-lineage leukemia protein 2)	KMT2D ALR MLL2 MLL4	5537	4180	0.917	GPVLQ^SGQGL	GPVLQSGQGL	GPVLQSG	1	#N/A						1	O15198	O15259	O15527	O15550	3AVR;3AVS;6FUK;6FUL;	;3AVR;3AVS;6FUK;6FUL;		P21709	2K1K;2K1L;3HIL;3KKA;	;2K1K;2K1L;3HIL;3KKA;
O14686	Histone-lysine N-methyltransferase 2D (Lysine N-methyltransferase 2D) (EC 2.1.1.354) (ALL1-related protein) (Myeloid/lymphoid or mixed-lineage leukemia protein 2)	KMT2D ALR MLL2 MLL4	5537	4202	0.805	RAQLQ^GVLAK	RAQLQGVLAK	RAQLQGV	1	#N/A						1	O15230	O15294	O15534	O43143	5XDR;6ID1;	;5XDR;6ID1;		P21802	1DJS;1E0O;1EV2;1GJO;1II4;1IIL;1NUN;1OEC;1WVZ;2FDB;2PSQ;2PVF;2PVY;2PWL;2PY3;2PZ5;2PZP;2PZR;2Q0B;3B2T;3CAF;3CLY;3CU1;3DAR;3EUU;3OJ2;3OJM;3RI1;4J23;4J95;4J96;4J97;4J98;4J99;4WV1;5EG3;5UGL;5UGX;5UHN;5UI0;6AGX;	;1DJS;1E0O;1EV2;1GJO;1II4;1IIL;1NUN;1OEC;1WVZ;2FDB;2PSQ;2PVF;2PVY;2PWL;2PY3;2PZ5;2PZP;2PZR;2Q0B;3B2T;3CAF;3CLY;3CU1;3DAR;3EUU;3OJ2;3OJM;3RI1;4J23;4J95;4J96;4J97;4J98;4J99;4WV1;5EG3;5UGL;5UGX;5UHN;5UI0;6AGX;
O14686	Histone-lysine N-methyltransferase 2D (Lysine N-methyltransferase 2D) (EC 2.1.1.354) (ALL1-related protein) (Myeloid/lymphoid or mixed-lineage leukemia protein 2)	KMT2D ALR MLL2 MLL4	5537	5407	0.677	RSRIQ^GLGLY	RSRIQGLGLY	RSRIQGL	1	#N/A	4Z4P	;3UVK;4ERQ;4Z4P;6O7G;	1	>O14686_5407_0.677_4Z4P RSRIQGLGLY		1	O15259	O15296	O15550	O43175	2G76;5N53;5N6C;5NZO;5NZP;5NZQ;5OFM;5OFV;5OFW;6CWA;6PLF;6PLG;6RIH;6RJ2;6RJ3;6RJ5;6RJ6;	;2G76;5N53;5N6C;5NZO;5NZP;5NZQ;5OFM;5OFV;5OFW;6CWA;6PLF;6PLG;6RIH;6RJ2;6RJ3;6RJ5;6RJ6;		P22455	1QCT;4QQ5;4QQC;4QQJ;4QQT;4QRC;4R6V;4TYE;4TYG;4TYI;4TYJ;4UXQ;4XCU;5JKG;5NUD;5NWZ;5XFF;5XFJ;6IUO;6IUP;6J6Y;6JPJ;6NVG;6NVH;6NVI;6NVJ;6NVK;6V9C;	;1QCT;4QQ5;4QQC;4QQJ;4QQT;4QRC;4R6V;4TYE;4TYG;4TYI;4TYJ;4UXQ;4XCU;5JKG;5NUD;5NWZ;5XFF;5XFJ;6IUO;6IUP;6J6Y;6JPJ;6NVG;6NVH;6NVI;6NVJ;6NVK;6V9C;
O14686	Histone-lysine N-methyltransferase 2D (Lysine N-methyltransferase 2D) (EC 2.1.1.354) (ALL1-related protein) (Myeloid/lymphoid or mixed-lineage leukemia protein 2)	KMT2D ALR MLL2 MLL4	5537	1927	0.592	RPFLQ^GGLPL	RPFLQGGLPL	RPFLQGG	1	#N/A						1	O15294	O15344	O43143	O43181	5XTB;5XTD;5XTH;5XTI;	;5XTB;5XTD;5XTH;5XTI;		P22607	1RY7;2LZL;4K33;6PNX;	;1RY7;2LZL;4K33;6PNX;
O14686	Histone-lysine N-methyltransferase 2D (Lysine N-methyltransferase 2D) (EC 2.1.1.354) (ALL1-related protein) (Myeloid/lymphoid or mixed-lineage leukemia protein 2)	KMT2D ALR MLL2 MLL4	5537	2458	0.59	PSRPQ^SRDPF	PSRPQSRDPF	PSRPQSR	1	#N/A						1	O15296	O15353	O43175	O43237	6F1T;6F1Y;6F38;6F3A;	;6F1T;6F1Y;6F38;6F3A;		P22888	1LUT;1XUL;	;1LUT;1XUL;
O14686	Histone-lysine N-methyltransferase 2D (Lysine N-methyltransferase 2D) (EC 2.1.1.354) (ALL1-related protein) (Myeloid/lymphoid or mixed-lineage leukemia protein 2)	KMT2D ALR MLL2 MLL4	5537	2445	0.541	TPRFQ^SPDPY	TPRFQSPDPY	TPRFQSP	1	#N/A						1	O15344	O15379	O43181	O43251	2CQ3;	;2CQ3;		P23415	1MOT;1VRY;2M6B;2M6I;4X5T;	;1MOT;1VRY;2M6B;2M6I;4X5T;
O14686	Histone-lysine N-methyltransferase 2D (Lysine N-methyltransferase 2D) (EC 2.1.1.354) (ALL1-related protein) (Myeloid/lymphoid or mixed-lineage leukemia protein 2)	KMT2D ALR MLL2 MLL4	5537	52	0.502	SPRLQ^ETPQD	SPRLQETPQD	SPRLQET	1	#N/A						1	O15353	O15409	O43237	O43255	5H9M;	;5H9M;		P23468	1X5Z;2DLH;2YD6;2YD7;4RCA;5WY8;5XNP;	;1X5Z;2DLH;2YD6;2YD7;4RCA;5WY8;5XNP;
O14713	Integrin beta-1-binding protein 1 (Integrin cytoplasmic domain-associated protein 1) (ICAP-1)	ITGB1BP1 ICAP1	200	52	0.701	KSSGQ^SNNNS	KSSGQSNNNS	KSSGQSN	1	#N/A						1	O15379	O15460	O43251	O43314	3T54;3T7A;3T99;3T9A;3T9B;3T9C;3T9D;3T9E;3T9F;4HN2;4NZM;4NZN;4NZO;4Q4C;4Q4D;5BYA;5BYB;5DGH;5DGI;6N5C;	;3T54;3T7A;3T99;3T9A;3T9B;3T9C;3T9D;3T9E;3T9F;4HN2;4NZM;4NZN;4NZO;4Q4C;4Q4D;5BYA;5BYB;5DGH;5DGI;6N5C;		P23471	3JXF;3S97;5AWX;5H08;	;3JXF;3S97;5AWX;5H08;
O14713	Integrin beta-1-binding protein 1 (Integrin cytoplasmic domain-associated protein 1) (ICAP-1)	ITGB1BP1 ICAP1	200	15	0.632	SSSSQ^SSEIS	SSSSQSSEIS	SSSSQSS	1	#N/A						1	O15409	O15488	O43255	O43353	2N7Z;2N83;4C8B;5AR2;5AR3;5AR4;5AR5;5AR7;5AR8;5J79;5J7B;5NG0;5NG2;5NG3;5W5J;5W5O;5YRN;6ES0;6FU5;6GFJ;6GGS;6HMX;6RN8;6RNA;6S1F;6SZE;6SZJ;6UL8;	;2N7Z;2N83;4C8B;5AR2;5AR3;5AR4;5AR5;5AR7;5AR8;5J79;5J7B;5NG0;5NG2;5NG3;5W5J;5W5O;5YRN;6ES0;6FU5;6GFJ;6GGS;6HMX;6RN8;6RNA;6S1F;6SZE;6SZJ;6UL8;		P23510	2HEV;	;2HEV;
O14717	tRNA (cytosine(38)-C(5))-methyltransferase (EC 2.1.1.204) (DNA (cytosine-5)-methyltransferase-like protein 2) (Dnmt2) (DNA methyltransferase homolog HsaIIP) (DNA MTase homolog HsaIIP) (M.HsaIIP) (PuMet)	TRDMT1 DNMT2	391	170	0.814	IAKLQ^SEPLP	IAKLQSEPLP	IAKLQSE	1	#N/A	1G55	;1G55;	1	>O14717_170_0.814_1G55 IAKLQSEPLP		1	O15460	O15504	O43314	O43426	1W80;2DNR;2VJ0;	;1W80;2DNR;2VJ0;		P23634	1CFF;2KNE;	;1CFF;2KNE;
O14717	tRNA (cytosine(38)-C(5))-methyltransferase (EC 2.1.1.204) (DNA (cytosine-5)-methyltransferase-like protein 2) (Dnmt2) (DNA methyltransferase homolog HsaIIP) (DNA MTase homolog HsaIIP) (M.HsaIIP) (PuMet)	TRDMT1 DNMT2	391	309	0.501	GSVLQ^TAEDV	GSVLQTAEDV	GSVLQTA	1	#N/A	1G55	;1G55;	1	>O14717_309_0.501_1G55 GSVLQTAEDV		1	O15488	O15516	O43353	O43488	2BP1;	;2BP1;		P24071	1OVZ;1OW0;1UCT;	;1OVZ;1OW0;1UCT;
O14727	Apoptotic protease-activating factor 1 (APAF-1)	APAF1 KIAA0413	1248	583	0.782	QAKLQ^AKQEV	QAKLQAKQEV	QAKLQAK	1	#N/A	1Z6T	;1C15;1CWW;1CY5;1Z6T;2P1H;2YGS;3J2T;3JBT;3YGS;4RHW;5JUY;5WVC;5WVE;	1	>O14727_583_0.782_1Z6T QAKLQAKQEV		1	O15504	O15519	O43426	O43524	2K86;2LQH;2LQI;2UZK;6MNL;	;2K86;2LQH;2LQI;2UZK;6MNL;		P26010	2BRQ;3V4P;3V4V;	;2BRQ;3V4P;3V4V;
O14737	Programmed cell death protein 5 (TF-1 cell apoptosis-related protein 19) (Protein TFAR19)	PDCD5 TFAR19	125	18	0.514	LAELQ^AKHGD	LAELQAKHGD	LAELQAK	1	#N/A						1	O15516	O15527	O43488	O43566	2JNU;2OM2;2XNS;3ONW;3QI2;	;2JNU;2OM2;2XNS;3ONW;3QI2;		P28223	6A93;6A94;	;6A93;6A94;
O14746	Telomerase reverse transcriptase (EC 2.7.7.49) (HEST2) (Telomerase catalytic subunit) (Telomerase-associated protein 2) (TP2)	TERT EST2 TCS1 TRT	1132	585	0.867	WSKLQ^SIGIR	WSKLQSIGIR	WSKLQSI	1	#N/A						1	O15519	O15534	O43524	O43586	2DIL;	;2DIL;		P28827	1RPM;2C9A;2V5Y;	;1RPM;2C9A;2V5Y;
O14777	Kinetochore protein NDC80 homolog (Highly expressed in cancer protein) (Kinetochore protein Hec1) (HsHec1) (Kinetochore-associated protein 2) (Retinoblastoma-associated protein HEC)	NDC80 HEC HEC1 KNTC2	642	251	0.875	NAELQ^SKLKD	NAELQSKLKD	NAELQSK	1	#N/A	2VE7	;2IGP;2VE7;3IZ0;	1	>O14777_251_0.875_2VE7 NAELQSKLKD		1	O15527	O15550	O43566	O43602	1MJD;2BQQ;2XRP;4ATU;5IKC;5IN7;5IO9;5IOI;5IP4;6FNZ;	;1MJD;2BQQ;2XRP;4ATU;5IKC;5IN7;5IO9;5IOI;5IP4;6FNZ;		P28908	1D01;	;1D01;
O14782	Kinesin-like protein KIF3C	KIF3C	793	596	0.758	YAKLQ^AVKAE	YAKLQAVKAE	YAKLQAV	1	#N/A						1	O15534	O43143	O43586	O43639	1U5S;1WX6;1Z3K;2B86;2CIA;2FRW;2FRY;2JXB;4E6R;	;1U5S;1WX6;1Z3K;2B86;2CIA;2FRW;2FRY;2JXB;4E6R;		P29274	1MMH;1UPE;2YDO;2YDV;3EML;3PWH;3QAK;3REY;3RFM;3UZA;3UZC;3VG9;3VGA;4EIY;4UG2;4UHR;5G53;5IU4;5IU7;5IU8;5IUA;5IUB;5JTB;5K2A;5K2B;5K2C;5K2D;5MZJ;5MZP;5N2R;5NLX;5NM2;5NM4;5OLG;5OLH;5OLO;5OLV;5OLZ;5OM1;5OM4;5UIG;5UVI;5VRA;5WF5;5WF6;6AQF;6GDG;6GT3;6JZH;6MH8;6PS7;	;1MMH;1UPE;2YDO;2YDV;3EML;3PWH;3QAK;3REY;3RFM;3UZA;3UZC;3VG9;3VGA;4EIY;4UG2;4UHR;5G53;5IU4;5IU7;5IU8;5IUA;5IUB;5JTB;5K2A;5K2B;5K2C;5K2D;5MZJ;5MZP;5N2R;5NLX;5NM2;5NM4;5OLG;5OLH;5OLO;5OLV;5OLZ;5OM1;5OM4;5UIG;5UVI;5VRA;5WF5;5WF6;6AQF;6GDG;6GT3;6JZH;6MH8;6PS7;
O14782	Kinesin-like protein KIF3C	KIF3C	793	87	0.511	DSVLQ^GFNGT	DSVLQGFNGT	DSVLQGF	1	#N/A	3B6V	;3B6V;	1	>O14782_87_0.511_3B6V DSVLQGFNGT		1	O15550	O43157	O43602	O43660	4YVD;5MQF;5XJC;5YZG;5Z56;5Z57;5Z58;6FF4;6FF7;6ICZ;6ID0;6ID1;6QDV;	;4YVD;5MQF;5XJC;5YZG;5Z56;5Z57;5Z58;6FF4;6FF7;6ICZ;6ID0;6ID1;6QDV;		P29965	1ALY;1I9R;3LKJ;3QD6;6BRB;	;1ALY;1I9R;3LKJ;3QD6;6BRB;
O14786	Neuropilin-1 (Vascular endothelial cell growth factor 165 receptor) (CD antigen CD304)	NRP1 NRP VEGF165R	923	266	0.806	YSVLQ^SSVSE	YSVLQSSVSE	YSVLQSS	#N/A	1	2QQM	;1KEX;2QQI;2QQM;2QQN;3I97;4DEQ;4RN5;5C7G;5IJR;5IYY;5J1X;5JGI;5JGQ;5JHK;5L73;6FMC;6FMF;	1	>O14786_266_0.806_2QQM YSVLQSSVSE		1	O15554	O43175	O43639	O43707	1WLX;1YDI;2R0O;	;1WLX;1YDI;2R0O;		P30530	2C5D;4RA0;5U6B;5VXZ;	;2C5D;4RA0;5U6B;5VXZ;
O14793	Growth/differentiation factor 8 (GDF-8) (Myostatin)	MSTN GDF8	375	213	0.626	KTVLQ^NWLKQ	KTVLQNWLKQ	KTVLQNW	1	#N/A	5NXS	;5F3B;5F3H;5NTU;5NXS;	1	>O14793_213_0.626_5NXS KTVLQNWLKQ		1	O43143	O43181	O43660	O43781	5Y86;	;5Y86;		P30989	2LYW;6OS9;6OSA;6PWC;6UP7;	;2LYW;6OS9;6OSA;6PWC;6UP7;
O14815	Calpain-9 (EC 3.4.22.-) (Digestive tract-specific calpain) (New calpain 4) (nCL-4) (Protein CG36)	CAPN9 NCL4	690	27	0.621	HSSGQ^SFEQM	HSSGQSFEQM	HSSGQSF	1	#N/A	2P0R	;1ZIV;2P0R;	1	>O14815_27_0.621_2P0R HSSGQSFEQM		1	O43157	O43237	O43707	O43837	6KDE;6KDF;6KDY;6KE3;	;6KDE;6KDF;6KDY;6KE3;		P31785	1ILL;1ILM;1ILN;1ITE;2B5I;2ERJ;3BPL;3QAZ;3QB7;4GS7;5M5E;6OEL;	;1ILL;1ILM;1ILN;1ITE;2B5I;2ERJ;3BPL;3QAZ;3QB7;4GS7;5M5E;6OEL;
O14901	Krueppel-like factor 11 (Transforming growth factor-beta-inducible early growth response protein 2) (TGFB-inducible early growth response protein 2) (TIEG-2)	KLF11 FKLF TIEG2	512	140	0.541	TDVLQ^SSAVV	TDVLQSSAVV	TDVLQSS	1	#N/A						1	O43175	O43251	O43781	O43896	2G1L;	;2G1L;		P32248	6QZH;	;6QZH;
O14964	Hepatocyte growth factor-regulated tyrosine kinase substrate (Hrs) (Protein pp110)	HGS HRS	777	571	0.721	YAQLQ^AMPAA	YAQLQAMPAA	YAQLQAM	1	#N/A						1	O43181	O43255	O43837	O43913	5UJ7;5UJM;	;5UJ7;5UJM;		P32926	5EQX;	;5EQX;
O14965	Aurora kinase A (EC 2.7.11.1) (Aurora 2) (Aurora/IPL1-related kinase 1) (ARK-1) (Aurora-related kinase 1) (hARK1) (Breast tumor-amplified kinase) (Serine/threonine-protein kinase 15) (Serine/threonine-protein kinase 6) (Serine/threonine-protein kinase aurora-A)	AURKA AIK AIRK1 ARK1 AURA AYK1 BTAK IAK1 STK15 STK6	403	60	0.674	RVPLQ^AQKLV	RVPLQAQKLV	RVPLQAQ	1	#N/A						1	O43237	O43314	O43896	O43918	1XWH;2KE1;2KFT;2LRI;	;1XWH;2KE1;2KFT;2LRI;		P33527	2CBZ;4C3Z;	;2CBZ;4C3Z;
O14965	Aurora kinase A (EC 2.7.11.1) (Aurora 2) (Aurora/IPL1-related kinase 1) (ARK-1) (Aurora-related kinase 1) (hARK1) (Breast tumor-amplified kinase) (Serine/threonine-protein kinase 15) (Serine/threonine-protein kinase 6) (Serine/threonine-protein kinase aurora-A)	AURKA AIK AIRK1 ARK1 AURA AYK1 BTAK IAK1 STK15 STK6	403	394	0.528	PSNCQ^NKESA	PSNCQNKESA	PSNCQNK	1	#N/A	1MUO	;1MQ4;1MUO;1OL5;1OL6;1OL7;2BMC;2C6D;2C6E;2DWB;2J4Z;2J50;2NP8;2W1C;2W1D;2W1E;2W1F;2W1G;2WQE;2WTV;2WTW;2X6D;2X6E;2X81;2XNE;2XNG;2XRU;3COH;3E5A;3EFW;3FDN;3H0Y;3H0Z;3H10;3HA6;3K5U;3LAU;3M11;3MYG;3NRM;3O50;3O51;3P9J;3QBN;3R21;3R22;3UNZ;3UO4;3UO5;3UO6;3UOD;3UOH;3UOJ;3UOK;3UOL;3UP2;3UP7;3VAP;3W10;3W16;3W18;3W2C;4B0G;4BN1;4BYI;4BYJ;4C3P;4C3R;4CEG;4DEA;4DEB;4DED;4DEE;4DHF;4J8M;4J8N;4JAI;4JAJ;4JBO;4JBP;4JB…	1	>O14965_394_0.528_1MUO PSNCQNKESA		1	O43251	O43353	O43913	O60218	1ZUA;4GA8;4GAB;4GQ0;4GQG;4I5X;4ICC;4JIH;4JII;4WEV;4XZL;4XZM;4XZN;5LIK;5LIU;5LIW;5LIX;5LIY;5M2F;5Y7N;	;1ZUA;4GA8;4GAB;4GQ0;4GQG;4I5X;4ICC;4JIH;4JII;4WEV;4XZL;4XZM;4XZN;5LIK;5LIU;5LIW;5LIX;5LIY;5M2F;5Y7N;		P34998	2L27;3EHS;3EHT;3EHU;4K5Y;4Z9G;6P9X;6PB0;	;2L27;3EHS;3EHT;3EHU;4K5Y;4Z9G;6P9X;6PB0;
O14976	Cyclin-G-associated kinase (EC 2.7.11.1)	GAK	1311	656	0.875	GGRLQ^AKMAS	GGRLQAKMAS	GGRLQAK	1	#N/A						1	O43255	O43426	O43918	O60231	5Z56;5Z57;5Z58;6FF7;	;5Z56;5Z57;5Z58;6FF7;		P35408	5YHL;5YWY;	;5YHL;5YWY;
O14976	Cyclin-G-associated kinase (EC 2.7.11.1)	GAK	1311	5	0.64	MSLLQ^SALDF	MSLLQSALDF	MSLLQSA	1	#N/A	Mismatch	;4C57;4C58;4C59;4O38;4Y8D;5Y7Z;5Y80;	#N/A			1	O43314	O43488	O60218	O60239	4H3B;6DJL;6IXE;6IXF;6IXG;6IXV;	;4H3B;6DJL;6IXE;6IXF;6IXG;6IXV;		P35523	6COY;6COZ;6QV6;6QVB;6QVC;6QVD;6QVU;	;6COY;6COZ;6QV6;6QVB;6QVC;6QVD;6QVU;
O14976	Cyclin-G-associated kinase (EC 2.7.11.1)	GAK	1311	1094	0.588	SSGLQ^GSPAG	SSGLQGSPAG	SSGLQGS	1	#N/A						1	O43353	O43524	O60231	O60264	6NE3;	;6NE3;		P35590	5N06;	;5N06;
O15016	Tripartite motif-containing protein 66	TRIM66 C11orf29 KIAA0298	1216	657	0.769	EPQIQ^SVSNL	EPQIQSVSNL	EPQIQSV	1	#N/A						1	O43426	O43526	O60239	O60281	1X3C;	;1X3C;		P35670	2ARF;2EW9;2KOY;2LQB;2N7Y;2ROP;6A71;6A72;	;2ARF;2EW9;2KOY;2LQB;2N7Y;2ROP;6A71;6A72;
O15016	Tripartite motif-containing protein 66	TRIM66 C11orf29 KIAA0298	1216	712	0.72	HSTFQ^SMPNL	HSTFQSMPNL	HSTFQSM	1	#N/A						1	O43488	O43566	O60264	O60307	1V9V;3KHF;	;1V9V;3KHF;		P35968	1VR2;1Y6A;1Y6B;1YWN;2M59;2MET;2MEU;2OH4;2P2H;2P2I;2QU5;2QU6;2RL5;2X1W;2X1X;2XIR;3B8Q;3B8R;3BE2;3C7Q;3CJF;3CJG;3CP9;3CPB;3CPC;3DTW;3EFL;3EWH;3KVQ;3S35;3S36;3S37;3U6J;3V2A;3V6B;3VHE;3VHK;3VID;3VNT;3VO3;3WZD;3WZE;4AG8;4AGC;4AGD;4ASD;4ASE;5EW3;5OYJ;6GQO;6GQP;6GQQ;	;1VR2;1Y6A;1Y6B;1YWN;2M59;2MET;2MEU;2OH4;2P2H;2P2I;2QU5;2QU6;2RL5;2X1W;2X1X;2XIR;3B8Q;3B8R;3BE2;3C7Q;3CJF;3CJG;3CP9;3CPB;3CPC;3DTW;3EFL;3EWH;3KVQ;3S35;3S36;3S37;3U6J;3V2A;3V6B;3VHE;3VHK;3VID;3VNT;3VO3;3WZD;3WZE;4AG8;4AGC;4AGD;4ASD;4ASE;5EW3;5OYJ;6GQO;6GQP;6GQQ;
O15016	Tripartite motif-containing protein 66	TRIM66 C11orf29 KIAA0298	1216	571	0.641	EETLQ^ATDEP	EETLQATDEP	EETLQAT	1	#N/A						1	O43524	O43586	O60281	O60308	5LPH;5LPI;	;5LPH;5LPI;		P36888	1RJB;3QS7;3QS9;4RT7;4XUF;5X02;6IL3;6JQR;	;1RJB;3QS7;3QS9;4RT7;4XUF;5X02;6IL3;6JQR;
O15020	Spectrin beta chain, non-erythrocytic 2 (Beta-III spectrin) (Spinocerebellar ataxia 5 protein)	SPTBN2 KIAA0302 SCA5	2390	555	0.765	KGRLQ^SQDLG	KGRLQSQDLG	KGRLQSQ	1	#N/A						1	O43526	O43602	O60307	O60315	2DA7;	;2DA7;		P36894	1ES7;1REW;2GOO;2H62;2H64;2K3G;2QJ9;2QJA;2QJB;3NH7;3QB4;	;1ES7;1REW;2GOO;2H62;2H64;2K3G;2QJ9;2QJA;2QJB;3NH7;3QB4;
O15020	Spectrin beta chain, non-erythrocytic 2 (Beta-III spectrin) (Spinocerebellar ataxia 5 protein)	SPTBN2 KIAA0302 SCA5	2390	1992	0.639	LSQLQ^ARRQE	LSQLQARRQE	LSQLQAR	1	#N/A						1	O43566	O43613	O60308	O60333	2EH0;	;2EH0;		P36897	1B6C;1IAS;1PY5;1RW8;1TBI;1VJY;2L5S;2PJY;2WOT;2WOU;2X7O;3FAA;3GXL;3HMM;3KCF;3KFD;3TZM;4X0M;4X2F;4X2G;4X2J;4X2K;4X2N;5E8S;5E8T;5E8U;5E8W;5E8X;5E8Z;5E90;5FRI;5QIK;5QIL;5QIM;5QTZ;5QU0;5USQ;6B8Y;6MAC;	;1B6C;1IAS;1PY5;1RW8;1TBI;1VJY;2L5S;2PJY;2WOT;2WOU;2X7O;3FAA;3GXL;3HMM;3KCF;3KFD;3TZM;4X0M;4X2F;4X2G;4X2J;4X2K;4X2N;5E8S;5E8T;5E8U;5E8W;5E8X;5E8Z;5E90;5FRI;5QIK;5QIL;5QIM;5QTZ;5QU0;5USQ;6B8Y;6MAC;
O15020	Spectrin beta chain, non-erythrocytic 2 (Beta-III spectrin) (Spinocerebellar ataxia 5 protein)	SPTBN2 KIAA0302 SCA5	2390	1373	0.621	ETTTQ^AKARS	ETTTQAKARS	ETTTQAK	1	#N/A						1	O43586	O43639	O60315	O60341	2COM;2DW4;2EJR;2H94;2HKO;2IW5;2L3D;2UXN;2UXX;2V1D;2X0L;2XAF;2XAG;2XAH;2XAJ;2XAQ;2XAS;2Y48;2Z3Y;2Z5U;3ABT;3ABU;3ZMS;3ZMT;3ZMU;3ZMV;3ZMZ;3ZN0;3ZN1;4BAY;4CZZ;4KUM;4UV8;4UV9;4UVA;4UVB;4UVC;4UXN;4XBF;5AFW;5H6Q;5H6R;5IT3;5L3B;5L3C;5L3D;5L3E;5L3F;5L3G;5LBQ;5LGN;5LGT;5LGU;5LHG;5LHH;5LHI;5X60;5YJB;6E1F;6NQM;6NQU;6NR5;	;2COM;2DW4;2EJR;2H94;2HKO;2IW5;2L3D;2UXN;2UXX;2V1D;2X0L;2XAF;2XAG;2XAH;2XAJ;2XAQ;2XAS;2Y48;2Z3Y;2Z5U;3ABT;3ABU;3ZMS;3ZMT;3ZMU;3ZMV;3ZMZ;3ZN0;3ZN1;4BAY;4CZZ;4KUM;4UV8;4UV9;4UVA;4UVB;4UVC;4UXN;4XBF;5AFW;5H6Q;5H6R;5IT3;5L3B;5L3C;5L3D;5L3E;5L3F;5L3G;5LBQ;5LGN;5LGT;5LGU;5LHG;5LHH;5LHI;5X60;5YJB;6E1F;6NQM;6NQU;6NR5;		P36956	1AM9;	;1AM9;
O15020	Spectrin beta chain, non-erythrocytic 2 (Beta-III spectrin) (Spinocerebellar ataxia 5 protein)	SPTBN2 KIAA0302 SCA5	2390	345	0.602	QNQLQ^SFNSY	QNQLQSFNSY	QNQLQSF	1	#N/A						1	O43602	O43660	O60333	O60343	3QYB;	;3QYB;		P37288	1YTV;	;1YTV;
O15021	Microtubule-associated serine/threonine-protein kinase 4 (EC 2.7.11.1)	MAST4 KIAA0303	2623	1487	0.685	EAPLQ^SLDEN	EAPLQSLDEN	EAPLQSL	1	#N/A						1	O43613	O43707	O60341	O60381	2E6O;3QVE;	;2E6O;3QVE;		P39086	2ZNS;2ZNT;2ZNU;3FUZ;3FV1;3FV2;3FVG;3FVK;3FVN;3FVO;4MF3;	;2ZNS;2ZNT;2ZNU;3FUZ;3FV1;3FV2;3FVG;3FVK;3FVN;3FVO;4MF3;
O15031	Plexin-B2 (MM1)	PLXNB2 KIAA0315	1838	947	0.501	GAQLQ^CVTGP	GAQLQCVTGP	GAQLQCV	#N/A	1						1	O43639	O43781	O60343	O60437	4Q28;	;4Q28;		P41146	4EA3;5DHG;5DHH;	;4EA3;5DHG;5DHH;
O15034	RIMS-binding protein 2 (RIM-BP2)	RIMBP2 KIAA0318 RBP2	1052	598	0.672	RPAPQ^SKPLA	RPAPQSKPLA	RPAPQSK	1	#N/A						1	O43660	O43837	O60381	O60494	3KQ4;6GJE;	;3KQ4;6GJE;		P41181	4NEF;4OJ2;6QF5;	;4NEF;4OJ2;6QF5;
O15047	Histone-lysine N-methyltransferase SETD1A (EC 2.1.1.354) (Lysine N-methyltransferase 2F) (SET domain-containing protein 1A) (hSET1A) (Set1/Ash2 histone methyltransferase complex subunit SET1)	SETD1A KIAA0339 KMT2F SET1 SET1A	1707	844	0.573	AAKQQ^AKEED	AAKQQAKEED	AAKQQAK	1	#N/A						1	O43663	O43896	O60437	O60566	2WVI;3SI5;4GGD;5JJA;5K6S;5KHU;5LCW;5SWF;	;2WVI;3SI5;4GGD;5JJA;5K6S;5KHU;5LCW;5SWF;		P41587	2X57;	;2X57;
O15056	Synaptojanin-2 (EC 3.1.3.36) (Synaptic inositol 1,4,5-trisphosphate 5-phosphatase 2)	SYNJ2 KIAA0348	1496	851	0.814	RAELQ^ASDHR	RAELQASDHR	RAELQAS	1	#N/A						1	O43707	O43913	O60494	O60609	2GH0;6Q2S;	;2GH0;6Q2S;		P41594	3LMK;4OO9;5CGC;5CGD;6N4X;6N4Y;6N50;6N51;6N52;	;3LMK;4OO9;5CGC;5CGD;6N4X;6N4Y;6N50;6N51;6N52;
O15056	Synaptojanin-2 (EC 3.1.3.36) (Synaptic inositol 1,4,5-trisphosphate 5-phosphatase 2)	SYNJ2 KIAA0348	1496	897	0.735	VVNLQ^SPTLE	VVNLQSPTLE	VVNLQSP	1	#N/A						1	O43781	O43918	O60566	O60658	1LHQ;1LXX;3ECM;3ECN;	;1LHQ;1LXX;3ECM;3ECN;		P41595	4IB4;4NC3;5TUD;5TVN;6DRX;6DRY;6DRZ;6DS0;	;4IB4;4NC3;5TUD;5TVN;6DRX;6DRY;6DRZ;6DS0;
O15061	Synemin (Desmuslin)	SYNM DMN KIAA0353 SYN	1565	222	0.952	ESRLQ^AEEET	ESRLQAEEET	ESRLQAE	1	#N/A						1	O43837	O60218	O60609	O60671	3A1J;3G65;3GGR;6J8Y;	;3A1J;3G65;3GGR;6J8Y;		P41597	1KAD;1KP1;2MLO;2MLQ;5T1A;	;1KAD;1KP1;2MLO;2MLQ;5T1A;
O15061	Synemin (Desmuslin)	SYNM DMN KIAA0353 SYN	1565	1373	0.573	KSTFQ^SVVSE	KSTFQSVVSE	KSTFQSV	1	#N/A						1	O43896	O60231	O60658	O60673	3ABD;3ABE;3VU7;4EXT;4GK0;4GK5;5O8K;6BC8;6BCD;6BI7;6EKM;6KEA;	;3ABD;3ABE;3VU7;4EXT;4GK0;4GK5;5O8K;6BC8;6BCD;6BI7;6EKM;6KEA;		P42262	2WJW;2WJX;2XHD;3R7X;3RN8;3RNN;3UA8;5H8S;5YBF;5YBG;5ZG0;5ZG1;5ZG2;5ZG3;	;2WJW;2WJX;2XHD;3R7X;3RN8;3RNN;3UA8;5H8S;5YBF;5YBG;5ZG0;5ZG1;5ZG2;5ZG3;
O15066	Kinesin-like protein KIF3B (HH0048) (Microtubule plus end-directed kinesin motor 3B) [Cleaved into: Kinesin-like protein KIF3B, N-terminally processed]	KIF3B KIAA0359	747	549	0.768	FSKLQ^AVKAE	FSKLQAVKAE	FSKLQAV	1	#N/A						1	O43913	O60239	O60671	O60684	4UAD;	;4UAD;		P42702	3E0G;	;3E0G;
O15066	Kinesin-like protein KIF3B (HH0048) (Microtubule plus end-directed kinesin motor 3B) [Cleaved into: Kinesin-like protein KIF3B, N-terminally processed]	KIF3B KIAA0359	747	252	0.567	GSERQ^AKTGA	GSERQAKTGA	GSERQAK	1	#N/A	3B6U	;3B6U;	1	>O15066_252_0.567_3B6U GSERQAKTGA		1	O43918	O60245	O60673	O60711	1X3H;4XEF;4XEK;4XEV;	;1X3H;4XEF;4XEK;4XEV;		P43003	5LLM;5LLU;5LM4;5MJU;	;5LLM;5LLU;5LM4;5MJU;
O15066	Kinesin-like protein KIF3B (HH0048) (Microtubule plus end-directed kinesin motor 3B) [Cleaved into: Kinesin-like protein KIF3B, N-terminally processed]	KIF3B KIAA0359	747	86	0.511	DSVLQ^GFNGT	DSVLQGFNGT	DSVLQGF	1	#N/A	3B6U	;3B6U;	1	>O15066_86_0.511_3B6U DSVLQGFNGT		1	O60218	O60264	O60684	O60716	3L6X;3L6Y;	;3L6X;3L6Y;		P43146	2ED7;2ED8;2ED9;2EDB;2EDD;2EDE;3AU4;4URT;5X83;	;2ED7;2ED8;2ED9;2EDB;2EDD;2EDE;3AU4;4URT;5X83;
O15085	Rho guanine nucleotide exchange factor 11 (PDZ-RhoGEF)	ARHGEF11 KIAA0380	1522	548	0.507	KSSSQ^STFHI	KSSSQSTFHI	KSSSQST	1	#N/A						1	O60231	O60281	O60711	O60729	1OHC;1OHD;1OHE;	;1OHC;1OHD;1OHE;		P43629	3VH8;3WUW;5B38;5B39;5T6Z;5T70;	;3VH8;3WUW;5B38;5B39;5T6Z;5T70;
O15117	FYN-binding protein 1 (Adhesion and degranulation promoting adaptor protein) (ADAP) (FYB-120/130) (p120/p130) (FYN-T-binding protein) (SLAP-130) (SLP-76-associated phosphoprotein)	FYB1 FYB SLAP130	783	296	0.714	KNTFQ^SKINQ	KNTFQSKINQ	KNTFQSK	1	#N/A						1	O60239	O60307	O60716	O60759	2Z17;	;2Z17;		P43632	3H8N;	;3H8N;
O15117	FYN-binding protein 1 (Adhesion and degranulation promoting adaptor protein) (ADAP) (FYB-120/130) (p120/p130) (FYN-T-binding protein) (SLAP-130) (SLP-76-associated phosphoprotein)	FYB1 FYB SLAP130	783	328	0.582	GPWGQ^SQEKE	GPWGQSQEKE	GPWGQSQ	1	#N/A						1	O60245	O60308	O60729	O60763	2W3C;	;2W3C;		P46531	1PB5;1TOZ;1YYH;2F8X;2F8Y;2HE0;2VJ3;3ETO;3I08;3L95;3NBN;3V79;4CUD;4CUE;4CUF;4D0E;4D0F;5FM9;5FMA;5KZO;5L0R;5UB5;6IDF;6PY8;	;1PB5;1TOZ;1YYH;2F8X;2F8Y;2HE0;2VJ3;3ETO;3I08;3L95;3NBN;3V79;4CUD;4CUE;4CUF;4D0E;4D0F;5FM9;5FMA;5KZO;5L0R;5UB5;6IDF;6PY8;
O15118	NPC intracellular cholesterol transporter 1 (Niemann-Pick C1 protein)	NPC1	1278	811	0.845	GTSVQ^ASESC	GTSVQASESC	GTSVQAS	#N/A	1	3JD8	;3GKH;3GKI;3GKJ;3JD8;5F18;5F1B;5HNS;5JNX;5KWY;5U73;5U74;6UOX;	1	>O15118_811_0.845_3JD8 GTSVQASESC		1	O60264	O60315	O60759	O60784	1ELK;1WRD;2N2N;2N9D;6J56;	;1ELK;1WRD;2N2N;2N9D;6J56;		P47900	1Y36;4XNV;4XNW;	;1Y36;4XNV;4XNW;
O15119	T-box transcription factor TBX3 (T-box protein 3)	TBX3	743	722	0.736	TSELQ^SIQRL	TSELQSIQRL	TSELQSI	1	#N/A						1	O60281	O60333	O60763	O60861	2LX7;2YSH;	;2LX7;2YSH;		P48357	3V6O;6E2P;	;3V6O;6E2P;
O15131	Importin subunit alpha-6 (Karyopherin subunit alpha-5)	KPNA5	536	483	0.664	IEFLQ^SHENQ	IEFLQSHENQ	IEFLQSH	1	#N/A	4U2X	;4U2X;	1	>O15131_483_0.664_4U2X IEFLQSHENQ		1	O60307	O60341	O60784	O60870	2CKK;2V1N;	;2CKK;2V1N;		P49281	5F0L;5F0M;5F0P;	;5F0L;5F0M;5F0P;
O15178	T-box transcription factor T (Brachyury protein) (Protein T)	TBXT T	435	315	0.86	LSMLQ^SHDNW	LSMLQSHDNW	LSMLQSH	1	#N/A						1	O60308	O60343	O60861	O60885	2I8N;2LSP;2MJV;2N3K;2NCZ;2ND0;2ND1;2NNU;2OSS;2OUO;2YEL;2YEM;3MXF;3P5O;3SVF;3SVG;3U5J;3U5K;3U5L;3UVW;3UVX;3UVY;3UW9;3ZYU;4A9L;4BJX;4BW1;4BW2;4BW3;4BW4;4C66;4C67;4CFK;4CFL;4CL9;4CLB;4DON;4E96;4F3I;4GPJ;4HBV;4HBW;4HBX;4HBY;4HXK;4HXL;4HXM;4HXN;4HXO;4HXP;4HXR;4HXS;4IOO;4IOQ;4IOR;4J0R;4J0S;4J3I;4KV1;4KV4;4LR6;4LRG;4LYI;4LYS;4LYW;4LZR;4LZS;4MEN;4MEO;4MEP;4MEQ;4MR3;4MR4;4NQM;4NR8;4NUC;4NUD;4NUE;4O70;4O71…	;2I8N;2LSP;2MJV;2N3K;2NCZ;2ND0;2ND1;2NNU;2OSS;2OUO;2YEL;2YEM;3MXF;3P5O;3SVF;3SVG;3U5J;3U5K;3U5L;3UVW;3UVX;3UVY;3UW9;3ZYU;4A9L;4BJX;4BW1;4BW2;4BW3;4BW4;4C66;4C67;4CFK;4CFL;4CL9;4CLB;4DON;4E96;4F3I;4GPJ;4HBV;4HBW;4HBX;4HBY;4HXK;4HXL;4HXM;4HXN;4HXO;4HXP;4HXR;4HXS;4IOO;4IOQ;4IOR;4J0R;4J0S;4J3I;4KV1;4KV4;4LR6;4LRG;4LYI;4LYS;4LYW;4LZR;4LZS;4MEN;4MEO;4MEP;4MEQ;4MR3;4MR4;4NQM;4NR8;4NUC;4NUD;4NUE;4O70;4O7…		P49771	1ETE;3QS7;3QS9;	;1ETE;3QS7;3QS9;
O15178	T-box transcription factor T (Brachyury protein) (Protein T)	TBXT T	435	29	0.516	ENELQ^AGSEK	ENELQAGSEK	ENELQAG	1	#N/A	Mismatch	;5QRF;5QRG;5QRH;5QRI;5QRJ;5QRK;5QRL;5QRM;5QRN;5QRO;5QRP;5QRQ;5QRR;5QRS;5QRT;5QRU;5QRV;5QRW;5QRX;5QRY;5QRZ;5QS0;5QS1;5QS2;5QS3;5QS4;5QS5;5QS6;5QS7;5QS8;5QS9;5QSA;5QSB;5QSC;5QSD;5QSE;5QSF;5QSG;5QSH;5QSI;5QSJ;5QSK;5QSL;5QT0;6F58;6F59;	#N/A			1	O60315	O60381	O60870	O60925	6NR8;6NR9;6NRB;6NRC;6NRD;	;6NR8;6NR9;6NRB;6NRC;6NRD;		P50052	5UNF;5UNG;5UNH;6JOD;	;5UNF;5UNG;5UNH;6JOD;
O15198	Mothers against decapentaplegic homolog 9 (MAD homolog 9) (Mothers against DPP homolog 9) (Madh6) (SMAD family member 9) (SMAD 9) (Smad9)	SMAD9 MADH6 MADH9 SMAD8	467	102	0.556	WPDLQ^SHHEL	WPDLQSHHEL	WPDLQSH	1	#N/A	6FZT	;6FZT;	1	>O15198_102_0.556_6FZT WPDLQSHHEL		1	O60333	O60437	O60885	O60942	2C46;3S24;	;2C46;3S24;		P50402	1JEI;2ODC;2ODG;6GHD;	;1JEI;2ODC;2ODG;6GHD;
O15230	Laminin subunit alpha-5 (Laminin-10 subunit alpha) (Laminin-11 subunit alpha) (Laminin-15 subunit alpha)	LAMA5 KIAA0533 KIAA1907	3695	2427	0.806	NATLQ^ATLHA	NATLQATLHA	NATLQAT	1	#N/A						1	O60341	O60486	O60925	O75044	2DL8;4RTT;4RUG;5I6J;5I6R;5I7D;	;2DL8;4RTT;4RUG;5I6J;5I6R;5I7D;		P50416	2LE3;	;2LE3;
O15230	Laminin subunit alpha-5 (Laminin-10 subunit alpha) (Laminin-11 subunit alpha) (Laminin-15 subunit alpha)	LAMA5 KIAA0533 KIAA1907	3695	2647	0.751	ATRVQ^SQLQA	ATRVQSQLQA	ATRVQSQ	1	#N/A						1	O60343	O60494	O60942	O75112	1RGW;4YDP;	;1RGW;4YDP;		P50591	1D0G;1D2Q;1D4V;1DG6;1DU3;4N90;5CIR;	;1D0G;1D2Q;1D4V;1DG6;1DU3;4N90;5CIR;
O15230	Laminin subunit alpha-5 (Laminin-10 subunit alpha) (Laminin-11 subunit alpha) (Laminin-15 subunit alpha)	LAMA5 KIAA0533 KIAA1907	3695	2216	0.674	IADLQ^SQLRS	IADLQSQLRS	IADLQSQ	1	#N/A						1	O60381	O60507	O75044	O75116	4L6Q;4WOT;5U7Q;5U7R;6ED6;6P5M;6P5P;	;4L6Q;4WOT;5U7Q;5U7R;6ED6;6P5M;6P5P;		P50895	2PET;2PF6;	;2PET;2PF6;
O15230	Laminin subunit alpha-5 (Laminin-10 subunit alpha) (Laminin-11 subunit alpha) (Laminin-15 subunit alpha)	LAMA5 KIAA0533 KIAA1907	3695	2260	0.63	GTRDQ^ASQLL	GTRDQASQLL	GTRDQAS	1	#N/A						1	O60437	O60566	O75112	O75128	4PL8;	;4PL8;		P51572	4JZL;4JZP;	;4JZL;4JZP;
O15230	Laminin subunit alpha-5 (Laminin-10 subunit alpha) (Laminin-11 subunit alpha) (Laminin-15 subunit alpha)	LAMA5 KIAA0533 KIAA1907	3695	2651	0.625	QSQLQ^AMQEN	QSQLQAMQEN	QSQLQAM	1	#N/A						1	O60486	O60603	O75116	O75140	6CES;6CET;	;6CES;6CET;		P51648	4QGK;	;4QGK;
O15230	Laminin subunit alpha-5 (Laminin-10 subunit alpha) (Laminin-11 subunit alpha) (Laminin-15 subunit alpha)	LAMA5 KIAA0533 KIAA1907	3695	1738	0.618	DVVLQ^GNQMS	DVVLQGNQMS	DVVLQGN	1	#N/A						1	O60494	O60609	O75128	O75143	3WAN;3WAO;3WAP;5C50;5XUY;5XV1;5XV3;5XV4;5XV6;6HYN;	;3WAN;3WAO;3WAP;5C50;5XUY;5XV1;5XV3;5XV4;5XV6;6HYN;		P52848	1NST;	;1NST;
O15230	Laminin subunit alpha-5 (Laminin-10 subunit alpha) (Laminin-11 subunit alpha) (Laminin-15 subunit alpha)	LAMA5 KIAA0533 KIAA1907	3695	2449	0.534	HSLDQ^AKEEL	HSLDQAKEEL	HSLDQAK	1	#N/A						1	O60507	O60658	O75140	O75146	1R0D;	;1R0D;		P54764	2LW8;2WO1;2WO2;2WO3;3CKH;3GXU;4BK4;4BK5;4BKA;4BKF;4M4P;4M4R;4W4Z;4W50;5JR2;	;2LW8;2WO1;2WO2;2WO3;3CKH;3GXU;4BK4;4BK5;4BKA;4BKF;4M4P;4M4R;4W4Z;4W50;5JR2;
O15230	Laminin subunit alpha-5 (Laminin-10 subunit alpha) (Laminin-11 subunit alpha) (Laminin-15 subunit alpha)	LAMA5 KIAA0533 KIAA1907	3695	1039	0.533	PSAQQ^SGDNC	PSAQQSGDNC	PSAQQSG	1	#N/A						1	O60566	O60671	O75143	O75147	2CPC;2E6P;2E6Q;2LU7;2LVC;2WP3;2WWK;2WWM;3KNB;5FM5;	;2CPC;2E6P;2E6Q;2LU7;2LVC;2WP3;2WWK;2WWM;3KNB;5FM5;		P54829	2BIJ;2BV5;2CJZ;5OVR;5OVX;5OW1;6H8R;	;2BIJ;2BV5;2CJZ;5OVR;5OVX;5OW1;6H8R;
O15230	Laminin subunit alpha-5 (Laminin-10 subunit alpha) (Laminin-11 subunit alpha) (Laminin-15 subunit alpha)	LAMA5 KIAA0533 KIAA1907	3695	3297	0.516	APALQ^AQTPG	APALQAQTPG	APALQAQ	1	#N/A	5XAU	;5XAU;	1	>O15230_3297_0.516_5XAU APALQAQTPG		1	O60603	O60673	O75146	O75151	3KQI;3PTR;3PU3;3PU8;3PUA;3PUS;	;3KQI;3PTR;3PU3;3PU8;3PUA;3PUS;		P58400	3B3Q;5Z8Y;	;3B3Q;5Z8Y;
O15259	Nephrocystin-1 (Juvenile nephronophthisis 1 protein)	NPHP1 NPH1	732	600	0.843	RMSLQ^STDLI	RMSLQSTDLI	RMSLQST	1	#N/A						1	O60609	O60684	O75147	O75173	2RJP;3B2Z;4WK7;4WKE;4WKI;	;2RJP;3B2Z;4WK7;4WKE;4WKI;		P60508	1Y4M;6RX3;	;1Y4M;6RX3;
O15294	UDP-N-acetylglucosamine--peptide N-acetylglucosaminyltransferase 110 kDa subunit (EC 2.4.1.255) (O-GlcNAc transferase subunit p110) (O-linked N-acetylglucosamine transferase 110 kDa subunit) (OGT)	OGT	1046	859	0.559	PSTLQ^MWANI	PSTLQMWANI	PSTLQMW	1	#N/A	3PE3	;1W3B;3PE3;3PE4;3TAX;4AY5;4AY6;4CDR;4GYW;4GYY;4GZ3;4GZ5;4GZ6;4N39;4N3A;4N3B;4N3C;4XI9;4XIF;5BNW;5C1D;5HGV;5LVV;5LWV;5NPR;5NPS;5VIE;5VIF;6E37;6EOU;6IBO;6MA1;6MA2;6MA3;6MA4;6MA5;6Q4M;	1	>O15294_859_0.559_3PE3 PSTLQMWANI		1	O60658	O60711	O75151	O75191	4BC2;4BC3;4BC4;4BC5;	;4BC2;4BC3;4BC4;4BC5;		P78324	2JJS;2JJT;2UV3;2WNG;4CMM;6BIT;6NMR;6NMS;6NMT;6NMU;6NMV;	;2JJS;2JJT;2UV3;2WNG;4CMM;6BIT;6NMR;6NMS;6NMT;6NMU;6NMV;
O15296	Arachidonate 15-lipoxygenase B (15-LOX-B) (EC 1.13.11.33) (15-lipoxygenase 2) (15-LOX-2) (Arachidonate 15-lipoxygenase type II) (Linoleate 13-lipoxygenase 15-LOb) (EC 1.13.11.-)	ALOX15B	676	279	0.852	GTSLQ^AELEK	GTSLQAELEK	GTSLQAE	1	#N/A	4NRE	;4NRE;	1	>O15296_279_0.852_4NRE GTSLQAELEK		1	O60671	O60716	O75173	O75251	5XTB;5XTD;5XTH;5XTI;	;5XTB;5XTD;5XTH;5XTI;		P78380	1YPO;1YPQ;1YPU;1YXJ;1YXK;3VLG;	;1YPO;1YPQ;1YPU;1YXJ;1YXK;3VLG;
O15296	Arachidonate 15-lipoxygenase B (15-LOX-B) (EC 1.13.11.33) (15-lipoxygenase 2) (15-LOX-2) (Arachidonate 15-lipoxygenase type II) (Linoleate 13-lipoxygenase 15-LOb) (EC 1.13.11.-)	ALOX15B	676	641	0.588	IATFQ^SRLAQ	IATFQSRLAQ	IATFQSR	1	#N/A	4NRE	;4NRE;	1	>O15296_641_0.588_4NRE IATFQSRLAQ		1	O60673	O60729	O75191	O75306	5XTB;5XTC;5XTD;5XTH;5XTI;	;5XTB;5XTC;5XTD;5XTH;5XTI;		P78423	1B2T;1F2L;3ONA;4XT1;4XT3;5WB2;	;1B2T;1F2L;3ONA;4XT1;4XT3;5WB2;
O15344	E3 ubiquitin-protein ligase Midline-1 (EC 2.3.2.27) (Midin) (Putative transcription factor XPRF) (RING finger protein 59) (RING finger protein Midline-1) (RING-type E3 ubiquitin transferase Midline-1) (Tripartite motif-containing protein 18)	MID1 FXY RNF59 TRIM18 XPRF	667	454	0.623	VHGLQ^SGTKY	VHGLQSGTKY	VHGLQSG	1	#N/A						1	O60684	O60741	O75251	O75317	5K16;5K1A;5K1B;5K1C;5L8W;	;5K16;5K1A;5K1B;5K1C;5L8W;		P78536	1BKC;1ZXC;2A8H;2DDF;2FV5;2FV9;2I47;2M2F;2OI0;3B92;3CKI;3E8R;3EDZ;3EWJ;3G42;3KMC;3KME;3L0T;3L0V;3LE9;3LEA;3LGP;3O64;	;1BKC;1ZXC;2A8H;2DDF;2FV5;2FV9;2I47;2M2F;2OI0;3B92;3CKI;3E8R;3EDZ;3EWJ;3G42;3KMC;3KME;3L0T;3L0V;3LE9;3LEA;3LGP;3O64;
O15353	Forkhead box protein N1 (Winged-helix transcription factor nude)	FOXN1 RONU WHN	648	40	0.534	SPAPQ^SKHAG	SPAPQSKHAG	SPAPQSK	1	#N/A						1	O60711	O60759	O75306	O75326	3NVQ;	;3NVQ;		P82279	4UU5;	;4UU5;
O15379	Histone deacetylase 3 (HD3) (EC 3.5.1.98) (RPD3-2) (SMAP45)	HDAC3	428	113	0.617	GASLQ^GATQL	GASLQGATQL	GASLQGA	1	#N/A	4A69	;4A69;	1	>O15379_113_0.617_4A69 GASLQGATQL		1	O60716	O60763	O75317	O75334	3TAC;3TAD;6IUH;	;3TAC;3TAD;6IUH;		P98073	4DGJ;	;4DGJ;
O15409	Forkhead box protein P2 (CAG repeat protein 44) (Trinucleotide repeat-containing gene 10 protein)	FOXP2 CAGH44 TNRC10	715	403	0.696	RERLQ^AMMTH	RERLQAMMTH	RERLQAM	1	#N/A						1	O60729	O60784	O75326	O75362	2HU2;3UK3;4F2J;4IS1;	;2HU2;3UK3;4F2J;4IS1;		P98161	1B4R;6A70;	;1B4R;6A70;
O15409	Forkhead box protein P2 (CAG repeat protein 44) (Trinucleotide repeat-containing gene 10 protein)	FOXP2 CAGH44 TNRC10	715	613	0.685	NASLQ^AALAE	NASLQAALAE	NASLQAA	1	#N/A						1	O60741	O60861	O75334	O75368	1U6T;1WRY;	;1U6T;1WRY;		P98164	2M0P;	;2M0P;
O15409	Forkhead box protein P2 (CAG repeat protein 44) (Trinucleotide repeat-containing gene 10 protein)	FOXP2 CAGH44 TNRC10	715	196	0.521	HPGKQ^AKEQQ	HPGKQAKEQQ	HPGKQAK	1	#N/A						1	O60759	O60870	O75362	O75369	2DI8;2DI9;2DIA;2DIB;2DIC;2DJ4;2DLG;2DMB;2DMC;2E9I;2E9J;2EE6;2EE9;2EEA;2EEB;2EEC;2EED;2WA5;2WA6;2WA7;3FER;4B7L;5DCP;	;2DI8;2DI9;2DIA;2DIB;2DIC;2DJ4;2DLG;2DMB;2DMC;2E9I;2E9J;2EE6;2EE9;2EEA;2EEB;2EEC;2EED;2WA5;2WA6;2WA7;3FER;4B7L;5DCP;		Q00975	2LCM;	;2LCM;
O15460	Prolyl 4-hydroxylase subunit alpha-2 (4-PH alpha-2) (EC 1.14.11.2) (Procollagen-proline,2-oxoglutarate-4-dioxygenase subunit alpha-2)	P4HA2 UNQ290/PRO330	535	161	0.574	GTKYQ^AMLSV	GTKYQAMLSV	GTKYQAM	1	#N/A						1	O60763	O60885	O75368	O75376	2EQR;3H52;3KMZ;3N00;4MDD;4WVD;	;2EQR;3H52;3KMZ;3N00;4MDD;4WVD;		Q01151	5MIX;5MJ0;5MJ1;5MJ2;	;5MIX;5MJ0;5MJ1;5MJ2;
O15488	Glycogenin-2 (GN-2) (GN2) (EC 2.4.1.186)	GYG2	501	276	0.509	SSQHQ^AAFLH	SSQHQAAFLH	SSQHQAA	1	#N/A	4UEG	;4UEG;	1	>O15488_276_0.509_4UEG SSQHQAAFLH		1	O60784	O60925	O75369	O75385	4WNO;4WNP;5CI7;6HYO;6MNH;6QAS;	;4WNO;4WNP;5CI7;6HYO;6MNH;6QAS;		Q01344	1OBX;1OBZ;3QT2;3VA2;6H41;	;1OBX;1OBZ;3QT2;3VA2;6H41;
O15504	Nucleoporin NUP42 (NLP-1) (NUP42 homolog) (Nucleoporin hCG1) (Nucleoporin-42) (Nucleoporin-like protein 2)	NUP42 CG1 NUPL2	423	172	0.79	SNNLQ^SYLNS	SNNLQSYLNS	SNNLQSY	1	#N/A						1	O60861	O60942	O75376	O75398	2JW6;4A24;5UWW;	;2JW6;4A24;5UWW;		Q01973	5Z55;6BA5;6BAN;6TU9;	;5Z55;6BA5;6BAN;6TU9;
O15516	Circadian locomoter output cycles protein kaput (hCLOCK) (EC 2.3.1.48) (Class E basic helix-loop-helix protein 8) (bHLHe8)	CLOCK BHLHE8 KIAA0334	846	608	0.51	TNQIQ^SGMNT	TNQIQSGMNT	TNQIQSG	1	#N/A						1	O60870	O75044	O75385	O75417	4X0P;4X0Q;5A9F;5A9J;5AGA;	;4X0P;4X0Q;5A9F;5A9J;5AGA;		Q02643	2XDG;	;2XDG;
O15519	CASP8 and FADD-like apoptosis regulator (Caspase homolog) (CASH) (Caspase-eight-related protein) (Casper) (Caspase-like apoptosis regulatory protein) (CLARP) (Cellular FLICE-like inhibitory protein) (c-FLIP) (FADD-like antiapoptotic molecule 1) (FLAME-1) (Inhibitor of FLICE) (I-FLICE) (MACH-related inducer of toxicity) (MRIT) (Usurpin) [Cleaved into: CASP8 and FADD-like apoptosis regulator subuni…	CFLAR CASH CASP8AP1 CLARP MRIT	480	187	0.628	RNVLQ^AAIQK	RNVLQAAIQK	RNVLQAA	1	#N/A						1	O60885	O75051	O75398	O75534	1WFQ;1X65;2YTV;2YTX;2YTY;	;1WFQ;1X65;2YTV;2YTX;2YTY;		Q03519	5U1D;	;5U1D;
O15527	N-glycosylase/DNA lyase [Includes: 8-oxoguanine DNA glycosylase (EC 3.2.2.-); DNA-(apurinic or apyrimidinic site) lyase (AP lyase) (EC 4.2.99.18)]	OGG1 MMH MUTM OGH1	345	185	0.554	FPSLQ^ALAGP	FPSLQALAGP	FPSLQAL	1	#N/A	1EBM	;1EBM;1FN7;1HU0;1KO9;1LWV;1LWW;1LWY;1M3H;1M3Q;1N39;1N3A;1N3C;1YQK;1YQL;1YQM;1YQR;2I5W;2NOB;2NOE;2NOF;2NOH;2NOI;2NOL;2NOZ;2XHI;3IH7;3KTU;5AN4;	1	>O15527_185_0.554_1EBM FPSLQALAGP		1	O60925	O75084	O75417	O75569	2DIX;	;2DIX;		Q04656	1AW0;1KVI;1KVJ;1Q8L;1S6O;1S6U;1Y3J;1Y3K;1YJR;1YJT;1YJU;1YJV;2AW0;2G9O;2GA7;2K1R;2KIJ;2KMV;2KMX;3CJK;5T7L;	;1AW0;1KVI;1KVJ;1Q8L;1S6O;1S6U;1Y3J;1Y3K;1YJR;1YJT;1YJU;1YJV;2AW0;2G9O;2GA7;2K1R;2KIJ;2KMV;2KMX;3CJK;5T7L;
O15534	Period circadian protein homolog 1 (hPER1) (Circadian clock protein PERIOD 1) (Circadian pacemaker protein Rigui)	PER1 KIAA0482 PER RIGUI	1290	572	0.679	RARPQ^SRPRL	RARPQSRPRL	RARPQSR	1	#N/A						1	O60942	O75112	O75534	O75592	5O6C;	;5O6C;		Q04721	2OO4;5MWB;	;2OO4;5MWB;
O15550	Lysine-specific demethylase 6A (EC 1.14.11.-) (Histone demethylase UTX) (Ubiquitously-transcribed TPR protein on the X chromosome) (Ubiquitously-transcribed X chromosome tetratricopeptide repeat protein)	KDM6A UTX	1401	1262	0.742	WNKLQ^SVKSI	WNKLQSVKSI	WNKLQSV	1	#N/A	3AVR	;3AVR;3AVS;6FUK;6FUL;	1	>O15550_1262_0.742_3AVR WNKLQSVKSI		1	O75044	O75116	O75569	O75593	5XOC;	;5XOC;		Q04912	3PLS;4FWW;4QT8;	;3PLS;4FWW;4QT8;
O15554	Intermediate conductance calcium-activated potassium channel protein 4 (SK4) (SKCa 4) (SKCa4) (IKCa1) (IK1) (KCa3.1) (KCa4) (Putative Gardos channel)	KCNN4 IK1 IKCA1 KCA4 SK4	427	425	0.666	EPSQQ^SK	EPSQQSK	EPSQQSK	#N/A	#N/A						0	O75051	O75128	O75592	O75626	3DAL;	;3DAL;		Q06418	1RHF;	;1RHF;
O43143	Pre-mRNA-splicing factor ATP-dependent RNA helicase DHX15 (EC 3.6.4.13) (ATP-dependent RNA helicase #46) (DEAH box protein 15)	DHX15 DBP1 DDX15	795	788	0.953	IAKLQ^SKEYS	IAKLQSKEYS	IAKLQSK	1	#N/A	5XDR	;5XDR;6ID1;	1	>O43143_788_0.953_5XDR IAKLQSKEYS		1	O75084	O75140	O75593	O75628	2NZJ;	;2NZJ;		Q06481	5JBT;5TPT;	;5JBT;5TPT;
O43157	Plexin-B1 (Semaphorin receptor SEP)	PLXNB1 KIAA0407 PLXN5 SEP	2135	1779	0.632	DTISQ^AKEKM	DTISQAKEKM	DTISQAK	#N/A	1	2R2O	;2JPH;2OS6;2R2O;2REX;3HM6;3OL2;3SU8;3SUA;5B4W;	1	>O43157_1779_0.632_2R2O DTISQAKEKM		1	O75112	O75143	O75626	O75643	2Q0Z;3JCR;4F91;4F92;4F93;4KIT;5O9Z;5URJ;5URK;5URM;5XJC;5YZG;5Z56;5Z57;5Z58;6AH0;6FF7;6ICZ;6QDV;6QW6;6QX9;6S8O;6S8Q;6S9I;	;2Q0Z;3JCR;4F91;4F92;4F93;4KIT;5O9Z;5URJ;5URK;5URM;5XJC;5YZG;5Z56;5Z57;5Z58;6AH0;6FF7;6ICZ;6QDV;6QW6;6QX9;6S8O;6S8Q;6S9I;		Q06643	4MXW;	;4MXW;
O43175	D-3-phosphoglycerate dehydrogenase (3-PGDH) (EC 1.1.1.95) (2-oxoglutarate reductase) (EC 1.1.1.399) (Malate dehydrogenase) (EC 1.1.1.37)	PHGDH PGDH3	533	165	0.872	ATRMQ^SFGMK	ATRMQSFGMK	ATRMQSF	1	#N/A	2G76	;2G76;5N53;5N6C;5NZO;5NZP;5NZQ;5OFM;5OFV;5OFW;6CWA;6PLF;6PLG;6RIH;6RJ2;6RJ3;6RJ5;6RJ6;	1	>O43175_165_0.872_2G76 ATRMQSFGMK		1	O75116	O75146	O75628	O75674	3RRU;	;3RRU;		Q07817	1BXL;1G5J;1LXL;1MAZ;1R2D;1R2E;1R2G;1R2H;1R2I;1YSG;1YSI;1YSN;2B48;2LP8;2LPC;2M03;2M04;2ME8;2ME9;2MEJ;2O1Y;2O2M;2O2N;2P1L;2PON;2YJ1;2YQ6;2YQ7;2YXJ;3CVA;3FDL;3FDM;3INQ;3IO8;3PL7;3QKD;3R85;3SP7;3SPF;3WIZ;3ZK6;3ZLN;3ZLO;3ZLR;4A1U;4A1W;4AQ3;4BPK;4C52;4C5D;4CIN;4EHR;4HNJ;4IEH;4PPI;4QVE;4QVF;4QVX;4TUH;4Z9V;5AGW;5AGX;5B1Z;5C3G;5FMJ;5FMK;5VAY;5VX3;6BF2;6DCN;6DCO;6F46;6HJL;6IJQ;6O0K;6O0L;6O0M;6O0O;6O0P;6RNU;	;1BXL;1G5J;1LXL;1MAZ;1R2D;1R2E;1R2G;1R2H;1R2I;1YSG;1YSI;1YSN;2B48;2LP8;2LPC;2M03;2M04;2ME8;2ME9;2MEJ;2O1Y;2O2M;2O2N;2P1L;2PON;2YJ1;2YQ6;2YQ7;2YXJ;3CVA;3FDL;3FDM;3INQ;3IO8;3PL7;3QKD;3R85;3SP7;3SPF;3WIZ;3ZK6;3ZLN;3ZLO;3ZLR;4A1U;4A1W;4AQ3;4BPK;4C52;4C5D;4CIN;4EHR;4HNJ;4IEH;4PPI;4QVE;4QVF;4QVX;4TUH;4Z9V;5AGW;5AGX;5B1Z;5C3G;5FMJ;5FMK;5VAY;5VX3;6BF2;6DCN;6DCO;6F46;6HJL;6IJQ;6O0K;6O0L;6O0M;6O0O;6O0P;6RN…
O43181	NADH dehydrogenase [ubiquinone] iron-sulfur protein 4, mitochondrial (Complex I-18 kDa) (CI-18 kDa) (Complex I-AQDQ) (CI-AQDQ) (NADH-ubiquinone oxidoreductase 18 kDa subunit)	NDUFS4	175	88	0.688	RNNMQ^SGVNN	RNNMQSGVNN	RNNMQSG	1	#N/A	5XTB	;5XTB;5XTD;5XTH;5XTI;	1	>O43181_88_0.688_5XTB RNNMQSGVNN		1	O75128	O75147	O75643	O75694	5A9Q;5IJN;5IJO;	;5A9Q;5IJN;5IJO;		Q07954	1CR8;1D2L;1J8E;2FYJ;2FYL;2KNX;2KNY;	;1CR8;1D2L;1J8E;2FYJ;2FYL;2KNX;2KNY;
O43237	Cytoplasmic dynein 1 light intermediate chain 2 (Dynein light intermediate chain 2, cytosolic) (LIC-2) (LIC53/55)	DYNC1LI2 DNCLI2 LIC2	492	75	0.836	MTKLQ^GAEHG	MTKLQGAEHG	MTKLQGA	1	#N/A	6F1T	;6F1T;6F1Y;6F38;6F3A;	1	>O43237_75_0.836_6F1T MTKLQGAEHG		1	O75140	O75151	O75674	O75771	2KZ3;	;2KZ3;		Q08174	6BX7;6MGA;6PIM;6VFP;	;6BX7;6MGA;6PIM;6VFP;
O43251	RNA binding protein fox-1 homolog 2 (Fox-1 homolog B) (Hexaribonucleotide-binding protein 2) (RNA-binding motif protein 9) (RNA-binding protein 9) (Repressor of tamoxifen transcriptional activity)	RBFOX2 FOX2 HRNBP2 RBM9 RTA	390	109	0.625	QSQTQ^SSENS	QSQTQSSENS	QSQTQSS	1	#N/A						1	O75143	O75173	O75694	O75791	5GJH;	;5GJH;		Q08345	3ZOS;4AG4;4BKJ;4CKR;5BVK;5BVN;5BVO;5BVW;5FDP;5FDX;6BRJ;6BSD;6FEW;6FEX;6FIL;6FIN;6FIO;6FIQ;6GWR;6HP9;	;3ZOS;4AG4;4BKJ;4CKR;5BVK;5BVN;5BVO;5BVW;5FDP;5FDX;6BRJ;6BSD;6FEW;6FEX;6FIL;6FIN;6FIO;6FIQ;6GWR;6HP9;
O43255	E3 ubiquitin-protein ligase SIAH2 (EC 2.3.2.27) (RING-type E3 ubiquitin transferase SIAH2) (Seven in absentia homolog 2) (Siah-2) (hSiah2)	SIAH2	324	199	0.683	ITTLQ^GEDIV	ITTLQGEDIV	ITTLQGE	1	#N/A	5H9M	;5H9M;	1	>O43255_199_0.683_5H9M ITTLQGEDIV		1	O75146	O75191	O75771	O75800	2D8Q;2DAN;	;2D8Q;2DAN;		Q08554	5IRY;	;5IRY;
O43314	Inositol hexakisphosphate and diphosphoinositol-pentakisphosphate kinase 2 (EC 2.7.4.21) (EC 2.7.4.24) (Diphosphoinositol pentakisphosphate kinase 2) (Histidine acid phosphatase domain-containing protein 1) (InsP6 and PP-IP5 kinase 2) (VIP1 homolog 2) (hsVIP2)	PPIP5K2 HISPPD1 KIAA0433 VIP2	1243	142	0.769	YSILQ^AEGIL	YSILQAEGIL	YSILQAE	1	#N/A	3T54	;3T54;3T7A;3T99;3T9A;3T9B;3T9C;3T9D;3T9E;3T9F;4HN2;4NZM;4NZN;4NZO;4Q4C;4Q4D;5BYA;5BYB;5DGH;5DGI;6N5C;	1	>O43314_142_0.769_3T54 YSILQAEGIL		1	O75147	O75251	O75791	O75818	6AHR;6AHU;6AHV;	;6AHR;6AHU;6AHV;		Q09328	5ZIB;5ZIC;	;5ZIB;5ZIC;
O43353	Receptor-interacting serine/threonine-protein kinase 2 (EC 2.7.11.1) (CARD-containing interleukin-1 beta-converting enzyme-associated kinase) (CARD-containing IL-1 beta ICE-kinase) (RIP-like-interacting CLARP kinase) (Receptor-interacting protein 2) (RIP-2) (Tyrosine-protein kinase RIPK2) (EC 2.7.10.2)	RIPK2 CARDIAK RICK RIP2 UNQ277/PRO314/PRO34092	540	315	0.935	KTKLQ^SVSSA	KTKLQSVSSA	KTKLQSV	1	#N/A	4C8B	;2N7Z;2N83;4C8B;5AR2;5AR3;5AR4;5AR5;5AR7;5AR8;5J79;5J7B;5NG0;5NG2;5NG3;5W5J;5W5O;5YRN;6ES0;6FU5;6GFJ;6GGS;6HMX;6RN8;6RNA;6S1F;6SZE;6SZJ;6UL8;	1	>O43353_315_0.935_4C8B KTKLQSVSSA		1	O75151	O75306	O75800	O75821	2CQ0;2MJC;5K0Y;	;2CQ0;2MJC;5K0Y;		Q09428	6C3O;6C3P;	;6C3O;6C3P;
O43426	Synaptojanin-1 (EC 3.1.3.36) (Synaptic inositol 1,4,5-trisphosphate 5-phosphatase 1)	SYNJ1 KIAA0910	1573	1384	0.722	PARSQ^SQENM	PARSQSQENM	PARSQSQ	1	#N/A						1	O75173	O75311	O75818	O75828	2HRB;	;2HRB;		Q12772	1UKL;	;1UKL;
O43426	Synaptojanin-1 (EC 3.1.3.36) (Synaptic inositol 1,4,5-trisphosphate 5-phosphatase 1)	SYNJ1 KIAA0910	1573	510	0.649	EQTLQ^SASSK	EQTLQSASSK	EQTLQSA	1	#N/A						1	O75191	O75317	O75821	O75843	2E9G;2YMT;3ZHF;4BCX;	;2E9G;2YMT;3ZHF;4BCX;		Q12791	2K44;3MT5;3NAF;6V22;6V35;6V38;6V3G;	;2K44;3MT5;3NAF;6V22;6V35;6V38;6V3G;
O43426	Synaptojanin-1 (EC 3.1.3.36) (Synaptic inositol 1,4,5-trisphosphate 5-phosphatase 1)	SYNJ1 KIAA0910	1573	1224	0.618	TPESQ^SKTSE	TPESQSKTSE	TPESQSK	1	#N/A						1	O75251	O75326	O75828	O75886	1X2Q;1X5B;2L0T;5CRV;5IXF;	;1X2Q;1X5B;2L0T;5CRV;5IXF;		Q12866	2DBJ;2P0C;3BPR;3BRB;3TCP;4M3Q;4MH7;4MHA;5K0K;5K0X;5TC0;5TD2;5U6C;6MEP;	;2DBJ;2P0C;3BPR;3BRB;3TCP;4M3Q;4MH7;4MHA;5K0K;5K0X;5TC0;5TD2;5U6C;6MEP;
O43488	Aflatoxin B1 aldehyde reductase member 2 (EC 1.1.1.n11) (AFB1 aldehyde reductase 1) (AFB1-AR 1) (Aldoketoreductase 7) (Succinic semialdehyde reductase) (SSA reductase)	AKR7A2 AFAR AFAR1 AKR7	359	306	0.538	HSQLQ^GAHGD	HSQLQGAHGD	HSQLQGA	1	#N/A	2BP1	;2BP1;	1	>O43488_306_0.538_2BP1 HSQLQGAHGD		1	O75306	O75334	O75843	O75888	4ZCH;	;4ZCH;		Q12913	2CFV;2DLE;2NZ6;	;2CFV;2DLE;2NZ6;
O43524	Forkhead box protein O3 (AF6q21 protein) (Forkhead in rhabdomyosarcoma-like 1)	FOXO3 FKHRL1 FOXO3A	673	41	0.817	RPELQ^ASPAK	RPELQASPAK	RPELQAS	1	#N/A						1	O75311	O75362	O75886	O75891	2BW0;2CFI;2CQ8;	;2BW0;2CFI;2CQ8;		Q13002	3QXM;5CMM;	;3QXM;5CMM;
O43526	Potassium voltage-gated channel subfamily KQT member 2 (KQT-like 2) (Neuroblastoma-specific potassium channel subunit alpha KvLQT2) (Voltage-gated potassium channel subunit Kv7.2)	KCNQ2	872	809	0.815	FSISQ^SKENL	FSISQSKENL	FSISQSK	#N/A	1						1	O75317	O75368	O75888	O75940	4A4F;4A4H;	;4A4F;4A4H;		Q13190	3EFO;	;3EFO;
O43566	Regulator of G-protein signaling 14 (RGS14)	RGS14	566	509	0.505	LNRVQ^SSGAH	LNRVQSSGAH	LNRVQSS	1	#N/A	2OM2	;2JNU;2OM2;2XNS;3ONW;3QI2;	1	>O43566_509_0.505_2OM2 LNRVQSSGAH		1	O75326	O75369	O75891	O75962	1NTY;2NZ8;6D8Z;	;1NTY;2NZ8;6D8Z;		Q13255	3KS9;4OR2;	;3KS9;4OR2;
O43586	Proline-serine-threonine phosphatase-interacting protein 1 (PEST phosphatase-interacting protein 1) (CD2-binding protein 1) (H-PIP)	PSTPIP1 CD2BP1	416	6	0.676	MPQLQ^FKDAF	MPQLQFKDAF	MPQLQFK	1	#N/A						1	O75334	O75376	O75940	O75970	2FCF;2FNE;2IWN;2IWO;2IWP;2IWQ;2O2T;2OPG;2QG1;	;2FCF;2FNE;2IWN;2IWO;2IWP;2IWQ;2O2T;2OPG;2QG1;		Q13324	3N93;3N95;3N96;6PB1;	;3N93;3N95;3N96;6PB1;
O43602	Neuronal migration protein doublecortin (Doublin) (Lissencephalin-X) (Lis-X)	DCX DBCN LISX	365	44	0.634	TRTLQ^ALSNE	TRTLQALSNE	TRTLQAL	1	#N/A						1	O75362	O75385	O75962	O76039	4BGQ;	;4BGQ;		Q13332	2FH7;2YD2;2YD3;2YD9;4BPC;4PBX;	;2FH7;2YD2;2YD3;2YD9;4BPC;4PBX;
O43613	Orexin receptor type 1 (Ox-1-R) (Ox1-R) (Ox1R) (Hypocretin receptor type 1)	HCRTR1	425	126	0.646	IPYLQ^AVSVS	IPYLQAVSVS	IPYLQAV	#N/A	1	4ZJ8	;4ZJ8;4ZJC;6TO7;6TOD;6TOS;6TOT;6TP3;6TP4;6TP6;6TQ4;6TQ6;6TQ7;6TQ9;	1	>O43613_126_0.646_4ZJ8 IPYLQAVSVS		1	O75368	O75398	O75970	O76041	4F14;	;4F14;		Q13563	2KLD;2KLE;2KQ6;2Y4Q;3HRN;3HRO;5K47;5MKE;5MKF;5T4D;6A70;6D1W;6T9N;6T9O;	;2KLD;2KLE;2KQ6;2Y4Q;3HRN;3HRO;5K47;5MKE;5MKF;5T4D;6A70;6D1W;6T9N;6T9O;
O43639	Cytoplasmic protein NCK2 (Growth factor receptor-bound protein 4) (NCK adaptor protein 2) (Nck-2) (SH2/SH3 adaptor protein NCK-beta)	NCK2 GRB4	380	294	0.517	VTRHQ^AECAL	VTRHQAECAL	VTRHQAE	1	#N/A	2CIA	;1U5S;1WX6;1Z3K;2B86;2CIA;2FRW;2FRY;2JXB;4E6R;	1	>O43639_294_0.517_2CIA VTRHQAECAL		1	O75369	O75417	O76039	O76075	1IBX;	;1IBX;		Q13586	2K60;2MAJ;2MAK;3TEQ;4O9B;	;2K60;2MAJ;2MAK;3TEQ;4O9B;
O43660	Pleiotropic regulator 1	PLRG1	514	339	0.523	TVRCQ^AAEPQ	TVRCQAAEPQ	TVRCQAA	1	#N/A	6ID1	;4YVD;5MQF;5XJC;5YZG;5Z56;5Z57;5Z58;6FF4;6FF7;6ICZ;6ID0;6ID1;6QDV;	1	>O43660_339_0.523_6ID1 TVRCQAAEPQ		1	O75376	O75473	O76041	O76083	2HD1;2YY2;3DY8;3DYL;3DYN;3DYQ;3DYS;3JSI;3JSW;3K3E;3K3H;3N3Z;3QI3;3QI4;4E90;4G2J;4G2L;4GH6;4Y86;4Y87;4Y8C;6A3N;	;2HD1;2YY2;3DY8;3DYL;3DYN;3DYQ;3DYS;3JSI;3JSW;3K3E;3K3H;3N3Z;3QI3;3QI4;4E90;4G2J;4G2L;4GH6;4Y86;4Y87;4Y8C;6A3N;		Q13635	6DMB;6DMO;6DMY;6E1H;6N7G;6N7H;6N7K;6OEU;6OEV;6RMG;6RTW;6RTX;6RTY;6RVC;6RVD;	;6DMB;6DMO;6DMY;6E1H;6N7G;6N7H;6N7K;6OEU;6OEV;6RMG;6RTW;6RTX;6RTY;6RVC;6RVD;
O43663	Protein regulator of cytokinesis 1	PRC1	620	619	0.641	STNIQ^S	STNIQS	STNIQS	#N/A	#N/A						0	O75385	O75534	O76075	O76094	5M72;5M73;5WRV;5WRW;	;5M72;5M73;5WRV;5WRW;		Q13639	5EM9;	;5EM9;
O43707	Alpha-actinin-4 (Non-muscle alpha-actinin 4)	ACTN4	911	645	0.686	QSKQQ^SNEHL	QSKQQSNEHL	QSKQQSN	1	#N/A						1	O75398	O75569	O76083	O76096	2CH9;	;2CH9;		Q14118	1EG4;2MK7;5GGP;5LLK;6JJY;	;1EG4;2MK7;5GGP;5LLK;6JJY;
O43781	Dual specificity tyrosine-phosphorylation-regulated kinase 3 (EC 2.7.12.1) (Regulatory erythroid kinase) (REDK)	DYRK3	588	321	0.782	QSILQ^SLDAL	QSILQSLDAL	QSILQSL	1	#N/A	5Y86	;5Y86;	1	>O43781_321_0.782_5Y86 QSILQSLDAL		1	O75417	O75581	O76094	O94761	2KMU;5LST;	;2KMU;5LST;		Q14126	2YQG;5ERD;5J5J;6QNT;6QNU;6SIT;	;2YQG;5ERD;5J5J;6QNT;6QNU;6SIT;
O43837	Isocitrate dehydrogenase [NAD] subunit beta, mitochondrial (Isocitric dehydrogenase subunit beta) (NAD(+)-specific ICDH subunit beta)	IDH3B	385	39	0.548	ASRSQ^AEDVR	ASRSQAEDVR	ASRSQAE	1	#N/A	6KDE	;6KDE;6KDF;6KDY;6KE3;	1	>O43837_39_0.548_6KDE ASRSQAEDVR		1	O75473	O75592	O76096	O94782	6DO5;	;6DO5;		Q14432	1LRC;	;1LRC;
O43896	Kinesin-like protein KIF1C	KIF1C KIAA0706	1103	735	0.833	RRRLQ^GKDPR	RRRLQGKDPR	RRRLQGK	1	#N/A						1	O75534	O75593	O94761	O94788	4X2Q;6ALJ;6B5G;6B5H;6B5I;	;4X2Q;6ALJ;6B5G;6B5H;6B5I;		Q14573	6DQJ;6DQN;6DQS;6DQV;6DQZ;6DR0;6DR2;6DRA;6DRC;	;6DQJ;6DQN;6DQS;6DQV;6DQZ;6DR0;6DR2;6DRA;6DRC;
O43896	Kinesin-like protein KIF1C	KIF1C KIAA0706	1103	850	0.56	EVKLQ^NSSKD	EVKLQNSSKD	EVKLQNS	1	#N/A						1	O75569	O75626	O94782	O94822	3J92;	;3J92;		Q14627	3LB6;	;3LB6;
O43896	Kinesin-like protein KIF1C	KIF1C KIAA0706	1103	31	0.523	VVSMQ^GNTTS	VVSMQGNTTS	VVSMQGN	1	#N/A						1	O75581	O75628	O94788	O94868	2DL5;2DL7;6GBU;	;2DL5;2DL7;6GBU;		Q14BN4	6AKM;6AR0;6AR2;	;6AKM;6AR0;6AR2;
O43896	Kinesin-like protein KIF1C	KIF1C KIAA0706	1103	289	0.519	LADMQ^SKKRK	LADMQSKKRK	LADMQSK	1	#N/A						1	O75592	O75643	O94822	O94885	2DL0;2EBP;	;2DL0;2EBP;		Q15262	2C7S;	;2C7S;
O43913	Origin recognition complex subunit 5	ORC5 ORC5L	435	19	0.73	VSILQ^SLFGE	VSILQSLFGE	VSILQSL	1	#N/A	5UJ7	;5UJ7;5UJM;	1	>O43913_19_0.73_5UJ7 VSILQSLFGE		1	O75593	O75674	O94868	O94906	3JCR;5O9Z;6AH0;6AHD;6QW6;6QX9;	;3JCR;5O9Z;6AH0;6AHD;6QW6;6QX9;		Q15413	4ERV;	;4ERV;
O43918	Autoimmune regulator (Autoimmune polyendocrinopathy candidiasis ectodermal dystrophy protein) (APECED protein)	AIRE APECED	545	342	0.572	SSCLQ^ATVQE	SSCLQATVQE	SSCLQAT	1	#N/A						1	O75626	O75694	O94885	O94916	1IMH;	;1IMH;		Q16288	1WWC;3V5Q;4YMJ;6KZC;6KZD;	;1WWC;3V5Q;4YMJ;6KZC;6KZD;
O60218	Aldo-keto reductase family 1 member B10 (EC 1.1.1.300) (EC 1.1.1.54) (ARL-1) (Aldose reductase-like) (Aldose reductase-related protein) (ARP) (hARP) (Small intestine reductase) (SI reductase)	AKR1B10 AKR1B11	316	303	0.55	CNVLQ^SSHLE	CNVLQSSHLE	CNVLQSS	1	#N/A	1ZUA	;1ZUA;4GA8;4GAB;4GQ0;4GQG;4I5X;4ICC;4JIH;4JII;4WEV;4XZL;4XZM;4XZN;5LIK;5LIU;5LIW;5LIX;5LIY;5M2F;5Y7N;	1	>O60218_303_0.55_1ZUA CNVLQSSHLE		1	O75628	O75771	O94906	O94929	1UJS;2DJ7;	;1UJS;2DJ7;		Q16348	6EZI;	;6EZI;
O60231	Pre-mRNA-splicing factor ATP-dependent RNA helicase DHX16 (EC 3.6.4.13) (ATP-dependent RNA helicase #3) (DEAH-box protein 16)	DHX16 DBP2 DDX16 KIAA0577 PRP2	1041	372	0.75	ATQLQ^GDEEP	ATQLQGDEEP	ATQLQGD	1	#N/A	5Z56	;5Z56;5Z57;5Z58;6FF7;	1	>O60231_372_0.75_5Z56 ATQLQGDEEP		1	O75643	O75791	O94916	O94979	3WXA;	;3WXA;		Q16651	3DFJ;3DFL;3E0N;3E0P;3E16;3E1X;3FVF;3GYL;3GYM;	;3DFJ;3DFL;3E0N;3E0P;3E16;3E1X;3FVF;3GYL;3GYM;
O60231	Pre-mRNA-splicing factor ATP-dependent RNA helicase DHX16 (EC 3.6.4.13) (ATP-dependent RNA helicase #3) (DEAH-box protein 16)	DHX16 DBP2 DDX16 KIAA0577 PRP2	1041	119	0.537	GSSLQ^KKRKK	GSSLQKKRKK	GSSLQKK	1	#N/A	5Z56	;5Z56;5Z57;5Z58;6FF7;	1	>O60231_119_0.537_5Z56 GSSLQKKRKK		1	O75674	O75800	O94929	O94986	4N7V;6CSU;6CSV;	;4N7V;6CSU;6CSV;		Q16790	2HKF;3IAI;5DVX;5FL4;5FL5;5FL6;6FE0;6FE1;6FE2;6G98;6G9U;6QN2;6QN5;6QN6;6QUT;6RQN;6RQQ;6RQU;6RQW;	;2HKF;3IAI;5DVX;5FL4;5FL5;5FL6;6FE0;6FE1;6FE2;6G98;6G9U;6QN2;6QN5;6QN6;6QUT;6RQN;6RQQ;6RQU;6RQW;
O60239	SH3 domain-binding protein 5 (SH3BP-5) (SH3 domain-binding protein that preferentially associates with BTK)	SH3BP5 SAB	455	417	0.621	SSKSQ^SSTSP	SSKSQSSTSP	SSKSQSS	1	#N/A						1	O75694	O75818	O94979	O94992	2GD7;3S9G;	;2GD7;3S9G;		Q16820	4GWM;4GWN;	;4GWM;4GWN;
O60239	SH3 domain-binding protein 5 (SH3BP-5) (SH3 domain-binding protein that preferentially associates with BTK)	SH3BP5 SAB	455	233	0.583	VDDLQ^AKLTL	VDDLQAKLTL	VDDLQAK	1	#N/A	6DJL	;4H3B;6DJL;6IXE;6IXF;6IXG;6IXV;	1	>O60239_233_0.583_6DJL VDDLQAKLTL		1	O75771	O75821	O94986	O95071	1I2T;2QHO;3PT3;	;1I2T;2QHO;3PT3;		Q16821	5ZQV;	;5ZQV;
O60239	SH3 domain-binding protein 5 (SH3BP-5) (SH3 domain-binding protein that preferentially associates with BTK)	SH3BP5 SAB	455	425	0.527	SPEGQ^ALENR	SPEGQALENR	SPEGQAL	1	#N/A						1	O75791	O75828	O94992	O95147	2WGP;	;2WGP;		Q16832	2WUH;2Z4F;6FER;	;2WUH;2Z4F;6FER;
O60245	Protocadherin-7 (Brain-heart protocadherin) (BH-Pcdh)	PCDH7 BHPCDH	1069	620	0.609	IPVLQ^GSTTV	IPVLQGSTTV	IPVLQGS	#N/A	1						1	O75800	O75843	O95071	O95154	2CLP;	;2CLP;		Q16849	2I1Y;2QT7;3N01;3N4W;3NG8;3NP5;	;2I1Y;2QT7;3N01;3N4W;3NG8;3NP5;
O60264	SWI/SNF-related matrix-associated actin-dependent regulator of chromatin subfamily A member 5 (SWI/SNF-related matrix-associated actin-dependent regulator of chromatin A5) (EC 3.6.4.-) (Sucrose nonfermenting protein 2 homolog) (hSNF2H)	SMARCA5 SNF2H WCRF135	1052	341	0.768	GTPLQ^NNLHE	GTPLQNNLHE	GTPLQNN	1	#N/A	6NE3	;6NE3;	1	>O60264_341_0.768_6NE3 GTPLQNNLHE		1	O75818	O75886	O95147	O95182	5XTB;5XTD;5XTH;5XTI;	;5XTB;5XTD;5XTH;5XTI;		Q16853	1PU4;1US1;2C10;2C11;2Y73;2Y74;3ALA;4BTW;4BTX;4BTY;	;1PU4;1US1;2C10;2C11;2Y73;2Y74;3ALA;4BTW;4BTX;4BTY;
O60281	Zinc finger protein 292	ZNF292 KIAA0530	2723	931	0.879	TPLLQ^SSEVA	TPLLQSSEVA	TPLLQSS	1	#N/A						1	O75821	O75888	O95154	O95243	2MOE;3IHO;4DK9;4E9E;4E9F;4E9G;4E9H;4EA4;4EA5;4LG7;4OFA;4OFE;4OFH;5CHZ;	;2MOE;3IHO;4DK9;4E9E;4E9F;4E9G;4E9H;4EA4;4EA5;4LG7;4OFA;4OFE;4OFH;5CHZ;		Q16873	2PNO;2UUH;2UUI;3B29;3HKK;3LEO;3PCV;4BPM;4J7T;4J7Y;4JC7;4JCZ;4JRZ;4WAB;5HV9;6R7D;	;2PNO;2UUH;2UUI;3B29;3HKK;3LEO;3PCV;4BPM;4J7T;4J7Y;4JC7;4JCZ;4JRZ;4WAB;5HV9;6R7D;
O60281	Zinc finger protein 292	ZNF292 KIAA0530	2723	2661	0.64	PSQLQ^CSDNV	PSQLQCSDNV	PSQLQCS	1	#N/A						1	O75828	O75891	O95182	O95251	5GK9;6MAJ;6MAK;	;5GK9;6MAJ;6MAK;		Q2M385	6U23;6U2J;6U2K;6U2L;6U2W;	;6U23;6U2J;6U2K;6U2L;6U2W;
O60307	Microtubule-associated serine/threonine-protein kinase 3 (EC 2.7.11.1)	MAST3 KIAA0561	1309	763	0.587	GSSCQ^SSSSQ	GSSCQSSSSQ	GSSCQSS	1	#N/A						1	O75843	O75899	O95243	O95257	2WAL;3FFM;	;2WAL;3FFM;		Q30201	1A6Z;1C42;1DE4;	;1A6Z;1C42;1DE4;
O60308	Centrosomal protein of 104 kDa (Cep104)	CEP104 KIAA0562	925	498	0.543	TSVFQ^ASLKL	TSVFQASLKL	TSVFQAS	1	#N/A	5LPH	;5LPH;5LPI;	1	>O60308_498_0.543_5LPH TSVFQASLKL		1	O75886	O75940	O95251	O95299	5XTC;5XTD;5XTH;5XTI;	;5XTC;5XTD;5XTH;5XTI;		Q495A1	3Q0H;3RQ3;3UCR;3UDW;5V52;	;3Q0H;3RQ3;3UCR;3UDW;5V52;
O60315	Zinc finger E-box-binding homeobox 2 (Smad-interacting protein 1) (SMADIP1) (Zinc finger homeobox protein 1b)	ZEB2 KIAA0569 SIP1 ZFHX1B ZFX1B HRIHFB2411	1214	541	0.706	KACLQ^SLTTD	KACLQSLTTD	KACLQSL	1	#N/A						1	O75888	O75962	O95257	O95391	5XJC;6ICZ;6QDV;	;5XJC;6ICZ;6QDV;		Q496J9	4JRA;5JLV;5MOY;6ES1;	;4JRA;5JLV;5MOY;6ES1;
O60315	Zinc finger E-box-binding homeobox 2 (Smad-interacting protein 1) (SMADIP1) (Zinc finger homeobox protein 1b)	ZEB2 KIAA0569 SIP1 ZFHX1B ZFX1B HRIHFB2411	1214	1114	0.666	RAYLQ^SITPQ	RAYLQSITPQ	RAYLQSI	1	#N/A						1	O75891	O75970	O95299	O95402	5ODD;	;5ODD;		Q58EX2	1WF5;1WFN;1WFO;1WIS;	;1WF5;1WFN;1WFO;1WIS;
O60315	Zinc finger E-box-binding homeobox 2 (Smad-interacting protein 1) (SMADIP1) (Zinc finger homeobox protein 1b)	ZEB2 KIAA0569 SIP1 ZFHX1B ZFX1B HRIHFB2411	1214	615	0.54	KAVLQ^PHENI	KAVLQPHENI	KAVLQPH	1	#N/A						1	O75899	O76039	O95391	O95425	2K6M;2K6N;	;2K6M;2K6N;		Q5IJ48	2WO6;	;2WO6;
O60333	Kinesin-like protein KIF1B (Klp)	KIF1B KIAA0591 KIAA1448	1816	712	0.877	ESKLQ^ALQKQ	ESKLQALQKQ	ESKLQAL	1	#N/A						1	O75940	O76041	O95402	O95429	1M62;1M7K;	;1M62;1M7K;		Q5JRA6	5KYN;5KYU;5KYW;	;5KYN;5KYU;5KYW;
O60333	Kinesin-like protein KIF1B (Klp)	KIF1B KIAA0591 KIAA1448	1816	1125	0.844	VTVLQ^ASGIL	VTVLQASGIL	VTVLQAS	1	#N/A						1	O75962	O76075	O95425	O95453	2A1R;2A1S;3CTR;	;2A1R;2A1S;3CTR;		Q5JTV8	4TVS;	;4TVS;
O60341	Lysine-specific histone demethylase 1A (EC 1.-.-.-) (BRAF35-HDAC complex protein BHC110) (Flavin-containing amine oxidase domain-containing protein 2)	KDM1A AOF2 KDM1 KIAA0601 LSD1	852	298	0.622	ARQLQ^SFGMD	ARQLQSFGMD	ARQLQSF	1	#N/A	2DW4	;2COM;2DW4;2EJR;2H94;2HKO;2IW5;2L3D;2UXN;2UXX;2V1D;2X0L;2XAF;2XAG;2XAH;2XAJ;2XAQ;2XAS;2Y48;2Z3Y;2Z5U;3ABT;3ABU;3ZMS;3ZMT;3ZMU;3ZMV;3ZMZ;3ZN0;3ZN1;4BAY;4CZZ;4KUM;4UV8;4UV9;4UVA;4UVB;4UVC;4UXN;4XBF;5AFW;5H6Q;5H6R;5IT3;5L3B;5L3C;5L3D;5L3E;5L3F;5L3G;5LBQ;5LGN;5LGT;5LGU;5LHG;5LHH;5LHI;5X60;5YJB;6E1F;6NQM;6NQU;6NR5;	1	>O60341_298_0.622_2DW4 ARQLQSFGMD		1	O75970	O76083	O95429	O95466	4YDH;	;4YDH;		Q5KU26	2OX8;	;2OX8;
O60341	Lysine-specific histone demethylase 1A (EC 1.-.-.-) (BRAF35-HDAC complex protein BHC110) (Flavin-containing amine oxidase domain-containing protein 2)	KDM1A AOF2 KDM1 KIAA0601 LSD1	852	236	0.525	EATLQ^QLEAP	EATLQQLEAP	EATLQQL	1	#N/A	2DW4	;2COM;2DW4;2EJR;2H94;2HKO;2IW5;2L3D;2UXN;2UXX;2V1D;2X0L;2XAF;2XAG;2XAH;2XAJ;2XAQ;2XAS;2Y48;2Z3Y;2Z5U;3ABT;3ABU;3ZMS;3ZMT;3ZMU;3ZMV;3ZMZ;3ZN0;3ZN1;4BAY;4CZZ;4KUM;4UV8;4UV9;4UVA;4UVB;4UVC;4UXN;4XBF;5AFW;5H6Q;5H6R;5IT3;5L3B;5L3C;5L3D;5L3E;5L3F;5L3G;5LBQ;5LGN;5LGT;5LGU;5LHG;5LHH;5LHI;5X60;5YJB;6E1F;6NQM;6NQU;6NR5;	1	>O60341_236_0.525_2DW4 EATLQQLEAP		1	O76039	O76094	O95453	O95486	2NUP;2NUT;3EGD;3EGX;5VNE;5VNF;5VNG;5VNH;5VNI;5VNJ;5VNK;5VNL;5VNM;5VNN;5VNO;	;2NUP;2NUT;3EGD;3EGX;5VNE;5VNF;5VNG;5VNH;5VNI;5VNJ;5VNK;5VNL;5VNM;5VNN;5VNO;		Q5SU54	6DIG;	;6DIG;
O60343	TBC1 domain family member 4 (Akt substrate of 160 kDa) (AS160)	TBC1D4 AS160 KIAA0603	1298	1228	0.749	HTKIQ^ALESN	HTKIQALESN	HTKIQAL	1	#N/A						1	O76041	O76096	O95466	O95487	3EH1;	;3EH1;		Q5T8D3	3FLV;	;3FLV;
O60343	TBC1 domain family member 4 (Akt substrate of 160 kDa) (AS160)	TBC1D4 AS160 KIAA0603	1298	444	0.546	AAALQ^SAKTQ	AAALQSAKTQ	AAALQSA	1	#N/A						1	O76075	O94759	O95486	O95628	1E4U;1UR6;	;1E4U;1UR6;		Q5TFQ8	2JJV;	;2JJV;
O60381	HMG box-containing protein 1 (HMG box transcription factor 1) (High mobility group box transcription factor 1)	HBP1	514	63	0.612	LPELQ^AVQSD	LPELQAVQSD	LPELQAV	1	#N/A						1	O76083	O94761	O95487	O95684	2D68;	;2D68;		Q5VV43	2E7M;	;2E7M;
O60437	Periplakin (190 kDa paraneoplastic pemphigus antigen) (195 kDa cornified envelope precursor protein)	PPL KIAA0568	1756	829	0.909	RARLQ^SPATK	RARLQSPATK	RARLQSP	1	#N/A						1	O76094	O94766	O95628	O95696	2KU3;2L43;2LQ6;3LYI;3RCW;4Z02;5AME;5AMF;5FG6;5GK9;5N49;5PNX;5PNY;5PNZ;5PO0;5PO1;5PO2;5PO3;5PO4;5PO5;5PO6;5PO7;5PO8;5PO9;5POA;5POB;5POC;5POD;5POE;5POF;5POG;5POH;5POI;5POJ;5POK;5POL;5POM;5PON;5POO;5POP;5POQ;5POR;5POS;5POT;5POU;5POV;5POW;5POX;5POY;5POZ;5PP0;5PP1;5PP2;5PP3;5PP4;5PP5;5PP6;5PP7;5PP8;5PP9;5PPA;5PPB;5PPC;5PPD;5PPE;5PPF;5PPG;5PPH;5PPI;5PPJ;5PPK;5PPL;5PPM;5PPN;5PPO;5PPP;5PPQ;5PPR;5PPS;5PPT…	;2KU3;2L43;2LQ6;3LYI;3RCW;4Z02;5AME;5AMF;5FG6;5GK9;5N49;5PNX;5PNY;5PNZ;5PO0;5PO1;5PO2;5PO3;5PO4;5PO5;5PO6;5PO7;5PO8;5PO9;5POA;5POB;5POC;5POD;5POE;5POF;5POG;5POH;5POI;5POJ;5POK;5POL;5POM;5PON;5POO;5POP;5POQ;5POR;5POS;5POT;5POU;5POV;5POW;5POX;5POY;5POZ;5PP0;5PP1;5PP2;5PP3;5PP4;5PP5;5PP6;5PP7;5PP8;5PP9;5PPA;5PPB;5PPC;5PPD;5PPE;5PPF;5PPG;5PPH;5PPI;5PPJ;5PPK;5PPL;5PPM;5PPN;5PPO;5PPP;5PPQ;5PPR;5PPS;5PP…		Q5Y7D3	4D8P;4OZF;4OZG;4OZH;4OZI;5KSU;5KSV;	;4D8P;4OZF;4OZG;4OZH;4OZI;5KSU;5KSV;
O60437	Periplakin (190 kDa paraneoplastic pemphigus antigen) (195 kDa cornified envelope precursor protein)	PPL KIAA0568	1756	1583	0.791	TRRLQ^SEINM	TRRLQSEINM	TRRLQSE	1	#N/A						1	O76096	O94782	O95684	O95704	2DYQ;2YSC;	;2DYQ;2YSC;		Q658P3	2VNS;2VQ3;	;2VNS;2VQ3;
O60437	Periplakin (190 kDa paraneoplastic pemphigus antigen) (195 kDa cornified envelope precursor protein)	PPL KIAA0568	1756	53	0.761	EAKMQ^SDLAR	EAKMQSDLAR	EAKMQSD	1	#N/A						1	O94759	O94788	O95696	O95714	2KEO;3KCI;4L1M;	;2KEO;3KCI;4L1M;		Q687X5	6HCY;6HD1;	;6HCY;6HD1;
O60437	Periplakin (190 kDa paraneoplastic pemphigus antigen) (195 kDa cornified envelope precursor protein)	PPL KIAA0568	1756	503	0.566	ASDLQ^GRQLL	ASDLQGRQLL	ASDLQGR	1	#N/A						1	O94761	O94822	O95704	O95715	2HDL;	;2HDL;		Q68DV7	4KNG;	;4KNG;
O60486	Plexin-C1 (Virus-encoded semaphorin protein receptor) (CD antigen CD232)	PLXNC1 VESPR	1568	1232	0.633	DTIGQ^AKEKI	DTIGQAKEKI	DTIGQAK	#N/A	1	3KUZ	;3KUZ;3NVN;3NVQ;	1	>O60486_1232_0.633_3KUZ DTIGQAKEKI		1	O94766	O94868	O95714	O95718	1LO1;	;1LO1;		Q6DD88	5VGR;	;5VGR;
O60494	Cubilin (460 kDa receptor) (Intestinal intrinsic factor receptor) (Intrinsic factor-cobalamin receptor) (Intrinsic factor-vitamin B12 receptor)	CUBN IFCR	3623	2903	0.693	TAVFQ^SQEAP	TAVFQSQEAP	TAVFQSQ	1	#N/A						1	O94782	O94885	O95715	O95793	4DKK;6HTU;6SDW;6SDY;	;4DKK;6HTU;6SDW;6SDY;		Q6NUK1	4N5X;4ZCU;4ZCV;	;4N5X;4ZCU;4ZCV;
O60494	Cubilin (460 kDa receptor) (Intestinal intrinsic factor receptor) (Intrinsic factor-cobalamin receptor) (Intrinsic factor-vitamin B12 receptor)	CUBN IFCR	3623	1844	0.509	GTGFQ^ATFMK	GTGFQATFMK	GTGFQAT	1	#N/A						1	O94788	O94906	O95718	O95819	4OBO;4OBP;4OBQ;4RVT;4U3Y;4U3Z;4U40;4U41;4U42;4U43;4U44;4U45;4ZK5;4ZP5;5DI1;5J95;5W5Q;	;4OBO;4OBP;4OBQ;4RVT;4U3Y;4U3Z;4U40;4U41;4U42;4U43;4U44;4U45;4ZK5;4ZP5;5DI1;5J95;5W5Q;		Q6P179	3SE6;4E36;4JBS;5AB0;5AB2;5CU5;5J6S;5K1V;6EA4;	;3SE6;4E36;4JBS;5AB0;5AB2;5CU5;5J6S;5K1V;6EA4;
O60507	Protein-tyrosine sulfotransferase 1 (EC 2.8.2.20) (Tyrosylprotein sulfotransferase 1) (TPST-1)	TPST1	370	139	0.553	DSAMQ^AFLLE	DSAMQAFLLE	DSAMQAF	#N/A	1	5WRI	;5WRI;5WRJ;	1	>O60507_139_0.553_5WRI DSAMQAFLLE		1	O94822	O94916	O95793	O95822	2YGW;4F0X;	;2YGW;4F0X;		Q6UWV6	5TCD;5UDY;	;5TCD;5UDY;
O60566	Mitotic checkpoint serine/threonine-protein kinase BUB1 beta (EC 2.7.11.1) (MAD3/BUB1-related protein kinase) (hBUBR1) (Mitotic checkpoint kinase MAD3L) (Protein SSK1)	BUB1B BUBR1 MAD3L SSK1	1050	42	0.738	MSTLQ^GALAQ	MSTLQGALAQ	MSTLQGA	1	#N/A	5KHU	;2WVI;3SI5;4GGD;5JJA;5K6S;5KHU;5LCW;5SWF;	1	>O60566_42_0.738_5KHU MSTLQGALAQ		1	O94868	O94923	O95819	O95831	1M6I;4BUR;4BV6;4FDC;4LII;5FMH;5FS6;5FS7;5FS8;5FS9;5KVH;5KVI;	;1M6I;4BUR;4BV6;4FDC;4LII;5FMH;5FS6;5FS7;5FS8;5FS9;5KVH;5KVI;		Q6UXV0	5VZ4;6Q2J;	;5VZ4;6Q2J;
O60566	Mitotic checkpoint serine/threonine-protein kinase BUB1 beta (EC 2.7.11.1) (MAD3/BUB1-related protein kinase) (hBUBR1) (Mitotic checkpoint kinase MAD3L) (Protein SSK1)	BUB1B BUBR1 MAD3L SSK1	1050	1028	0.703	DTTFQ^SHLNK	DTTFQSHLNK	DTTFQSH	1	#N/A	5KHU	;2WVI;3SI5;4GGD;5JJA;5K6S;5KHU;5LCW;5SWF;	1	>O60566_1028_0.703_5KHU DTTFQSHLNK		1	O94885	O94929	O95822	O95834	4CGB;	;4CGB;		Q7Z6A9	2AW2;6NYP;	;2AW2;6NYP;
O60566	Mitotic checkpoint serine/threonine-protein kinase BUB1 beta (EC 2.7.11.1) (MAD3/BUB1-related protein kinase) (hBUBR1) (Mitotic checkpoint kinase MAD3L) (Protein SSK1)	BUB1B BUBR1 MAD3L SSK1	1050	309	0.553	ENELQ^AGPWN	ENELQAGPWN	ENELQAG	1	#N/A	5KHU	;2WVI;3SI5;4GGD;5JJA;5K6S;5KHU;5LCW;5SWF;	1	>O60566_309_0.553_5KHU ENELQAGPWN		1	O94906	O94966	O95831	O95835	4ZRK;5B5W;5BRK;	;4ZRK;5B5W;5BRK;		Q86TM6	6A3Z;	;6A3Z;
O60603	Toll-like receptor 2 (EC 3.2.2.6) (Toll/interleukin-1 receptor-like protein 4) (CD antigen CD282)	TLR2 TIL4	784	187	0.828	ASDLQ^SYEPK	ASDLQSYEPK	ASDLQSY	#N/A	1	2Z7X	;1FYW;1FYX;1O77;2Z7X;2Z80;6NIG;	1	>O60603_187_0.828_2Z7X ASDLQSYEPK		1	O94916	O94979	O95834	O95985	5GVC;5GVE;	;5GVC;5GVE;		Q86UE4	4QMG;	;4QMG;
O60603	Toll-like receptor 2 (EC 3.2.2.6) (Toll/interleukin-1 receptor-like protein 4) (CD antigen CD282)	TLR2 TIL4	784	626	0.744	WAWLQ^AKRKP	WAWLQAKRKP	WAWLQAK	#N/A	1						1	O94923	O94986	O95835	O96013	2BVA;2CDZ;2J0I;2OV2;2Q0N;2X4Z;4APP;4FIE;4FIF;4FIG;4FIH;4FII;4FIJ;4JDH;4JDI;4JDJ;4JDK;4L67;4NJD;4O0V;4O0X;4O0Y;4XBR;4XBU;5BMS;5I0B;5UPK;5UPL;5VED;5VEE;5VEF;5XVA;5XVF;5XVG;5ZJW;	;2BVA;2CDZ;2J0I;2OV2;2Q0N;2X4Z;4APP;4FIE;4FIF;4FIG;4FIH;4FII;4FIJ;4JDH;4JDI;4JDJ;4JDK;4L67;4NJD;4O0V;4O0X;4O0Y;4XBR;4XBU;5BMS;5I0B;5UPK;5UPL;5VED;5VEE;5VEF;5XVA;5XVF;5XVG;5ZJW;		Q86V24	3WXW;5LWY;5LX9;5LXA;	;3WXW;5LWY;5LX9;5LXA;
O60609	GDNF family receptor alpha-3 (GDNF receptor alpha-3) (GDNFR-alpha-3) (GFR-alpha-3)	GFRA3 UNQ339/PRO538/PRO3664	400	46	0.518	NSCLQ^ARRKC	NSCLQARRKC	NSCLQAR	1	#N/A	6Q2S	;2GH0;6Q2S;	1	>O60609_46_0.518_6Q2S NSCLQARRKC		1	O94929	O94992	O95985	O96017	1GXC;2CN5;2CN8;2W0J;2W7X;2WTC;2WTD;2WTI;2WTJ;2XBJ;2XK9;2XM8;2XM9;2YCF;2YCQ;2YCR;2YCS;2YIQ;2YIR;2YIT;3I6U;3I6W;3VA4;4A9R;4A9S;4A9T;4A9U;4BDA;4BDB;4BDC;4BDD;4BDE;4BDF;4BDG;4BDH;4BDI;4BDJ;4BDK;	;1GXC;2CN5;2CN8;2W0J;2W7X;2WTC;2WTD;2WTI;2WTJ;2XBJ;2XK9;2XM8;2XM9;2YCF;2YCQ;2YCR;2YCS;2YIQ;2YIR;2YIT;3I6U;3I6W;3VA4;4A9R;4A9S;4A9T;4A9U;4BDA;4BDB;4BDC;4BDD;4BDE;4BDF;4BDG;4BDH;4BDI;4BDJ;4BDK;		Q86Y38	6EJ7;6EJ8;6EJ9;6EJA;6EJB;6EJC;6EJD;6EJE;6FOA;	;6EJ7;6EJ8;6EJ9;6EJA;6EJB;6EJC;6EJD;6EJE;6FOA;
O60658	High affinity cAMP-specific and IBMX-insensitive 3',5'-cyclic phosphodiesterase 8A (EC 3.1.4.53)	PDE8A	829	543	0.535	RSWLQ^IIEAN	RSWLQIIEAN	RSWLQII	1	#N/A	3ECM	;1LHQ;1LXX;3ECM;3ECN;	1	>O60658_543_0.535_3ECM RSWLQIIEAN		1	O94966	O95071	O96013	P00352	4WB9;4WJ9;4WP7;4WPN;4X4L;5AC2;5L2M;5L2N;5L2O;5TEI;6DUM;	;4WB9;4WJ9;4WP7;4WPN;4X4L;5AC2;5L2M;5L2N;5L2O;5TEI;6DUM;		Q86Y82	2DNX;	;2DNX;
O60671	Cell cycle checkpoint protein RAD1 (hRAD1) (EC 3.1.11.2) (DNA repair exonuclease rad1 homolog) (Rad1-like DNA damage checkpoint protein)	RAD1 REC1	282	159	0.616	KIILQ^SEGLR	KIILQSEGLR	KIILQSE	1	#N/A	3A1J	;3A1J;3G65;3GGR;6J8Y;	1	>O60671_159_0.616_3A1J KIILQSEGLR		1	O94979	O95140	O96017	P00450	1KCW;2J5W;4EJX;4ENZ;	;1KCW;2J5W;4EJX;4ENZ;		Q8IWA4	5GNR;5GNS;5GNT;5GNU;5GO4;5GOE;5GOF;5GOM;5YEW;	;5GNR;5GNS;5GNT;5GNU;5GO4;5GOE;5GOF;5GOM;5YEW;
O60673	DNA polymerase zeta catalytic subunit (EC 2.7.7.7) (Protein reversionless 3-like) (REV3-like) (hREV3)	REV3L POLZ REV3	3130	2011	0.863	QVWLQ^AKEEY	QVWLQAKEEY	QVWLQAK	1	#N/A	6BC8	;3ABD;3ABE;3VU7;4EXT;4GK0;4GK5;5O8K;6BC8;6BCD;6BI7;6EKM;6KEA;	1	>O60673_2011_0.863_6BC8 QVWLQAKEEY		1	O94986	O95147	P00352	P00451	1CFG;1D7P;1FAC;1IQD;2R7E;3CDZ;3HNB;3HNY;3HOB;3J2Q;3J2S;4BDV;4KI5;4PT6;4XZU;5K8D;6MF2;	;1CFG;1D7P;1FAC;1IQD;2R7E;3CDZ;3HNB;3HNY;3HOB;3J2Q;3J2S;4BDV;4KI5;4PT6;4XZU;5K8D;6MF2;		Q8IWT6	5ZSU;6DJB;	;5ZSU;6DJB;
O60673	DNA polymerase zeta catalytic subunit (EC 2.7.7.7) (Protein reversionless 3-like) (REV3-like) (hREV3)	REV3L POLZ REV3	3130	18	0.539	ASPLQ^GLDTC	ASPLQGLDTC	ASPLQGL	1	#N/A						1	O94992	O95154	P00450	P00480	1C9Y;1EP9;1FVO;1OTH;	;1C9Y;1EP9;1FVO;1OTH;		Q8IXI1	5KUT;	;5KUT;
O60684	Importin subunit alpha-7 (Karyopherin subunit alpha-6)	KPNA6 IPOA7	536	483	0.664	IEFLQ^SHENQ	IEFLQSHENQ	IEFLQSH	1	#N/A	4UAD	;4UAD;	1	>O60684_483_0.664_4UAD IEFLQSHENQ		1	O95071	O95182	P00451	P00488	1EVU;1EX0;1F13;1FIE;1GGT;1GGU;1GGY;1QRK;4KTY;5MHL;5MHM;5MHN;5MHO;	;1EVU;1EX0;1F13;1FIE;1GGT;1GGU;1GGY;1QRK;4KTY;5MHL;5MHM;5MHN;5MHO;		Q8IXK2	6PXU;	;6PXU;
O60711	Leupaxin	LPXN LDLP	386	17	0.514	RSTLQ^DSDEY	RSTLQDSDEY	RSTLQDS	1	#N/A	4XEV	;1X3H;4XEF;4XEK;4XEV;	1	>O60711_17_0.514_4XEV RSTLQDSDEY		1	O95140	O95243	P00480	P00519	1AB2;1ABL;1AWO;1BBZ;1JU5;1OPL;1ZZP;2ABL;2E2B;2F4J;2FO0;2G1T;2G2F;2G2H;2G2I;2GQG;2HIW;2HYY;2HZ0;2HZ4;2HZI;2O88;2V7A;3CS9;3EG0;3EG1;3EG2;3EG3;3EGU;3K2M;3PYY;3QRI;3QRJ;3QRK;3T04;3UE4;3UYO;4J9B;4J9C;4J9D;4J9E;4J9F;4J9G;4J9H;4J9I;4JJB;4JJC;4JJD;4TWP;4WA9;4XEY;4YC8;4ZOG;5DC0;5DC4;5DC9;5HU9;5MO4;5NP2;5OAZ;6AMV;6AMW;6BL8;6NPE;6NPU;6NPV;	;1AB2;1ABL;1AWO;1BBZ;1JU5;1OPL;1ZZP;2ABL;2E2B;2F4J;2FO0;2G1T;2G2F;2G2H;2G2I;2GQG;2HIW;2HYY;2HZ0;2HZ4;2HZI;2O88;2V7A;3CS9;3EG0;3EG1;3EG2;3EG3;3EGU;3K2M;3PYY;3QRI;3QRJ;3QRK;3T04;3UE4;3UYO;4J9B;4J9C;4J9D;4J9E;4J9F;4J9G;4J9H;4J9I;4JJB;4JJC;4JJD;4TWP;4WA9;4XEY;4YC8;4ZOG;5DC0;5DC4;5DC9;5HU9;5MO4;5NP2;5OAZ;6AMV;6AMW;6BL8;6NPE;6NPU;6NPV;		Q8IZA0	2YRL;6IHB;6JCQ;6JCS;6NZ0;	;2YRL;6IHB;6JCQ;6JCS;6NZ0;
O60716	Catenin delta-1 (Cadherin-associated Src substrate) (CAS) (p120 catenin) (p120(ctn)) (p120(cas))	CTNND1 KIAA0384	968	860	0.568	ASRSQ^SSHSY	ASRSQSSHSY	ASRSQSS	1	#N/A	3L6X	;3L6X;3L6Y;	1	>O60716_860_0.568_3L6X ASRSQSSHSY		1	O95147	O95251	P00488	P00734	1A2C;1A3B;1A3E;1A46;1A4W;1A5G;1A61;1ABI;1ABJ;1AD8;1AE8;1AFE;1AHT;1AI8;1AIX;1AWF;1AWH;1AY6;1B5G;1B7X;1BA8;1BB0;1BCU;1BHX;1BMM;1BMN;1BTH;1C1U;1C1V;1C1W;1C4U;1C4V;1C4Y;1C5L;1C5N;1C5O;1CA8;1D3D;1D3P;1D3Q;1D3T;1D4P;1D6W;1D9I;1DE7;1DIT;1DM4;1DOJ;1DWB;1DWC;1DWD;1DWE;1DX5;1E0F;1EB1;1EOJ;1EOL;1FPC;1FPH;1G30;1G32;1G37;1GHV;1GHW;1GHX;1GHY;1GJ4;1GJ5;1H8D;1H8I;1HAG;1HAH;1HAI;1HAO;1HAP;1HBT;1HDT;1HGT;1HLT;1HUT…	;1A2C;1A3B;1A3E;1A46;1A4W;1A5G;1A61;1ABI;1ABJ;1AD8;1AE8;1AFE;1AHT;1AI8;1AIX;1AWF;1AWH;1AY6;1B5G;1B7X;1BA8;1BB0;1BCU;1BHX;1BMM;1BMN;1BTH;1C1U;1C1V;1C1W;1C4U;1C4V;1C4Y;1C5L;1C5N;1C5O;1CA8;1D3D;1D3P;1D3Q;1D3T;1D4P;1D6W;1D9I;1DE7;1DIT;1DM4;1DOJ;1DWB;1DWC;1DWD;1DWE;1DX5;1E0F;1EB1;1EOJ;1EOL;1FPC;1FPH;1G30;1G32;1G37;1GHV;1GHW;1GHX;1GHY;1GJ4;1GJ5;1H8D;1H8I;1HAG;1HAH;1HAI;1HAO;1HAP;1HBT;1HDT;1HGT;1HLT;1HU…		Q8N0W4	2WQZ;2XB6;3BE8;	;2WQZ;2XB6;3BE8;
O60729	Dual specificity protein phosphatase CDC14B (EC 3.1.3.16) (EC 3.1.3.48) (CDC14 cell division cycle 14 homolog B)	CDC14B	498	439	0.93	KSRRQ^SKTNA	KSRRQSKTNA	KSRRQSK	1	#N/A						1	O95154	O95257	P00519	P00736	1APQ;1GPZ;1MD7;1MD8;2QY0;6F1C;6F1D;6F1H;6F39;	;1APQ;1GPZ;1MD7;1MD8;2QY0;6F1C;6F1D;6F1H;6F39;		Q8N149	2OTP;	;2OTP;
O60729	Dual specificity protein phosphatase CDC14B (EC 3.1.3.16) (EC 3.1.3.48) (CDC14 cell division cycle 14 homolog B)	CDC14B	498	452	0.504	TVILQ^SSVQS	TVILQSSVQS	TVILQSS	1	#N/A						1	O95182	O95259	P00734	P00742	1C5M;1EZQ;1F0R;1F0S;1FAX;1FJS;1FXY;1G2L;1G2M;1HCG;1IOE;1IQE;1IQF;1IQG;1IQH;1IQI;1IQJ;1IQK;1IQL;1IQM;1IQN;1KSN;1LPG;1LPK;1LPZ;1LQD;1MQ5;1MQ6;1MSX;1NFU;1NFW;1NFX;1NFY;1NL8;1P0S;1V3X;1WU1;1XKA;1XKB;1Z6E;2BMG;2BOH;2BOK;2BQ6;2BQ7;2BQW;2CJI;2D1J;2EI6;2EI7;2EI8;2FZZ;2G00;2GD4;2H9E;2J2U;2J34;2J38;2J4I;2J94;2J95;2JKH;2P16;2P3F;2P3T;2P3U;2P93;2P94;2P95;2PHB;2PR3;2Q1J;2RA0;2UWL;2UWO;2UWP;2VH0;2VH6;2VVC;2VVU…	;1C5M;1EZQ;1F0R;1F0S;1FAX;1FJS;1FXY;1G2L;1G2M;1HCG;1IOE;1IQE;1IQF;1IQG;1IQH;1IQI;1IQJ;1IQK;1IQL;1IQM;1IQN;1KSN;1LPG;1LPK;1LPZ;1LQD;1MQ5;1MQ6;1MSX;1NFU;1NFW;1NFX;1NFY;1NL8;1P0S;1V3X;1WU1;1XKA;1XKB;1Z6E;2BMG;2BOH;2BOK;2BQ6;2BQ7;2BQW;2CJI;2D1J;2EI6;2EI7;2EI8;2FZZ;2G00;2GD4;2H9E;2J2U;2J34;2J38;2J4I;2J94;2J95;2JKH;2P16;2P3F;2P3T;2P3U;2P93;2P94;2P95;2PHB;2PR3;2Q1J;2RA0;2UWL;2UWO;2UWP;2VH0;2VH6;2VVC;2VV…		Q8N423	2DYP;2GW5;4LLA;6AED;6BCS;	;2DYP;2GW5;4LLA;6AED;6BCS;
O60741	Potassium/sodium hyperpolarization-activated cyclic nucleotide-gated channel 1 (Brain cyclic nucleotide-gated channel 1) (BCNG-1)	HCN1 BCNG1	890	828	0.908	GTGLQ^AGGRS	GTGLQAGGRS	GTGLQAG	#N/A	1						1	O95243	O95299	P00736	P00747	1B2I;1BML;1BUI;1CEA;1CEB;1DDJ;1HPJ;1HPK;1I5K;1KI0;1KRN;1L4D;1L4Z;1PK4;1PKR;1PMK;1QRZ;1RJX;2DOH;2DOI;2KNF;2L0S;2PK4;3UIR;4A5T;4CIK;4DCB;4DUR;4DUU;5HPG;5UGD;5UGG;6D3X;6D3Y;6D3Z;6D40;6OG4;6OQJ;6OQK;	;1B2I;1BML;1BUI;1CEA;1CEB;1DDJ;1HPJ;1HPK;1I5K;1KI0;1KRN;1L4D;1L4Z;1PK4;1PKR;1PMK;1QRZ;1RJX;2DOH;2DOI;2KNF;2L0S;2PK4;3UIR;4A5T;4CIK;4DCB;4DUR;4DUU;5HPG;5UGD;5UGG;6D3X;6D3Y;6D3Z;6D40;6OG4;6OQJ;6OQK;		Q8N539	4M7F;4M7H;	;4M7F;4M7H;
O60759	Cytohesin-interacting protein (Cytohesin binder and regulator) (CYBR) (Cytohesin-associated scaffolding protein) (CASP) (Cytohesin-binding protein HE) (Cbp HE) (Pleckstrin homology Sec7 and coiled-coil domains-binding protein)	CYTIP PSCDBP	359	126	0.62	CAGLQ^AGDVL	CAGLQAGDVL	CAGLQAG	1	#N/A	2Z17	;2Z17;	1	>O60759_126_0.62_2Z17 CAGLQAGDVL		1	O95251	O95391	P00742	P00966	2NZ2;	;2NZ2;		Q8N5Y8	4F0D;6HXR;6HXS;	;4F0D;6HXR;6HXS;
O60763	General vesicular transport factor p115 (Protein USO1 homolog) (Transcytosis-associated protein) (TAP) (Vesicle-docking protein)	USO1 VDP	962	105	0.536	NSTRQ^SEDLG	NSTRQSEDLG	NSTRQSE	1	#N/A	2W3C	;2W3C;	1	>O60763_105_0.536_2W3C NSTRQSEDLG		1	O95257	O95402	P00747	P00973	4IG8;	;4IG8;		Q8NE01	5K22;5K23;5K25;5TSR;6DFD;6MN6;	;5K22;5K23;5K25;5TSR;6DFD;6MN6;
O60784	Target of Myb protein 1	TOM1	492	354	0.908	RAGLQ^SLEAS	RAGLQSLEAS	RAGLQSL	1	#N/A						1	O95259	O95425	P00966	P01019	1N9U;1N9V;2JP8;2WXW;2X0B;3CK0;3WOO;3WOR;4AA1;4APH;4FYS;5E2Q;5M3X;5M3Y;5XJM;6I3F;6I3I;	;1N9U;1N9V;2JP8;2WXW;2X0B;3CK0;3WOO;3WOR;4AA1;4APH;4FYS;5E2Q;5M3X;5M3Y;5XJM;6I3F;6I3I;		Q8NET8	6H9J;6HA6;6MHO;6MHS;6MHV;6MHW;6MHX;6OT2;6OT5;	;6H9J;6HA6;6MHO;6MHS;6MHV;6MHW;6MHX;6OT2;6OT5;
O60784	Target of Myb protein 1	TOM1	492	404	0.633	DARQQ^STGAI	DARQQSTGAI	DARQQST	1	#N/A						1	O95299	O95429	P00973	P01023	1BV8;2P9R;4ACQ;	;1BV8;2P9R;4ACQ;		Q8NF91	4DXR;	;4DXR;
O60861	Growth arrest-specific protein 7 (GAS-7)	GAS7 KIAA0394	476	168	0.887	PSKKQ^SKENT	PSKKQSKENT	PSKKQSK	1	#N/A						1	O95391	O95453	P01019	P01024	1C3D;1GHQ;1W2S;2A73;2A74;2GOX;2I07;2ICE;2ICF;2NOJ;2QKI;2WII;2WIN;2WY7;2WY8;2XQW;2XWB;2XWJ;3D5R;3D5S;3G6J;3L3O;3L5N;3NMS;3OED;3OHX;3OXU;3RJ3;3T4A;4HW5;4HWJ;4I6O;4M76;4ONT;4ZH1;5FO7;5FO8;5FO9;5FOA;5FOB;5NBQ;5O32;5O35;6EHG;6RUR;6RUV;6S0B;	;1C3D;1GHQ;1W2S;2A73;2A74;2GOX;2I07;2ICE;2ICF;2NOJ;2QKI;2WII;2WIN;2WY7;2WY8;2XQW;2XWB;2XWJ;3D5R;3D5S;3G6J;3L3O;3L5N;3NMS;3OED;3OHX;3OXU;3RJ3;3T4A;4HW5;4HWJ;4I6O;4M76;4ONT;4ZH1;5FO7;5FO8;5FO9;5FOA;5FOB;5NBQ;5O32;5O35;6EHG;6RUR;6RUV;6S0B;		Q8NHJ6	3P2T;6K7O;	;3P2T;6K7O;
O60870	DNA/RNA-binding protein KIN17 (Binding to curved DNA) (KIN, antigenic determinant of recA protein homolog)	KIN BTCD KIN17	393	250	0.644	QSSTQ^SKEKK	QSSTQSKEKK	QSSTQSK	1	#N/A						1	O95402	O95466	P01023	P01033	1D2B;1LQN;1OO9;1UEA;2J0T;3MA2;3V96;6MAV;6N9D;	;1D2B;1LQN;1OO9;1UEA;2J0T;3MA2;3V96;6MAV;6N9D;		Q8NHL6	1G0X;1P7Q;1UFU;1UGN;1VDG;3D2U;4LL9;4NO0;5KNM;6AEE;6EWA;6EWC;6EWO;6K60;	;1G0X;1P7Q;1UFU;1UGN;1VDG;3D2U;4LL9;4NO0;5KNM;6AEE;6EWA;6EWC;6EWO;6K60;
O60885	Bromodomain-containing protein 4 (Protein HUNK1)	BRD4 HUNK1	1362	1077	0.669	MSQFQ^SLTHQ	MSQFQSLTHQ	MSQFQSL	1	#N/A						1	O95425	O95477	P01024	P01042	1NY2;2WOK;4ASQ;4ASR;4ECB;4ECC;5I25;6F27;6F3V;6F3W;6F3X;6F3Y;	;1NY2;2WOK;4ASQ;4ASR;4ECB;4ECC;5I25;6F27;6F3V;6F3W;6F3X;6F3Y;		Q8NHX9	6NQ0;6NQ1;6NQ2;	;6NQ0;6NQ1;6NQ2;
O60925	Prefoldin subunit 1	PFDN1 PFD1	122	71	0.881	MFILQ^SKEAI	MFILQSKEAI	MFILQSK	1	#N/A	6NR8	;6NR8;6NR9;6NRB;6NRC;6NRD;	1	>O60925_71_0.881_6NR8 MFILQSKEAI		1	O95429	O95486	P01033	P01597	1DGX;1F6L;3UPA;	;1DGX;1F6L;3UPA;		Q8NI60	4PED;5I35;	;4PED;5I35;
O60925	Prefoldin subunit 1	PFDN1 PFD1	122	17	0.579	FTELQ^AKVID	FTELQAKVID	FTELQAK	1	#N/A	6NR8	;6NR8;6NR9;6NRB;6NRC;6NRD;	1	>O60925_17_0.579_6NR8 FTELQAKVID		1	O95453	O95487	P01042	P01700	1ZVO;	;1ZVO;		Q8TCG1	5UFL;	;5UFL;
O60942	mRNA-capping enzyme (HCAP1) (HCE) [Includes: Polynucleotide 5'-triphosphatase (EC 3.1.3.33) (mRNA 5'-triphosphatase) (TPase); mRNA guanylyltransferase (EC 2.7.7.50) (GTP--RNA guanylyltransferase) (GTase)]	RNGTT CAP1A	597	382	0.561	NVRLQ^CIERE	NVRLQCIERE	NVRLQCI	1	#N/A	3S24	;2C46;3S24;	1	>O60942_382_0.561_3S24 NVRLQCIERE		1	O95466	O95628	P01597	P01704	5C2B;5C6W;5CBA;5CBE;	;5C2B;5C6W;5CBA;5CBE;		Q8TCG5	2M76;	;2M76;
O75044	SLIT-ROBO Rho GTPase-activating protein 2 (srGAP2) (Formin-binding protein 2) (Rho GTPase-activating protein 34)	SRGAP2 ARHGAP34 FNBP2 KIAA0456 SRGAP2A	1071	468	0.874	ITKLQ^AKHDL	ITKLQAKHDL	ITKLQAK	1	#N/A	5I6J	;2DL8;4RTT;4RUG;5I6J;5I6R;5I7D;	1	>O75044_468_0.874_5I6J ITKLQAKHDL		1	O95477	O95684	P01700	P01709	1A8J;1DCL;1MCW;2MCG;3MCG;4UNT;4UNU;4UNV;5ACL;5ACM;	;1A8J;1DCL;1MCW;2MCG;3MCG;4UNT;4UNU;4UNV;5ACL;5ACM;		Q8TD84	1VA9;	;1VA9;
O75044	SLIT-ROBO Rho GTPase-activating protein 2 (srGAP2) (Formin-binding protein 2) (Rho GTPase-activating protein 34)	SRGAP2 ARHGAP34 FNBP2 KIAA0456 SRGAP2A	1071	1063	0.621	STSPQ^STDKS	STSPQSTDKS	STSPQST	1	#N/A						1	O95486	O95696	P01704	P01834	1A4J;1A4K;1CLY;1D5B;1D5I;1D6V;1DFB;1GAF;1HEZ;1HKL;1HZH;1I7Z;1MIM;1N0X;1UCB;2NY7;2O5X;2O5Y;2O5Z;2QQK;2QQL;2QQN;2QSC;2R56;2RFX;2VXQ;3B2U;3B2V;3BDY;3BE1;3BKY;3BN9;3BQU;3C08;3C09;3CFJ;3CFK;3CSY;3D0L;3D85;3DVG;3DVN;3EYF;3EYO;3EYQ;3IU3;3O11;3QCT;3QCU;3QCV;3RU8;3U0W;3U7W;3U7Y;3VH8;3WUW;3X11;3X12;4D3C;4D9R;4HIX;4NM4;4NM8;4XMP;4XNY;4XNZ;4XXD;4YDV;5B38;5B39;5ESV;5ESZ;5VEB;5VIY;6AU5;6AXP;6AYN;6AZK;6AZL;6B9Y…	;1A4J;1A4K;1CLY;1D5B;1D5I;1D6V;1DFB;1GAF;1HEZ;1HKL;1HZH;1I7Z;1MIM;1N0X;1UCB;2NY7;2O5X;2O5Y;2O5Z;2QQK;2QQL;2QQN;2QSC;2R56;2RFX;2VXQ;3B2U;3B2V;3BDY;3BE1;3BKY;3BN9;3BQU;3C08;3C09;3CFJ;3CFK;3CSY;3D0L;3D85;3DVG;3DVN;3EYF;3EYO;3EYQ;3IU3;3O11;3QCT;3QCU;3QCV;3RU8;3U0W;3U7W;3U7Y;3VH8;3WUW;3X11;3X12;4D3C;4D9R;4HIX;4NM4;4NM8;4XMP;4XNY;4XNZ;4XXD;4YDV;5B38;5B39;5ESV;5ESZ;5VEB;5VIY;6AU5;6AXP;6AYN;6AZK;6AZL;6B9…		Q8WTT0	3WBP;3WBQ;3WBR;4ZES;4ZET;	;3WBP;3WBQ;3WBR;4ZES;4ZET;
O75044	SLIT-ROBO Rho GTPase-activating protein 2 (srGAP2) (Formin-binding protein 2) (Rho GTPase-activating protein 34)	SRGAP2 ARHGAP34 FNBP2 KIAA0456 SRGAP2A	1071	374	0.571	CQQLQ^SRLST	CQQLQSRLST	CQQLQSR	1	#N/A	5I6J	;2DL8;4RTT;4RUG;5I6J;5I6R;5I7D;	1	>O75044_374_0.571_5I6J CQQLQSRLST		1	O95487	O95704	P01709	P01857	1AJ7;1AQK;1AXS;1BEY;1D5B;1D5I;1D6V;1DFB;1DN2;1E4K;1FC1;1FC2;1FCC;1GAF;1H3T;1H3U;1H3V;1H3W;1H3X;1H3Y;1HKL;1HZH;1I7Z;1L6X;1N7M;1OQO;1OQX;1PG7;1T83;1T89;1VGE;2DTS;2GJ7;2I5Y;2IWG;2J6E;2JB5;2JB6;2O5X;2O5Y;2O5Z;2OSL;2QAD;2QL1;2QQK;2QQL;2QQN;2QR0;2R56;2RCS;2VXQ;2WAH;3AGV;3AVE;3AY4;3B2U;3B2V;3BDY;3BE1;3BKY;3BN9;3BQU;3C08;3C09;3C2S;3CFJ;3CFK;3CSY;3D0L;3D0V;3D6G;3D85;3DJ9;3DNK;3DO3;3DRO;3DRQ;3DVG;3DVN;3EYF…	;1AJ7;1AQK;1AXS;1BEY;1D5B;1D5I;1D6V;1DFB;1DN2;1E4K;1FC1;1FC2;1FCC;1GAF;1H3T;1H3U;1H3V;1H3W;1H3X;1H3Y;1HKL;1HZH;1I7Z;1L6X;1N7M;1OQO;1OQX;1PG7;1T83;1T89;1VGE;2DTS;2GJ7;2I5Y;2IWG;2J6E;2JB5;2JB6;2O5X;2O5Y;2O5Z;2OSL;2QAD;2QL1;2QQK;2QQL;2QQN;2QR0;2R56;2RCS;2VXQ;2WAH;3AGV;3AVE;3AY4;3B2U;3B2V;3BDY;3BE1;3BKY;3BN9;3BQU;3C08;3C09;3C2S;3CFJ;3CFK;3CSY;3D0L;3D0V;3D6G;3D85;3DJ9;3DNK;3DO3;3DRO;3DRQ;3DVG;3DVN;3EY…		Q8WWQ8	5N86;	;5N86;
O75051	Plexin-A2 (Semaphorin receptor OCT)	PLXNA2 KIAA0463 OCT PLXN2 UNQ209/PRO235	1894	372	0.721	KERLQ^SCYQG	KERLQSCYQG	KERLQSC	#N/A	1						1	O95628	O95714	P01834	P01859	2QSC;4HAF;4HAG;4L4J;	;2QSC;4HAF;4HAG;4L4J;		Q8WXF7	3Q5D;3Q5E;3QNU;3QOF;4IDN;4IDO;4IDP;4IDQ;6B9D;6B9E;6B9F;6B9G;	;3Q5D;3Q5E;3QNU;3QOF;4IDN;4IDO;4IDP;4IDQ;6B9D;6B9E;6B9F;6B9G;
O75084	Frizzled-7 (Fz-7) (hFz7) (FzE3)	FZD7	574	555	0.565	GKTLQ^SWRRF	GKTLQSWRRF	GKTLQSW	#N/A	1						1	O95684	O95715	P01857	P01860	4WWI;4ZNC;5M3V;5W38;6D58;6G1E;	;4WWI;4ZNC;5M3V;5W38;6D58;6G1E;		Q8WXH0	4DXS;4FI9;	;4DXS;4FI9;
O75112	LIM domain-binding protein 3 (Protein cypher) (Z-band alternatively spliced PDZ-motif protein)	LDB3 KIAA0613 ZASP	727	271	0.82	SSNLQ^SRSFR	SSNLQSRSFR	SSNLQSR	1	#N/A						1	O95696	O95718	P01859	P01861	1ADQ;1BBJ;2FL5;3EO1;4B53;4C54;4C55;4D2N;5LG1;5W5M;5W5N;	;1ADQ;1BBJ;2FL5;3EO1;4B53;4C54;4C55;4D2N;5LG1;5W5M;5W5N;		Q92542	2N7Q;2N7R;4UIS;5A63;5FN2;5FN3;5FN4;5FN5;6IDF;6IYC;	;2N7Q;2N7R;4UIS;5A63;5FN2;5FN3;5FN4;5FN5;6IDF;6IYC;
O75116	Rho-associated protein kinase 2 (EC 2.7.11.1) (Rho kinase 2) (Rho-associated, coiled-coil-containing protein kinase 2) (Rho-associated, coiled-coil-containing protein kinase II) (ROCK-II) (p164 ROCK-2)	ROCK2 KIAA0619	1388	1124	0.878	RSQLQ^ALHIG	RSQLQALHIG	RSQLQAL	1	#N/A						1	O95704	O95793	P01860	P02042	1SHR;1SI4;	;1SHR;1SI4;		Q92673	2DM4;3G2S;3G2T;3WSX;3WSY;3WSZ;	;2DM4;3G2S;3G2T;3WSX;3WSY;3WSZ;
O75116	Rho-associated protein kinase 2 (EC 2.7.11.1) (Rho kinase 2) (Rho-associated, coiled-coil-containing protein kinase 2) (Rho-associated, coiled-coil-containing protein kinase II) (ROCK-II) (p164 ROCK-2)	ROCK2 KIAA0619	1388	461	0.683	SNEMQ^AKEEL	SNEMQAKEEL	SNEMQAK	1	#N/A						1	O95714	O95819	P01861	P02144	3RGK;	;3RGK;		Q92736	4JKQ;	;4JKQ;
O75128	Protein cordon-bleu	COBL KIAA0633	1261	808	0.911	ESRLQ^ADPKP	ESRLQADPKP	ESRLQAD	1	#N/A						1	O95715	O95822	P02042	P02533	3TNU;6JFV;	;3TNU;6JFV;		Q92823	1UEN;1UEY;	;1UEN;1UEY;
O75140	GATOR complex protein DEPDC5 (DEP domain-containing protein 5)	DEPDC5 KIAA0645	1603	1069	0.634	KSSAQ^SAESS	KSSAQSAESS	KSSAQSA	1	#N/A	6CES	;6CES;6CET;	1	>O75140_1069_0.634_6CES KSSAQSAESS		1	O95718	O95831	P02144	P02538	5KI0;	;5KI0;		Q92959	3MRR;	;3MRR;
O75140	GATOR complex protein DEPDC5 (DEP domain-containing protein 5)	DEPDC5 KIAA0645	1603	140	0.526	GIRAQ^AGELW	GIRAQAGELW	GIRAQAG	1	#N/A	6CES	;6CES;6CET;	1	>O75140_140_0.526_6CES GIRAQAGELW		1	O95793	O95834	P02533	P02545	1IFR;1IVT;1X8Y;2XV5;2YPT;3GEF;3V4Q;3V4W;3V5B;6GHD;6JLB;6SNZ;	;1IFR;1IVT;1X8Y;2XV5;2YPT;3GEF;3V4Q;3V4W;3V5B;6GHD;6JLB;6SNZ;		Q96BI3	5A63;5FN2;5FN3;5FN4;5FN5;6IDF;6IYC;	;5A63;5FN2;5FN3;5FN4;5FN5;6IDF;6IYC;
O75143	Autophagy-related protein 13	ATG13 KIAA0652	517	424	0.612	ESPLQ^GSLHS	ESPLQGSLHS	ESPLQGS	1	#N/A						1	O95819	O95835	P02538	P02549	1OWA;3LBX;5J4O;	;1OWA;3LBX;5J4O;		Q96BM0	2LOQ;	;2LOQ;
O75146	Huntingtin-interacting protein 1-related protein (HIP1-related protein) (Huntingtin-interacting protein 12) (HIP-12)	HIP1R HIP12 KIAA0655	1068	758	0.543	RTPLQ^GILQL	RTPLQGILQL	RTPLQGI	1	#N/A						1	O95822	O95944	P02545	P02746	1PK6;2JG8;2JG9;2WNU;2WNV;5HKJ;5HZF;6FCZ;	;1PK6;2JG8;2JG9;2WNU;2WNV;5HKJ;5HZF;6FCZ;		Q96C03	5WP9;	;5WP9;
O75147	Obscurin-like protein 1	OBSL1 KIAA0657	1896	1791	0.743	EVRFQ^AGPAQ	EVRFQAGPAQ	EVRFQAG	1	#N/A						1	O95831	O95985	P02549	P02788	1B0L;1BKA;1CB6;1DSN;1EH3;1FCK;1H43;1H44;1H45;1HSE;1L5T;1LCF;1LCT;1LFG;1LFH;1LFI;1LGB;1N76;1SQY;1U62;1VFD;1VFE;1XV4;1XV7;1Z6V;1Z6W;2BJJ;2DP4;2GMC;2GMD;2HD4;2PMS;	;1B0L;1BKA;1CB6;1DSN;1EH3;1FCK;1H43;1H44;1H45;1HSE;1L5T;1LCF;1LCT;1LFG;1LFH;1LFI;1LGB;1N76;1SQY;1U62;1VFD;1VFE;1XV4;1XV7;1Z6V;1Z6W;2BJJ;2DP4;2GMC;2GMD;2HD4;2PMS;		Q96G91	2B6S;	;2B6S;
O75147	Obscurin-like protein 1	OBSL1 KIAA0657	1896	1677	0.728	RLRLQ^ALGTR	RLRLQALGTR	RLRLQAL	1	#N/A						1	O95834	O96013	P02746	P03951	1XX9;1XXD;1XXF;1ZHM;1ZHP;1ZHR;1ZJD;1ZLR;1ZMJ;1ZML;1ZMN;1ZOM;1ZPB;1ZPC;1ZPZ;1ZRK;1ZSJ;1ZSK;1ZSL;1ZTJ;1ZTK;1ZTL;2F83;2FDA;2J8J;2J8L;3BG8;3SOR;3SOS;4CR5;4CR9;4CRA;4CRB;4CRC;4CRD;4CRE;4CRF;4CRG;4D76;4D7F;4D7G;4NA7;4NA8;4TY6;4TY7;4WXI;4X6M;4X6N;4X6O;4X6P;4Y8X;4Y8Y;4Y8Z;5E2O;5E2P;5EOD;5EOK;5EXL;5EXM;5EXN;5I25;5Q0D;5Q0E;5Q0F;5Q0G;5Q0H;5QCK;5QCL;5QCM;5QCN;5QQO;5QQP;5QTT;5TKS;5TKT;5TKU;5WB6;6AOD;6C0S;6HHC…	;1XX9;1XXD;1XXF;1ZHM;1ZHP;1ZHR;1ZJD;1ZLR;1ZMJ;1ZML;1ZMN;1ZOM;1ZPB;1ZPC;1ZPZ;1ZRK;1ZSJ;1ZSK;1ZSL;1ZTJ;1ZTK;1ZTL;2F83;2FDA;2J8J;2J8L;3BG8;3SOR;3SOS;4CR5;4CR9;4CRA;4CRB;4CRC;4CRD;4CRE;4CRF;4CRG;4D76;4D7F;4D7G;4NA7;4NA8;4TY6;4TY7;4WXI;4X6M;4X6N;4X6O;4X6P;4Y8X;4Y8Y;4Y8Z;5E2O;5E2P;5EOD;5EOK;5EXL;5EXM;5EXN;5I25;5Q0D;5Q0E;5Q0F;5Q0G;5Q0H;5QCK;5QCL;5QCM;5QCN;5QQO;5QQP;5QTT;5TKS;5TKT;5TKU;5WB6;6AOD;6C0S;6HH…		Q96HA1	5T6W;	;5T6W;
O75151	Lysine-specific demethylase PHF2 (EC 1.14.11.-) (GRC5) (PHD finger protein 2)	PHF2 CENP-35 KIAA0662	1096	805	0.756	MANLQ^ASDSC	MANLQASDSC	MANLQAS	1	#N/A						1	O95835	O96017	P02788	P04004	1OC0;1S4G;1SSU;2JQ8;3BT1;3BT2;4K24;6O5E;	;1OC0;1S4G;1SSU;2JQ8;3BT1;3BT2;4K24;6O5E;		Q96PQ0	1WGO;	;1WGO;
O75173	A disintegrin and metalloproteinase with thrombospondin motifs 4 (ADAM-TS 4) (ADAM-TS4) (ADAMTS-4) (EC 3.4.24.82) (ADMP-1) (Aggrecanase-1)	ADAMTS4 KIAA0688 UNQ769/PRO1563	837	86	0.547	LCRLQ^AFGET	LCRLQAFGET	LCRLQAF	1	#N/A						1	O95944	P00352	P03951	P04040	1DGB;1DGF;1DGG;1DGH;1F4J;1QQW;	;1DGB;1DGF;1DGG;1DGH;1F4J;1QQW;		Q96PX8	4RCA;4RCW;	;4RCA;4RCW;
O75191	Xylulose kinase (Xylulokinase) (EC 2.7.1.17)	XYLB	536	363	0.677	SKALQ^STEMG	SKALQSTEMG	SKALQST	1	#N/A	4BC2	;4BC2;4BC3;4BC4;4BC5;	1	>O75191_363_0.677_4BC2 SKALQSTEMG		1	O95985	P00414	P04004	P04075	1ALD;2ALD;4ALD;5KY6;	;1ALD;2ALD;4ALD;5KY6;		Q96PZ7	2EHF;	;2EHF;
O75251	NADH dehydrogenase [ubiquinone] iron-sulfur protein 7, mitochondrial (EC 1.6.99.3) (EC 7.1.1.2) (Complex I-20kD) (CI-20kD) (NADH-ubiquinone oxidoreductase 20 kDa subunit) (PSST subunit)	NDUFS7	213	26	0.592	GPAVQ^ARGVH	GPAVQARGVH	GPAVQAR	1	#N/A						1	O96013	P00450	P04040	P04150	1M2Z;1NHZ;1P93;3BQD;3CLD;3E7C;3H52;3K22;3K23;4CSJ;4HN5;4HN6;4LSJ;4MDD;4P6W;4P6X;4UDC;4UDD;5CBX;5CBY;5CBZ;5CC1;5E69;5E6A;5E6B;5E6C;5E6D;5EMC;5EMP;5EMQ;5G3J;5G5W;5NFP;5NFT;5UC3;5VA0;5VA7;6BQU;6CFN;6DXK;6EL6;6EL7;6EL9;	;1M2Z;1NHZ;1P93;3BQD;3CLD;3E7C;3H52;3K22;3K23;4CSJ;4HN5;4HN6;4LSJ;4MDD;4P6W;4P6X;4UDC;4UDD;5CBX;5CBY;5CBZ;5CC1;5E69;5E6A;5E6B;5E6C;5E6D;5EMC;5EMP;5EMQ;5G3J;5G5W;5NFP;5NFT;5UC3;5VA0;5VA7;6BQU;6CFN;6DXK;6EL6;6EL7;6EL9;		Q96QU1	4XHZ;5T4M;5T4N;5ULY;6E8F;6EB5;6MFO;6N2E;	;4XHZ;5T4M;5T4N;5ULY;6E8F;6EB5;6MFO;6N2E;
O75306	NADH dehydrogenase [ubiquinone] iron-sulfur protein 2, mitochondrial (EC 1.6.99.3) (EC 7.1.1.2) (Complex I-49kD) (CI-49kD) (NADH-ubiquinone oxidoreductase 49 kDa subunit)	NDUFS2	463	131	0.594	KTYLQ^ALPYF	KTYLQALPYF	KTYLQAL	1	#N/A	5XTB	;5XTB;5XTC;5XTD;5XTH;5XTI;	1	>O75306_131_0.594_5XTB KTYLQALPYF		1	O96017	P00451	P04075	P04180	4X96;4XWG;4XX1;5BV7;5TXF;6MVD;	;4X96;4XWG;4XX1;5BV7;5TXF;6MVD;		Q96RJ3	1MPV;1OQE;1OSX;2HFG;3V56;4V46;	;1MPV;1OQE;1OSX;2HFG;3V56;4V46;
O75311	Glycine receptor subunit alpha-3	GLRA3	464	393	0.88	GPCLQ^AKDGM	GPCLQAKDGM	GPCLQAK	#N/A	1						1	P00352	P00480	P04150	P04198	5G1X;	;5G1X;		Q99062	1AZ7;2D9Q;	;1AZ7;2D9Q;
O75317	Ubiquitin carboxyl-terminal hydrolase 12 (EC 3.4.19.12) (Deubiquitinating enzyme 12) (Ubiquitin thioesterase 12) (Ubiquitin-hydrolyzing enzyme 1) (Ubiquitin-specific-processing protease 12)	USP12 UBH1 USP12L1	370	55	0.587	NSVLQ^ALYFC	NSVLQALYFC	NSVLQAL	1	#N/A	5K16	;5K16;5K1A;5K1B;5K1C;5L8W;	1	>O75317_55_0.587_5K16 NSVLQALYFC		1	P00414	P00488	P04180	P04264	4ZRY;6E2J;6UUI;	;4ZRY;6E2J;6UUI;		Q9BPX6	4NSC;4NSD;6LE5;	;4NSC;4NSD;6LE5;
O75326	Semaphorin-7A (CDw108) (JMH blood group antigen) (John-Milton-Hargen human blood group Ag) (Semaphorin-K1) (Sema K1) (Semaphorin-L) (Sema L) (CD antigen CD108)	SEMA7A CD108 SEMAL	666	530	0.837	RSVLQ^SINPA	RSVLQSINPA	RSVLQSI	1	#N/A	3NVQ	;3NVQ;	1	>O75326_530_0.837_3NVQ RSVLQSINPA		1	P00450	P00519	P04198	P04406	1U8F;1ZNQ;2FEH;3GPD;4WNC;4WNI;6ADE;6IQ6;	;1U8F;1ZNQ;2FEH;3GPD;4WNC;4WNI;6ADE;6IQ6;		Q9BQ51	6UMT;	;6UMT;
O75334	Liprin-alpha-2 (Protein tyrosine phosphatase receptor type f polypeptide-interacting protein alpha-2) (PTPRF-interacting protein alpha-2)	PPFIA2	1257	1245	0.769	SSRLQ^RLDNS	SSRLQRLDNS	SSRLQRL	1	#N/A						1	P00451	P00533	P04264	P04899	6D9H;	;6D9H;		Q9BRK3	6JO8;	;6JO8;
O75362	Zinc finger protein 217	ZNF217 ZABC1	1048	189	0.626	RSKLQ^QGLES	RSKLQQGLES	RSKLQQG	1	#N/A						1	P00480	P00734	P04406	P05093	2C17;3RUK;3SWZ;4NKV;4NKW;4NKX;4NKY;4NKZ;5IRQ;5IRV;5UYS;6CHI;6CIR;6CIZ;	;2C17;3RUK;3SWZ;4NKV;4NKW;4NKX;4NKY;4NKZ;5IRQ;5IRV;5UYS;6CHI;6CIR;6CIZ;		Q9BX59	5WER;	;5WER;
O75368	SH3 domain-binding glutamic acid-rich-like protein	SH3BGRL	114	109	0.562	EAEVQ^AKQQA	EAEVQAKQQA	EAEVQAK	1	#N/A	1U6T	;1U6T;1WRY;	1	>O75368_109_0.562_1U6T EAEVQAKQQA		1	P00488	P00736	P04899	P05120	1BY7;1JRR;2ARQ;2ARR;	;1BY7;1JRR;2ARQ;2ARR;		Q9BXB1	4KT1;4QXE;4QXF;	;4KT1;4QXE;4QXF;
O75369	Filamin-B (FLN-B) (ABP-278) (ABP-280 homolog) (Actin-binding-like protein) (Beta-filamin) (Filamin homolog 1) (Fh1) (Filamin-3) (Thyroid autoantigen) (Truncated actin-binding protein) (Truncated ABP)	FLNB FLN1L FLN3 TABP TAP	2602	1441	0.662	ARVLQ^SFTVD	ARVLQSFTVD	ARVLQSF	1	#N/A						1	P00519	P00742	P05093	P05231	1ALU;1IL6;1N2Q;1P9M;2IL6;4CNI;4J4L;4NI7;4NI9;4O9H;4ZS7;5FUC;	;1ALU;1IL6;1N2Q;1P9M;2IL6;4CNI;4J4L;4NI7;4NI9;4O9H;4ZS7;5FUC;		Q9BYE9	5CZR;	;5CZR;
O75369	Filamin-B (FLN-B) (ABP-278) (ABP-280 homolog) (Actin-binding-like protein) (Beta-filamin) (Filamin homolog 1) (Fh1) (Filamin-3) (Thyroid autoantigen) (Truncated actin-binding protein) (Truncated ABP)	FLNB FLN1L FLN3 TABP TAP	2602	1332	0.596	PSRVQ^AQGPG	PSRVQAQGPG	PSRVQAQ	1	#N/A						1	P00533	P00747	P05120	P05412	1A02;1FOS;1JNM;1JUN;1S9K;1T2K;5FV8;5T01;	;1A02;1FOS;1JNM;1JUN;1S9K;1T2K;5FV8;5T01;		Q9BYH1	2YRA;	;2YRA;
O75376	Nuclear receptor corepressor 1 (N-CoR) (N-CoR1)	NCOR1 KIAA1047	2440	1298	0.525	GSIMQ^GTPRA	GSIMQGTPRA	GSIMQGT	1	#N/A						1	P00734	P00966	P05231	P05546	1JMJ;1JMO;2NAT;2NCU;2NCV;2NCW;6J12;6KBO;6KBV;	;1JMJ;1JMO;2NAT;2NCU;2NCV;2NCW;6J12;6KBO;6KBV;		Q9BZF1	1V88;5U77;5U78;	;1V88;5U77;5U78;
O75385	Serine/threonine-protein kinase ULK1 (EC 2.7.11.1) (Autophagy-related protein 1 homolog) (ATG1) (hATG1) (Unc-51-like kinase 1)	ULK1 KIAA0722	1050	915	0.648	SSGLQ^SAIDQ	SSGLQSAIDQ	SSGLQSA	1	#N/A						1	P00736	P00973	P05412	P05937	6FIE;	;6FIE;		Q9C0A0	4NXQ;	;4NXQ;
O75385	Serine/threonine-protein kinase ULK1 (EC 2.7.11.1) (Autophagy-related protein 1 homolog) (ATG1) (hATG1) (Unc-51-like kinase 1)	ULK1 KIAA0722	1050	597	0.556	SHGLQ^SCRNL	SHGLQSCRNL	SHGLQSC	1	#N/A						1	P00742	P01019	P05546	P06132	1JPH;1JPI;1JPK;1R3Q;1R3R;1R3S;1R3T;1R3V;1R3W;1R3Y;1URO;2Q6Z;2Q71;3GVQ;3GVR;3GVV;3GVW;3GW0;3GW3;	;1JPH;1JPI;1JPK;1R3Q;1R3R;1R3S;1R3T;1R3V;1R3W;1R3Y;1URO;2Q6Z;2Q71;3GVQ;3GVR;3GVV;3GVW;3GW0;3GW3;		Q9C0C4	6N5Z;	;6N5Z;
O75398	Deformed epidermal autoregulatory factor 1 homolog (Nuclear DEAF-1-related transcriptional regulator) (NUDR) (Suppressin) (Zinc finger MYND domain-containing protein 5)	DEAF1 SPN ZMYND5	565	549	0.654	AVTVQ^ADEVH	AVTVQADEVH	AVTVQAD	1	#N/A						1	P00747	P01023	P05937	P06276	1EHO;1EHQ;1KCJ;1P0I;1P0M;1P0P;1P0Q;1XLU;1XLV;1XLW;2J4C;2PM8;2WID;2WIF;2WIG;2WIJ;2WIK;2WIL;2WSL;2XMB;2XMC;2XMD;2XMG;2XQF;2XQG;2XQI;2XQJ;2XQK;2Y1K;3DJY;3DKK;3O9M;4AQD;4AXB;4B0O;4B0P;4BBZ;4BDS;4TPK;4XII;5DYT;5DYW;5DYY;5K5E;5LKR;5NN0;6EMI;6EP4;6EQP;6EQQ;6ESJ;6ESY;6EUL;6EYF;6EZ2;6F7Q;6I0B;6I0C;6I2T;6QAA;6QAB;6QAC;6QAD;6QAE;6R6V;6R6W;6RUA;	;1EHO;1EHQ;1KCJ;1P0I;1P0M;1P0P;1P0Q;1XLU;1XLV;1XLW;2J4C;2PM8;2WID;2WIF;2WIG;2WIJ;2WIK;2WIL;2WSL;2XMB;2XMC;2XMD;2XMG;2XQF;2XQG;2XQI;2XQJ;2XQK;2Y1K;3DJY;3DKK;3O9M;4AQD;4AXB;4B0O;4B0P;4BBZ;4BDS;4TPK;4XII;5DYT;5DYW;5DYY;5K5E;5LKR;5NN0;6EMI;6EP4;6EQP;6EQQ;6ESJ;6ESY;6EUL;6EYF;6EZ2;6F7Q;6I0B;6I0C;6I2T;6QAA;6QAB;6QAC;6QAD;6QAE;6R6V;6R6W;6RUA;		Q9GZU1	5TJA;5TJB;5TJC;5WJ5;5WJ9;6E7P;6E7Y;6E7Z;	;5TJA;5TJB;5TJC;5WJ5;5WJ9;6E7P;6E7Y;6E7Z;
O75398	Deformed epidermal autoregulatory factor 1 homolog (Nuclear DEAF-1-related transcriptional regulator) (NUDR) (Suppressin) (Zinc finger MYND domain-containing protein 5)	DEAF1 SPN ZMYND5	565	136	0.533	RTALQ^IGDSL	RTALQIGDSL	RTALQIG	1	#N/A						1	P00966	P01024	P06132	P06280	1R46;1R47;3GXN;3GXP;3GXT;3HG2;3HG3;3HG4;3HG5;3LX9;3LXA;3LXB;3LXC;3S5Y;3S5Z;3TV8;4NXS;6IBK;6IBM;6IBR;6IBT;	;1R46;1R47;3GXN;3GXP;3GXT;3HG2;3HG3;3HG4;3HG5;3LX9;3LXA;3LXB;3LXC;3S5Y;3S5Z;3TV8;4NXS;6IBK;6IBM;6IBR;6IBT;		Q9H222	5DO7;	;5DO7;
O75417	DNA polymerase theta (EC 2.7.7.7) (DNA polymerase eta)	POLQ POLH	2590	1292	0.68	ISRLQ^EKTGT	ISRLQEKTGT	ISRLQEK	1	#N/A						1	P00973	P01033	P06276	P06312	1DH6;1EEQ;1EEU;1EFQ;1EK3;1LVE;1QAC;2LVE;3LVE;4LVE;5LVE;	;1DH6;1EEQ;1EEU;1EFQ;1EK3;1LVE;1QAC;2LVE;3LVE;4LVE;5LVE;		Q9H251	2KBR;2KBS;2LSR;5TFM;5VVM;5WJ8;	;2KBR;2KBS;2LSR;5TFM;5VVM;5WJ8;
O75417	DNA polymerase theta (EC 2.7.7.7) (DNA polymerase eta)	POLQ POLH	2590	1142	0.537	VTGSQ^SKNVT	VTGSQSKNVT	VTGSQSK	1	#N/A						1	P01019	P01042	P06280	P06703	1K8U;1K96;1K9K;1K9P;2M1K;4YBH;	;1K8U;1K96;1K9K;1K9P;2M1K;4YBH;		Q9HAR2	5CMN;	;5CMN;
O75473	Leucine-rich repeat-containing G-protein coupled receptor 5 (G-protein coupled receptor 49) (G-protein coupled receptor 67) (G-protein coupled receptor HG38)	LGR5 GPR49 GPR67	907	189	0.583	LSALQ^AMTLA	LSALQAMTLA	LSALQAM	#N/A	1	4BSR	;4BSR;4BSS;4BST;4BSU;4KNG;4UFR;4UFS;	1	>O75473_189_0.583_4BSR LSALQAMTLA		1	P01023	P01133	P06312	P06858	6E7K;6OAU;6OAZ;6OB0;	;6E7K;6OAU;6OAZ;6OB0;		Q9HC56	2EE0;	;2EE0;
O75534	Cold shock domain-containing protein E1 (N-ras upstream gene protein) (Protein UNR)	CSDE1 D1S155E KIAA0885 NRU UNR	798	712	0.6	GIELQ^AGDEV	GIELQAGDEV	GIELQAG	1	#N/A						1	P01024	P01597	P06703	P07148	2F73;2L67;2L68;2LKK;2PY1;3B2H;3B2I;3B2J;3B2K;3B2L;3STK;3STM;3STN;3VG2;3VG3;3VG4;3VG5;3VG6;3VG7;6DO6;6DO7;6DRG;6MP4;	;2F73;2L67;2L68;2LKK;2PY1;3B2H;3B2I;3B2J;3B2K;3B2L;3STK;3STM;3STN;3VG2;3VG3;3VG4;3VG5;3VG6;3VG7;6DO6;6DO7;6DRG;6MP4;		Q9HC73	5J11;5J12;	;5J11;5J12;
O75569	Interferon-inducible double-stranded RNA-dependent protein kinase activator A (PKR-associated protein X) (PKR-associating protein X) (Protein activator of the interferon-induced protein kinase) (Protein kinase, interferon-inducible double-stranded RNA-dependent activator)	PRKRA PACT RAX HSD-14 HSD14	313	179	0.553	ASKKQ^AKRNA	ASKKQAKRNA	ASKKQAK	1	#N/A						1	P01033	P01700	P06858	P07360	1IW2;1LF7;2OVA;2OVD;2OVE;2QOS;2RD7;3OJY;6H03;6H04;	;1IW2;1LF7;2OVA;2OVD;2OVE;2QOS;2RD7;3OJY;6H03;6H04;		Q9HCK4	1UEM;1UJT;2EDJ;5NOI;6I9S;6IAA;	;1UEM;1UJT;2EDJ;5NOI;6I9S;6IAA;
O75581	Low-density lipoprotein receptor-related protein 6 (LRP-6)	LRP6	1613	1182	0.705	RTKVQ^ARIAQ	RTKVQARIAQ	RTKVQAR	#N/A	1	3S2K	;3S2K;3S8V;3S8Z;3S94;3SOB;3SOQ;3SOV;4A0P;4DG6;4NM5;4NM7;5AIR;5FWW;5GJE;6H15;6H16;	1	>O75581_1182_0.705_3S2K RTKVQARIAQ		1	P01042	P01704	P07148	P07384	1ZCM;2ARY;	;1ZCM;2ARY;		Q9HCM2	4E74;	;4E74;
O75581	Low-density lipoprotein receptor-related protein 6 (LRP-6)	LRP6	1613	887	0.693	HSSRQ^SGWNE	HSSRQSGWNE	HSSRQSG	#N/A	1	3S2K	;3S2K;3S8V;3S8Z;3S94;3SOB;3SOQ;3SOV;4A0P;4DG6;4NM5;4NM7;5AIR;5FWW;5GJE;6H15;6H16;	1	>O75581_887_0.693_3S2K HSSRQSGWNE		1	P01133	P01709	P07360	P07602	1M12;1N69;1SN6;2DOB;2GTG;2QYP;2R0R;2R1Q;2RB3;2Z9A;3BQP;3BQQ;4DDJ;4UEX;4V2O;	;1M12;1N69;1SN6;2DOB;2GTG;2QYP;2R0R;2R1Q;2RB3;2Z9A;3BQP;3BQQ;4DDJ;4UEX;4V2O;		Q9HCN6	2GI7;5OU7;5OU8;5OU9;	;2GI7;5OU7;5OU8;5OU9;
O75592	E3 ubiquitin-protein ligase MYCBP2 (EC 2.3.2.-) (Myc-binding protein 2) (Protein associated with Myc)	MYCBP2 KIAA0916 PAM	4678	2488	0.793	HPSLQ^SEQIG	HPSLQSEQIG	HPSLQSE	1	#N/A						1	P01597	P01833	P07384	P07814	1FYJ;4HVC;4K86;4K87;4K88;5A1N;5A34;5A5H;5BMU;5V58;5VAD;5Y6L;6IY6;	;1FYJ;4HVC;4K86;4K87;4K88;5A1N;5A34;5A5H;5BMU;5V58;5VAD;5Y6L;6IY6;		Q9HCU5	5TF2;	;5TF2;
O75592	E3 ubiquitin-protein ligase MYCBP2 (EC 2.3.2.-) (Myc-binding protein 2) (Protein associated with Myc)	MYCBP2 KIAA0916 PAM	4678	623	0.788	KSRRQ^SKPYK	KSRRQSKPYK	KSRRQSK	1	#N/A						1	P01700	P01834	P07602	P07858	1CSB;1GMY;1HUC;1PBH;2IPP;2PBH;3AI8;3CBJ;3CBK;3K9M;3PBH;5MBL;5MBM;6AY2;	;1CSB;1GMY;1HUC;1PBH;2IPP;2PBH;3AI8;3CBJ;3CBK;3K9M;3PBH;5MBL;5MBM;6AY2;		Q9HD36	4B4S;	;4B4S;
O75592	E3 ubiquitin-protein ligase MYCBP2 (EC 2.3.2.-) (Myc-binding protein 2) (Protein associated with Myc)	MYCBP2 KIAA0916 PAM	4678	177	0.733	KNSVQ^SGESD	KNSVQSGESD	KNSVQSG	1	#N/A						1	P01704	P01848	P07814	P07902	1R3A;5IN3;6GQD;	;1R3A;5IN3;6GQD;		Q9NNX6	1K9I;1SL4;1SL5;2B6B;2IT5;2IT6;2XR5;2XR6;6GHV;	;1K9I;1SL4;1SL5;2B6B;2IT5;2IT6;2XR5;2XR6;6GHV;
O75592	E3 ubiquitin-protein ligase MYCBP2 (EC 2.3.2.-) (Myc-binding protein 2) (Protein associated with Myc)	MYCBP2 KIAA0916 PAM	4678	297	0.529	GRTLQ^AISAI	GRTLQAISAI	GRTLQAI	1	#N/A						1	P01709	P01857	P07858	P07942	5XAU;	;5XAU;		Q9NP58	3NH6;3NH9;3NHA;3NHB;	;3NH6;3NH9;3NHA;3NHB;
O75592	E3 ubiquitin-protein ligase MYCBP2 (EC 2.3.2.-) (Myc-binding protein 2) (Protein associated with Myc)	MYCBP2 KIAA0916 PAM	4678	272	0.52	DSTGQ^SLTAL	DSTGQSLTAL	DSTGQSL	1	#N/A						1	P01833	P01859	P07902	P07992	1Z00;2A1I;2A1J;2JNW;2JPD;2MUT;	;1Z00;2A1I;2A1J;2JNW;2JPD;2MUT;		Q9NPC2	3P1N;3P1O;3P1P;3P1Q;3P1R;3P1S;3SMK;3SML;3SMM;3SMN;3SMO;3SP5;3SPR;3UX0;4FR3;6GHP;	;3P1N;3P1O;3P1P;3P1Q;3P1R;3P1S;3SMK;3SML;3SMM;3SMN;3SMO;3SP5;3SPR;3UX0;4FR3;6GHP;
O75592	E3 ubiquitin-protein ligase MYCBP2 (EC 2.3.2.-) (Myc-binding protein 2) (Protein associated with Myc)	MYCBP2 KIAA0916 PAM	4678	1326	0.504	PVLLQ^AGWWY	PVLLQAGWWY	PVLLQAG	1	#N/A						1	P01834	P01860	P07942	P07996	1LSL;1UX6;1Z78;1ZA4;2ERF;2ES3;2OUH;2OUJ;3R6B;5FOE;	;1LSL;1UX6;1Z78;1ZA4;2ERF;2ES3;2OUH;2OUJ;3R6B;5FOE;		Q9NQA5	5OEO;	;5OEO;
O75593	Forkhead box protein H1 (Forkhead activin signal transducer 1) (Fast-1) (hFAST-1) (Forkhead activin signal transducer 2) (Fast-2)	FOXH1 FAST1 FAST2	365	102	0.695	PAKPQ^AKGNF	PAKPQAKGNF	PAKPQAK	1	#N/A						1	P01848	P01861	P07992	P08047	1SP1;1SP2;1VA1;1VA2;1VA3;	;1SP1;1SP2;1VA1;1VA2;1VA3;		Q9NR71	4WGK;	;4WGK;
O75626	PR domain zinc finger protein 1 (EC 2.1.1.-) (BLIMP-1) (Beta-interferon gene positive regulatory domain I-binding factor) (PR domain-containing protein 1) (Positive regulatory domain I-binding factor 1) (PRDI-BF1) (PRDI-binding factor 1)	PRDM1 BLIMP1	825	78	0.7	GTSVQ^AEASL	GTSVQAEASL	GTSVQAE	1	#N/A	3DAL	;3DAL;	1	>O75626_78_0.7_3DAL GTSVQAEASL		1	P01857	P01889	P07996	P08133	1M9I;	;1M9I;		Q9NR97	3W3G;3W3J;3W3K;3W3L;3W3M;3W3N;3WN4;4QBZ;4QC0;4R07;4R08;4R09;4R0A;4R6A;5AWA;5AWB;5AWC;5AWD;5AZ5;5HDH;5WYX;5WYZ;5Z14;5Z15;	;3W3G;3W3J;3W3K;3W3L;3W3M;3W3N;3WN4;4QBZ;4QC0;4R07;4R08;4R09;4R0A;4R6A;5AWA;5AWB;5AWC;5AWD;5AZ5;5HDH;5WYX;5WYZ;5Z14;5Z15;
O75628	GTP-binding protein REM 1 (GTPase-regulating endothelial cell sprouting) (Rad and Gem-like GTP-binding protein 1)	REM1 GES REM	298	152	0.653	ESCLQ^GGSAY	ESCLQGGSAY	ESCLQGG	1	#N/A	2NZJ	;2NZJ;	1	>O75628_152_0.653_2NZJ ESCLQGGSAY		1	P01859	P02042	P08047	P08235	1Y9R;1YA3;2A3I;2AA2;2AA5;2AA6;2AA7;2AAX;2AB2;2ABI;2OAX;3VHU;3VHV;3WFF;3WFG;4PF3;4TNT;4UDA;4UDB;5HCV;5L7E;5L7G;5L7H;5MWP;5MWY;6GEV;6GG8;6GGG;	;1Y9R;1YA3;2A3I;2AA2;2AA5;2AA6;2AA7;2AAX;2AB2;2ABI;2OAX;3VHU;3VHV;3WFF;3WFG;4PF3;4TNT;4UDA;4UDB;5HCV;5L7E;5L7G;5L7H;5MWP;5MWY;6GEV;6GG8;6GGG;		Q9NT68	6CMX;	;6CMX;
O75643	U5 small nuclear ribonucleoprotein 200 kDa helicase (EC 3.6.4.13) (Activating signal cointegrator 1 complex subunit 3-like 1) (BRR2 homolog) (U5 snRNP-specific 200 kDa protein) (U5-200KD)	SNRNP200 ASCC3L1 HELIC2 KIAA0788	2136	1909	0.694	SAELQ^SDTEE	SAELQSDTEE	SAELQSD	1	#N/A	5XJC	;2Q0Z;3JCR;4F91;4F92;4F93;4KIT;5O9Z;5URJ;5URK;5URM;5XJC;5YZG;5Z56;5Z57;5Z58;6AH0;6FF7;6ICZ;6QDV;6QW6;6QX9;6S8O;6S8Q;6S9I;	1	>O75643_1909_0.694_5XJC SAELQSDTEE		1	P01860	P02144	P08133	P08253	1CK7;1CXW;1EAK;1GEN;1GXD;1HOV;1J7M;1KS0;1QIB;1RTG;3AYU;	;1CK7;1CXW;1EAK;1GEN;1GXD;1HOV;1J7M;1KS0;1QIB;1RTG;3AYU;		Q9NXS2	3PB4;3PB6;3PB7;3PB8;3PB9;	;3PB4;3PB6;3PB7;3PB8;3PB9;
O75643	U5 small nuclear ribonucleoprotein 200 kDa helicase (EC 3.6.4.13) (Activating signal cointegrator 1 complex subunit 3-like 1) (BRR2 homolog) (U5 snRNP-specific 200 kDa protein) (U5-200KD)	SNRNP200 ASCC3L1 HELIC2 KIAA0788	2136	1370	0.623	RMLLQ^SSEGR	RMLLQSSEGR	RMLLQSS	1	#N/A	5XJC	;2Q0Z;3JCR;4F91;4F92;4F93;4KIT;5O9Z;5URJ;5URK;5URM;5XJC;5YZG;5Z56;5Z57;5Z58;6AH0;6FF7;6ICZ;6QDV;6QW6;6QX9;6S8O;6S8Q;6S9I;	1	>O75643_1370_0.623_5XJC RMLLQSSEGR		1	P01861	P02533	P08235	P08670	1GK4;1GK6;1GK7;3G1E;3KLT;3S4R;3SSU;3SWK;3TRT;3UF1;4MCY;4MCZ;4MD0;4MD5;4MDI;4MDJ;4YPC;4YV3;5WHF;6ATF;6ATI;6BIR;	;1GK4;1GK6;1GK7;3G1E;3KLT;3S4R;3SSU;3SWK;3TRT;3UF1;4MCY;4MCZ;4MD0;4MD5;4MDI;4MDJ;4YPC;4YV3;5WHF;6ATF;6ATI;6BIR;		Q9NZ08	2YD0;3MDJ;3QNF;3RJO;5J5E;6M8P;6MGQ;6Q4R;6RQX;6RYF;6T6R;	;2YD0;3MDJ;3QNF;3RJO;5J5E;6M8P;6MGQ;6Q4R;6RQX;6RYF;6T6R;
O75643	U5 small nuclear ribonucleoprotein 200 kDa helicase (EC 3.6.4.13) (Activating signal cointegrator 1 complex subunit 3-like 1) (BRR2 homolog) (U5 snRNP-specific 200 kDa protein) (U5-200KD)	SNRNP200 ASCC3L1 HELIC2 KIAA0788	2136	485	0.505	LNRIQ^SKLYR	LNRIQSKLYR	LNRIQSK	1	#N/A	5XJC	;2Q0Z;3JCR;4F91;4F92;4F93;4KIT;5O9Z;5URJ;5URK;5URM;5XJC;5YZG;5Z56;5Z57;5Z58;6AH0;6FF7;6ICZ;6QDV;6QW6;6QX9;6S8O;6S8Q;6S9I;	1	>O75643_485_0.505_5XJC LNRIQSKLYR		1	P01889	P02538	P08253	P08700	1JLI;5UV8;5UWC;6NMY;	;1JLI;5UV8;5UWC;6NMY;		Q9NZU0	5CMN;5CMP;6JBU;	;5CMN;5CMP;6JBU;
O75674	TOM1-like protein 1 (Src-activating and signaling molecule protein) (Target of Myb-like protein 1)	TOM1L1 SRCASM	476	88	0.555	GPSFQ^SLIVK	GPSFQSLIVK	GPSFQSL	1	#N/A	3RRU	;3RRU;	1	>O75674_88_0.555_3RRU GPSFQSLIVK		1	P02042	P02545	P08670	P08729	4XIF;	;4XIF;		Q9P1W8	2JJW;4I2X;	;2JJW;4I2X;
O75694	Nuclear pore complex protein Nup155 (155 kDa nucleoporin) (Nucleoporin Nup155)	NUP155 KIAA0791	1391	1365	0.566	LVELQ^SMSSS	LVELQSMSSS	LVELQSM	1	#N/A						1	P02144	P02549	P08700	P09038	1BAS;1BFB;1BFC;1BFF;1BFG;1BLA;1BLD;1CVS;1EV2;1FGA;1FQ9;1II4;1IIL;2BFH;2FGF;2M49;4FGF;4OEE;4OEF;4OEG;5X1O;	;1BAS;1BFB;1BFC;1BFF;1BFG;1BLA;1BLD;1CVS;1EV2;1FGA;1FQ9;1II4;1IIL;2BFH;2FGF;2M49;4FGF;4OEE;4OEF;4OEG;5X1O;		Q9P2J2	1V5J;	;1V5J;
O75694	Nuclear pore complex protein Nup155 (155 kDa nucleoporin) (Nucleoporin Nup155)	NUP155 KIAA0791	1391	963	0.555	IVGLQ^AFQER	IVGLQAFQER	IVGLQAF	1	#N/A						1	P02533	P02746	P08729	P09110	2IIK;	;2IIK;		Q9UBD6	3HD6;	;3HD6;
O75771	DNA repair protein RAD51 homolog 4 (R51H3) (RAD51 homolog D) (RAD51-like protein 3) (TRAD)	RAD51D RAD51L3	328	324	0.565	SATLQ^GDQT	SATLQGDQT	SATLQGD	1	#N/A						0	P02538	P02788	P09038	P09238	1Q3A;3V96;4ILW;	;1Q3A;3V96;4ILW;		Q9UBG0	5AO5;5AO6;5E4K;5E4L;5EW6;	;5AO5;5AO6;5E4K;5E4L;5EW6;
O75771	DNA repair protein RAD51 homolog 4 (R51H3) (RAD51 homolog D) (RAD51-like protein 3) (TRAD)	RAD51D RAD51L3	328	319	0.551	GTSEQ^SATLQ	GTSEQSATLQ	GTSEQSA	1	#N/A						1	P02545	P03951	P09110	P09496	6E5N;	;6E5N;		Q9UBS5	4MQE;4MQF;4MR7;4MR8;4MR9;4MRM;4MS1;4MS3;4MS4;4PAS;6HKC;	;4MQE;4MQF;4MR7;4MR8;4MR9;4MRM;4MS1;4MS3;4MS4;4PAS;6HKC;
O75791	GRB2-related adapter protein 2 (Adapter protein GRID) (GRB-2-like protein) (GRB2L) (GRBLG) (GRBX) (Grf40 adapter protein) (Grf-40) (Growth factor receptor-binding protein) (Hematopoietic cell-associated adapter protein GrpL) (P38) (Protein GADS) (SH3-SH2-SH3 adapter Mona)	GRAP2 GADS GRB2L GRID	330	268	0.78	PVQLQ^AAGRV	PVQLQAAGRV	PVQLQAA	1	#N/A						1	P02549	P04004	P09238	P09871	1ELV;1NZI;4J1Y;4LMF;4LOR;4LOS;4LOT;6F1C;6F1H;	;1ELV;1NZI;4J1Y;4LMF;4LOR;4LOS;4LOT;6F1C;6F1H;		Q9UEU0	2V8S;	;2V8S;
O75800	Zinc finger MYND domain-containing protein 10 (Protein BLu)	ZMYND10 BLU LUCA12.4	440	311	0.598	LAHLQ^SFLAH	LAHLQSFLAH	LAHLQSF	1	#N/A						1	P02746	P04040	P09496	P09919	1CD9;1GNC;1PGR;1RHG;2D9Q;5GW9;5ZO6;	;1CD9;1GNC;1PGR;1RHG;2D9Q;5GW9;5ZO6;		Q9UHX3	2BO2;2BOU;2BOX;	;2BO2;2BOU;2BOX;
O75818	Ribonuclease P protein subunit p40 (RNaseP protein p40) (EC 3.1.26.5) (RNase P subunit 1)	RPP40 RNASEP1	363	223	0.917	CPVLQ^SSELE	CPVLQSSELE	CPVLQSS	1	#N/A	6AHR	;6AHR;6AHU;6AHV;	1	>O75818_223_0.917_6AHR CPVLQSSELE		1	P02788	P04075	P09871	P0C025	5LF8;	;5LF8;		Q9UIB8	2PKD;	;2PKD;
O75818	Ribonuclease P protein subunit p40 (RNaseP protein p40) (EC 3.1.26.5) (RNase P subunit 1)	RPP40 RNASEP1	363	130	0.554	ETGLQ^GHPSQ	ETGLQGHPSQ	ETGLQGH	1	#N/A	6AHR	;6AHR;6AHU;6AHV;	1	>O75818_130_0.554_6AHR ETGLQGHPSQ		1	P03951	P04150	P09919	P0CG29	4MPF;	;4MPF;		Q9UIQ6	4P8Q;4PJ6;4Z7I;5C97;5JHQ;5MJ6;	;4P8Q;4PJ6;4Z7I;5C97;5JHQ;5MJ6;
O75821	Eukaryotic translation initiation factor 3 subunit G (eIF3g) (Eukaryotic translation initiation factor 3 RNA-binding subunit) (eIF-3 RNA-binding subunit) (Eukaryotic translation initiation factor 3 subunit 4) (eIF-3-delta) (eIF3 p42) (eIF3 p44)	EIF3G EIF3S4	320	278	0.644	KTTGQ^SKGFA	KTTGQSKGFA	KTTGQSK	1	#N/A	5K0Y	;2CQ0;2MJC;5K0Y;	1	>O75821_278_0.644_5K0Y KTTGQSKGFA		1	P03952	P04180	P0C025	P0CG30	1LJR;2LJR;3LJR;4MPG;	;1LJR;2LJR;3LJR;4MPG;		Q9UJ37	6APJ;6APL;	;6APJ;6APL;
O75828	Carbonyl reductase [NADPH] 3 (EC 1.1.1.184) (NADPH-dependent carbonyl reductase 3) (Short chain dehydrogenase/reductase family 21C member 2)	CBR3	277	51	0.524	VQQLQ^AEGLS	VQQLQAEGLS	VQQLQAE	1	#N/A	2HRB	;2HRB;	1	>O75828_51_0.524_2HRB VQQLQAEGLS		1	P04004	P04198	P0CG29	P0DJD3	2FY1;	;2FY1;		Q9UJ71	3C22;3KQG;3P5D;3P5E;3P5F;3P5G;3P5H;3P5I;3P7F;3P7G;3P7H;4AK8;4N32;4N33;4N34;4N35;4N36;4N37;4N38;5G6U;	;3C22;3KQG;3P5D;3P5E;3P5F;3P5G;3P5H;3P5I;3P7F;3P7G;3P7H;4AK8;4N32;4N33;4N34;4N35;4N36;4N37;4N38;5G6U;
O75843	AP-1 complex subunit gamma-like 2 (Gamma2-adaptin) (G2ad)	AP1G2	785	515	0.526	EKVLQ^SHMSL	EKVLQSHMSL	EKVLQSH	1	#N/A	Mismatch	;2E9G;2YMT;3ZHF;4BCX;	#N/A			1	P04040	P04264	P0CG30	P0DJD7	1FLH;1PSN;1PSO;1QRP;3UTL;	;1FLH;1PSN;1PSO;1QRP;3UTL;		Q9UKL4	2N6A;	;2N6A;
O75886	Signal transducing adapter molecule 2 (STAM-2) (Hrs-binding protein)	STAM2 HBP	525	469	0.844	NSNLQ^SATGT	NSNLQSATGT	NSNLQSA	1	#N/A						1	P04075	P04406	P0DJD3	P10071	4BLD;	;4BLD;		Q9ULI3	3U7D;4HDQ;	;3U7D;4HDQ;
O75886	Signal transducing adapter molecule 2 (STAM-2) (Hrs-binding protein)	STAM2 HBP	525	64	0.657	HVALQ^ALTLL	HVALQALTLL	HVALQAL	1	#N/A						1	P04141	P04629	P0DJD7	P10074	3B84;5YJ3;	;3B84;5YJ3;		Q9ULV1	5BPB;5BPQ;5BQC;5BQE;5CL1;5CM4;5UWG;6BD4;6NE1;	;5BPB;5BPQ;5BQC;5BQE;5CL1;5CM4;5UWG;6BD4;6NE1;
O75888	Tumor necrosis factor ligand superfamily member 13 (A proliferation-inducing ligand) (APRIL) (TNF- and APOL-related leukocyte expressed ligand 2) (TALL-2) (TNF-related death ligand 1) (TRDL-1) (CD antigen CD256)	TNFSF13 APRIL TALL2 ZTNF2 UNQ383/PRO715	250	66	0.837	VSRLQ^GTGGP	VSRLQGTGGP	VSRLQGT	1	#N/A						1	P04150	P04899	P10071	P10244	6C48;	;6C48;		Q9UM47	4ZLP;5CZV;5CZX;	;4ZLP;5CZV;5CZX;
O75888	Tumor necrosis factor ligand superfamily member 13 (A proliferation-inducing ligand) (APRIL) (TNF- and APOL-related leukocyte expressed ligand 2) (TALL-2) (TNF-related death ligand 1) (TRDL-1) (CD antigen CD256)	TNFSF13 APRIL TALL2 ZTNF2 UNQ383/PRO715	250	56	0.512	QTELQ^SLRRE	QTELQSLRRE	QTELQSL	1	#N/A						1	P04180	P05067	P10074	P10253	5KZW;5KZX;5NN3;5NN4;5NN5;5NN6;5NN8;	;5KZW;5KZX;5NN3;5NN4;5NN5;5NN6;5NN8;		Q9UM73	2KUP;2KUQ;2XB7;2XBA;2XP2;2YFX;2YHV;2YJR;2YJS;2YS5;2YT2;3AOX;3L9P;3LCS;3LCT;4ANL;4ANQ;4ANS;4CCB;4CCU;4CD0;4CLI;4CLJ;4CMO;4CMT;4CMU;4CNH;4CTB;4CTC;4DCE;4FNW;4FNX;4FNY;4FNZ;4FOB;4FOC;4FOD;4JOA;4MKC;4TT7;4Z55;5A9U;5AA8;5AA9;5AAA;5AAB;5AAC;5FTO;5FTQ;5IMX;5IUG;5IUH;5IUI;5KZ0;5VZ5;6AT9;6CDT;6E0R;6EBW;6EDL;6MX8;	;2KUP;2KUQ;2XB7;2XBA;2XP2;2YFX;2YHV;2YJR;2YJS;2YS5;2YT2;3AOX;3L9P;3LCS;3LCT;4ANL;4ANQ;4ANS;4CCB;4CCU;4CD0;4CLI;4CLJ;4CMO;4CMT;4CMU;4CNH;4CTB;4CTC;4DCE;4FNW;4FNX;4FNY;4FNZ;4FOB;4FOC;4FOD;4JOA;4MKC;4TT7;4Z55;5A9U;5AA8;5AA9;5AAA;5AAB;5AAC;5FTO;5FTQ;5IMX;5IUG;5IUH;5IUI;5KZ0;5VZ5;6AT9;6CDT;6E0R;6EBW;6EDL;6MX8;
O75891	Cytosolic 10-formyltetrahydrofolate dehydrogenase (10-FTHFDH) (FDH) (EC 1.5.1.6) (Aldehyde dehydrogenase family 1 member L1)	ALDH1L1 FTHFD	902	854	0.666	SDKLQ^AGTVF	SDKLQAGTVF	SDKLQAG	1	#N/A						1	P04198	P05093	P10244	P10515	1FYC;1Y8N;1Y8O;1Y8P;2DNE;2PNR;2Q8I;3B8K;3CRK;3CRL;6CT0;6H55;	;1FYC;1Y8N;1Y8O;1Y8P;2DNE;2PNR;2Q8I;3B8K;3CRK;3CRL;6CT0;6H55;		Q9UMF0	3BN3;4OI9;4OIA;4OIB;	;3BN3;4OI9;4OIA;4OIB;
O75899	Gamma-aminobutyric acid type B receptor subunit 2 (GABA-B receptor 2) (GABA-B-R2) (GABA-BR2) (GABABR2) (Gb2) (G-protein coupled receptor 51) (HG20)	GABBR2 GPR51 GPRC3B	941	865	0.531	NPQLQ^WNTTE	NPQLQWNTTE	NPQLQWN	#N/A	1						1	P04264	P05107	P10253	P10636	1I8H;2MZ7;2ON9;3OVL;4E0M;4E0N;4E0O;4FL5;4GLR;4NP8;4TQE;4Y32;4Y3B;4Y5I;5DMG;5E2V;5E2W;5HF3;5K7N;5MO3;5MP1;5MP3;5MP5;5N5A;5N5B;5NVB;5O3L;5O3O;5O3T;5V5B;5V5C;5ZIA;5ZV3;6BB4;6CVJ;6CVN;6DC8;6DC9;6DCA;6FBW;6FI5;6GK7;6GK8;6GX5;6H06;6HRE;6HRF;6N4P;6NK4;6NWP;6NWQ;6ODG;6QJH;6QJM;6QJP;6QJQ;	;1I8H;2MZ7;2ON9;3OVL;4E0M;4E0N;4E0O;4FL5;4GLR;4NP8;4TQE;4Y32;4Y3B;4Y5I;5DMG;5E2V;5E2W;5HF3;5K7N;5MO3;5MP1;5MP3;5MP5;5N5A;5N5B;5NVB;5O3L;5O3O;5O3T;5V5B;5V5C;5ZIA;5ZV3;6BB4;6CVJ;6CVN;6DC8;6DC9;6DCA;6FBW;6FI5;6GK7;6GK8;6GX5;6H06;6HRE;6HRF;6N4P;6NK4;6NWP;6NWQ;6ODG;6QJH;6QJM;6QJP;6QJQ;		Q9UMX3	6CKV;	;6CKV;
O75940	Survival of motor neuron-related-splicing factor 30 (30 kDa splicing factor SMNrp) (SMN-related protein) (Survival motor neuron domain-containing protein 1)	SMNDC1 SMNR SPF30	238	17	0.564	KAQLQ^QVEAA	KAQLQQVEAA	KAQLQQV	1	#N/A						1	P04406	P05120	P10515	P10643	2WCY;6H03;6H04;	;2WCY;6H03;6H04;		Q9UMZ3	4IKC;	;4IKC;
O75962	Triple functional domain protein (EC 2.7.11.1) (PTPRF-interacting protein)	TRIO	3097	976	0.685	EAMLQ^ANHYD	EAMLQANHYD	EAMLQAN	1	#N/A						1	P04424	P05231	P10636	P10827	1NAV;2H77;2H79;3HZF;3ILZ;3JZB;4LNW;4LNX;	;1NAV;2H77;2H79;3HZF;3ILZ;3JZB;4LNW;4LNX;		Q9UNN8	1L8J;1LQV;3JTC;4V3D;4V3E;6SNY;	;1L8J;1LQV;3JTC;4V3D;4V3E;6SNY;
O75962	Triple functional domain protein (EC 2.7.11.1) (PTPRF-interacting protein)	TRIO	3097	1853	0.658	SSGMQ^SCGEE	SSGMQSCGEE	SSGMQSC	1	#N/A						1	P04629	P05412	P10643	P10828	1BSX;1N46;1NAX;1NQ0;1NQ1;1NQ2;1NUO;1Q4X;1R6G;1XZX;1Y0X;2J4A;2NLL;2PIN;3D57;3GWS;3IMY;3JZC;4ZO1;6KKB;6KKE;6KNU;6KNV;6KNW;	;1BSX;1N46;1NAX;1NQ0;1NQ1;1NQ2;1NUO;1Q4X;1R6G;1XZX;1Y0X;2J4A;2NLL;2PIN;3D57;3GWS;3IMY;3JZC;4ZO1;6KKB;6KKE;6KNU;6KNV;6KNW;		Q9UP95	6KKR;6KKT;6KKU;	;6KKR;6KKT;6KKU;
O75962	Triple functional domain protein (EC 2.7.11.1) (PTPRF-interacting protein)	TRIO	3097	3090	0.599	KNFLQ^SRLLP	KNFLQSRLLP	KNFLQSR	1	#N/A						1	P04899	P05546	P10827	P11047	5XAU;	;5XAU;		Q9UQ90	2QZ4;	;2QZ4;
O75970	Multiple PDZ domain protein (Multi-PDZ domain protein 1)	MPDZ MUPP1	2070	437	0.855	GTNLQ^GFTNQ	GTNLQGFTNQ	GTNLQGF	1	#N/A	2IWN	;2FCF;2FNE;2IWN;2IWO;2IWP;2IWQ;2O2T;2OPG;2QG1;	1	>O75970_437_0.855_2IWN GTNLQGFTNQ		1	P05067	P05937	P10828	P11142	3AGY;3AGZ;3ESK;3FZF;3FZH;3FZK;3FZL;3FZM;3LDQ;3M3Z;4H5N;4H5R;4H5T;4H5V;4H5W;4HWI;4KBQ;5AQF;5AQG;5AQH;5AQI;5AQJ;5AQK;5AQL;5AQM;5AQN;5AQO;5AQP;5AQQ;5AQR;5AQS;5AQT;5AQU;5AQV;6B1I;6B1M;6B1N;	;3AGY;3AGZ;3ESK;3FZF;3FZH;3FZK;3FZL;3FZM;3LDQ;3M3Z;4H5N;4H5R;4H5T;4H5V;4H5W;4HWI;4KBQ;5AQF;5AQG;5AQH;5AQI;5AQJ;5AQK;5AQL;5AQM;5AQN;5AQO;5AQP;5AQQ;5AQR;5AQS;5AQT;5AQU;5AQV;6B1I;6B1M;6B1N;		Q9UQF0	5HA6;6RX1;	;5HA6;6RX1;
O75970	Multiple PDZ domain protein (Multi-PDZ domain protein 1)	MPDZ MUPP1	2070	1458	0.736	SENLQ^NKETE	SENLQNKETE	SENLQNK	1	#N/A						1	P05093	P06127	P11047	P11234	2KE5;2KWI;	;2KE5;2KWI;		Q9UQQ1	4TWE;	;4TWE;
O75970	Multiple PDZ domain protein (Multi-PDZ domain protein 1)	MPDZ MUPP1	2070	41	0.691	KSVLQ^SPLFS	KSVLQSPLFS	KSVLQSP	1	#N/A						1	P05107	P06132	P11142	P11274	1K1F;2AIN;5N6R;5N7E;5OC7;	;1K1F;2AIN;5N6R;5N7E;5OC7;		Q9UQV4	4AKM;	;4AKM;
O75970	Multiple PDZ domain protein (Multi-PDZ domain protein 1)	MPDZ MUPP1	2070	1139	0.562	ESELQ^NTAYS	ESELQNTAYS	ESELQNT	1	#N/A						1	P05120	P06276	P11234	P11277	1S35;3EDU;3F57;3KBT;3KBU;3LBX;	;1S35;3EDU;3F57;3KBT;3KBU;3LBX;		Q9Y210	5YX9;6UZ8;6UZA;	;5YX9;6UZ8;6UZA;
O76039	Cyclin-dependent kinase-like 5 (EC 2.7.11.22) (Serine/threonine-protein kinase 9)	CDKL5 STK9	1030	336	0.725	STALQ^SHHRS	STALQSHHRS	STALQSH	1	#N/A						1	P05231	P06280	P11274	P11308	1SXE;4IRG;4IRH;4IRI;5YBC;5YBD;	;1SXE;4IRG;4IRH;4IRI;5YBC;5YBD;		Q9Y2A7	3P8C;4N78;	;3P8C;4N78;
O76041	Nebulette (Actin-binding Z-disk protein)	NEBL LNEBL	1014	656	0.805	ISNLQ^YKEQN	ISNLQYKEQN	ISNLQYK	1	#N/A						1	P05412	P06312	P11277	P11413	1QKI;2BH9;2BHL;5UKW;6E07;6E08;	;1QKI;2BH9;2BHL;5UKW;6E07;6E08;		Q9Y2G1	5YHU;5ZHU;	;5YHU;5ZHU;
O76041	Nebulette (Actin-binding Z-disk protein)	NEBL LNEBL	1014	121	0.795	VTQLQ^SEVAY	VTQLQSEVAY	VTQLQSE	1	#N/A						1	P05546	P06703	P11308	P11474	1XB7;2PJL;3D24;3K6P;	;1XB7;2PJL;3D24;3K6P;		Q9Y2H6	1WK0;1X3D;1X4X;1X5X;2CRM;2CRZ;	;1WK0;1X3D;1X4X;1X5X;2CRM;2CRZ;
O76075	DNA fragmentation factor subunit beta (EC 3.-.-.-) (Caspase-activated deoxyribonuclease) (CAD) (Caspase-activated DNase) (Caspase-activated nuclease) (CPAN) (DNA fragmentation factor 40 kDa subunit) (DFF-40)	DFFB CAD DFF2 DFF40	338	150	0.888	ESRFQ^SKSGY	ESRFQSKSGY	ESRFQSK	1	#N/A						1	P05937	P06756	P11413	P11488	3RBQ;	;3RBQ;		Q9Y2U8	2CH0;5ZOJ;5ZOK;	;2CH0;5ZOJ;5ZOK;
O76083	High affinity cGMP-specific 3',5'-cyclic phosphodiesterase 9A (EC 3.1.4.35)	PDE9A	593	100	0.811	TSRGQ^SAERP	TSRGQSAERP	TSRGQSA	1	#N/A						1	P06127	P06858	P11474	P11532	1DXX;1EG3;1EG4;3UUN;	;1DXX;1EG3;1EG4;3UUN;		Q9Y4D7	3H6N;	;3H6N;
O76094	Signal recognition particle subunit SRP72 (SRP72) (Signal recognition particle 72 kDa protein)	SRP72	671	331	0.685	SASLQ^SQSPE	SASLQSQSPE	SASLQSQ	1	#N/A						1	P06132	P07148	P11488	P11597	2OBD;4EWS;4F2A;	;2OBD;4EWS;4F2A;		Q9Y5S1	2F37;	;2F37;
O76096	Cystatin-F (Cystatin-7) (Cystatin-like metastasis-associated protein) (CMAP) (Leukocystatin)	CST7	145	135	0.537	VPWLQ^HFEVP	VPWLQHFEVP	VPWLQHF	1	#N/A	2CH9	;2CH9;	1	>O76096_135_0.537_2CH9 VPWLQHFEVP		1	P06276	P07204	P11532	P11686	2YAD;	;2YAD;		Q9Y5Y4	6D26;6D27;	;6D26;6D27;
O94759	Transient receptor potential cation channel subfamily M member 2 (Estrogen-responsive element-associated gene 1 protein) (Long transient receptor potential channel 2) (LTrpC-2) (LTrpC2) (Transient receptor potential channel 7) (TrpC7) (Transient receptor potential melastatin 2)	TRPM2 EREG1 KNP3 LTRPC2 TRPC7	1503	435	0.598	VAILQ^ALLKA	VAILQALLKA	VAILQAL	#N/A	1	6MIX	;6MIX;6MIZ;6MJ2;6PUO;6PUR;6PUS;6PUU;	1	>O94759_435_0.598_6MIX VAILQALLKA		1	P06280	P07306	P11597	P11802	1LD2;2W96;2W99;2W9F;2W9Z;3G33;5FWK;5FWL;5FWM;5FWP;6P8E;6P8F;6P8G;6P8H;	;1LD2;2W96;2W99;2W9F;2W9Z;3G33;5FWK;5FWL;5FWM;5FWP;6P8E;6P8F;6P8G;6P8H;		Q9Y691	1JO6;	;1JO6;
O94761	ATP-dependent DNA helicase Q4 (EC 3.6.4.12) (DNA helicase, RecQ-like type 4) (RecQ4) (RTS) (RecQ protein-like 4)	RECQL4 RECQ4	1208	12	0.908	RERLQ^AWERA	RERLQAWERA	RERLQAW	1	#N/A						1	P06312	P07333	P11686	P11940	1CVJ;1G9L;1JGN;1JH4;2K8G;2RQG;2RQH;2X04;3KTP;3KTR;3KUI;3KUJ;3KUR;3KUS;3KUT;3PKN;3PTH;4F02;4F25;4F26;5DX1;5DX8;5DXA;5LGP;5LGQ;5LGR;5LGS;	;1CVJ;1G9L;1JGN;1JH4;2K8G;2RQG;2RQH;2X04;3KTP;3KTR;3KUI;3KUJ;3KUR;3KUS;3KUT;3PKN;3PTH;4F02;4F25;4F26;5DX1;5DX8;5DXA;5LGP;5LGQ;5LGR;5LGS;		Q9Y6A2	2Q9F;2Q9G;3MDM;3MDR;3MDT;3MDV;4ENH;4FIA;4J14;	;2Q9F;2Q9G;3MDM;3MDR;3MDT;3MDV;4ENH;4FIA;4J14;
O94761	ATP-dependent DNA helicase Q4 (EC 3.6.4.12) (DNA helicase, RecQ-like type 4) (RecQ4) (RTS) (RecQ protein-like 4)	RECQL4 RECQ4	1208	957	0.679	PAQLQ^ALAHR	PAQLQALAHR	PAQLQAL	1	#N/A	5LST	;2KMU;5LST;	1	>O94761_957_0.679_5LST PAQLQALAHR		1	P06703	P07359	P11802	P12004	1AXC;1U76;1U7B;1UL1;1VYJ;1VYM;1W60;2ZVK;2ZVL;2ZVM;3JA9;3P87;3TBL;3VKX;3WGW;4D2G;4RJF;4ZTD;5E0T;5E0U;5E0V;5IY4;5MAV;5MLO;5MLW;5MOM;5YCO;5YD8;6CBI;6EHT;6FCM;6FCN;6GIS;6GWS;6HVO;6K3A;6QC0;6QCG;6S1M;6S1N;6S1O;6TNY;6TNZ;	;1AXC;1U76;1U7B;1UL1;1VYJ;1VYM;1W60;2ZVK;2ZVL;2ZVM;3JA9;3P87;3TBL;3VKX;3WGW;4D2G;4RJF;4ZTD;5E0T;5E0U;5E0V;5IY4;5MAV;5MLO;5MLW;5MOM;5YCO;5YD8;6CBI;6EHT;6FCM;6FCN;6GIS;6GWS;6HVO;6K3A;6QC0;6QCG;6S1M;6S1N;6S1O;6TNY;6TNZ;		Q9Y6N7	2EO9;2V9Q;2V9R;2V9T;3WIH;4HLJ;5O5G;5O5I;5OPE;6A77;6A78;6A79;	;2EO9;2V9Q;2V9R;2V9T;3WIH;4HLJ;5O5G;5O5I;5OPE;6A77;6A78;6A79;
O94761	ATP-dependent DNA helicase Q4 (EC 3.6.4.12) (DNA helicase, RecQ-like type 4) (RecQ4) (RTS) (RecQ protein-like 4)	RECQL4 RECQ4	1208	54	0.595	RTTGQ^AGGGL	RTTGQAGGGL	RTTGQAG	1	#N/A						1	P06756	P07360	P11940	P12111	1KNT;1KTH;1KUN;2KNT;	;1KNT;1KTH;1KUN;2KNT;
O94761	ATP-dependent DNA helicase Q4 (EC 3.6.4.12) (DNA helicase, RecQ-like type 4) (RecQ4) (RTS) (RecQ protein-like 4)	RECQL4 RECQ4	1208	800	0.57	ESYVQ^AVGRA	ESYVQAVGRA	ESYVQAV	1	#N/A	5LST	;2KMU;5LST;	1	>O94761_800_0.57_5LST ESYVQAVGRA		1	P06858	P07384	P12004	P12268	1B3O;1NF7;1NFB;6I0M;6I0O;	;1B3O;1NF7;1NFB;6I0M;6I0O;
O94761	ATP-dependent DNA helicase Q4 (EC 3.6.4.12) (DNA helicase, RecQ-like type 4) (RecQ4) (RTS) (RecQ protein-like 4)	RECQL4 RECQ4	1208	118	0.568	KGTLQ^AGPAL	KGTLQAGPAL	KGTLQAG	1	#N/A						1	P06881	P07602	P12111	P12270	5TO5;5TO6;5TO7;5TVB;	;5TO5;5TO6;5TO7;5TVB;
O94766	Galactosylgalactosylxylosylprotein 3-beta-glucuronosyltransferase 3 (EC 2.4.1.135) (Beta-1,3-glucuronyltransferase 3) (Glucuronosyltransferase I) (GlcAT-I) (UDP-GlcUA:Gal beta-1,3-Gal-R glucuronyltransferase) (GlcUAT-I)	B3GAT3	335	55	0.852	ISQLQ^AELRR	ISQLQAELRR	ISQLQAE	#N/A	1						1	P07148	P07814	P12268	P12645	2QCQ;	;2QCQ;
O94782	Ubiquitin carboxyl-terminal hydrolase 1 (EC 3.4.19.12) (Deubiquitinating enzyme 1) (hUBP) (Ubiquitin thioesterase 1) (Ubiquitin-specific-processing protease 1)	USP1	785	370	0.932	GVKGQ^SKENE	GVKGQSKENE	GVKGQSK	1	#N/A						1	P07204	P07858	P12270	P12755	1MR1;1SBX;5XOD;	;1MR1;1SBX;5XOD;
O94782	Ubiquitin carboxyl-terminal hydrolase 1 (EC 3.4.19.12) (Deubiquitinating enzyme 1) (hUBP) (Ubiquitin thioesterase 1) (Ubiquitin-specific-processing protease 1)	USP1	785	160	0.516	VEQLQ^ASFLL	VEQLQASFLL	VEQLQAS	1	#N/A						1	P07306	P07902	P12645	P12757	3EQ5;5C4V;	;3EQ5;5C4V;
O94788	Retinal dehydrogenase 2 (RALDH 2) (RalDH2) (EC 1.2.1.36) (Aldehyde dehydrogenase family 1 member A2) (Retinaldehyde-specific dehydrogenase type 2) (RALDH(II))	ALDH1A2 RALDH2	518	465	0.746	SSAMQ^AGTVW	SSAMQAGTVW	SSAMQAG	1	#N/A	4X2Q	;4X2Q;6ALJ;6B5G;6B5H;6B5I;	1	>O94788_465_0.746_4X2Q SSAMQAGTVW		1	P07333	P07942	P12755	P12883	1IK2;2FXM;2FXO;3DTP;4DB1;4P7H;4PA0;4XA1;4XA3;4XA4;4XA6;5CHX;5CJ0;5CJ1;5CJ4;5TBY;5WJ7;5WJB;5WLQ;5WLZ;5WME;	;1IK2;2FXM;2FXO;3DTP;4DB1;4P7H;4PA0;4XA1;4XA3;4XA4;4XA6;5CHX;5CJ0;5CJ1;5CJ4;5TBY;5WJ7;5WJB;5WLQ;5WLZ;5WME;
O94788	Retinal dehydrogenase 2 (RALDH 2) (RalDH2) (EC 1.2.1.36) (Aldehyde dehydrogenase family 1 member A2) (Retinaldehyde-specific dehydrogenase type 2) (RALDH(II))	ALDH1A2 RALDH2	518	134	0.572	KPFLQ^AFYVD	KPFLQAFYVD	KPFLQAF	1	#N/A	4X2Q	;4X2Q;6ALJ;6B5G;6B5H;6B5I;	1	>O94788_134_0.572_4X2Q KPFLQAFYVD		1	P07359	P07949	P12757	P12955	2IW2;2OKN;5M4G;5M4J;5M4L;5M4Q;5MBY;5MBZ;5MC0;5MC1;5MC2;5MC3;5MC4;5MC5;6H2P;6H2Q;	;2IW2;2OKN;5M4G;5M4J;5M4L;5M4Q;5MBY;5MBZ;5MC0;5MC1;5MC2;5MC3;5MC4;5MC5;6H2P;6H2Q;
O94822	E3 ubiquitin-protein ligase listerin (EC 2.3.2.27) (RING finger protein 160) (RING-type E3 ubiquitin transferase listerin) (Zinc finger protein 294)	LTN1 C21orf10 C21orf98 KIAA0714 RNF160 ZNF294 HSPC087	1766	643	0.541	QSIVQ^AKPLE	QSIVQAKPLE	QSIVQAK	1	#N/A	3J92	;3J92;	1	>O94822_643_0.541_3J92 QSIVQAKPLE		1	P07360	P07992	P12883	P13489	1A4Y;1Z7X;2BEX;2Q4G;	;1A4Y;1Z7X;2BEX;2Q4G;
O94868	F-BAR and double SH3 domains protein 2 (Carom) (Protein nervous wreck 1) (NWK1) (SH3 multiple domains protein 3)	FCHSD2 KIAA0769 SH3MD3	740	26	0.919	MTKLQ^AKHQA	MTKLQAKHQA	MTKLQAK	1	#N/A						1	P07384	P07996	P12955	P13645	3ASW;4F1Z;4ZRY;6E2J;6EC0;6UUI;	;3ASW;4F1Z;4ZRY;6E2J;6EC0;6UUI;
O94868	F-BAR and double SH3 domains protein 2 (Carom) (Protein nervous wreck 1) (NWK1) (SH3 multiple domains protein 3)	FCHSD2 KIAA0769 SH3MD3	740	538	0.749	LSMLQ^SLAAL	LSMLQSLAAL	LSMLQSL	1	#N/A						1	P07602	P08047	P13489	P13984	1BBY;1F3U;2BBY;5IY6;5IY7;5IY8;5IY9;5IYA;5IYB;5IYC;5IYD;6O9L;	;1BBY;1F3U;2BBY;5IY6;5IY7;5IY8;5IY9;5IYA;5IYB;5IYC;5IYD;6O9L;
O94885	SAM and SH3 domain-containing protein 1 (Proline-glutamate repeat-containing protein)	SASH1 KIAA0790 PEPE1	1247	247	0.526	NSREQ^SDDET	NSREQSDDET	NSREQSD	1	#N/A						1	P07766	P08069	P13645	P14136	6A9P;	;6A9P;
O94906	Pre-mRNA-processing factor 6 (Androgen receptor N-terminal domain-transactivating protein 1) (ANT-1) (PRP6 homolog) (U5 snRNP-associated 102 kDa protein) (U5-102 kDa protein)	PRPF6 C20orf14	941	353	0.522	AARLQ^PGDTA	AARLQPGDTA	AARLQPG	1	#N/A	3JCR	;3JCR;5O9Z;6AH0;6AHD;6QW6;6QX9;	1	>O94906_353_0.522_3JCR AARLQPGDTA		1	P07814	P08133	P13984	P14543	1NDX;	;1NDX;
O94916	Nuclear factor of activated T-cells 5 (NF-AT5) (T-cell transcription factor NFAT5) (Tonicity-responsive enhancer-binding protein) (TonE-binding protein) (TonEBP)	NFAT5 KIAA0827 TONEBP	1531	1171	0.908	ISPLQ^STSNS	ISPLQSTSNS	ISPLQST	1	#N/A						1	P07858	P08138	P14136	P14635	2B9R;2JGZ;4Y72;4YC3;5HQ0;5LQF;6GU2;6GU3;6GU4;	;2B9R;2JGZ;4Y72;4YC3;5HQ0;5LQF;6GU2;6GU3;6GU4;
O94916	Nuclear factor of activated T-cells 5 (NF-AT5) (T-cell transcription factor NFAT5) (Tonicity-responsive enhancer-binding protein) (TonE-binding protein) (TonEBP)	NFAT5 KIAA0827 TONEBP	1531	723	0.695	REILQ^SDGTV	REILQSDGTV	REILQSD	1	#N/A						1	P07902	P08183	P14543	P14649	1OE9;1W7I;1W7J;	;1OE9;1W7I;1W7J;
O94916	Nuclear factor of activated T-cells 5 (NF-AT5) (T-cell transcription factor NFAT5) (Tonicity-responsive enhancer-binding protein) (TonE-binding protein) (TonEBP)	NFAT5 KIAA0827 TONEBP	1531	772	0.605	VSQLQ^NTIQQ	VSQLQNTIQQ	VSQLQNT	1	#N/A						1	P07942	P08195	P14635	P14859	1CQT;1E3O;1GT0;1HF0;1O4X;1OCT;1POG;1POU;	;1CQT;1E3O;1GT0;1HF0;1O4X;1OCT;1POG;1POU;
O94916	Nuclear factor of activated T-cells 5 (NF-AT5) (T-cell transcription factor NFAT5) (Tonicity-responsive enhancer-binding protein) (TonE-binding protein) (TonEBP)	NFAT5 KIAA0827 TONEBP	1531	1233	0.59	GTMFQ^SQHSI	GTMFQSQHSI	GTMFQSQ	1	#N/A						1	P07949	P08235	P14649	P14868	4J15;5Y6L;6IY6;	;4J15;5Y6L;6IY6;
O94916	Nuclear factor of activated T-cells 5 (NF-AT5) (T-cell transcription factor NFAT5) (Tonicity-responsive enhancer-binding protein) (TonE-binding protein) (TonEBP)	NFAT5 KIAA0827 TONEBP	1531	838	0.565	VSQIQ^SGVSP	VSQIQSGVSP	VSQIQSG	1	#N/A						1	P07992	P08253	P14859	P15036	4BQA;4MHV;	;4BQA;4MHV;
O94916	Nuclear factor of activated T-cells 5 (NF-AT5) (T-cell transcription factor NFAT5) (Tonicity-responsive enhancer-binding protein) (TonE-binding protein) (TonEBP)	NFAT5 KIAA0827 TONEBP	1531	1041	0.515	GTQQQ^GNGLF	GTQQQGNGLF	GTQQQGN	1	#N/A						1	P07996	P08514	P14868	P15104	2OJW;2QC8;	;2OJW;2QC8;
O94916	Nuclear factor of activated T-cells 5 (NF-AT5) (T-cell transcription factor NFAT5) (Tonicity-responsive enhancer-binding protein) (TonE-binding protein) (TonEBP)	NFAT5 KIAA0827 TONEBP	1531	1242	0.513	IVAMQ^SNSPS	IVAMQSNSPS	IVAMQSN	1	#N/A						1	P08047	P08588	P15036	P15309	1CVI;1ND5;1ND6;2HPA;2L3H;2L77;2L79;2MG0;3PPD;	;1CVI;1ND5;1ND6;2HPA;2L3H;2L77;2L79;2MG0;3PPD;
O94916	Nuclear factor of activated T-cells 5 (NF-AT5) (T-cell transcription factor NFAT5) (Tonicity-responsive enhancer-binding protein) (TonE-binding protein) (TonEBP)	NFAT5 KIAA0827 TONEBP	1531	1521	0.504	LVSLQ^NQGNN	LVSLQNQGNN	LVSLQNQ	1	#N/A						1	P08069	P08670	P15104	P15336	1BHI;1T2K;4H36;	;1BHI;1T2K;4H36;
O94923	D-glucuronyl C5-epimerase (EC 5.1.3.17) (Heparan sulfate C5-epimerase) (Hsepi) (Heparin/heparan sulfate:glucuronic acid C5-epimerase) (Heparosan-N-sulfate-glucuronate 5-epimerase)	GLCE KIAA0836	617	72	0.562	VAKQQ^SEEAF	VAKQQSEEAF	VAKQQSE	#N/A	1						1	P08133	P08700	P15309	P15822	1BBO;3ZNF;4ZNF;	;1BBO;3ZNF;4ZNF;
O94929	Actin-binding LIM protein 3 (abLIM-3) (Actin-binding LIM protein family member 3)	ABLIM3 KIAA0843 HMFN1661	683	519	0.538	MHKLQ^SGIGR	MHKLQSGIGR	MHKLQSG	1	#N/A						1	P08138	P08729	P15336	P15884	2KWF;6OD3;6OD4;6OD5;	;2KWF;6OD3;6OD4;6OD5;
O94966	Ubiquitin carboxyl-terminal hydrolase 19 (EC 3.4.19.12) (Deubiquitinating enzyme 19) (Ubiquitin thioesterase 19) (Ubiquitin-specific-processing protease 19) (Zinc finger MYND domain-containing protein 9)	USP19 KIAA0891 ZMYND9	1318	513	0.674	NSVIQ^SLSNT	NSVIQSLSNT	NSVIQSL	#N/A	1						1	P08183	P08887	P15822	P15924	1LM5;1LM7;3R6N;5DZZ;	;1LM5;1LM7;3R6N;5DZZ;
O94979	Protein transport protein Sec31A (ABP125) (ABP130) (SEC31-like protein 1) (SEC31-related protein A) (Web1-like protein)	SEC31A KIAA0905 SEC31L1 HSPC275 HSPC334	1220	12	0.528	RTAMQ^AWSPA	RTAMQAWSPA	RTAMQAW	1	#N/A						1	P08195	P08922	P15884	P16050	2ABT;	;2ABT;
O94986	Centrosomal protein of 152 kDa (Cep152)	CEP152 KIAA0912	1710	1358	0.794	SSKSQ^SKTTQ	SSKSQSKTTQ	SSKSQSK	1	#N/A						1	P08235	P09038	P15924	P16112	4MD4;	;4MD4;
O94986	Centrosomal protein of 152 kDa (Cep152)	CEP152 KIAA0912	1710	568	0.643	VSQLQ^NDLKD	VSQLQNDLKD	VSQLQND	1	#N/A						1	P08253	P09110	P16050	P16152	1WMA;2PFG;3BHI;3BHJ;3BHM;4Z3D;	;1WMA;2PFG;3BHI;3BHJ;3BHM;4Z3D;
O94992	Protein HEXIM1 (Cardiac lineage protein 1) (Estrogen down-regulated gene 1 protein) (Hexamethylene bis-acetamide-inducible protein 1) (Menage a quatre protein 1)	HEXIM1 CLP1 EDG1 HIS1 MAQ1	359	48	0.534	DSRWQ^SRAFP	DSRWQSRAFP	DSRWQSR	1	#N/A						1	P08514	P09172	P16112	P16157	1N11;2YQF;2YVI;3F59;3KBT;3KBU;3UD1;3UD2;	;1N11;2YQF;2YVI;3F59;3KBT;3KBU;3UD1;3UD2;
O95071	E3 ubiquitin-protein ligase UBR5 (EC 2.3.2.26) (E3 ubiquitin-protein ligase, HECT domain-containing 1) (HECT-type E3 ubiquitin transferase UBR5) (Hyperplastic discs protein homolog) (hHYD) (Progestin-induced protein)	UBR5 EDD EDD1 HYD KIAA0896	2799	198	0.634	QVVLQ^GKSRS	QVVLQGKSRS	QVVLQGK	1	#N/A	2QHO	;1I2T;2QHO;3PT3;	1	>O95071_198_0.634_2QHO QVVLQGKSRS		1	P08588	P09238	P16152	P16219	2VIG;	;2VIG;
O95071	E3 ubiquitin-protein ligase UBR5 (EC 2.3.2.26) (E3 ubiquitin-protein ligase, HECT domain-containing 1) (HECT-type E3 ubiquitin transferase UBR5) (Hyperplastic discs protein homolog) (hHYD) (Progestin-induced protein)	UBR5 EDD EDD1 HYD KIAA0896	2799	2406	0.515	YPRVQ^AMQPA	YPRVQAMQPA	YPRVQAM	1	#N/A	1I2T	;1I2T;2QHO;3PT3;	1	>O95071_2406_0.515_1I2T YPRVQAMQPA		1	P08670	P09496	P16157	P16298	4OR9;4ORA;4ORC;	;4OR9;4ORA;4ORC;
O95140	Mitofusin-2 (EC 3.6.5.-) (Transmembrane GTPase MFN2)	MFN2 CPRP1 KIAA0214	757	728	0.583	LDSLQ^SKAKL	LDSLQSKAKL	LDSLQSK	#N/A	1	6JFK	;6JFK;6JFL;6JFM;	1	>O95140_728_0.583_6JFK LDSLQSKAKL		1	P08700	P09603	P16219	P16333	2CI8;2CI9;2CUB;2JS0;2JS2;2JW4;	;2CI8;2CI9;2CUB;2JS0;2JS2;2JW4;
O95147	Dual specificity protein phosphatase 14 (EC 3.1.3.16) (EC 3.1.3.48) (MKP-1-like protein tyrosine phosphatase) (MKP-L) (Mitogen-activated protein kinase phosphatase 6) (MAP kinase phosphatase 6) (MKP-6)	DUSP14 MKP6	198	49	0.526	RHLLQ^ARGIT	RHLLQARGIT	RHLLQAR	1	#N/A	2WGP	;2WGP;	1	>O95147_49_0.526_2WGP RHLLQARGIT		1	P08729	P09693	P16298	P16591	2KK6;6KC4;	;2KK6;6KC4;
O95154	Aflatoxin B1 aldehyde reductase member 3 (EC 1.-.-.-) (AFB1 aldehyde reductase 2) (AFB1-AR 2)	AKR7A3 AFAR2	331	278	0.538	HSQLQ^GAHGD	HSQLQGAHGD	HSQLQGA	1	#N/A	2CLP	;2CLP;	1	>O95154_278_0.538_2CLP HSQLQGAHGD		1	P08887	P09871	P16333	P16860	1YK1;3N56;	;1YK1;3N56;
O95182	NADH dehydrogenase [ubiquinone] 1 alpha subcomplex subunit 7 (Complex I-B14.5a) (CI-B14.5a) (NADH-ubiquinone oxidoreductase subunit B14.5a)	NDUFA7	113	21	0.572	GHDLQ^GKLQL	GHDLQGKLQL	GHDLQGK	1	#N/A	5XTB	;5XTB;5XTD;5XTH;5XTI;	1	>O95182_21_0.572_5XTB GHDLQGKLQL		1	P08922	P09919	P16591	P17066	3FE1;	;3FE1;
O95243	Methyl-CpG-binding domain protein 4 (EC 3.2.2.-) (Methyl-CpG-binding endonuclease 1) (Methyl-CpG-binding protein MBD4) (Mismatch-specific DNA N-glycosylase)	MBD4 MED1	580	168	0.559	TSHLQ^NQSNN	TSHLQNQSNN	TSHLQNQ	1	#N/A						1	P09038	P0C025	P16860	P17480	1K99;1L8Y;1L8Z;2HDZ;	;1K99;1L8Y;1L8Z;2HDZ;
O95251	Histone acetyltransferase KAT7 (EC 2.3.1.48) (Histone acetyltransferase binding to ORC1) (Lysine acetyltransferase 7) (MOZ, YBF2/SAS3, SAS2 and TIP60 protein 2) (MYST-2)	KAT7 HBO1 HBOa MYST2	611	560	0.82	VSTLQ^ALQML	VSTLQALQML	VSTLQAL	1	#N/A	5GK9	;5GK9;6MAJ;6MAK;	1	>O95251_560_0.82_5GK9 VSTLQALQML		1	P09110	P0CG29	P17066	P17706	1L8K;	;1L8K;
O95251	Histone acetyltransferase KAT7 (EC 2.3.1.48) (Histone acetyltransferase binding to ORC1) (Lysine acetyltransferase 7) (MOZ, YBF2/SAS3, SAS2 and TIP60 protein 2) (MYST-2)	KAT7 HBO1 HBOa MYST2	611	63	0.697	VRNLQ^SFGTE	VRNLQSFGTE	VRNLQSF	1	#N/A						1	P09172	P0CG30	P17480	P18054	2ABU;3D3L;	;2ABU;3D3L;
O95251	Histone acetyltransferase KAT7 (EC 2.3.1.48) (Histone acetyltransferase binding to ORC1) (Lysine acetyltransferase 7) (MOZ, YBF2/SAS3, SAS2 and TIP60 protein 2) (MYST-2)	KAT7 HBO1 HBOa MYST2	611	225	0.526	KVRAQ^SRDKQ	KVRAQSRDKQ	KVRAQSR	1	#N/A						1	P09238	P0DJD3	P17706	P18075	1BMP;1LX5;1LXI;1M4U;	;1BMP;1LX5;1LXI;1M4U;
O95257	Growth arrest and DNA damage-inducible protein GADD45 gamma (Cytokine-responsive protein CR6) (DNA damage-inducible transcript 2 protein) (DDIT-2)	GADD45G CR6 DDIT2	159	20	0.518	TARMQ^GAGKA	TARMQGAGKA	TARMQGA	1	#N/A	2WAL	;2WAL;3FFM;	1	>O95257_20_0.518_2WAL TARMQGAGKA		1	P09496	P0DJD7	P18054	P18510	1ILR;1ILT;1IRA;1IRP;1ITN;2IRT;	;1ILR;1ILT;1IRA;1IRP;1ITN;2IRT;
O95259	Potassium voltage-gated channel subfamily H member 1 (Ether-a-go-go potassium channel 1) (EAG channel 1) (h-eag) (hEAG1) (Voltage-gated potassium channel subunit Kv10.1)	KCNH1 EAG EAG1	989	977	0.74	ISRPQ^SPESE	ISRPQSPESE	ISRPQSP	#N/A	1						1	P09603	P10071	P18075	P18887	1CDZ;1XNA;1XNT;2D8M;2W3O;3K75;3K77;3LQC;5E6Q;5W7X;5W7Y;	;1CDZ;1XNA;1XNT;2D8M;2W3O;3K75;3K77;3LQC;5E6Q;5W7X;5W7Y;
O95259	Potassium voltage-gated channel subfamily H member 1 (Ether-a-go-go potassium channel 1) (EAG channel 1) (h-eag) (hEAG1) (Voltage-gated potassium channel subunit Kv10.1)	KCNH1 EAG EAG1	989	815	0.712	HAKLQ^APGSE	HAKLQAPGSE	HAKLQAP	#N/A	1						1	P09693	P10074	P18510	P19087	6N84;6N85;	;6N84;6N85;
O95299	NADH dehydrogenase [ubiquinone] 1 alpha subcomplex subunit 10, mitochondrial (Complex I-42kD) (CI-42kD) (NADH-ubiquinone oxidoreductase 42 kDa subunit)	NDUFA10	355	132	0.757	SYRLQ^SWLYS	SYRLQSWLYS	SYRLQSW	1	#N/A	5XTD	;5XTC;5XTD;5XTH;5XTI;	1	>O95299_132_0.757_5XTD SYRLQSWLYS		1	P09871	P10244	P18887	P19113	4E1O;	;4E1O;
O95391	Pre-mRNA-splicing factor SLU7 (hSlu7)	SLU7	586	344	0.637	EVHLQ^ADPTK	EVHLQADPTK	EVHLQAD	1	#N/A	5XJC	;5XJC;6ICZ;6QDV;	1	>O95391_344_0.637_5XJC EVHLQADPTK		1	P09919	P10253	P19087	P19388	5IY6;5IY7;5IY8;5IY9;5IYA;5IYB;5IYC;5IYD;6DRD;6O9L;	;5IY6;5IY7;5IY8;5IY9;5IYA;5IYB;5IYC;5IYD;6DRD;6O9L;
O95402	Mediator of RNA polymerase II transcription subunit 26 (Activator-recruited cofactor 70 kDa component) (ARC70) (Cofactor required for Sp1 transcriptional activation subunit 7) (CRSP complex subunit 7) (Mediator complex subunit 26) (Transcriptional coactivator CRSP70)	MED26 ARC70 CRSP7	600	305	0.608	SPRPQ^ALDAT	SPRPQALDAT	SPRPQAL	1	#N/A						1	P0C025	P10515	P19113	P19404	5XTB;5XTD;5XTH;5XTI;	;5XTB;5XTD;5XTH;5XTI;
O95402	Mediator of RNA polymerase II transcription subunit 26 (Activator-recruited cofactor 70 kDa component) (ARC70) (Cofactor required for Sp1 transcriptional activation subunit 7) (CRSP complex subunit 7) (Mediator complex subunit 26) (Transcriptional coactivator CRSP70)	MED26 ARC70 CRSP7	600	244	0.567	GPCLQ^PKASV	GPCLQPKASV	GPCLQPK	1	#N/A						1	P0CG29	P10586	P19388	P19419	1DUX;5VVT;	;1DUX;5VVT;
O95402	Mediator of RNA polymerase II transcription subunit 26 (Activator-recruited cofactor 70 kDa component) (ARC70) (Cofactor required for Sp1 transcriptional activation subunit 7) (CRSP complex subunit 7) (Mediator complex subunit 26) (Transcriptional coactivator CRSP70)	MED26 ARC70 CRSP7	600	469	0.561	KASLQ^SPFEQ	KASLQSPFEQ	KASLQSP	1	#N/A						1	P0CG30	P10636	P19404	P19827	6FPY;6FPZ;	;6FPY;6FPZ;
O95425	Supervillin (Archvillin) (p205/p250)	SVIL	2214	783	0.821	PARLQ^ASAHQ	PARLQASAHQ	PARLQAS	1	#N/A						1	P0DJD3	P10643	P19419	P20061	2CKV;4KKI;4KKJ;	;2CKV;4KKI;4KKJ;
O95425	Supervillin (Archvillin) (p205/p250)	SVIL	2214	1848	0.604	VQVLQ^GKEPP	VQVLQGKEPP	VQVLQGK	1	#N/A						1	P0DJD7	P10721	P19827	P20062	2BB5;4ZRP;4ZRQ;5NO0;5NP4;5NRP;5NSA;	;2BB5;4ZRP;4ZRQ;5NO0;5NP4;5NRP;5NSA;
O95425	Supervillin (Archvillin) (p205/p250)	SVIL	2214	558	0.562	PPQLQ^ALKYK	PPQLQALKYK	PPQLQAL	1	#N/A						1	P10071	P10827	P20061	P20142	1AVF;1HTR;	;1AVF;1HTR;
O95425	Supervillin (Archvillin) (p205/p250)	SVIL	2214	1590	0.547	CSLLQ^PKEVL	CSLLQPKEVL	CSLLQPK	1	#N/A						1	P10074	P10828	P20062	P20231	1A0L;1AAO;2BM2;2FPZ;2FS8;2FS9;2FWW;2FXR;2GDD;2ZA5;3V7T;	;1A0L;1AAO;2BM2;2FPZ;2FS8;2FS9;2FWW;2FXR;2GDD;2ZA5;3V7T;
O95429	BAG family molecular chaperone regulator 4 (BAG-4) (Bcl-2-associated athanogene 4) (Silencer of death domains)	BAG4 SODD	457	231	0.738	RSVPQ^SGPTV	RSVPQSGPTV	RSVPQSG	1	#N/A						1	P10244	P11047	P20142	P20290	3LKX;3MCB;	;3LKX;3MCB;
O95429	BAG family molecular chaperone regulator 4 (BAG-4) (Bcl-2-associated athanogene 4) (Silencer of death domains)	BAG4 SODD	457	124	0.57	RPELQ^GQSLN	RPELQGQSLN	RPELQGQ	1	#N/A						1	P10253	P11142	P20231	P20337	3DZ8;	;3DZ8;
O95453	Poly(A)-specific ribonuclease PARN (EC 3.1.13.4) (Deadenylating nuclease) (Deadenylation nuclease) (Polyadenylate-specific ribonuclease)	PARN DAN	639	193	0.736	EDLLQ^SEENK	EDLLQSEENK	EDLLQSE	1	#N/A	2A1R	;2A1R;2A1S;3CTR;	1	>O95453_193_0.736_2A1R EDLLQSEENK		1	P10515	P11169	P20290	P20366	2B19;2KS9;2KSA;2KSB;4HOM;	;2B19;2KS9;2KSA;2KSB;4HOM;
O95466	Formin-like protein 1 (CLL-associated antigen KW-13) (Leukocyte formin)	FMNL1 C17orf1 C17orf1B FMNL FRL1	1100	862	0.886	GFRLQ^SLDAL	GFRLQSLDAL	GFRLQSL	1	#N/A						1	P10586	P11215	P20337	P20393	1A6Y;1EF6;1GA5;1HLZ;3N00;	;1A6Y;1EF6;1GA5;1HLZ;3N00;
O95477	Phospholipid-transporting ATPase ABCA1 (EC 7.6.2.1) (ATP-binding cassette sub-family A member 1) (ATP-binding cassette transporter 1) (ABC-1) (ATP-binding cassette 1) (Cholesterol efflux regulatory protein)	ABCA1 ABC1 CERP	2261	1619	0.796	RANLQ^KGENP	RANLQKGENP	RANLQKG	#N/A	1	5XJY	;5XJY;	1	>O95477_1619_0.796_5XJY RANLQKGENP		1	P10636	P11234	P20366	P20585	3THW;3THX;3THY;3THZ;	;3THW;3THX;3THY;3THZ;
O95486	Protein transport protein Sec24A (SEC24-related protein A)	SEC24A	1093	621	0.728	GPALQ^AAFKL	GPALQAAFKL	GPALQAA	1	#N/A	2NUP	;2NUP;2NUT;3EGD;3EGX;5VNE;5VNF;5VNG;5VNH;5VNI;5VNJ;5VNK;5VNL;5VNM;5VNN;5VNO;	1	>O95486_621_0.728_2NUP GPALQAAFKL		1	P10643	P11274	P20393	P20700	2KPW;3JT0;3TYY;3UMN;5VVX;	;2KPW;3JT0;3TYY;3UMN;5VVX;
O95487	Protein transport protein Sec24B (SEC24-related protein B)	SEC24B	1268	795	0.728	GPALQ^AAFKL	GPALQAAFKL	GPALQAA	1	#N/A	3EH1	;3EH1;	1	>O95487_795_0.728_3EH1 GPALQAAFKL		1	P10721	P11277	P20585	P20711	3RBF;3RBL;3RCH;	;3RBF;3RBL;3RCH;
O95628	CCR4-NOT transcription complex subunit 4 (EC 2.3.2.27) (CCR4-associated factor 4) (E3 ubiquitin-protein ligase CNOT4) (Potential transcriptional repressor NOT4Hp) (RING-type E3 ubiquitin transferase CNOT4)	CNOT4 NOT4	575	437	0.502	PTSLQ^NSSSH	PTSLQNSSSH	PTSLQNS	1	#N/A						1	P10827	P11308	P20700	P20823	1IC8;2GYP;	;1IC8;2GYP;
O95684	FGFR1 oncogene partner	FGFR1OP FOP	399	102	0.797	TSTLQ^GLEGR	TSTLQGLEGR	TSTLQGL	1	#N/A	2D68	;2D68;	1	>O95684_102_0.797_2D68 TSTLQGLEGR		1	P10828	P11362	P20711	P20839	1JCN;	;1JCN;
O95684	FGFR1 oncogene partner	FGFR1OP FOP	399	276	0.502	EPRKQ^AGSLA	EPRKQAGSLA	EPRKQAG	1	#N/A						1	P11047	P11413	P20823	P20929	1ARK;1NEB;	;1ARK;1NEB;
O95696	Bromodomain-containing protein 1 (BR140-like protein) (Bromodomain and PHD finger-containing protein 2)	BRD1 BRL BRPF2	1058	501	0.68	QSSLQ^SQRSS	QSSLQSQRSS	QSSLQSQ	1	#N/A						1	P11142	P11474	P20839	P20930	4PCW;	;4PCW;
O95696	Bromodomain-containing protein 1 (BR140-like protein) (Bromodomain and PHD finger-containing protein 2)	BRD1 BRL BRPF2	1058	263	0.627	RHCLQ^SRARP	RHCLQSRARP	RHCLQSR	1	#N/A						1	P11169	P11488	P20929	P21333	2AAV;2BP3;2BRQ;2J3S;2JF1;2K3T;2K7P;2K7Q;2MTP;2W0P;2WFN;3CNK;3HOC;3HOP;3HOR;3ISW;3RGH;4M9P;4P3W;5XR1;6D8C;6EW1;	;2AAV;2BP3;2BRQ;2J3S;2JF1;2K3T;2K7P;2K7Q;2MTP;2W0P;2WFN;3CNK;3HOC;3HOP;3HOR;3ISW;3RGH;4M9P;4P3W;5XR1;6D8C;6EW1;
O95696	Bromodomain-containing protein 1 (BR140-like protein) (Bromodomain and PHD finger-containing protein 2)	BRD1 BRL BRPF2	1058	497	0.609	LRRLQ^SSLQS	LRRLQSSLQS	LRRLQSS	1	#N/A						1	P11215	P11532	P20930	P21359	1NF1;2D4Q;2E2X;3P7Z;3PEG;3PG7;6OB2;6OB3;	;1NF1;2D4Q;2E2X;3P7Z;3PEG;3PG7;6OB2;6OB3;
O95704	Amyloid-beta A4 precursor protein-binding family B member 3 (Protein Fe65-like 2) (Fe65L2)	APBB3 FE65L2	486	110	0.542	ESYIQ^SMEPG	ESYIQSMEPG	ESYIQSM	1	#N/A						1	P11234	P11597	P21333	P21549	1H0C;1J04;2YOB;3R9A;4CBR;4CBS;4I8A;4KXK;4KYO;5F9S;5HHY;5LUC;5OFY;5OG0;	;1H0C;1J04;2YOB;3R9A;4CBR;4CBS;4I8A;4KXK;4KYO;5F9S;5HHY;5LUC;5OFY;5OG0;
O95714	E3 ubiquitin-protein ligase HERC2 (EC 2.3.2.26) (HECT domain and RCC1-like domain-containing protein 2) (HECT-type E3 ubiquitin transferase HERC2)	HERC2	4834	891	0.811	QAVLQ^SGWSV	QAVLQSGWSV	QAVLQSG	1	#N/A						1	P11274	P11686	P21359	P21580	2EQE;2EQF;2EQG;2VFJ;3DKB;3OJ3;3OJ4;3VUW;3VUX;3VUY;3ZJD;3ZJE;3ZJF;3ZJG;5LRX;5V3B;5V3P;	;2EQE;2EQF;2EQG;2VFJ;3DKB;3OJ3;3OJ4;3VUW;3VUX;3VUY;3ZJD;3ZJE;3ZJF;3ZJG;5LRX;5V3B;5V3P;
O95714	E3 ubiquitin-protein ligase HERC2 (EC 2.3.2.26) (HECT domain and RCC1-like domain-containing protein 2) (HECT-type E3 ubiquitin transferase HERC2)	HERC2	4834	1486	0.695	RVVYQ^AKCSL	RVVYQAKCSL	RVVYQAK	1	#N/A						1	P11277	P11802	P21549	P21675	1EQF;3AAD;3UV4;3UV5;4RGW;4YYM;4YYN;5FUR;5I1Q;5I29;5MG2;6BQD;6FIC;6MZD;6MZL;6MZM;	;1EQF;3AAD;3UV4;3UV5;4RGW;4YYM;4YYN;5FUR;5I1Q;5I29;5MG2;6BQD;6FIC;6MZD;6MZL;6MZM;
O95714	E3 ubiquitin-protein ligase HERC2 (EC 2.3.2.26) (HECT domain and RCC1-like domain-containing protein 2) (HECT-type E3 ubiquitin transferase HERC2)	HERC2	4834	2664	0.636	SVTHQ^SVGVV	SVTHQSVGVV	SVTHQSV	1	#N/A						1	P11308	P11940	P21580	P21695	1WPQ;1X0V;1X0X;6E8Y;6E8Z;6E90;	;1WPQ;1X0V;1X0X;6E8Y;6E8Z;6E90;
O95714	E3 ubiquitin-protein ligase HERC2 (EC 2.3.2.26) (HECT domain and RCC1-like domain-containing protein 2) (HECT-type E3 ubiquitin transferase HERC2)	HERC2	4834	2131	0.623	RVRPQ^ASLTA	RVRPQASLTA	RVRPQAS	1	#N/A						1	P11362	P12004	P21675	P21953	1DTW;1OLS;1OLU;1OLX;1U5B;1V11;1V16;1V1M;1V1R;1WCI;1X7W;1X7X;1X7Y;1X7Z;1X80;2BEU;2BEV;2BEW;2BFB;2BFC;2BFD;2BFE;2BFF;2J9F;	;1DTW;1OLS;1OLU;1OLX;1U5B;1V11;1V16;1V1M;1V1R;1WCI;1X7W;1X7X;1X7Y;1X7Z;1X80;2BEU;2BEV;2BEW;2BFB;2BFC;2BFD;2BFE;2BFF;2J9F;
O95714	E3 ubiquitin-protein ligase HERC2 (EC 2.3.2.26) (HECT domain and RCC1-like domain-containing protein 2) (HECT-type E3 ubiquitin transferase HERC2)	HERC2	4834	4299	0.566	VAALQ^GKKVN	VAALQGKKVN	VAALQGK	1	#N/A	3KCI	;2KEO;3KCI;4L1M;	1	>O95714_4299_0.566_3KCI VAALQGKKVN		1	P11413	P12111	P21695	P22033	2XIJ;2XIQ;3BIC;	;2XIJ;2XIQ;3BIC;
O95714	E3 ubiquitin-protein ligase HERC2 (EC 2.3.2.26) (HECT domain and RCC1-like domain-containing protein 2) (HECT-type E3 ubiquitin transferase HERC2)	HERC2	4834	883	0.527	LSTVQ^SAAQA	LSTVQSAAQA	LSTVQSA	1	#N/A						1	P11474	P12268	P21953	P22059	2RR3;	;2RR3;
O95715	C-X-C motif chemokine 14 (Chemokine BRAK) (MIP-2G) (Small-inducible cytokine B14)	CXCL14 MIP2G NJAC SCYB14 PSEC0212 UNQ240/PRO273	111	90	0.883	HPKLQ^STKRF	HPKLQSTKRF	HPKLQST	1	#N/A						1	P11488	P12270	P22033	P22102	1MEJ;1MEN;1MEO;1NJS;1RBM;1RBQ;1RBY;1RBZ;1RC0;1RC1;1ZLX;1ZLY;2QK4;2V9Y;4EW1;4EW2;4EW3;4ZYT;4ZYU;4ZYV;4ZYW;4ZYX;4ZYY;4ZYZ;4ZZ0;4ZZ1;4ZZ2;4ZZ3;5J9F;	;1MEJ;1MEN;1MEO;1NJS;1RBM;1RBQ;1RBY;1RBZ;1RC0;1RC1;1ZLX;1ZLY;2QK4;2V9Y;4EW1;4EW2;4EW3;4ZYT;4ZYU;4ZYV;4ZYW;4ZYX;4ZYY;4ZYZ;4ZZ0;4ZZ1;4ZZ2;4ZZ3;5J9F;
O95718	Steroid hormone receptor ERR2 (ERR beta-2) (Estrogen receptor-like 2) (Estrogen-related receptor beta) (ERR-beta) (Nuclear receptor subfamily 3 group B member 2)	ESRRB ERRB2 ESRL2 NR3B2	433	277	0.678	MSLLQ^SAWME	MSLLQSAWME	MSLLQSA	1	#N/A	Mismatch	;1LO1;	#N/A			1	P11532	P12645	P22059	P22105	2CUH;2CUI;2CUM;	;2CUH;2CUI;2CUM;
O95718	Steroid hormone receptor ERR2 (ERR beta-2) (Estrogen receptor-like 2) (Estrogen-related receptor beta) (ERR-beta) (Nuclear receptor subfamily 3 group B member 2)	ESRRB ERRB2 ESRL2 NR3B2	433	416	0.605	SVKLQ^GKVPM	SVKLQGKVPM	SVKLQGK	1	#N/A						1	P11597	P12755	P22102	P22234	2H31;	;2H31;
O95793	Double-stranded RNA-binding protein Staufen homolog 1	STAU1 STAU	577	100	0.94	YSRMQ^STYNY	YSRMQSTYNY	YSRMQST	1	#N/A						1	P11686	P12757	P22105	P22303	1B41;1F8U;1PUV;1PUW;1VZJ;2CLJ;2X8B;3LII;4BDT;4EY4;4EY5;4EY6;4EY7;4EY8;4M0E;4M0F;4PQE;5FOQ;5FPQ;5HF5;5HF6;5HF8;5HF9;5HFA;6CQT;6CQU;6CQV;6CQW;6CQX;6CQY;6CQZ;6F25;6NEA;6O4W;6O4X;6O50;6O52;6O5R;6O5S;6O5V;6O66;6O69;	;1B41;1F8U;1PUV;1PUW;1VZJ;2CLJ;2X8B;3LII;4BDT;4EY4;4EY5;4EY6;4EY7;4EY8;4M0E;4M0F;4PQE;5FOQ;5FPQ;5HF5;5HF6;5HF8;5HF9;5HFA;6CQT;6CQU;6CQV;6CQW;6CQX;6CQY;6CQZ;6F25;6NEA;6O4W;6O4X;6O50;6O52;6O5R;6O5S;6O5V;6O66;6O69;
O95819	Mitogen-activated protein kinase kinase kinase kinase 4 (EC 2.7.11.1) (HPK/GCK-like kinase HGK) (MAPK/ERK kinase kinase kinase 4) (MEK kinase kinase 4) (MEKKK 4) (Nck-interacting kinase)	MAP4K4 HGK KIAA0687 NIK	1239	642	0.543	DSPLQ^GSGQQ	DSPLQGSGQQ	DSPLQGS	1	#N/A						1	P11802	P12821	P22234	P22307	1QND;2C0L;	;1QND;2C0L;
O95819	Mitogen-activated protein kinase kinase kinase kinase 4 (EC 2.7.11.1) (HPK/GCK-like kinase HGK) (MAPK/ERK kinase kinase kinase 4) (MEK kinase kinase 4) (MEKKK 4) (Nck-interacting kinase)	MAP4K4 HGK KIAA0687 NIK	1239	912	0.537	NTRPQ^SDTPE	NTRPQSDTPE	NTRPQSD	1	#N/A						1	P11940	P12883	P22303	P22314	4P22;6DC6;	;4P22;6DC6;
O95819	Mitogen-activated protein kinase kinase kinase kinase 4 (EC 2.7.11.1) (HPK/GCK-like kinase HGK) (MAPK/ERK kinase kinase kinase 4) (MEK kinase kinase 4) (MEKKK 4) (Nck-interacting kinase)	MAP4K4 HGK KIAA0687 NIK	1239	1157	0.51	DVVLQ^WGEMP	DVVLQWGEMP	DVVLQWG	1	#N/A						1	P12004	P12955	P22307	P22670	1DP7;	;1DP7;
O95822	Malonyl-CoA decarboxylase, mitochondrial (MCD) (EC 4.1.1.9)	MLYCD	493	124	0.568	AVLLQ^AEDRL	AVLLQAEDRL	AVLLQAE	1	#N/A	2YGW	;2YGW;4F0X;	1	>O95822_124_0.568_2YGW AVLLQAEDRL		1	P12111	P13489	P22314	P22830	1HRK;2HRC;2HRE;2PNJ;2PO5;2PO7;2QD1;2QD2;2QD3;2QD4;2QD5;3AQI;3HCN;3HCO;3HCP;3HCR;3W1W;4F4D;4KLA;4KLC;4KLR;4KMM;4MK4;	;1HRK;2HRC;2HRE;2PNJ;2PO5;2PO7;2QD1;2QD2;2QD3;2QD4;2QD5;3AQI;3HCN;3HCO;3HCP;3HCR;3W1W;4F4D;4KLA;4KLC;4KLR;4KMM;4MK4;
O95831	Apoptosis-inducing factor 1, mitochondrial (EC 1.6.99.-) (Programmed cell death protein 8)	AIFM1 AIF PDCD8	613	428	0.713	NAELQ^ARSNI	NAELQARSNI	NAELQAR	1	#N/A	1M6I	;1M6I;4BUR;4BV6;4FDC;4LII;5FMH;5FS6;5FS7;5FS8;5FS9;5KVH;5KVI;	1	>O95831_428_0.713_1M6I NAELQARSNI		1	P12268	P13569	P22670	P23352	1ZLG;	;1ZLG;
O95834	Echinoderm microtubule-associated protein-like 2 (EMAP-2) (HuEMAP-2)	EML2 EMAP2 EMAPL2	649	329	0.636	YSKLQ^EVEVP	YSKLQEVEVP	YSKLQEV	1	#N/A						1	P12270	P13591	P22830	P23443	3A60;3A61;3A62;3WE4;3WF5;3WF6;3WF7;3WF8;3WF9;4L3J;4L3L;4L42;4L43;4L44;4L45;4L46;4RLO;4RLP;5WBH;5WBK;	;3A60;3A61;3A62;3WE4;3WF5;3WF6;3WF7;3WF8;3WF9;4L3J;4L3L;4L42;4L43;4L44;4L45;4L46;4RLO;4RLP;5WBH;5WBK;
O95835	Serine/threonine-protein kinase LATS1 (EC 2.7.11.1) (Large tumor suppressor homolog 1) (WARTS protein kinase) (h-warts)	LATS1 WARTS	1130	632	0.609	ESRIQ^SYSPQ	ESRIQSYSPQ	ESRIQSY	1	#N/A	5B5W	;4ZRK;5B5W;5BRK;	1	>O95835_632_0.609_5B5W ESRIQSYSPQ		1	P12645	P13612	P23352	P23508	6MTU;6MTV;	;6MTU;6MTV;
O95944	Natural cytotoxicity triggering receptor 2 (Lymphocyte antigen 95 homolog) (NK cell-activating receptor) (Natural killer cell p44-related protein) (NK-p44) (NKp44) (CD antigen CD336)	NCR2 LY95	276	22	0.781	GSQAQ^SKAQV	GSQAQSKAQV	GSQAQSK	#N/A	1						1	P12755	P13645	P23443	P23610	6EZ8;	;6EZ8;
O95985	DNA topoisomerase 3-beta-1 (EC 5.6.2.1) (DNA topoisomerase III beta-1)	TOP3B TOP3B1	862	244	0.757	YWVLQ^AKVNT	YWVLQAKVNT	YWVLQAK	1	#N/A	5GVC	;5GVC;5GVE;	1	>O95985_244_0.757_5GVC YWVLQAKVNT		1	P12757	P13726	P23508	P23760	3CMY;	;3CMY;
O96013	Serine/threonine-protein kinase PAK 4 (EC 2.7.11.1) (p21-activated kinase 4) (PAK-4)	PAK4 KIAA1142	591	426	0.529	LAVLQ^ALSVL	LAVLQALSVL	LAVLQAL	1	#N/A	2BVA	;2BVA;2CDZ;2J0I;2OV2;2Q0N;2X4Z;4APP;4FIE;4FIF;4FIG;4FIH;4FII;4FIJ;4JDH;4JDI;4JDJ;4JDK;4L67;4NJD;4O0V;4O0X;4O0Y;4XBR;4XBU;5BMS;5I0B;5UPK;5UPL;5VED;5VEE;5VEF;5XVA;5XVF;5XVG;5ZJW;	1	>O96013_426_0.529_2BVA LAVLQALSVL		1	P12821	P13945	P23610	P24043	4YEP;4YEQ;	;4YEP;4YEQ;
O96017	Serine/threonine-protein kinase Chk2 (EC 2.7.11.1) (CHK2 checkpoint homolog) (Cds1 homolog) (Hucds1) (hCds1) (Checkpoint kinase 2)	CHEK2 CDS1 CHK2 RAD53	543	27	0.612	GSVTQ^SQGSS	GSVTQSQGSS	GSVTQSQ	1	#N/A						1	P12883	P13984	P23760	P24385	2W96;2W99;2W9F;2W9Z;5VZU;6P8E;6P8F;6P8G;6P8H;	;2W96;2W99;2W9F;2W9Z;5VZU;6P8E;6P8F;6P8G;6P8H;
O96017	Serine/threonine-protein kinase Chk2 (EC 2.7.11.1) (CHK2 checkpoint homolog) (Cds1 homolog) (Hucds1) (hCds1) (Checkpoint kinase 2)	CHEK2 CDS1 CHK2 RAD53	543	34	0.524	GSSSQ^SQGIS	GSSSQSQGIS	GSSSQSQ	1	#N/A						1	P12955	P14136	P24043	P24592	1RMJ;	;1RMJ;
P00352	Retinal dehydrogenase 1 (RALDH 1) (RalDH1) (EC 1.2.1.-) (EC 1.2.1.36) (ALDH-E1) (ALHDII) (Aldehyde dehydrogenase family 1 member A1) (Aldehyde dehydrogenase, cytosolic)	ALDH1A1 ALDC ALDH1 PUMB1	501	448	0.878	SSALQ^AGTVW	SSALQAGTVW	SSALQAG	1	#N/A	4WB9	;4WB9;4WJ9;4WP7;4WPN;4X4L;5AC2;5L2M;5L2N;5L2O;5TEI;6DUM;	1	>P00352_448_0.878_4WB9 SSALQAGTVW		1	P13489	P14543	P24385	P24752	2F2S;2IB7;2IB8;2IB9;2IBU;2IBW;2IBY;	;2F2S;2IB7;2IB8;2IB9;2IBU;2IBW;2IBY;
P00414	Cytochrome c oxidase subunit 3 (EC 7.1.1.9) (Cytochrome c oxidase polypeptide III)	MT-CO3 COIII COXIII MTCO3	261	177	0.629	FTLLQ^ASEYF	FTLLQASEYF	FTLLQAS	#N/A	1	5Z62	;5Z62;	1	>P00414_177_0.629_5Z62 FTLLQASEYF		1	P13569	P14635	P24592	P24821	1TEN;2RB8;2RBL;6BRB;6QNV;	;1TEN;2RB8;2RBL;6BRB;6QNV;
P00450	Ceruloplasmin (EC 1.16.3.1) (Ferroxidase)	CP	1065	1058	0.664	YTVLQ^NEDTK	YTVLQNEDTK	YTVLQNE	1	#N/A	1KCW	;1KCW;2J5W;4EJX;4ENZ;	1	>P00450_1058_0.664_1KCW YTVLQNEDTK		1	P13591	P14649	P24752	P25054	1DEB;1EMU;1JPP;1M5I;1T08;1TH1;1V18;2RQU;3AU3;3NMW;3NMX;3NMZ;3QHE;3RL7;3RL8;3T7U;4G69;4YJE;4YJL;4YK6;5B6G;5IZ6;5IZ8;5IZ9;5IZA;5Z8H;	;1DEB;1EMU;1JPP;1M5I;1T08;1TH1;1V18;2RQU;3AU3;3NMW;3NMX;3NMZ;3QHE;3RL7;3RL8;3T7U;4G69;4YJE;4YJL;4YK6;5B6G;5IZ6;5IZ8;5IZ9;5IZA;5Z8H;
P00450	Ceruloplasmin (EC 1.16.3.1) (Ferroxidase)	CP	1065	349	0.595	KAGLQ^AFFQV	KAGLQAFFQV	KAGLQAF	1	#N/A	1KCW	;1KCW;2J5W;4EJX;4ENZ;	1	>P00450_349_0.595_1KCW KAGLQAFFQV		1	P13612	P14770	P24821	P26045	2B49;4QUM;4QUN;4RH5;4RH9;4RHG;4RI4;4RI5;4S0G;6HKS;	;2B49;4QUM;4QUN;4RH5;4RH9;4RHG;4RI4;4RI5;4S0G;6HKS;
P00451	Coagulation factor VIII (Antihemophilic factor) (AHF) (Procoagulant component) [Cleaved into: Factor VIIIa heavy chain, 200 kDa isoform; Factor VIIIa heavy chain, 92 kDa isoform; Factor VIII B chain; Factor VIIIa light chain]	F8 F8C	2351	1675	0.918	RTTLQ^SDQEE	RTTLQSDQEE	RTTLQSD	1	#N/A	2R7E	;1CFG;1D7P;1FAC;1IQD;2R7E;3CDZ;3HNB;3HNY;3HOB;3J2Q;3J2S;4BDV;4KI5;4PT6;4XZU;5K8D;6MF2;	1	>P00451_1675_0.918_2R7E RTTLQSDQEE		1	P13645	P14859	P25054	P26196	1VEC;2WAX;2WAY;4CRW;4CT4;4CT5;5ANR;6F9S;6S8S;	;1VEC;2WAX;2WAY;4CRW;4CT4;4CT5;5ANR;6F9S;6S8S;
P00451	Coagulation factor VIII (Antihemophilic factor) (AHF) (Procoagulant component) [Cleaved into: Factor VIIIa heavy chain, 200 kDa isoform; Factor VIIIa heavy chain, 92 kDa isoform; Factor VIII B chain; Factor VIIIa light chain]	F8 F8C	2351	1546	0.774	GSLLQ^GTEGA	GSLLQGTEGA	GSLLQGT	1	#N/A						1	P13726	P14868	P26045	P26232	6DUW;	;6DUW;
P00451	Coagulation factor VIII (Antihemophilic factor) (AHF) (Procoagulant component) [Cleaved into: Factor VIIIa heavy chain, 200 kDa isoform; Factor VIIIa heavy chain, 92 kDa isoform; Factor VIII B chain; Factor VIIIa light chain]	F8 F8C	2351	1742	0.519	RNRAQ^SGSVP	RNRAQSGSVP	RNRAQSG	1	#N/A	2R7E	;1CFG;1D7P;1FAC;1IQD;2R7E;3CDZ;3HNB;3HNY;3HOB;3J2Q;3J2S;4BDV;4KI5;4PT6;4XZU;5K8D;6MF2;	1	>P00451_1742_0.519_2R7E RNRAQSGSVP		1	P13945	P15036	P26196	P26651	4J8S;	;4J8S;
P00480	Ornithine carbamoyltransferase, mitochondrial (EC 2.1.3.3) (Ornithine transcarbamylase) (OTCase)	OTC	354	279	0.558	KKRLQ^AFQGY	KKRLQAFQGY	KKRLQAF	1	#N/A	1C9Y	;1C9Y;1EP9;1FVO;1OTH;	1	>P00480_279_0.558_1C9Y KKRLQAFQGY		1	P13984	P15104	P26232	P26927	2ASU;4QT8;	;2ASU;4QT8;
P00488	Coagulation factor XIII A chain (Coagulation factor XIIIa) (EC 2.3.2.13) (Protein-glutamine gamma-glutamyltransferase A chain) (Transglutaminase A chain)	F13A1 F13A	732	127	0.827	VSELQ^SGKWG	VSELQSGKWG	VSELQSG	1	#N/A	1EVU	;1EVU;1EX0;1F13;1FIE;1GGT;1GGU;1GGY;1QRK;4KTY;5MHL;5MHM;5MHN;5MHO;	1	>P00488_127_0.827_1EVU VSELQSGKWG		1	P14136	P15144	P26651	P26998	3QK3;	;3QK3;
P00488	Coagulation factor XIII A chain (Coagulation factor XIIIa) (EC 2.3.2.13) (Protein-glutamine gamma-glutamyltransferase A chain) (Transglutaminase A chain)	F13A1 F13A	732	43	0.51	GVNLQ^EFLNV	GVNLQEFLNV	GVNLQEF	1	#N/A	1EVU	;1EVU;1EX0;1F13;1FIE;1GGT;1GGU;1GGY;1QRK;4KTY;5MHL;5MHM;5MHN;5MHO;	1	>P00488_43_0.51_1EVU GVNLQEFLNV		1	P14543	P15291	P26927	P27144	2AR7;2BBW;3NDP;	;2AR7;2BBW;3NDP;
P00519	Tyrosine-protein kinase ABL1 (EC 2.7.10.2) (Abelson murine leukemia viral oncogene homolog 1) (Abelson tyrosine-protein kinase 1) (Proto-oncogene c-Abl) (p150)	ABL1 ABL JTK7	1130	524	0.755	STLLQ^APELP	STLLQAPELP	STLLQAP	1	#N/A						1	P14635	P15309	P26998	P27169	1V04;1XHR;	;1V04;1XHR;
P00519	Tyrosine-protein kinase ABL1 (EC 2.7.10.2) (Abelson murine leukemia viral oncogene homolog 1) (Abelson tyrosine-protein kinase 1) (Proto-oncogene c-Abl) (p150)	ABL1 ABL JTK7	1130	741	0.533	PRDLQ^STGRQ	PRDLQSTGRQ	PRDLQST	1	#N/A						1	P14649	P15336	P27144	P27216	6B3I;	;6B3I;
P00533	Epidermal growth factor receptor (EC 2.7.10.1) (Proto-oncogene c-ErbB-1) (Receptor tyrosine-protein kinase erbB-1)	EGFR ERBB ERBB1 HER1	1210	1056	0.648	RNGLQ^SCPIK	RNGLQSCPIK	RNGLQSC	#N/A	1						1	P14770	P15391	P27169	P27361	2ZOQ;4QTB;6GES;	;2ZOQ;4QTB;6GES;
P00734	Prothrombin (EC 3.4.21.5) (Coagulation factor II) [Cleaved into: Activation peptide fragment 1; Activation peptide fragment 2; Thrombin light chain; Thrombin heavy chain]	F2	622	494	0.682	ASLLQ^AGYKG	ASLLQAGYKG	ASLLQAG	1	#N/A	1A2C	;1A2C;1A3B;1A3E;1A46;1A4W;1A5G;1A61;1ABI;1ABJ;1AD8;1AE8;1AFE;1AHT;1AI8;1AIX;1AWF;1AWH;1AY6;1B5G;1B7X;1BA8;1BB0;1BCU;1BHX;1BMM;1BMN;1BTH;1C1U;1C1V;1C1W;1C4U;1C4V;1C4Y;1C5L;1C5N;1C5O;1CA8;1D3D;1D3P;1D3Q;1D3T;1D4P;1D6W;1D9I;1DE7;1DIT;1DM4;1DOJ;1DWB;1DWC;1DWD;1DWE;1DX5;1E0F;1EB1;1EOJ;1EOL;1FPC;1FPH;1G30;1G32;1G37;1GHV;1GHW;1GHX;1GHY;1GJ4;1GJ5;1H8D;1H8I;1HAG;1HAH;1HAI;1HAO;1HAP;1HBT;1HDT;1HGT;1HLT;1HU…	1	>P00734_494_0.682_1A2C ASLLQAGYKG		1	P14859	P15813	P27216	P27635	2PA2;5AJ0;6OLE;6OLF;6OLG;6OLI;6OLZ;6OM0;6OM7;	;2PA2;5AJ0;6OLE;6OLF;6OLG;6OLI;6OLZ;6OM0;6OM7;
P00736	Complement C1r subcomponent (EC 3.4.21.41) (Complement component 1 subcomponent r) [Cleaved into: Complement C1r subcomponent heavy chain; Complement C1r subcomponent light chain]	C1R	705	618	0.574	VANPQ^ACENW	VANPQACENW	VANPQAC	1	#N/A	1GPZ	;1APQ;1GPZ;1MD7;1MD8;2QY0;6F1C;6F1D;6F1H;6F39;	1	>P00736_618_0.574_1GPZ VANPQACENW		1	P14868	P15822	P27361	P27708	4BY3;4C6B;4C6C;4C6D;4C6E;4C6F;4C6I;4C6J;4C6K;4C6L;4C6M;4C6N;4C6O;4C6P;4C6Q;5G1N;5G1O;5G1P;5YNZ;6HFD;6HFE;6HFF;6HFH;6HFI;6HFJ;6HFK;6HFL;6HFN;6HFP;6HFQ;6HFR;6HFS;6HFU;6HG1;	;4BY3;4C6B;4C6C;4C6D;4C6E;4C6F;4C6I;4C6J;4C6K;4C6L;4C6M;4C6N;4C6O;4C6P;4C6Q;5G1N;5G1O;5G1P;5YNZ;6HFD;6HFE;6HFF;6HFH;6HFI;6HFJ;6HFK;6HFL;6HFN;6HFP;6HFQ;6HFR;6HFS;6HFU;6HG1;
P00742	Coagulation factor X (EC 3.4.21.6) (Stuart factor) (Stuart-Prower factor) [Cleaved into: Factor X light chain; Factor X heavy chain; Activated factor Xa heavy chain]	F10	488	186	0.539	RSVAQ^ATSSS	RSVAQATSSS	RSVAQAT	1	#N/A	1NFU	;1C5M;1EZQ;1F0R;1F0S;1FAX;1FJS;1FXY;1G2L;1G2M;1HCG;1IOE;1IQE;1IQF;1IQG;1IQH;1IQI;1IQJ;1IQK;1IQL;1IQM;1IQN;1KSN;1LPG;1LPK;1LPZ;1LQD;1MQ5;1MQ6;1MSX;1NFU;1NFW;1NFX;1NFY;1NL8;1P0S;1V3X;1WU1;1XKA;1XKB;1Z6E;2BMG;2BOH;2BOK;2BQ6;2BQ7;2BQW;2CJI;2D1J;2EI6;2EI7;2EI8;2FZZ;2G00;2GD4;2H9E;2J2U;2J34;2J38;2J4I;2J94;2J95;2JKH;2P16;2P3F;2P3T;2P3U;2P93;2P94;2P95;2PHB;2PR3;2Q1J;2RA0;2UWL;2UWO;2UWP;2VH0;2VH6;2VVC;2VV…	1	>P00742_186_0.539_1NFU RSVAQATSSS		1	P15036	P15884	P27635	P27815	2QYK;3I8V;3TVX;	;2QYK;3I8V;3TVX;
P00747	Plasminogen (EC 3.4.21.7) [Cleaved into: Plasmin heavy chain A; Activation peptide; Angiostatin; Plasmin heavy chain A, short form; Plasmin light chain B]	PLG	810	740	0.649	NGRVQ^STELC	NGRVQSTELC	NGRVQST	1	#N/A	1BML	;1B2I;1BML;1BUI;1CEA;1CEB;1DDJ;1HPJ;1HPK;1I5K;1KI0;1KRN;1L4D;1L4Z;1PK4;1PKR;1PMK;1QRZ;1RJX;2DOH;2DOI;2KNF;2L0S;2PK4;3UIR;4A5T;4CIK;4DCB;4DUR;4DUU;5HPG;5UGD;5UGG;6D3X;6D3Y;6D3Z;6D40;6OG4;6OQJ;6OQK;	1	>P00747_740_0.649_1BML NGRVQSTELC		1	P15104	P15907	P27708	P27918	1W0R;1W0S;6RUR;6RUS;6RUV;6RV6;6S08;6S0A;6S0B;6SEJ;	;1W0R;1W0S;6RUR;6RUS;6RUV;6RV6;6S08;6S0A;6S0B;6SEJ;
P00966	Argininosuccinate synthase (EC 6.3.4.5) (Citrulline--aspartate ligase)	ASS1 ASS	412	406	0.823	YHRLQ^SKVTA	YHRLQSKVTA	YHRLQSK	1	#N/A	2NZ2	;2NZ2;	1	>P00966_406_0.823_2NZ2 YHRLQSKVTA		1	P15144	P15924	P27815	P27986	1A0N;1AZG;1H9O;1PBW;1PHT;1PIC;1PKS;1PKT;2IUG;2IUH;2IUI;2RD0;2V1Y;3HHM;3HIZ;3I5R;3I5S;4A55;4JPS;4L1B;4L23;4L2Y;4OVU;4OVV;4WAF;4YKN;4ZOP;5AUL;5FI4;5GJI;5ITD;5M6U;5SW8;5SWG;5SWO;5SWP;5SWR;5SWT;5SX8;5SX9;5SXA;5SXB;5SXC;5SXD;5SXE;5SXF;5SXI;5SXJ;5SXK;5UBT;5UK8;5UKJ;5UL1;5VLR;5XGH;5XGI;5XGJ;6NCT;6PYR;6PYU;	;1A0N;1AZG;1H9O;1PBW;1PHT;1PIC;1PKS;1PKT;2IUG;2IUH;2IUI;2RD0;2V1Y;3HHM;3HIZ;3I5R;3I5S;4A55;4JPS;4L1B;4L23;4L2Y;4OVU;4OVV;4WAF;4YKN;4ZOP;5AUL;5FI4;5GJI;5ITD;5M6U;5SW8;5SWG;5SWO;5SWP;5SWR;5SWT;5SX8;5SX9;5SXA;5SXB;5SXC;5SXD;5SXE;5SXF;5SXI;5SXJ;5SXK;5UBT;5UK8;5UKJ;5UL1;5VLR;5XGH;5XGI;5XGJ;6NCT;6PYR;6PYU;
P00973	2'-5'-oligoadenylate synthase 1 ((2-5')oligo(A) synthase 1) (2-5A synthase 1) (EC 2.7.7.84) (E18/E16) (p46/p42 OAS)	OAS1 OIAS	400	384	0.793	PSTLQ^AASTP	PSTLQAASTP	PSTLQAA	1	#N/A						1	P15291	P15941	P27918	P28066	4R3O;4R67;5A0Q;5GJQ;5GJR;5L4G;5LE5;5LEX;5LEY;5LEZ;5LF0;5LF1;5LF3;5LF4;5LF6;5LF7;5LN3;5M32;5T0C;5T0G;5T0H;5T0I;5T0J;5VFO;5VFP;5VFQ;5VFR;5VFS;5VFT;5VFU;6AVO;6E5B;6MSB;6MSD;6MSE;6MSG;6MSH;6MSJ;6MSK;6R70;6REY;6RGQ;	;4R3O;4R67;5A0Q;5GJQ;5GJR;5L4G;5LE5;5LEX;5LEY;5LEZ;5LF0;5LF1;5LF3;5LF4;5LF6;5LF7;5LN3;5M32;5T0C;5T0G;5T0H;5T0I;5T0J;5VFO;5VFP;5VFQ;5VFR;5VFS;5VFT;5VFU;6AVO;6E5B;6MSB;6MSD;6MSE;6MSG;6MSH;6MSJ;6MSK;6R70;6REY;6RGQ;
P01019	Angiotensinogen (Serpin A8) [Cleaved into: Angiotensin-1 (Angiotensin 1-10) (Angiotensin I) (Ang I); Angiotensin-2 (Angiotensin 1-8) (Angiotensin II) (Ang II); Angiotensin-3 (Angiotensin 2-8) (Angiotensin III) (Ang III) (Des-Asp[1]-angiotensin II); Angiotensin-4 (Angiotensin 3-8) (Angiotensin IV) (Ang IV); Angiotensin 1-9; Angiotensin 1-7; Angiotensin 1-5; Angiotensin 1-4]	AGT SERPINA8	485	185	0.504	LSALQ^AVQGL	LSALQAVQGL	LSALQAV	1	#N/A	2WXW	;1N9U;1N9V;2JP8;2WXW;2X0B;3CK0;3WOO;3WOR;4AA1;4APH;4FYS;5E2Q;5M3X;5M3Y;5XJM;6I3F;6I3I;	1	>P01019_185_0.504_2WXW LSALQAVQGL		1	P15309	P16050	P27986	P28324	1BC7;1BC8;1HBX;1K6O;	;1BC7;1BC8;1HBX;1K6O;
P01023	Alpha-2-macroglobulin (Alpha-2-M) (C3 and PZP-like alpha-2-macroglobulin domain-containing protein 5)	A2M CPAMD5 FWP007	1474	960	0.641	GSAMQ^NTQNL	GSAMQNTQNL	GSAMQNT	1	#N/A	4ACQ	;1BV8;2P9R;4ACQ;	1	>P01023_960_0.641_4ACQ GSAMQNTQNL		1	P15336	P16070	P28066	P28329	2FY2;2FY3;2FY4;2FY5;	;2FY2;2FY3;2FY4;2FY5;
P01023	Alpha-2-macroglobulin (Alpha-2-M) (C3 and PZP-like alpha-2-macroglobulin domain-containing protein 5)	A2M CPAMD5 FWP007	1474	602	0.55	RAVDQ^SVLLM	RAVDQSVLLM	RAVDQSV	1	#N/A	4ACQ	;1BV8;2P9R;4ACQ;	1	>P01023_602_0.55_4ACQ RAVDQSVLLM		1	P15391	P16112	P28324	P28331	5XTB;5XTD;5XTH;5XTI;	;5XTB;5XTD;5XTH;5XTI;
P01024	Complement C3 (C3 and PZP-like alpha-2-macroglobulin domain-containing protein 1) [Cleaved into: Complement C3 beta chain; C3-beta-c (C3bc); Complement C3 alpha chain; C3a anaphylatoxin; Acylation stimulating protein (ASP) (C3adesArg); Complement C3b alpha' chain; Complement C3c alpha' chain fragment 1; Complement C3dg fragment; Complement C3g fragment; Complement C3d fragment; Complement C3f fra…	C3 CPAMD1	1663	126	0.724	LVSLQ^SGYLF	LVSLQSGYLF	LVSLQSG	1	#N/A	2A73	;1C3D;1GHQ;1W2S;2A73;2A74;2GOX;2I07;2ICE;2ICF;2NOJ;2QKI;2WII;2WIN;2WY7;2WY8;2XQW;2XWB;2XWJ;3D5R;3D5S;3G6J;3L3O;3L5N;3NMS;3OED;3OHX;3OXU;3RJ3;3T4A;4HW5;4HWJ;4I6O;4M76;4ONT;4ZH1;5FO7;5FO8;5FO9;5FOA;5FOB;5NBQ;5O32;5O35;6EHG;6RUR;6RUV;6S0B;	1	>P01024_126_0.724_2A73 LVSLQSGYLF		1	P15428	P16144	P28329	P28749	1H28;4YOO;4YOS;4YOZ;5TUV;	;1H28;4YOO;4YOS;4YOZ;5TUV;
P01033	Metalloproteinase inhibitor 1 (Erythroid-potentiating activity) (EPA) (Fibroblast collagenase inhibitor) (Collagenase inhibitor) (Tissue inhibitor of metalloproteinases 1) (TIMP-1)	TIMP1 CLGI TIMP	207	163	0.76	PCKLQ^SGTHC	PCKLQSGTHC	PCKLQSG	1	#N/A	1UEA	;1D2B;1LQN;1OO9;1UEA;2J0T;3MA2;3V96;6MAV;6N9D;	1	>P01033_163_0.76_1UEA PCKLQSGTHC		1	P15813	P16152	P28331	P28799	1G26;2JYE;2JYT;2JYU;2JYV;	;1G26;2JYE;2JYT;2JYU;2JYV;
P01042	Kininogen-1 (Alpha-2-thiol proteinase inhibitor) (Fitzgerald factor) (High molecular weight kininogen) (HMWK) (Williams-Fitzgerald-Flaujeac factor) [Cleaved into: Kininogen-1 heavy chain; T-kinin (Ile-Ser-Bradykinin); Bradykinin (Kallidin I); Lysyl-bradykinin (Kallidin II); Kininogen-1 light chain; Low molecular weight growth-promoting factor]	KNG1 BDK KNG	644	49	0.528	NSQNQ^SNNQF	NSQNQSNNQF	NSQNQSN	1	#N/A						1	P15822	P16157	P28749	P29074	2CS5;2I75;2VPH;3NFK;3NFL;5EYZ;5EZ0;	;2CS5;2I75;2VPH;3NFK;3NFL;5EYZ;5EZ0;
P01133	Pro-epidermal growth factor (EGF) [Cleaved into: Epidermal growth factor (Urogastrone)]	EGF	1207	722	0.757	RVRLQ^GSMLK	RVRLQGSMLK	RVRLQGS	#N/A	1						1	P15884	P16219	P28799	P29350	1FPR;1GWZ;1X6C;2B3O;2RMX;2YU7;3PS5;4GRY;4GRZ;4GS0;4HJP;4HJQ;	;1FPR;1GWZ;1X6C;2B3O;2RMX;2YU7;3PS5;4GRY;4GRZ;4GS0;4HJP;4HJQ;
P01133	Pro-epidermal growth factor (EGF) [Cleaved into: Epidermal growth factor (Urogastrone)]	EGF	1207	629	0.749	SSSLQ^GLGRL	SSSLQGLGRL	SSSLQGL	#N/A	1						1	P15907	P16298	P29074	P29353	1MIL;1N3H;1OY2;1QG1;1SHC;1TCE;1WCP;2L1C;4JMH;4XWX;5CZI;6DM4;	;1MIL;1N3H;1OY2;1QG1;1SHC;1TCE;1WCP;2L1C;4JMH;4XWX;5CZI;6DM4;
P01597	Immunoglobulin kappa variable 1-39 (Ig kappa chain V-I region DEE) (Ig kappa chain V-I region Hau) (Ig kappa chain V-I region Mev) (Ig kappa chain V-I region OU) (Ig kappa chain V-I region Walker)	IGKV1-39	117	77	0.697	ASSLQ^SGVPS	ASSLQSGVPS	ASSLQSG	1	#N/A	Mismatch	;1DGX;1F6L;3UPA;	#N/A			1	P15924	P16333	P29350	P29374	2LCC;2MAM;2YRV;6BPH;	;2LCC;2MAM;2YRV;6BPH;
P01700	Immunoglobulin lambda variable 1-47 (Ig lambda chain V-I region HA) (Ig lambda chain V-I region WAH)	IGLV1-47	117	20	0.513	GSWAQ^SVLTQ	GSWAQSVLTQ	GSWAQSV	1	#N/A	Mismatch	;1ZVO;	#N/A			1	P15941	P16435	P29353	P29375	2JXJ;2KGG;2KGI;3GL6;5C11;5CEH;5E6H;5ISL;5IVB;5IVC;5IVE;5IVF;5IVJ;5IVV;5IVY;5IW0;5IWF;5K4L;5V9P;5V9T;6BGU;6BGV;6BGW;6BGX;6BGY;6BGZ;6BH0;6BH1;6BH2;6BH3;6BH4;6BH5;6DQ4;6DQ5;6DQ6;6DQ7;6DQ8;6DQ9;6DQA;6DQB;6DQC;6DQD;6DQE;6DQF;	;2JXJ;2KGG;2KGI;3GL6;5C11;5CEH;5E6H;5ISL;5IVB;5IVC;5IVE;5IVF;5IVJ;5IVV;5IVY;5IW0;5IWF;5K4L;5V9P;5V9T;6BGU;6BGV;6BGW;6BGX;6BGY;6BGZ;6BH0;6BH1;6BH2;6BH3;6BH4;6BH5;6DQ4;6DQ5;6DQ6;6DQ7;6DQ8;6DQ9;6DQA;6DQB;6DQC;6DQD;6DQE;6DQF;
P01704	Immunoglobulin lambda variable 2-14 (Ig lambda chain V-II region NIG-84) (Ig lambda chain V-II region TOG) (Ig lambda chain V-II region VIL)	IGLV2-14	120	100	0.696	ISGLQ^AEDEA	ISGLQAEDEA	ISGLQAE	1	#N/A	5C2B	;5C2B;5C6W;5CBA;5CBE;	1	>P01704_100_0.696_5C2B ISGLQAEDEA		1	P16050	P16473	P29374	P29401	3MOS;3OOY;4KXU;4KXV;4KXW;4KXX;4KXY;6HA3;6HAD;6RJB;	;3MOS;3OOY;4KXU;4KXV;4KXW;4KXX;4KXY;6HA3;6HAD;6RJB;
P01709	Immunoglobulin lambda variable 2-8 (Ig lambda chain V-II region BO) (Ig lambda chain V-II region MGC)	IGLV2-8	118	100	0.724	VSGLQ^AEDEA	VSGLQAEDEA	VSGLQAE	1	#N/A	1A8J	;1A8J;1DCL;1MCW;2MCG;3MCG;4UNT;4UNU;4UNV;5ACL;5ACM;	1	>P01709_100_0.724_1A8J VSGLQAEDEA		1	P16070	P16581	P29375	P29474	1M9J;1M9K;1M9M;1M9Q;1M9R;1NIW;2LL7;2MG5;2N8J;3EAH;3NOS;4D1O;4D1P;5UO8;5UO9;5UOA;5UOB;5UOC;5VVB;5VVC;5VVD;5XOF;6AV6;6AV7;6CIE;6CIF;6NH1;6NH2;6NH3;6NH4;6NH5;6NH6;6NH7;6NH8;6NHF;	;1M9J;1M9K;1M9M;1M9Q;1M9R;1NIW;2LL7;2MG5;2N8J;3EAH;3NOS;4D1O;4D1P;5UO8;5UO9;5UOA;5UOB;5UOC;5VVB;5VVC;5VVD;5XOF;6AV6;6AV7;6CIE;6CIF;6NH1;6NH2;6NH3;6NH4;6NH5;6NH6;6NH7;6NH8;6NHF;
P01833	Polymeric immunoglobulin receptor (PIgR) (Poly-Ig receptor) (Hepatocellular carcinoma-associated protein TB6) [Cleaved into: Secretory component]	PIGR	764	617	0.589	DTRDQ^ADGSR	DTRDQADGSR	DTRDQAD	#N/A	1						1	P16112	P16591	P29401	P29475	4D1N;4UCH;4UH5;4UH6;4V3U;5ADF;5ADG;5ADI;5FVU;5FVV;5FVW;5FVX;5UO1;5UO2;5UO3;5UO4;5UO5;5UO6;5UO7;5VUV;5VUW;5VUX;5VUY;5VUZ;5VV0;5VV1;5VV2;5VV3;5VV4;5VV5;6AUY;6AUZ;6AV0;6AV1;6AV2;6AV3;6AV4;6AV5;6CIC;6CID;6NG1;6NG2;6NG4;6NG5;6NG6;6NG7;6NG8;6NGA;6NGB;6NGC;6NGD;6NGE;6NGF;6NGH;6NGI;6NHB;6NHC;	;4D1N;4UCH;4UH5;4UH6;4V3U;5ADF;5ADG;5ADI;5FVU;5FVV;5FVW;5FVX;5UO1;5UO2;5UO3;5UO4;5UO5;5UO6;5UO7;5VUV;5VUW;5VUX;5VUY;5VUZ;5VV0;5VV1;5VV2;5VV3;5VV4;5VV5;6AUY;6AUZ;6AV0;6AV1;6AV2;6AV3;6AV4;6AV5;6CIC;6CID;6NG1;6NG2;6NG4;6NG5;6NG6;6NG7;6NG8;6NGA;6NGB;6NGC;6NGD;6NGE;6NGF;6NGH;6NGI;6NHB;6NHC;
P01834	Immunoglobulin kappa constant (Ig kappa chain C region) (Ig kappa chain C region AG) (Ig kappa chain C region CUM) (Ig kappa chain C region EU) (Ig kappa chain C region OU) (Ig kappa chain C region ROY) (Ig kappa chain C region TI)	IGKC	107	48	0.642	DNALQ^SGNSQ	DNALQSGNSQ	DNALQSG	1	#N/A	1A4J	;1A4J;1A4K;1CLY;1D5B;1D5I;1D6V;1DFB;1GAF;1HEZ;1HKL;1HZH;1I7Z;1MIM;1N0X;1UCB;2NY7;2O5X;2O5Y;2O5Z;2QQK;2QQL;2QQN;2QSC;2R56;2RFX;2VXQ;3B2U;3B2V;3BDY;3BE1;3BKY;3BN9;3BQU;3C08;3C09;3CFJ;3CFK;3CSY;3D0L;3D85;3DVG;3DVN;3EYF;3EYO;3EYQ;3IU3;3O11;3QCT;3QCU;3QCV;3RU8;3U0W;3U7W;3U7Y;3VH8;3WUW;3X11;3X12;4D3C;4D9R;4HIX;4NM4;4NM8;4XMP;4XNY;4XNZ;4XXD;4YDV;5B38;5B39;5ESV;5ESZ;5VEB;5VIY;6AU5;6AXP;6AYN;6AZK;6AZL;6B9…	1	>P01834_48_0.642_1A4J DNALQSGNSQ		1	P16144	P16615	P29474	P29536	4Z79;4Z8G;4Z94;	;4Z79;4Z8G;4Z94;
P01848	T cell receptor alpha constant	TRAC TCRA	140	35	0.56	TNVSQ^SKDSD	TNVSQSKDSD	TNVSQSK	#N/A	1	1AO7	;1AO7;1BD2;1FYT;1J8H;1KGC;1MI5;1OGA;1QRN;1QSF;1YMM;1ZGL;2AK4;2BNQ;2BNR;2BNU;2CDF;2CDG;2ESV;2EYR;2EYS;2EYT;2F53;2F54;2GJ6;2IAL;2IAM;2IAN;2NX5;2P5E;2P5W;2PO6;2PYE;2PYF;2VLJ;2VLK;2VLM;2VLR;2XN9;2XNA;3ARB;3ARD;3ARE;3ARF;3ARG;3D39;3DX9;3DXA;3FFC;3GSN;3HE7;3HG1;3KPR;3KPS;3KXF;3O4L;3O6F;3O8X;3O9W;3PWP;3QDG;3QDJ;3QDM;3QEQ;3QEU;3QIB;3QJF;3QUX;3SCM;3SDA;3SDC;3SDD;3SDX;3SJV;3SKN;3T0E;3TN0;3TVM;4APQ;4C56;4G8…	1	>P01848_35_0.56_1AO7 TNVSQSKDSD		1	P16152	P16860	P29475	P29590	1BOR;2MVW;2MWX;4WJN;4WJO;5YUF;6IMQ;6UYO;6UYP;6UYQ;6UYR;6UYS;6UYT;6UYU;6UYV;	;1BOR;2MVW;2MWX;4WJN;4WJO;5YUF;6IMQ;6UYO;6UYP;6UYQ;6UYR;6UYS;6UYT;6UYU;6UYV;
P01857	Immunoglobulin heavy constant gamma 1 (Ig gamma-1 chain C region) (Ig gamma-1 chain C region EU) (Ig gamma-1 chain C region KOL) (Ig gamma-1 chain C region NIE)	IGHG1	330	58	0.822	PAVLQ^SSGLY	PAVLQSSGLY	PAVLQSS	1	#N/A	1AQK	;1AJ7;1AQK;1AXS;1BEY;1D5B;1D5I;1D6V;1DFB;1DN2;1E4K;1FC1;1FC2;1FCC;1GAF;1H3T;1H3U;1H3V;1H3W;1H3X;1H3Y;1HKL;1HZH;1I7Z;1L6X;1N7M;1OQO;1OQX;1PG7;1T83;1T89;1VGE;2DTS;2GJ7;2I5Y;2IWG;2J6E;2JB5;2JB6;2O5X;2O5Y;2O5Z;2OSL;2QAD;2QL1;2QQK;2QQL;2QQN;2QR0;2R56;2RCS;2VXQ;2WAH;3AGV;3AVE;3AY4;3B2U;3B2V;3BDY;3BE1;3BKY;3BN9;3BQU;3C08;3C09;3C2S;3CFJ;3CFK;3CSY;3D0L;3D0V;3D6G;3D85;3DJ9;3DNK;3DO3;3DRO;3DRQ;3DVG;3DVN;3EY…	1	>P01857_58_0.822_1AQK PAVLQSSGLY		1	P16157	P17066	P29536	P29597	3LXN;3LXP;3NYX;3NZ0;3ZON;4GFO;4GIH;4GII;4GJ2;4GJ3;4GVJ;4OLI;4PO6;4PY1;4WOV;5C01;5C03;5F1Z;5F20;5TKD;5WAL;6AAM;6DBK;6DBM;6NZE;6NZF;6NZH;6NZP;6NZQ;6NZR;	;3LXN;3LXP;3NYX;3NZ0;3ZON;4GFO;4GIH;4GII;4GJ2;4GJ3;4GVJ;4OLI;4PO6;4PY1;4WOV;5C01;5C03;5F1Z;5F20;5TKD;5WAL;6AAM;6DBK;6DBM;6NZE;6NZF;6NZH;6NZP;6NZQ;6NZR;
P01859	Immunoglobulin heavy constant gamma 2 (Ig gamma-2 chain C region) (Ig gamma-2 chain C region DOT) (Ig gamma-2 chain C region TIL) (Ig gamma-2 chain C region ZIE)	IGHG2	326	58	0.822	PAVLQ^SSGLY	PAVLQSSGLY	PAVLQSS	1	#N/A	2QSC	;2QSC;4HAF;4HAG;4L4J;	1	>P01859_58_0.822_2QSC PAVLQSSGLY		1	P16219	P17480	P29590	P30043	1HDO;1HE2;1HE3;1HE4;1HE5;5OOG;5OOH;	;1HDO;1HE2;1HE3;1HE4;1HE5;5OOG;5OOH;
P01860	Immunoglobulin heavy constant gamma 3 (HDC) (Heavy chain disease protein) (Ig gamma-3 chain C region)	IGHG3	377	58	0.822	PAVLQ^SSGLY	PAVLQSSGLY	PAVLQSS	1	#N/A	Mismatch	;4WWI;4ZNC;5M3V;5W38;6D58;6G1E;	#N/A			1	P16298	P17706	P29597	P30085	1TEV;	;1TEV;
P01861	Immunoglobulin heavy constant gamma 4 (Ig gamma-4 chain C region)	IGHG4	327	58	0.822	PAVLQ^SSGLY	PAVLQSSGLY	PAVLQSS	1	#N/A	3EO1	;1ADQ;1BBJ;2FL5;3EO1;4B53;4C54;4C55;4D2N;5LG1;5W5M;5W5N;	1	>P01861_58_0.822_3EO1 PAVLQSSGLY		1	P16333	P18054	P30043	P30153	1B3U;2IE3;2IE4;2NPP;2NYL;2NYM;2PKG;3C5W;3DW8;3K7V;3K7W;4I5L;4I5N;4LAC;5W0W;6IUR;	;1B3U;2IE3;2IE4;2NPP;2NYL;2NYM;2PKG;3C5W;3DW8;3K7V;3K7W;4I5L;4I5N;4LAC;5W0W;6IUR;
P01889	HLA class I histocompatibility antigen, B alpha chain (Human leukocyte antigen B) (HLA-B)	HLA-B HLAB	362	120	0.509	SHTLQ^SMYGC	SHTLQSMYGC	SHTLQSM	#N/A	1	1MI5	;1A1M;1A1N;1A1O;1A9B;1A9E;1AGB;1AGC;1AGD;1AGE;1AGF;1CG9;1E27;1E28;1HSA;1JGD;1JGE;1K5N;1M05;1M6O;1MI5;1N2R;1OF2;1OGT;1SYS;1SYV;1UXS;1UXW;1W0V;1W0W;1XH3;1XR8;1XR9;1ZHK;1ZHL;1ZSD;2A83;2AK4;2AXF;2AXG;2BSR;2BSS;2BST;2BVO;2BVP;2BVQ;2H6P;2HJL;2NW3;2NX5;2RFX;2YPK;2YPL;3B3I;3B6S;3BP4;3BP7;3BW9;3BWA;3C9N;3CZF;3D18;3DTX;3DX6;3DX7;3DX8;3DXA;3FFC;3HCV;3KPL;3KPM;3KPN;3KPO;3KPP;3KPQ;3KPR;3KPS;3KWW;3KXF;3L3D;3L3…	1	>P01889_120_0.509_1MI5 SHTLQSMYGC		1	P16435	P18075	P30085	P30260	3T1N;4RG6;4RG7;4RG9;4UI9;5A31;5G04;5G05;5KHR;5KHU;5L9T;5L9U;5LCW;6Q6G;6Q6H;	;3T1N;4RG6;4RG7;4RG9;4UI9;5A31;5G04;5G05;5KHR;5KHU;5L9T;5L9U;5LCW;6Q6G;6Q6H;
P02042	Hemoglobin subunit delta (Delta-globin) (Hemoglobin delta chain)	HBD	147	128	0.548	TPQMQ^AAYQK	TPQMQAAYQK	TPQMQAA	1	#N/A	1SHR	;1SHR;1SI4;	1	>P02042_128_0.548_1SHR TPQMQAAYQK		1	P16473	P18510	P30153	P30291	1X8B;2IN6;2IO6;2Z2W;3BI6;3BIZ;3CQE;3CR0;5V5Y;5VC3;5VC4;5VC5;5VC6;5VD2;5VD4;5VD5;5VD7;5VD8;5VD9;5VDA;	;1X8B;2IN6;2IO6;2Z2W;3BI6;3BIZ;3CQE;3CR0;5V5Y;5VC3;5VC4;5VC5;5VC6;5VD2;5VD4;5VD5;5VD7;5VD8;5VD9;5VDA;
P02144	Myoglobin	MB	154	117	0.623	IQVLQ^SKHPG	IQVLQSKHPG	IQVLQSK	1	#N/A	3RGK	;3RGK;	1	>P02144_117_0.623_3RGK IQVLQSKHPG		1	P16581	P18887	P30260	P30414	2HE9;	;2HE9;
P02533	Keratin, type I cytoskeletal 14 (Cytokeratin-14) (CK-14) (Keratin-14) (K14)	KRT14	472	346	0.596	EIELQ^SQLSM	EIELQSQLSM	EIELQSQ	1	#N/A	3TNU	;3TNU;6JFV;	1	>P02533_346_0.596_3TNU EIELQSQLSM		1	P16591	P19087	P30291	P30622	2CP5;2CP6;2E3H;2E3I;2E4H;2HQH;2QK0;3E2U;3RDV;	;2CP5;2CP6;2E3H;2E3I;2E4H;2HQH;2QK0;3E2U;3RDV;
P02538	Keratin, type II cytoskeletal 6A (Cytokeratin-6A) (CK-6A) (Cytokeratin-6D) (CK-6D) (Keratin-6A) (K6A) (Type-II keratin Kb6) (allergen Hom s 5)	KRT6A K6A KRT6D	564	285	0.741	KVELQ^AKADT	KVELQAKADT	KVELQAK	1	#N/A						1	P16615	P19113	P30414	P30740	4GA7;	;4GA7;
P02538	Keratin, type II cytoskeletal 6A (Cytokeratin-6A) (CK-6A) (Cytokeratin-6D) (CK-6D) (Keratin-6A) (K6A) (Type-II keratin Kb6) (allergen Hom s 5)	KRT6A K6A KRT6D	564	490	0.581	ISVVQ^STVSS	ISVVQSTVSS	ISVVQST	1	#N/A						1	P16860	P19320	P30622	P31415	3UOM;5CRD;5CRE;5CRG;5CRH;	;3UOM;5CRD;5CRE;5CRG;5CRH;
P02538	Keratin, type II cytoskeletal 6A (Cytokeratin-6A) (CK-6A) (Cytokeratin-6D) (CK-6D) (Keratin-6A) (K6A) (Type-II keratin Kb6) (allergen Hom s 5)	KRT6A K6A KRT6D	564	406	0.506	CANLQ^AAIAD	CANLQAAIAD	CANLQAA	1	#N/A						1	P17066	P19388	P30740	P31939	1P4R;1PKX;1PL0;5UY8;5UZ0;	;1P4R;1PKX;1PL0;5UY8;5UZ0;
P02545	Prelamin-A/C [Cleaved into: Lamin-A/C (70 kDa lamin) (Renal carcinoma antigen NY-REN-32)]	LMNA LMN1	664	30	0.778	ITRLQ^EKEDL	ITRLQEKEDL	ITRLQEK	1	#N/A	6JLB	;1IFR;1IVT;1X8Y;2XV5;2YPT;3GEF;3V4Q;3V4W;3V5B;6GHD;6JLB;6SNZ;	1	>P02545_30_0.778_6JLB ITRLQEKEDL		1	P17252	P19404	P31415	P31943	2LXU;6DHS;	;2LXU;6DHS;
P02545	Prelamin-A/C [Cleaved into: Lamin-A/C (70 kDa lamin) (Renal carcinoma antigen NY-REN-32)]	LMNA LMN1	664	656	0.536	SPRTQ^SPQNC	SPRTQSPQNC	SPRTQSP	1	#N/A						1	P17480	P19419	P31939	P32455	1DG3;1F5N;2B8W;2B92;2BC9;2D4H;6K1Z;6K2D;	;1DG3;1F5N;2B8W;2B92;2BC9;2D4H;6K1Z;6K2D;
P02545	Prelamin-A/C [Cleaved into: Lamin-A/C (70 kDa lamin) (Renal carcinoma antigen NY-REN-32)]	LMNA LMN1	664	103	0.507	RARLQ^LELSK	RARLQLELSK	RARLQLE	1	#N/A	6JLB	;1IFR;1IVT;1X8Y;2XV5;2YPT;3GEF;3V4Q;3V4W;3V5B;6GHD;6JLB;6SNZ;	1	>P02545_103_0.507_6JLB RARLQLELSK		1	P17706	P19827	P31943	P33176	1BG2;1MKJ;2P4N;3J8X;3J8Y;4HNA;4LNU;5LT0;5LT1;5LT2;5LT3;5LT4;	;1BG2;1MKJ;2P4N;3J8X;3J8Y;4HNA;4LNU;5LT0;5LT1;5LT2;5LT3;5LT4;
P02549	Spectrin alpha chain, erythrocytic 1 (Erythroid alpha-spectrin)	SPTA1 SPTA	2419	1978	0.761	DASLQ^SFQQE	DASLQSFQQE	DASLQSF	1	#N/A						1	P18054	P20020	P32455	P34897	4PVF;5V7I;5X3V;6DK3;6H3C;6QVG;6QVL;6R8F;	;4PVF;5V7I;5X3V;6DK3;6H3C;6QVG;6QVL;6R8F;
P02549	Spectrin alpha chain, erythrocytic 1 (Erythroid alpha-spectrin)	SPTA1 SPTA	2419	236	0.572	LPLIQ^SKQNE	LPLIQSKQNE	LPLIQSK	1	#N/A						1	P18075	P20061	P33176	P34913	1S8O;1VJ5;1ZD2;1ZD3;1ZD4;1ZD5;3ANS;3ANT;3I1Y;3I28;3KOO;3OTQ;3PDC;3WK4;3WK5;3WK6;3WK7;3WK8;3WK9;3WKA;3WKB;3WKC;3WKD;3WKE;4C4X;4C4Y;4C4Z;4HAI;4J03;4JNC;4OCZ;4OD0;4X6X;4X6Y;4Y2J;4Y2P;4Y2Q;4Y2R;4Y2S;4Y2T;4Y2U;4Y2V;4Y2X;4Y2Y;5AHX;5AI0;5AI4;5AI5;5AI6;5AI8;5AI9;5AIA;5AIB;5AIC;5AK3;5AK4;5AK5;5AK6;5AKE;5AKG;5AKH;5AKI;5AKJ;5AKK;5AKL;5AKX;5AKY;5AKZ;5ALD;5ALE;5ALF;5ALG;5ALH;5ALI;5ALJ;5ALK;5ALL;5ALM;5ALN;5ALO…	;1S8O;1VJ5;1ZD2;1ZD3;1ZD4;1ZD5;3ANS;3ANT;3I1Y;3I28;3KOO;3OTQ;3PDC;3WK4;3WK5;3WK6;3WK7;3WK8;3WK9;3WKA;3WKB;3WKC;3WKD;3WKE;4C4X;4C4Y;4C4Z;4HAI;4J03;4JNC;4OCZ;4OD0;4X6X;4X6Y;4Y2J;4Y2P;4Y2Q;4Y2R;4Y2S;4Y2T;4Y2U;4Y2V;4Y2X;4Y2Y;5AHX;5AI0;5AI4;5AI5;5AI6;5AI8;5AI9;5AIA;5AIB;5AIC;5AK3;5AK4;5AK5;5AK6;5AKE;5AKG;5AKH;5AKI;5AKJ;5AKK;5AKL;5AKX;5AKY;5AKZ;5ALD;5ALE;5ALF;5ALG;5ALH;5ALI;5ALJ;5ALK;5ALL;5ALM;5ALN;5AL…
P02549	Spectrin alpha chain, erythrocytic 1 (Erythroid alpha-spectrin)	SPTA1 SPTA	2419	1876	0.53	ETRVQ^NVCAQ	ETRVQNVCAQ	ETRVQNV	1	#N/A						1	P18510	P20062	P34897	P35052	4ACR;4AD7;4BWE;4YWT;	;4ACR;4AD7;4BWE;4YWT;
P02549	Spectrin alpha chain, erythrocytic 1 (Erythroid alpha-spectrin)	SPTA1 SPTA	2419	1371	0.514	EKKLQ^AVKLE	EKKLQAVKLE	EKKLQAV	1	#N/A						1	P18887	P20142	P34913	P35080	1D1J;	;1D1J;
P02549	Spectrin alpha chain, erythrocytic 1 (Erythroid alpha-spectrin)	SPTA1 SPTA	2419	367	0.51	YEKLQ^ATYWY	YEKLQATYWY	YEKLQAT	1	#N/A						1	P19087	P20231	P35052	P35221	1H6G;4EHP;4IGG;	;1H6G;4EHP;4IGG;
P02746	Complement C1q subcomponent subunit B	C1QB	253	225	0.661	NVFLQ^ATDKN	NVFLQATDKN	NVFLQAT	1	#N/A	1PK6	;1PK6;2JG8;2JG9;2WNU;2WNV;5HKJ;5HZF;6FCZ;	1	>P02746_225_0.661_1PK6 NVFLQATDKN		1	P19113	P20273	P35080	P35228	1NSI;2LL6;2NSI;3E7G;3EJ8;3HR4;4CX7;4NOS;5TP6;5XN3;	;1NSI;2LL6;2NSI;3E7G;3EJ8;3HR4;4CX7;4NOS;5TP6;5XN3;
P02788	Lactotransferrin (Lactoferrin) (EC 3.4.21.-) (Growth-inhibiting protein 12) (Talalactoferrin) [Cleaved into: Lactoferricin-H (Lfcin-H); Kaliocin-1; Lactoferroxin-A; Lactoferroxin-B; Lactoferroxin-C]	LTF GIG12 LF	710	571	0.692	VTVLQ^NTDGN	VTVLQNTDGN	VTVLQNT	1	#N/A	1B0L	;1B0L;1BKA;1CB6;1DSN;1EH3;1FCK;1H43;1H44;1H45;1HSE;1L5T;1LCF;1LCT;1LFG;1LFH;1LFI;1LGB;1N76;1SQY;1U62;1VFD;1VFE;1XV4;1XV7;1Z6V;1Z6W;2BJJ;2DP4;2GMC;2GMD;2HD4;2PMS;	1	>P02788_571_0.692_1B0L VTVLQNTDGN		1	P19320	P20290	P35221	P35251	2EBU;2K6G;2K7F;	;2EBU;2K6G;2K7F;
P03951	Coagulation factor XI (FXI) (EC 3.4.21.27) (Plasma thromboplastin antecedent) (PTA) [Cleaved into: Coagulation factor XIa heavy chain; Coagulation factor XIa light chain]	F11	625	281	0.528	GFSLQ^SCRHS	GFSLQSCRHS	GFSLQSC	1	#N/A	5I25	;1XX9;1XXD;1XXF;1ZHM;1ZHP;1ZHR;1ZJD;1ZLR;1ZMJ;1ZML;1ZMN;1ZOM;1ZPB;1ZPC;1ZPZ;1ZRK;1ZSJ;1ZSK;1ZSL;1ZTJ;1ZTK;1ZTL;2F83;2FDA;2J8J;2J8L;3BG8;3SOR;3SOS;4CR5;4CR9;4CRA;4CRB;4CRC;4CRD;4CRE;4CRF;4CRG;4D76;4D7F;4D7G;4NA7;4NA8;4TY6;4TY7;4WXI;4X6M;4X6N;4X6O;4X6P;4Y8X;4Y8Y;4Y8Z;5E2O;5E2P;5EOD;5EOK;5EXL;5EXM;5EXN;5I25;5Q0D;5Q0E;5Q0F;5Q0G;5Q0H;5QCK;5QCL;5QCM;5QCN;5QQO;5QQP;5QTT;5TKS;5TKT;5TKU;5WB6;6AOD;6C0S;6HH…	1	>P03951_281_0.528_5I25 GFSLQSCRHS		1	P19388	P20337	P35228	P35318	2FLY;2L7S;4RWF;5V6Y;	;2FLY;2L7S;4RWF;5V6Y;
P03952	Plasma kallikrein (EC 3.4.21.34) (Fletcher factor) (Kininogenin) (Plasma prekallikrein) (PKK) [Cleaved into: Plasma kallikrein heavy chain; Plasma kallikrein light chain]	KLKB1 KLK3	638	635	0.515	KAQMQ^SPA	KAQMQSPA	KAQMQSP	#N/A	#N/A						0	P19404	P20366	P35251	P35442	1YO8;2RHP;	;1YO8;2RHP;
P04004	Vitronectin (VN) (S-protein) (Serum-spreading factor) (V75) [Cleaved into: Vitronectin V65 subunit; Vitronectin V10 subunit; Somatomedin-B]	VTN	478	103	0.669	TSDLQ^AQSKG	TSDLQAQSKG	TSDLQAQ	1	#N/A						1	P19419	P20393	P35318	P35558	1KHB;1KHE;1KHF;1KHG;1M51;1NHX;2GMV;	;1KHB;1KHE;1KHF;1KHG;1M51;1NHX;2GMV;
P04040	Catalase (EC 1.11.1.6)	CAT	527	514	0.515	HTFVQ^SGSHL	HTFVQSGSHL	HTFVQSG	1	#N/A	1F4J	;1DGB;1DGF;1DGG;1DGH;1F4J;1QQW;	1	>P04040_514_0.515_1F4J HTFVQSGSHL		1	P19827	P20585	P35442	P35568	1IRS;1K3A;1QQG;2Z8C;5U1M;6BNT;	;1IRS;1K3A;1QQG;2Z8C;5U1M;6BNT;
P04075	Fructose-bisphosphate aldolase A (EC 4.1.2.13) (Lung cancer antigen NY-LU-1) (Muscle-type aldolase)	ALDOA ALDA	364	45	0.652	AKRLQ^SIGTE	AKRLQSIGTE	AKRLQSI	1	#N/A	1ALD	;1ALD;2ALD;4ALD;5KY6;	1	>P04075_45_0.652_1ALD AKRLQSIGTE		1	P20020	P20700	P35558	P35579	2LNK;3ZWH;4CFQ;4CFR;4ETO;	;2LNK;3ZWH;4CFQ;4CFR;4ETO;
P04141	Granulocyte-macrophage colony-stimulating factor (GM-CSF) (Colony-stimulating factor) (CSF) (Molgramostin) (Sargramostim)	CSF2 GMCSF	144	4	0.532	MWLQ^SLLLL	MWLQSLLLL	MWLQSLL	#N/A	#N/A						0	P20061	P20701	P35568	P35580	4PD3;	;4PD3;
P04150	Glucocorticoid receptor (GR) (Nuclear receptor subfamily 3 group C member 1)	NR3C1 GRL	777	615	0.63	RSYRQ^SSANL	RSYRQSSANL	RSYRQSS	1	#N/A	3H52	;1M2Z;1NHZ;1P93;3BQD;3CLD;3E7C;3H52;3K22;3K23;4CSJ;4HN5;4HN6;4LSJ;4MDD;4P6W;4P6X;4UDC;4UDD;5CBX;5CBY;5CBZ;5CC1;5E69;5E6A;5E6B;5E6C;5E6D;5EMC;5EMP;5EMQ;5G3J;5G5W;5NFP;5NFT;5UC3;5VA0;5VA7;6BQU;6CFN;6DXK;6EL6;6EL7;6EL9;	1	>P04150_615_0.63_3H52 RSYRQSSANL		1	P20062	P20702	P35579	P35658	2OIT;3FHC;3FMO;3FMP;5DIS;	;2OIT;3FHC;3FMO;3FMP;5DIS;
P04150	Glucocorticoid receptor (GR) (Nuclear receptor subfamily 3 group C member 1)	NR3C1 GRL	777	483	0.595	RKCLQ^AGMNL	RKCLQAGMNL	RKCLQAG	1	#N/A	4HN5	;1M2Z;1NHZ;1P93;3BQD;3CLD;3E7C;3H52;3K22;3K23;4CSJ;4HN5;4HN6;4LSJ;4MDD;4P6W;4P6X;4UDC;4UDD;5CBX;5CBY;5CBZ;5CC1;5E69;5E6A;5E6B;5E6C;5E6D;5EMC;5EMP;5EMQ;5G3J;5G5W;5NFP;5NFT;5UC3;5VA0;5VA7;6BQU;6CFN;6DXK;6EL6;6EL7;6EL9;	1	>P04150_483_0.595_4HN5 RKCLQAGMNL		1	P20142	P20711	P35580	P35680	2DA6;2H8R;5K9S;	;2DA6;2H8R;5K9S;
P04180	Phosphatidylcholine-sterol acyltransferase (EC 2.3.1.43) (Lecithin-cholesterol acyltransferase) (Phospholipid-cholesterol acyltransferase)	LCAT	440	320	0.622	YMWLQ^SRDLL	YMWLQSRDLL	YMWLQSR	1	#N/A	4XWG	;4X96;4XWG;4XX1;5BV7;5TXF;6MVD;	1	>P04180_320_0.622_4XWG YMWLQSRDLL		1	P20231	P20823	P35658	P35754	1B4Q;1JHB;4RQR;	;1B4Q;1JHB;4RQR;
P04198	N-myc proto-oncogene protein (Class E basic helix-loop-helix protein 37) (bHLHe37)	MYCN BHLHE37 NMYC	464	434	0.694	VHSLQ^AEEHQ	VHSLQAEEHQ	VHSLQAE	1	#N/A						1	P20273	P20839	P35680	P35790	2CKO;2CKP;2CKQ;2I7Q;3F2R;3G15;3ZM9;4BR3;4CG8;4CG9;4CGA;4DA5;5AFV;5EQE;5EQP;5EQY;5FTG;5FUT;5W6O;	;2CKO;2CKP;2CKQ;2I7Q;3F2R;3G15;3ZM9;4BR3;4CG8;4CG9;4CGA;4DA5;5AFV;5EQE;5EQP;5EQY;5FTG;5FUT;5W6O;
P04198	N-myc proto-oncogene protein (Class E basic helix-loop-helix protein 37) (bHLHe37)	MYCN BHLHE37 NMYC	464	448	0.55	KEKLQ^ARQQQ	KEKLQARQQQ	KEKLQAR	1	#N/A						1	P20290	P20929	P35754	P35869	5NJ8;	;5NJ8;
P04264	Keratin, type II cytoskeletal 1 (67 kDa cytokeratin) (Cytokeratin-1) (CK-1) (Hair alpha protein) (Keratin-1) (K1) (Type-II keratin Kb1)	KRT1 KRTA	644	302	0.766	KVDLQ^AKLDN	KVDLQAKLDN	KVDLQAK	1	#N/A	6E2J	;4ZRY;6E2J;6UUI;	1	>P04264_302_0.766_6E2J KVDLQAKLDN		1	P20337	P20930	P35790	P36578	4UG0;4V6X;5A8L;5AJ0;5LKS;5T2C;6EK0;6IP5;6IP6;6IP8;6OLE;6OLF;6OLG;6OLI;6OLZ;6OM0;6OM7;6QZP;	;4UG0;4V6X;5A8L;5AJ0;5LKS;5T2C;6EK0;6IP5;6IP6;6IP8;6OLE;6OLF;6OLG;6OLI;6OLZ;6OM0;6OM7;6QZP;
P04264	Keratin, type II cytoskeletal 1 (67 kDa cytokeratin) (Cytokeratin-1) (CK-1) (Hair alpha protein) (Keratin-1) (K1) (Type-II keratin Kb1)	KRT1 KRTA	644	374	0.509	ESLYQ^SKYEE	ESLYQSKYEE	ESLYQSK	1	#N/A	4ZRY	;4ZRY;6E2J;6UUI;	1	>P04264_374_0.509_4ZRY ESLYQSKYEE		1	P20366	P21333	P35869	P36871	5EPC;5F9C;5HSH;5JN5;5TR2;5VBI;5VEC;5VG7;5VIN;6BJ0;	;5EPC;5F9C;5HSH;5JN5;5TR2;5VBI;5VEC;5VG7;5VIN;6BJ0;
P04406	Glyceraldehyde-3-phosphate dehydrogenase (GAPDH) (EC 1.2.1.12) (Peptidyl-cysteine S-nitrosylase GAPDH) (EC 2.6.99.-)	GAPDH GAPD CDABP0047 OK/SW-cl.12	335	113	0.586	GAHLQ^GGAKR	GAHLQGGAKR	GAHLQGG	1	#N/A	1U8F	;1U8F;1ZNQ;2FEH;3GPD;4WNC;4WNI;6ADE;6IQ6;	1	>P04406_113_0.586_1U8F GAHLQGGAKR		1	P20393	P21359	P36578	P36873	1IT6;1JK7;1U32;2BCD;2BDX;4UT2;4UT3;5INB;5J28;	;1IT6;1JK7;1U32;2BCD;2BDX;4UT2;4UT3;5INB;5J28;
P04424	Argininosuccinate lyase (ASAL) (EC 4.3.2.1) (Arginosuccinase)	ASL	464	460	0.673	RALLQ^AQQA	RALLQAQQA	RALLQAQ	#N/A	#N/A						0	P20585	P21549	P36871	P36980	3ZD1;5EA0;	;3ZD1;5EA0;
P04629	High affinity nerve growth factor receptor (EC 2.7.10.1) (Neurotrophic tyrosine kinase receptor type 1) (TRK1-transforming tyrosine kinase protein) (Tropomyosin-related kinase A) (Tyrosine kinase receptor) (Tyrosine kinase receptor A) (Trk-A) (gp140trk) (p140-TrkA)	NTRK1 MTC TRK TRKA	796	782	0.838	HARLQ^ALAQA	HARLQALAQA	HARLQAL	#N/A	1	4AOJ	;1HE7;1SHC;1WWA;1WWW;2IFG;2N90;4AOJ;4CRP;4F0I;4GT5;4PMM;4PMP;4PMS;4PMT;4YNE;4YPS;5H3Q;5I8A;5JFS;5JFV;5JFW;5JFX;5KMI;5KMJ;5KMK;5KML;5KMM;5KMN;5KMO;5KVT;5WR7;6D1Y;6D1Z;6D20;6D22;6DKB;6DKG;6DKI;6DKW;6IQN;6J5L;6NPT;6NSP;6NSS;6PL1;6PL2;6PL3;6PMA;6PMB;6PMC;6PME;	1	>P04629_782_0.838_4AOJ HARLQALAQA		1	P20700	P21554	P36873	P37231	1FM6;1FM9;1I7I;1K74;1KNU;1NYX;1PRG;1RDT;1WM0;1ZEO;1ZGY;2ATH;2F4B;2FVJ;2G0G;2G0H;2GTK;2HFP;2HWQ;2HWR;2I4J;2I4P;2I4Z;2OM9;2P4Y;2POB;2PRG;2Q59;2Q5P;2Q5S;2Q61;2Q6R;2Q6S;2Q8S;2QMV;2VSR;2VST;2VV0;2VV1;2VV2;2VV3;2VV4;2XKW;2YFE;2ZK0;2ZK1;2ZK2;2ZK3;2ZK4;2ZK5;2ZK6;2ZNO;2ZVT;3ADS;3ADT;3ADU;3ADV;3ADW;3ADX;3AN3;3AN4;3B0Q;3B0R;3B1M;3B3K;3BC5;3CDP;3CDS;3CS8;3CWD;3D6D;3DZU;3DZY;3E00;3ET0;3ET3;3FEJ;3FUR;3G9E;3GBK…	;1FM6;1FM9;1I7I;1K74;1KNU;1NYX;1PRG;1RDT;1WM0;1ZEO;1ZGY;2ATH;2F4B;2FVJ;2G0G;2G0H;2GTK;2HFP;2HWQ;2HWR;2I4J;2I4P;2I4Z;2OM9;2P4Y;2POB;2PRG;2Q59;2Q5P;2Q5S;2Q61;2Q6R;2Q6S;2Q8S;2QMV;2VSR;2VST;2VV0;2VV1;2VV2;2VV3;2VV4;2XKW;2YFE;2ZK0;2ZK1;2ZK2;2ZK3;2ZK4;2ZK5;2ZK6;2ZNO;2ZVT;3ADS;3ADT;3ADU;3ADV;3ADW;3ADX;3AN3;3AN4;3B0Q;3B0R;3B1M;3B3K;3BC5;3CDP;3CDS;3CS8;3CWD;3D6D;3DZU;3DZY;3E00;3ET0;3ET3;3FEJ;3FUR;3G9E;3GB…
P04899	Guanine nucleotide-binding protein G(i) subunit alpha-2 (Adenylate cyclase-inhibiting G alpha protein)	GNAI2 GNAI2B	355	305	0.54	ASYIQ^SKFED	ASYIQSKFED	ASYIQSK	1	#N/A	6D9H	;6D9H;	1	>P04899_305_0.54_6D9H ASYIQSKFED		1	P20701	P21579	P36980	P37275	2E19;	;2E19;
P05067	Amyloid-beta precursor protein (APP) (ABPP) (APPI) (Alzheimer disease amyloid protein) (Amyloid precursor protein) (Amyloid-beta A4 protein) (Cerebral vascular amyloid peptide) (CVAP) (PreA4) (Protease nexin-II) (PN-II) [Cleaved into: N-APP; Soluble APP-alpha (S-APP-alpha); Soluble APP-beta (S-APP-beta); C99 (Beta-secretase C-terminal fragment) (Beta-CTF); Amyloid-beta protein 42 (Abeta42) (Beta-…	APP A4 AD1	770	481	0.611	ITALQ^AVPPR	ITALQAVPPR	ITALQAV	#N/A	1	3NYJ	;1AAP;1AMB;1AMC;1AML;1BA4;1BA6;1BJB;1BJC;1BRC;1CA0;1HZ3;1IYT;1MWP;1OWT;1QCM;1QWP;1QXC;1QYT;1TAW;1TKN;1UO7;1UO8;1UOA;1UOI;1X11;1Z0Q;1ZE7;1ZE9;1ZJD;2BEG;2BOM;2BP4;2FJZ;2FK1;2FK2;2FK3;2FKL;2FMA;2G47;2IPU;2LFM;2LLM;2LMN;2LMO;2LMP;2LMQ;2LNQ;2LOH;2LP1;2LZ3;2LZ4;2M4J;2M9R;2M9S;2MGT;2MJ1;2MPZ;2MVX;2MXU;2NAO;2OTK;2R0W;2WK3;2Y29;2Y2A;2Y3J;2Y3K;2Y3L;3AYU;3BAE;3BKJ;3DXC;3DXD;3DXE;3GCI;3IFL;3IFN;3IFO;3IFP;3JQ…	1	>P05067_481_0.611_3NYJ ITALQAVPPR		1	P20702	P21580	P37231	P39019	4UG0;4V6X;5A2Q;5AJ0;5FLX;5LKS;5OA3;5T2C;5VYC;6EK0;6G18;6G4S;6G4W;6G51;6G53;6G5H;6G5I;6IP5;6IP6;6IP8;6OLE;6OLF;6OLG;6OLI;6OLZ;6OM0;6OM7;6QZP;	;4UG0;4V6X;5A2Q;5AJ0;5FLX;5LKS;5OA3;5T2C;5VYC;6EK0;6G18;6G4S;6G4W;6G51;6G53;6G5H;6G5I;6IP5;6IP6;6IP8;6OLE;6OLF;6OLG;6OLI;6OLZ;6OM0;6OM7;6QZP;
P05093	Steroid 17-alpha-hydroxylase/17,20 lyase (EC 1.14.14.19) (17-alpha-hydroxyprogesterone aldolase) (EC 1.14.14.32) (CYPXVII) (Cytochrome P450 17A1) (Cytochrome P450-C17) (Cytochrome P450c17) (Steroid 17-alpha-monooxygenase)	CYP17A1 CYP17 S17AH	508	268	0.782	DTLMQ^AKMNS	DTLMQAKMNS	DTLMQAK	1	#N/A	3RUK	;2C17;3RUK;3SWZ;4NKV;4NKW;4NKX;4NKY;4NKZ;5IRQ;5IRV;5UYS;6CHI;6CIR;6CIZ;	1	>P05093_268_0.782_3RUK DTLMQAKMNS		1	P20711	P21583	P37275	P39060	1BNL;3HON;3HSH;	;1BNL;3HON;3HSH;
P05107	Integrin beta-2 (Cell surface adhesion glycoproteins LFA-1/CR3/p150,95 subunit beta) (Complement receptor C3 subunit beta) (CD antigen CD18)	ITGB2 CD18 MFI7	769	452	0.528	RCRDQ^SRDRS	RCRDQSRDRS	RCRDQSR	#N/A	1	1YUK	;1JX3;1L3Y;1YUK;2JF1;2P26;2P28;2V7D;3K6S;3K71;3K72;4NEH;4NEN;5E6R;5E6S;5E6U;5E6V;5E6W;5E6X;5ES4;5XR1;5ZAZ;	1	>P05107_452_0.528_1YUK RCRDQSRDRS		1	P20823	P21675	P39019	P40692	3RBN;4P7A;5U5P;	;3RBN;4P7A;5U5P;
P05120	Plasminogen activator inhibitor 2 (PAI-2) (Monocyte Arg-serpin) (Placental plasminogen activator inhibitor) (Serpin B2) (Urokinase inhibitor)	SERPINB2 PAI2 PLANH2	415	96	0.589	DAILQ^AQAAD	DAILQAQAAD	DAILQAQ	1	#N/A						1	P20839	P21695	P39060	P40763	5AX3;5U5S;6NJS;6NUQ;6QHD;	;5AX3;5U5S;6NJS;6NUQ;6QHD;
P05231	Interleukin-6 (IL-6) (B-cell stimulatory factor 2) (BSF-2) (CTL differentiation factor) (CDF) (Hybridoma growth factor) (Interferon beta-2) (IFN-beta-2)	IL6 IFNB2	212	180	0.627	LTKLQ^AQNQW	LTKLQAQNQW	LTKLQAQ	1	#N/A	1ALU	;1ALU;1IL6;1N2Q;1P9M;2IL6;4CNI;4J4L;4NI7;4NI9;4O9H;4ZS7;5FUC;	1	>P05231_180_0.627_1ALU LTKLQAQNQW		1	P20929	P21709	P40692	P40818	1WHB;2A9U;2GFO;2GWF;3N3K;6F09;	;1WHB;2A9U;2GFO;2GWF;3N3K;6F09;
P05412	Transcription factor AP-1 (Activator protein 1) (AP1) (Proto-oncogene c-Jun) (V-jun avian sarcoma virus 17 oncogene homolog) (p39)	JUN	331	223	0.763	HPRLQ^ALKEE	HPRLQALKEE	HPRLQAL	1	#N/A						1	P20930	P21802	P40763	P40937	1LFS;	;1LFS;
P05546	Heparin cofactor 2 (Heparin cofactor II) (HC-II) (Protease inhibitor leuserpin-2) (HLS2) (Serpin D1)	SERPIND1 HCF2	499	327	0.532	VSMMQ^TKGNF	VSMMQTKGNF	VSMMQTK	1	#N/A	1JMO	;1JMJ;1JMO;2NAT;2NCU;2NCV;2NCW;6J12;6KBO;6KBV;	1	>P05546_327_0.532_1JMO VSMMQTKGNF		1	P21333	P21953	P40818	P41159	1AX8;	;1AX8;
P05937	Calbindin (Calbindin D28) (D-28K) (Vitamin D-dependent calcium-binding protein, avian-type)	CALB1 CAB27	261	7	0.845	ESHLQ^SSLIT	ESHLQSSLIT	ESHLQSS	1	#N/A	6FIE	;6FIE;	1	>P05937_7_0.845_6FIE ESHLQSSLIT		1	P21359	P22033	P40937	P41214	5OA3;5OA9;5W2F;	;5OA3;5OA9;5W2F;
P06127	T-cell surface glycoprotein CD5 (Lymphocyte antigen T1/Leu-1) (CD antigen CD5)	CD5 LEU1	495	275	0.566	QPKVQ^SRLVG	QPKVQSRLVG	QPKVQSR	#N/A	1	2JA4	;2JA4;2JOP;2JP0;2OTT;	1	>P06127_275_0.566_2JA4 QPKVQSRLVG		1	P21549	P22059	P41159	P41218	2DBG;5H7Q;5WPZ;	;2DBG;5H7Q;5WPZ;
P06132	Uroporphyrinogen decarboxylase (UPD) (URO-D) (EC 4.1.1.37)	UROD	367	302	0.622	TVTLQ^GNLDP	TVTLQGNLDP	TVTLQGN	1	#N/A	1JPH	;1JPH;1JPI;1JPK;1R3Q;1R3R;1R3S;1R3T;1R3V;1R3W;1R3Y;1URO;2Q6Z;2Q71;3GVQ;3GVR;3GVV;3GVW;3GW0;3GW3;	1	>P06132_302_0.622_1JPH TVTLQGNLDP		1	P21554	P22102	P41214	P41229	2JRZ;5FWJ;	;2JRZ;5FWJ;
P06276	Cholinesterase (EC 3.1.1.8) (Acylcholine acylhydrolase) (Butyrylcholine esterase) (Choline esterase II) (Pseudocholinesterase)	BCHE CHE1	602	251	0.768	RAILQ^SGSFN	RAILQSGSFN	RAILQSG	1	#N/A	1P0I	;1EHO;1EHQ;1KCJ;1P0I;1P0M;1P0P;1P0Q;1XLU;1XLV;1XLW;2J4C;2PM8;2WID;2WIF;2WIG;2WIJ;2WIK;2WIL;2WSL;2XMB;2XMC;2XMD;2XMG;2XQF;2XQG;2XQI;2XQJ;2XQK;2Y1K;3DJY;3DKK;3O9M;4AQD;4AXB;4B0O;4B0P;4BBZ;4BDS;4TPK;4XII;5DYT;5DYW;5DYY;5K5E;5LKR;5NN0;6EMI;6EP4;6EQP;6EQQ;6ESJ;6ESY;6EUL;6EYF;6EZ2;6F7Q;6I0B;6I0C;6I2T;6QAA;6QAB;6QAC;6QAD;6QAE;6R6V;6R6W;6RUA;	1	>P06276_251_0.768_1P0I RAILQSGSFN		1	P21579	P22105	P41218	P41235	1PZL;3CBB;3FS1;4B7W;4IQR;6CHT;	;1PZL;3CBB;3FS1;4B7W;4IQR;6CHT;
P06280	Alpha-galactosidase A (EC 3.2.1.22) (Alpha-D-galactosidase A) (Alpha-D-galactoside galactohydrolase) (Melibiase) (Agalsidase)	GLA	429	107	0.568	EGRLQ^ADPQR	EGRLQADPQR	EGRLQAD	1	#N/A	1R46	;1R46;1R47;3GXN;3GXP;3GXT;3HG2;3HG3;3HG4;3HG5;3LX9;3LXA;3LXB;3LXC;3S5Y;3S5Z;3TV8;4NXS;6IBK;6IBM;6IBR;6IBT;	1	>P06280_107_0.568_1R46 EGRLQADPQR		1	P21580	P22234	P41229	P41271	4X1J;4YU8;	;4X1J;4YU8;
P06312	Immunoglobulin kappa variable 4-1 (Ig kappa chain V-IV region B17) (Ig kappa chain V-IV region JI) (Ig kappa chain V-IV region Len) (Ig kappa chain V-IV region STH)	IGKV4-1	121	105	0.803	ISSLQ^AEDVA	ISSLQAEDVA	ISSLQAE	1	#N/A	1EEQ	;1DH6;1EEQ;1EEU;1EFQ;1EK3;1LVE;1QAC;2LVE;3LVE;4LVE;5LVE;	1	>P06312_105_0.803_1EEQ ISSLQAEDVA		1	P21583	P22303	P41235	P41279	4Y83;4Y85;5IU2;	;4Y83;4Y85;5IU2;
P06703	Protein S100-A6 (Calcyclin) (Growth factor-inducible protein 2A9) (MLN 4) (Prolactin receptor-associated protein) (PRA) (S100 calcium-binding protein A6)	S100A6 CACY	90	49	0.681	GSKLQ^DAEIA	GSKLQDAEIA	GSKLQDA	1	#N/A	1K8U	;1K8U;1K96;1K9K;1K9P;2M1K;4YBH;	1	>P06703_49_0.681_1K8U GSKLQDAEIA		1	P21675	P22307	P41271	P42166	1GJJ;1H9E;1H9F;	;1GJJ;1H9E;1H9F;
P06756	Integrin alpha-V (Vitronectin receptor) (Vitronectin receptor subunit alpha) (CD antigen CD51) [Cleaved into: Integrin alpha-V heavy chain; Integrin alpha-V light chain]	ITGAV MSK8 VNRA VTNR	1048	869	0.536	ISSLQ^TTEKN	ISSLQTTEKN	ISSLQTT	#N/A	1	1JV2	;1JV2;1L5G;1M1X;1U8C;3IJE;4G1E;4G1M;4MMX;4MMY;4MMZ;4O02;4UM8;4UM9;5FFG;5FFO;5NEM;5NER;5NET;5NEU;6AVQ;6AVR;6AVU;6DJP;6MK0;6MSL;6MSU;6NAJ;6OM1;6OM2;6UJA;6UJB;6UJC;	1	>P06756_869_0.536_1JV2 ISSLQTTEKN		1	P21695	P22314	P41279	P42224	1BF5;1YVL;2KA6;3WWT;	;1BF5;1YVL;2KA6;3WWT;
P06858	Lipoprotein lipase (LPL) (EC 3.1.1.34)	LPL LIPD	475	16	0.819	AVWLQ^SLTAS	AVWLQSLTAS	AVWLQSL	1	#N/A						1	P21709	P22455	P42166	P42285	6C90;6D6Q;6D6R;6IEG;6IEH;6RO1;	;6C90;6D6Q;6D6R;6IEG;6IEH;6RO1;
P06881	Calcitonin gene-related peptide 1 (Alpha-type CGRP) (Calcitonin gene-related peptide I) (CGRP-I)	CALCA CALC1	128	127	0.566	RRDLQ^A	RRDLQA	RRDLQA	#N/A	#N/A						0	P21731	P22607	P42224	P42336	2ENQ;2RD0;3HHM;3HIZ;3ZIM;4JPS;4L1B;4L23;4L2Y;4OVU;4OVV;4TUU;4TV3;4WAF;4YKN;4ZOP;5DXH;5DXT;5FI4;5ITD;5SW8;5SWG;5SWO;5SWP;5SWR;5SWT;5SX8;5SX9;5SXA;5SXB;5SXC;5SXD;5SXE;5SXF;5SXI;5SXJ;5SXK;5UBR;5UK8;5UKJ;5UL1;5XGH;5XGI;5XGJ;6GVF;6GVG;6GVH;6GVI;6NCT;6OAC;6PYS;	;2ENQ;2RD0;3HHM;3HIZ;3ZIM;4JPS;4L1B;4L23;4L2Y;4OVU;4OVV;4TUU;4TV3;4WAF;4YKN;4ZOP;5DXH;5DXT;5FI4;5ITD;5SW8;5SWG;5SWO;5SWP;5SWR;5SWT;5SX8;5SX9;5SXA;5SXB;5SXC;5SXD;5SXE;5SXF;5SXI;5SXJ;5SXK;5UBR;5UK8;5UKJ;5UL1;5XGH;5XGI;5XGJ;6GVF;6GVG;6GVH;6GVI;6NCT;6OAC;6PYS;
P07148	Fatty acid-binding protein, liver (Fatty acid-binding protein 1) (Liver-type fatty acid-binding protein) (L-FABP)	FABP1 FABPL	127	10	0.903	KYQLQ^SQENF	KYQLQSQENF	KYQLQSQ	1	#N/A	2F73	;2F73;2L67;2L68;2LKK;2PY1;3B2H;3B2I;3B2J;3B2K;3B2L;3STK;3STM;3STN;3VG2;3VG3;3VG4;3VG5;3VG6;3VG7;6DO6;6DO7;6DRG;6MP4;	1	>P07148_10_0.903_2F73 KYQLQSQENF		1	P21802	P22670	P42285	P42356	6BQ1;	;6BQ1;
P07204	Thrombomodulin (TM) (Fetomodulin) (CD antigen CD141)	THBD THRM	575	274	0.726	GAALQ^ADGRS	GAALQADGRS	GAALQAD	#N/A	1						1	P21953	P22830	P42336	P42568	2LM0;2MV7;2N4Q;2NDF;2NDG;4TMP;5HJB;5HJD;5YYF;6B7G;6MIL;6MIM;	;2LM0;2MV7;2N4Q;2NDF;2NDG;4TMP;5HJB;5HJD;5YYF;6B7G;6MIL;6MIM;
P07306	Asialoglycoprotein receptor 1 (ASGP-R 1) (ASGPR 1) (C-type lectin domain family 4 member H1) (Hepatic lectin H1) (HL-1)	ASGR1 CLEC4H1	291	145	0.613	MAALQ^GNGSE	MAALQGNGSE	MAALQGN	#N/A	1						1	P22033	P22888	P42356	P42575	1PYO;2P2C;3R5J;3R6G;3R6L;3R7B;3R7N;3R7S;3RJM;6GKF;6GKG;6S9K;6SAD;	;1PYO;2P2C;3R5J;3R6G;3R6L;3R7B;3R7N;3R7S;3RJM;6GKF;6GKG;6S9K;6SAD;
P07333	Macrophage colony-stimulating factor 1 receptor (CSF-1 receptor) (CSF-1-R) (CSF-1R) (M-CSF-R) (EC 2.7.10.1) (Proto-oncogene c-Fms) (CD antigen CD115)	CSF1R FMS	972	469	0.626	KVTVQ^SLLTV	KVTVQSLLTV	KVTVQSL	#N/A	1	4LIQ	;2I0V;2I0Y;2I1M;2OGV;3BEA;3DPK;3KRJ;3KRL;3LCD;3LCO;4DKD;4HW7;4LIQ;4R7H;4R7I;4WRL;4WRM;6IG8;6N33;6T2W;	1	>P07333_469_0.626_4LIQ KVTVQSLLTV		1	P22059	P23352	P42568	P42679	1JWO;1X6G;3US4;	;1JWO;1X6G;3US4;
P07333	Macrophage colony-stimulating factor 1 receptor (CSF-1 receptor) (CSF-1-R) (CSF-1R) (M-CSF-R) (EC 2.7.10.1) (Proto-oncogene c-Fms) (CD antigen CD115)	CSF1R FMS	972	890	0.557	YSIMQ^ACWAL	YSIMQACWAL	YSIMQAC	#N/A	1	2I0V	;2I0V;2I0Y;2I1M;2OGV;3BEA;3DPK;3KRJ;3KRL;3LCD;3LCO;4DKD;4HW7;4LIQ;4R7H;4R7I;4WRL;4WRM;6IG8;6N33;6T2W;	1	>P07333_890_0.557_2I0V YSIMQACWAL		1	P22102	P23415	P42575	P42681	2DM0;	;2DM0;
P07333	Macrophage colony-stimulating factor 1 receptor (CSF-1 receptor) (CSF-1-R) (CSF-1R) (M-CSF-R) (EC 2.7.10.1) (Proto-oncogene c-Fms) (CD antigen CD115)	CSF1R FMS	972	284	0.546	ASNVQ^GKHST	ASNVQGKHST	ASNVQGK	#N/A	1	4DKD	;2I0V;2I0Y;2I1M;2OGV;3BEA;3DPK;3KRJ;3KRL;3LCD;3LCO;4DKD;4HW7;4LIQ;4R7H;4R7I;4WRL;4WRM;6IG8;6N33;6T2W;	1	>P07333_284_0.546_4DKD ASNVQGKHST		1	P22105	P23443	P42679	P42765	4C2J;4C2K;	;4C2J;4C2K;
P07333	Macrophage colony-stimulating factor 1 receptor (CSF-1 receptor) (CSF-1-R) (CSF-1R) (M-CSF-R) (EC 2.7.10.1) (Proto-oncogene c-Fms) (CD antigen CD115)	CSF1R FMS	972	433	0.517	VTWLQ^CSGHT	VTWLQCSGHT	VTWLQCS	#N/A	1	4LIQ	;2I0V;2I0Y;2I1M;2OGV;3BEA;3DPK;3KRJ;3KRL;3LCD;3LCO;4DKD;4HW7;4LIQ;4R7H;4R7I;4WRL;4WRM;6IG8;6N33;6T2W;	1	>P07333_433_0.517_4LIQ VTWLQCSGHT		1	P22234	P23468	P42681	P42768	1CEE;1EJ5;1T84;2A3Z;2K42;2OT0;	;1CEE;1EJ5;1T84;2A3Z;2K42;2OT0;
P07359	Platelet glycoprotein Ib alpha chain (GP-Ib alpha) (GPIb-alpha) (GPIbA) (Glycoprotein Ibalpha) (Antigen CD42b-alpha) (CD antigen CD42b) [Cleaved into: Glycocalicin]	GP1BA	652	106	0.715	HNQLQ^SLPLL	HNQLQSLPLL	HNQLQSL	#N/A	1	1GWB	;1GWB;1K13;1M0Z;1M10;1OOK;1P8V;1P9A;1QYY;1SQ0;1U0N;2BP3;3P72;3PMH;4C2A;4C2B;4CH2;4CH8;4MGX;4YR6;	1	>P07359_106_0.715_1GWB HNQLQSLPLL		1	P22303	P23471	P42765	P42773	1BU9;1G3N;1IHB;1MX2;1MX4;1MX6;	;1BU9;1G3N;1IHB;1MX2;1MX4;1MX6;
P07360	Complement component C8 gamma chain	C8G	202	115	0.544	RFLLQ^ARDAR	RFLLQARDAR	RFLLQAR	1	#N/A	2RD7	;1IW2;1LF7;2OVA;2OVD;2OVE;2QOS;2RD7;3OJY;6H03;6H04;	1	>P07360_115_0.544_2RD7 RFLLQARDAR		1	P22307	P23508	P42768	P42858	2D3X;2LD0;2LD2;3IO4;3IO6;3IOR;3IOT;3IOU;3IOV;3IOW;3LRH;4FE8;4FEB;4FEC;4FED;4RAV;6EZ8;6N8C;	;2D3X;2LD0;2LD2;3IO4;3IO6;3IOR;3IOT;3IOU;3IOV;3IOW;3LRH;4FE8;4FEB;4FEC;4FED;4RAV;6EZ8;6N8C;
P07384	Calpain-1 catalytic subunit (EC 3.4.22.52) (Calcium-activated neutral proteinase 1) (CANP 1) (Calpain mu-type) (Calpain-1 large subunit) (Cell proliferation-inducing gene 30 protein) (Micromolar-calpain) (muCANP)	CAPN1 CANPL1 PIG30	714	51	0.58	VRCLQ^SGTLF	VRCLQSGTLF	VRCLQSG	1	#N/A	1ZCM	;1ZCM;2ARY;	1	>P07384_51_0.58_1ZCM VRCLQSGTLF		1	P22314	P23510	P42773	P43155	1NM8;1S5O;	;1NM8;1S5O;
P07602	Prosaposin (Proactivator polypeptide) [Cleaved into: Saposin-A (Protein A); Saposin-B-Val; Saposin-B (Cerebroside sulfate activator) (CSAct) (Dispersin) (Sphingolipid activator protein 1) (SAP-1) (Sulfatide/GM1 activator); Saposin-C (A1 activator) (Co-beta-glucosidase) (Glucosylceramidase activator) (Sphingolipid activator protein 2) (SAP-2); Saposin-D (Component C) (Protein C)]	PSAP GLBA SAP1	524	190	0.572	RSKPQ^PKDNG	RSKPQPKDNG	RSKPQPK	1	#N/A						1	P22455	P23610	P42858	P43166	3MDZ;3ML5;6G4T;6H36;6H37;6H38;	;3MDZ;3ML5;6G4T;6H36;6H37;6H38;
P07766	T-cell surface glycoprotein CD3 epsilon chain (T-cell surface antigen T3/Leu-4 epsilon chain) (CD antigen CD3e)	CD3E T3E	207	2	0.61	MQ^SGTHW	MQSGTHW	MQSGTHW	#N/A	#N/A						0	P22607	P23634	P43155	P43246	2O8B;2O8C;2O8D;2O8E;2O8F;3THW;3THX;3THY;3THZ;	;2O8B;2O8C;2O8D;2O8E;2O8F;3THW;3THX;3THY;3THZ;
P07814	Bifunctional glutamate/proline--tRNA ligase (Bifunctional aminoacyl-tRNA synthetase) (Cell proliferation-inducing gene 32 protein) (Glutamatyl-prolyl-tRNA synthetase) [Includes: Glutamate--tRNA ligase (EC 6.1.1.17) (Glutamyl-tRNA synthetase) (GluRS); Proline--tRNA ligase (EC 6.1.1.15) (Prolyl-tRNA synthetase)]	EPRS1 EPRS GLNS PARS QARS QPRS PIG32	1512	1402	0.749	ETKLQ^AILED	ETKLQAILED	ETKLQAI	1	#N/A	4HVC	;1FYJ;4HVC;4K86;4K87;4K88;5A1N;5A34;5A5H;5BMU;5V58;5VAD;5Y6L;6IY6;	1	>P07814_1402_0.749_4HVC ETKLQAILED		1	P22670	P23760	P43166	P43320	1YTQ;	;1YTQ;
P07858	Cathepsin B (EC 3.4.22.1) (APP secretase) (APPS) (Cathepsin B1) [Cleaved into: Cathepsin B light chain; Cathepsin B heavy chain]	CTSB CPSB	339	42	0.579	NTTWQ^AGHNF	NTTWQAGHNF	NTTWQAG	1	#N/A	1PBH	;1CSB;1GMY;1HUC;1PBH;2IPP;2PBH;3AI8;3CBJ;3CBK;3K9M;3PBH;5MBL;5MBM;6AY2;	1	>P07858_42_0.579_1PBH NTTWQAGHNF		1	P22830	P24043	P43246	P43354	1OVL;5Y41;5YD6;6DDA;	;1OVL;5Y41;5YD6;6DDA;
P07902	Galactose-1-phosphate uridylyltransferase (Gal-1-P uridylyltransferase) (EC 2.7.7.12) (UDP-glucose--hexose-1-phosphate uridylyltransferase)	GALT	379	118	0.509	HPLFQ^AKSAR	HPLFQAKSAR	HPLFQAK	1	#N/A	5IN3	;1R3A;5IN3;6GQD;	1	>P07902_118_0.509_5IN3 HPLFQAKSAR		1	P22888	P24071	P43320	P43357	1QEW;4V0P;5BRZ;	;1QEW;4V0P;5BRZ;
P07942	Laminin subunit beta-1 (Laminin B1 chain) (Laminin-1 subunit beta) (Laminin-10 subunit beta) (Laminin-12 subunit beta) (Laminin-2 subunit beta) (Laminin-6 subunit beta) (Laminin-8 subunit beta)	LAMB1	1786	1386	0.602	AGKLQ^SLDLS	AGKLQSLDLS	AGKLQSL	1	#N/A						1	P23352	P24385	P43354	P43366	6R7T;	;6R7T;
P07942	Laminin subunit beta-1 (Laminin B1 chain) (Laminin-1 subunit beta) (Laminin-10 subunit beta) (Laminin-12 subunit beta) (Laminin-2 subunit beta) (Laminin-6 subunit beta) (Laminin-8 subunit beta)	LAMB1	1786	1277	0.559	DTTSQ^SNSTA	DTTSQSNSTA	DTTSQSN	1	#N/A						1	P23415	P24592	P43357	P43378	2PA5;4GE2;4GE5;4GE6;4ICZ;	;2PA5;4GE2;4GE5;4GE6;4ICZ;
P07949	Proto-oncogene tyrosine-protein kinase receptor Ret (EC 2.7.10.1) (Cadherin family member 12) (Proto-oncogene c-Ret) [Cleaved into: Soluble RET kinase fragment; Extracellular cell-membrane anchored RET cadherin 120 kDa fragment]	RET CDHF12 CDHR16 PTC RET51	1114	341	0.82	ETSVQ^ANGSF	ETSVQANGSF	ETSVQAN	#N/A	1	6GL7	;1XPD;2IVS;2IVT;2IVU;2IVV;2X2K;2X2L;2X2M;2X2U;4CKI;4CKJ;4UX8;5AMN;5FM2;5FM3;6FEK;6GL7;6I82;6I83;6NE7;6NEC;6NJA;6Q2J;6Q2N;6Q2O;6Q2R;6Q2S;6VHG;	1	>P07949_341_0.82_6GL7 ETSVQANGSF		1	P23443	P24752	P43366	P43694	2M9W;	;2M9W;
P07992	DNA excision repair protein ERCC-1	ERCC1	297	158	0.71	HGRLQ^SLGKN	HGRLQSLGKN	HGRLQSL	1	#N/A	2A1I	;1Z00;2A1I;2A1J;2JNW;2JPD;2MUT;	1	>P07992_158_0.71_2A1I HGRLQSLGKN		1	P23468	P24821	P43378	P45974	2DAG;2DAK;2G43;2G45;3IHP;6DXH;6DXT;6NFT;6P9G;	;2DAG;2DAK;2G43;2G45;3IHP;6DXH;6DXT;6NFT;6P9G;
P07996	Thrombospondin-1 (Glycoprotein G)	THBS1 TSP TSP1	1170	982	0.743	VVRHQ^GKELV	VVRHQGKELV	VVRHQGK	1	#N/A	1UX6	;1LSL;1UX6;1Z78;1ZA4;2ERF;2ES3;2OUH;2OUJ;3R6B;5FOE;	1	>P07996_982_0.743_1UX6 VVRHQGKELV		1	P23471	P25054	P43694	P45985	3ALN;3ALO;3VUT;	;3ALN;3ALO;3VUT;
P08047	Transcription factor Sp1	SP1 TSFP1	785	363	0.654	VSGLQ^GSDAL	VSGLQGSDAL	VSGLQGS	1	#N/A						1	P23508	P26010	P45974	P46013	1R21;2AFF;5J28;	;1R21;2AFF;5J28;
P08047	Transcription factor Sp1	SP1 TSFP1	785	123	0.6	TSKEQ^SGSST	TSKEQSGSST	TSKEQSG	1	#N/A						1	P23510	P26045	P45985	P46100	2JM1;2LBM;2LD1;3QL9;3QLA;3QLC;3QLN;4W5A;5GRQ;5Y18;5Y6O;6G0O;	;2JM1;2LBM;2LD1;3QL9;3QLA;3QLC;3QLN;4W5A;5GRQ;5Y18;5Y6O;6G0O;
P08047	Transcription factor Sp1	SP1 TSFP1	785	381	0.572	GGSLQ^AGQQK	GGSLQAGQQK	GGSLQAG	1	#N/A						1	P23610	P26196	P46013	P46379	1WX9;2N9P;4DWF;4EEW;4WWR;4X86;6AU8;	;1WX9;2N9P;4DWF;4EEW;4WWR;4X86;6AU8;
P08047	Transcription factor Sp1	SP1 TSFP1	785	239	0.526	AVPLQ^GLANN	AVPLQGLANN	AVPLQGL	1	#N/A						1	P23634	P26232	P46100	P46782	4UG0;4V6X;5A2Q;5AJ0;5FLX;5LKS;5OA3;5T2C;5VYC;6EK0;6FEC;6G18;6G4S;6G4W;6G51;6G53;6G5H;6G5I;6IP5;6IP6;6IP8;6OLE;6OLF;6OLG;6OLI;6OLZ;6OM0;6OM7;6QZP;	;4UG0;4V6X;5A2Q;5AJ0;5FLX;5LKS;5OA3;5T2C;5VYC;6EK0;6FEC;6G18;6G4S;6G4W;6G51;6G53;6G5H;6G5I;6IP5;6IP6;6IP8;6OLE;6OLF;6OLG;6OLI;6OLZ;6OM0;6OM7;6QZP;
P08047	Transcription factor Sp1	SP1 TSFP1	785	776	0.503	VADLQ^SINIS	VADLQSINIS	VADLQSI	1	#N/A						1	P23760	P26651	P46379	P46934	2KPZ;2KQ0;2M3O;2XBB;2XBF;3B7Y;4BBN;4BE8;4N7F;4N7H;5AHT;5C7J;5C91;	;2KPZ;2KQ0;2M3O;2XBB;2XBF;3B7Y;4BBN;4BE8;4N7F;4N7H;5AHT;5C7J;5C91;
P08047	Transcription factor Sp1	SP1 TSFP1	785	441	0.501	NLQLQ^AVPNS	NLQLQAVPNS	NLQLQAV	1	#N/A						1	P24043	P26927	P46782	P46939	1BHD;1QAG;	;1BHD;1QAG;
P08069	Insulin-like growth factor 1 receptor (EC 2.7.10.1) (Insulin-like growth factor I receptor) (IGF-I receptor) (CD antigen CD221) [Cleaved into: Insulin-like growth factor 1 receptor alpha chain; Insulin-like growth factor 1 receptor beta chain]	IGF1R	1367	906	0.552	TARIQ^ATSLS	TARIQATSLS	TARIQAT	#N/A	1	5U8Q	;1IGR;1JQH;1K3A;1M7N;1P4O;2OJ9;2ZM3;3D94;3F5P;3I81;3LVP;3LW0;3NW5;3NW6;3NW7;3O23;3QQU;4D2R;4XSS;5FXQ;5FXR;5FXS;5HZN;5U8Q;5U8R;6JK8;	1	>P08069_906_0.552_5U8Q TARIQATSLS		1	P24071	P26998	P46934	P46940	1X0H;2RR8;3FAY;3I6X;5L0O;	;1X0H;2RR8;3FAY;3I6X;5L0O;
P08133	Annexin A6 (67 kDa calelectrin) (Annexin VI) (Annexin-6) (Calphobindin-II) (CPB-II) (Chromobindin-20) (Lipocortin VI) (Protein III) (p68) (p70)	ANXA6 ANX6	673	595	0.534	VAIVQ^SVKNK	VAIVQSVKNK	VAIVQSV	1	#N/A	1M9I	;1M9I;	1	>P08133_595_0.534_1M9I VAIVQSVKNK		1	P24385	P27144	P46939	P47736	1SRQ;3BRW;	;1SRQ;3BRW;
P08138	Tumor necrosis factor receptor superfamily member 16 (Gp80-LNGFR) (Low affinity neurotrophin receptor p75NTR) (Low-affinity nerve growth factor receptor) (NGF receptor) (p75 ICD) (CD antigen CD271)	NGFR TNFRSF16	427	93	0.595	CVGLQ^SMSAP	CVGLQSMSAP	CVGLQSM	#N/A	1						1	P24592	P27169	P46940	P47989	2CKJ;2E1Q;	;2CKJ;2E1Q;
P08183	ATP-dependent translocase ABCB1 (ATP-binding cassette sub-family B member 1) (Multidrug resistance protein 1) (EC 7.6.2.2) (P-glycoprotein 1) (Phospholipid transporter ABCB1) (EC 7.6.2.1) (CD antigen CD243)	ABCB1 MDR1 PGY1	1280	1054	0.552	IPVLQ^GLSLE	IPVLQGLSLE	IPVLQGL	#N/A	1	6C0V	;6C0V;6FN1;6FN4;6QEX;	1	>P08183_1054_0.552_6C0V IPVLQGLSLE		1	P24752	P27216	P47736	P48147	3DDU;	;3DDU;
P08183	ATP-dependent translocase ABCB1 (ATP-binding cassette sub-family B member 1) (Multidrug resistance protein 1) (EC 7.6.2.2) (P-glycoprotein 1) (Phospholipid transporter ABCB1) (EC 7.6.2.1) (CD antigen CD243)	ABCB1 MDR1 PGY1	1280	1274	0.503	MVSVQ^AGTKR	MVSVQAGTKR	MVSVQAG	#N/A	1	6C0V	;6C0V;6FN1;6FN4;6QEX;	1	>P08183_1274_0.503_6C0V MVSVQAGTKR		1	P24821	P27361	P47989	P48382	2KW3;3V30;	;2KW3;3V30;
P08195	4F2 cell-surface antigen heavy chain (4F2hc) (4F2 heavy chain antigen) (Lymphocyte activation antigen 4F2 large subunit) (Solute carrier family 3 member 2) (CD antigen CD98)	SLC3A2 MDU1	630	579	0.732	SAGLQ^ASDLP	SAGLQASDLP	SAGLQAS	#N/A	1	6IRS	;2DH2;2DH3;6IRS;6IRT;6JMQ;6JMR;6S8V;	1	>P08195_579_0.732_6IRS SAGLQASDLP		1	P25054	P27635	P48147	P48449	1W6J;1W6K;	;1W6J;1W6K;
P08195	4F2 cell-surface antigen heavy chain (4F2hc) (4F2 heavy chain antigen) (Lymphocyte activation antigen 4F2 large subunit) (Solute carrier family 3 member 2) (CD antigen CD98)	SLC3A2 MDU1	630	295	0.636	DSLLQ^SAKKK	DSLLQSAKKK	DSLLQSA	#N/A	1	6IRS	;2DH2;2DH3;6IRS;6IRT;6JMQ;6JMR;6S8V;	1	>P08195_295_0.636_6IRS DSLLQSAKKK		1	P26010	P27708	P48382	P48552	2GPO;2GPP;4S14;4S15;5NTI;5NTN;5NTW;5NU1;6FZU;6G05;6G07;	;2GPO;2GPP;4S14;4S15;5NTI;5NTN;5NTW;5NU1;6FZU;6G05;6G07;
P08235	Mineralocorticoid receptor (MR) (Nuclear receptor subfamily 3 group C member 2)	NR3C2 MCR MLR	984	542	0.543	SARDQ^SFQHL	SARDQSFQHL	SARDQSF	1	#N/A						1	P26045	P27815	P48449	P48556	5GJQ;5GJR;5L4K;5LN3;5M32;5T0C;5T0G;5T0H;5T0I;5T0J;5VFP;5VFQ;5VFR;5VFS;5VFT;5VFU;5VGZ;5VHF;5VHH;5VHI;5VHS;6MSB;6MSD;6MSG;6MSH;6MSJ;6MSK;	;5GJQ;5GJR;5L4K;5LN3;5M32;5T0C;5T0G;5T0H;5T0I;5T0J;5VFP;5VFQ;5VFR;5VFS;5VFT;5VFU;5VGZ;5VHF;5VHH;5VHI;5VHS;6MSB;6MSD;6MSG;6MSH;6MSJ;6MSK;
P08253	72 kDa type IV collagenase (EC 3.4.24.24) (72 kDa gelatinase) (Gelatinase A) (Matrix metalloproteinase-2) (MMP-2) (TBE-1) [Cleaved into: PEX]	MMP2 CLG4A	660	624	0.635	VVDLQ^GGGHS	VVDLQGGGHS	VVDLQGG	1	#N/A	1CK7	;1CK7;1CXW;1EAK;1GEN;1GXD;1HOV;1J7M;1KS0;1QIB;1RTG;3AYU;	1	>P08253_624_0.635_1CK7 VVDLQGGGHS		1	P26196	P27918	P48552	P48728	1WSR;1WSV;	;1WSR;1WSV;
P08514	Integrin alpha-IIb (GPalpha IIb) (GPIIb) (Platelet membrane glycoprotein IIb) (CD antigen CD41) [Cleaved into: Integrin alpha-IIb heavy chain; Integrin alpha-IIb light chain, form 1; Integrin alpha-IIb light chain, form 2]	ITGA2B GP2B ITGAB	1039	208	0.538	SVVTQ^AGELV	SVVTQAGELV	SVVTQAG	#N/A	1	1TYE	;1DPK;1DPQ;1JX5;1KUP;1KUZ;1M8O;1RN0;1S4W;1TYE;1UV9;2K1A;2K9J;2KNC;2MTP;2N9Y;2VC2;2VDK;2VDL;2VDM;2VDN;2VDO;2VDP;2VDQ;2VDR;3FCS;3FCU;3NID;3NIF;3NIG;3T3M;3T3P;3ZDX;3ZDY;3ZDZ;3ZE0;3ZE1;3ZE2;4CAK;4Z7N;4Z7O;4Z7Q;5HDB;6V4P;	1	>P08514_208_0.538_1TYE SVVTQAGELV		1	P26232	P27986	P48556	P48730	3UYS;3UYT;3UZP;4HGT;4HNF;4KB8;4KBA;4KBC;4KBK;4TN6;4TW9;4TWC;5IH4;5IH5;5IH6;5MQV;5OKT;5W4W;6F1W;6F26;6GZM;6HMP;6HMR;	;3UYS;3UYT;3UZP;4HGT;4HNF;4KB8;4KBA;4KBC;4KBK;4TN6;4TW9;4TWC;5IH4;5IH5;5IH6;5MQV;5OKT;5W4W;6F1W;6F26;6GZM;6HMP;6HMR;
P08588	Beta-1 adrenergic receptor (Beta-1 adrenoreceptor) (Beta-1 adrenoceptor)	ADRB1 ADRB1R B1AR	477	90	0.617	TPRLQ^TLTNL	TPRLQTLTNL	TPRLQTL	#N/A	1						1	P26367	P28066	P48728	P48736	1E8Y;1E8Z;1HE8;2A4Z;2A5U;2CHW;2CHX;2CHZ;2V4L;3APC;3APD;3APF;3CSF;3CST;3DBS;3DPD;3ENE;3IBE;3L08;3L13;3L16;3L17;3L54;3LJ3;3MJW;3ML8;3ML9;3NZS;3NZU;3OAW;3P2B;3PRE;3PRZ;3PS6;3QAQ;3QAR;3QJZ;3QK0;3R7Q;3R7R;3S2A;3SD5;3T8M;3TJP;3TL5;3ZVV;3ZW3;4ANU;4ANV;4ANW;4ANX;4AOF;4DK5;4EZJ;4EZK;4EZL;4F1S;4FA6;4FAD;4FHJ;4FHK;4FJY;4FJZ;4FLH;4FUL;4G11;4GB9;4HLE;4HVB;4J6I;4KZ0;4KZC;4PS3;4PS7;4PS8;4URK;4WWN;4WWO;4WWP;4XX5…	;1E8Y;1E8Z;1HE8;2A4Z;2A5U;2CHW;2CHX;2CHZ;2V4L;3APC;3APD;3APF;3CSF;3CST;3DBS;3DPD;3ENE;3IBE;3L08;3L13;3L16;3L17;3L54;3LJ3;3MJW;3ML8;3ML9;3NZS;3NZU;3OAW;3P2B;3PRE;3PRZ;3PS6;3QAQ;3QAR;3QJZ;3QK0;3R7Q;3R7R;3S2A;3SD5;3T8M;3TJP;3TL5;3ZVV;3ZW3;4ANU;4ANV;4ANW;4ANX;4AOF;4DK5;4EZJ;4EZK;4EZL;4F1S;4FA6;4FAD;4FHJ;4FHK;4FJY;4FJZ;4FLH;4FUL;4G11;4GB9;4HLE;4HVB;4J6I;4KZ0;4KZC;4PS3;4PS7;4PS8;4URK;4WWN;4WWO;4WWP;4XX…
P08670	Vimentin	VIM	466	204	0.662	ENTLQ^SFRQD	ENTLQSFRQD	ENTLQSF	1	#N/A	3SWK	;1GK4;1GK6;1GK7;3G1E;3KLT;3S4R;3SSU;3SWK;3TRT;3UF1;4MCY;4MCZ;4MD0;4MD5;4MDI;4MDJ;4YPC;4YV3;5WHF;6ATF;6ATI;6BIR;	1	>P08670_204_0.662_3SWK ENTLQSFRQD		1	P26651	P28223	P48730	P48775	4PW8;5TI9;5TIA;6A4I;6PYY;6PYZ;	;4PW8;5TI9;5TIA;6A4I;6PYY;6PYZ;
P08700	Interleukin-3 (IL-3) (Hematopoietic growth factor) (Mast cell growth factor) (MCGF) (Multipotential colony-stimulating factor) (P-cell-stimulating factor)	IL3	152	19	0.597	RPGLQ^APMTQ	RPGLQAPMTQ	RPGLQAP	1	#N/A						1	P26927	P28324	P48736	P49005	3E0J;6S1M;6S1N;6S1O;6TNY;6TNZ;	;3E0J;6S1M;6S1N;6S1O;6TNY;6TNZ;
P08729	Keratin, type II cytoskeletal 7 (Cytokeratin-7) (CK-7) (Keratin-7) (K7) (Sarcolectin) (Type-II keratin Kb7)	KRT7 SCL	469	237	0.587	LTELQ^SQISD	LTELQSQISD	LTELQSQ	1	#N/A						1	P26998	P28329	P48775	P49116	3P0U;	;3P0U;
P08887	Interleukin-6 receptor subunit alpha (IL-6 receptor subunit alpha) (IL-6R subunit alpha) (IL-6R-alpha) (IL-6RA) (IL-6R 1) (Membrane glycoprotein 80) (gp80) (CD antigen CD126)	IL6R	468	332	0.584	STPMQ^ALTTN	STPMQALTTN	STPMQAL	#N/A	1	1N26	;1N26;1N2Q;1P9M;2ARW;5FUC;	1	>P08887_332_0.584_1N26 STPMQALTTN		1	P27144	P28331	P49005	P49137	1KWP;1NXK;1NY3;2JBO;2JBP;2OKR;2ONL;2OZA;2P3G;2PZY;3A2C;3FPM;3FYJ;3FYK;3GOK;3KA0;3KC3;3KGA;3M2W;3M42;3R2B;3R2Y;3R30;3WI6;4TYH;	;1KWP;1NXK;1NY3;2JBO;2JBP;2OKR;2ONL;2OZA;2P3G;2PZY;3A2C;3FPM;3FYJ;3FYK;3GOK;3KA0;3KC3;3KGA;3M2W;3M42;3R2B;3R2Y;3R30;3WI6;4TYH;
P08922	Proto-oncogene tyrosine-protein kinase ROS (EC 2.7.10.1) (Proto-oncogene c-Ros) (Proto-oncogene c-Ros-1) (Receptor tyrosine kinase c-ros oncogene 1) (c-Ros receptor tyrosine kinase)	ROS1 MCF3 ROS	2347	640	0.7	VPELQ^SAMKY	VPELQSAMKY	VPELQSA	#N/A	1						1	P27169	P28749	P49116	P49189	6QAK;6QAO;6QAP;	;6QAK;6QAO;6QAP;
P09038	Fibroblast growth factor 2 (FGF-2) (Basic fibroblast growth factor) (bFGF) (Heparin-binding growth factor 2) (HBGF-2)	FGF2 FGFB	288	198	0.569	KLQLQ^AEERG	KLQLQAEERG	KLQLQAE	1	#N/A	1BAS	;1BAS;1BFB;1BFC;1BFF;1BFG;1BLA;1BLD;1CVS;1EV2;1FGA;1FQ9;1II4;1IIL;2BFH;2FGF;2M49;4FGF;4OEE;4OEF;4OEG;5X1O;	1	>P09038_198_0.569_1BAS KLQLQAEERG		1	P27216	P28799	P49137	P49327	1XKT;2CG5;2JFD;2JFK;2PX6;3HHD;3TJM;4PIV;4W82;4W9N;4Z49;5C37;6NNA;	;1XKT;2CG5;2JFD;2JFK;2PX6;3HHD;3TJM;4PIV;4W82;4W9N;4Z49;5C37;6NNA;
P09110	3-ketoacyl-CoA thiolase, peroxisomal (EC 2.3.1.16) (Acetyl-CoA acyltransferase) (Beta-ketothiolase) (Peroxisomal 3-oxoacyl-CoA thiolase)	ACAA1 ACAA PTHIO	424	128	0.853	SSGLQ^AVASI	SSGLQAVASI	SSGLQAV	1	#N/A	2IIK	;2IIK;	1	>P09110_128_0.853_2IIK SSGLQAVASI		1	P27361	P28827	P49189	P49354	1JCQ;1LD7;1LD8;1MZC;1S63;1SA4;1TN6;2F0Y;2H6F;2H6G;2H6H;2H6I;2IEJ;3E37;	;1JCQ;1LD7;1LD8;1MZC;1S63;1SA4;1TN6;2F0Y;2H6F;2H6G;2H6H;2H6I;2IEJ;3E37;
P09110	3-ketoacyl-CoA thiolase, peroxisomal (EC 2.3.1.16) (Acetyl-CoA acyltransferase) (Beta-ketothiolase) (Peroxisomal 3-oxoacyl-CoA thiolase)	ACAA1 ACAA PTHIO	424	214	0.567	AARAQ^SKGCF	AARAQSKGCF	AARAQSK	1	#N/A	2IIK	;2IIK;	1	>P09110_214_0.567_2IIK AARAQSKGCF		1	P27635	P28908	P49327	P49418	1KY7;1UTC;3SOG;4ATM;5M5S;5M61;	;1KY7;1UTC;3SOG;4ATM;5M5S;5M61;
P09172	Dopamine beta-hydroxylase (EC 1.14.17.1) (Dopamine beta-monooxygenase) [Cleaved into: Soluble dopamine beta-hydroxylase]	DBH	617	189	0.535	GSGLQ^MGLQR	GSGLQMGLQR	GSGLQMG	#N/A	1	4ZEL	;4ZEL;	1	>P09172_189_0.535_4ZEL GSGLQMGLQR		1	P27708	P29074	P49354	P49588	4XEM;4XEO;5KNN;5T5S;5T76;5V59;	;4XEM;4XEO;5KNN;5T5S;5T76;5V59;
P09172	Dopamine beta-hydroxylase (EC 1.14.17.1) (Dopamine beta-monooxygenase) [Cleaved into: Soluble dopamine beta-hydroxylase]	DBH	617	574	0.535	AVRFQ^GEWNL	AVRFQGEWNL	AVRFQGE	#N/A	1	4ZEL	;4ZEL;	1	>P09172_574_0.535_4ZEL AVRFQGEWNL		1	P27815	P29274	P49418	P49591	3VBB;4L87;4RQE;4RQF;	;3VBB;4L87;4RQE;4RQF;
P09238	Stromelysin-2 (SL-2) (EC 3.4.24.22) (Matrix metalloproteinase-10) (MMP-10) (Transin-2)	MMP10 STMY2	476	441	0.606	DAVLQ^AFGFF	DAVLQAFGFF	DAVLQAF	1	#N/A						1	P27918	P29350	P49588	P49715	6DC0;	;6DC0;
P09496	Clathrin light chain A (Lca)	CLTA	248	104	0.584	VDRLQ^SEPES	VDRLQSEPES	VDRLQSE	1	#N/A						1	P27986	P29353	P49591	P49736	4UUZ;5BNV;5BNX;5BO0;5C3I;5JA4;	;4UUZ;5BNV;5BNX;5BO0;5C3I;5JA4;
P09496	Clathrin light chain A (Lca)	CLTA	248	227	0.557	KSSKQ^AKDVS	KSSKQAKDVS	KSSKQAK	1	#N/A						1	P28066	P29374	P49715	P49748	2UXW;3B96;	;2UXW;3B96;
P09603	Macrophage colony-stimulating factor 1 (CSF-1) (M-CSF) (MCSF) (Lanimostim) [Cleaved into: Processed macrophage colony-stimulating factor 1]	CSF1	554	259	0.786	RSTCQ^SFEPP	RSTCQSFEPP	RSTCQSF	#N/A	1						1	P28223	P29375	P49736	P49757	5NJJ;5NJK;	;5NJJ;5NJK;
P09693	T-cell surface glycoprotein CD3 gamma chain (T-cell receptor T3 gamma chain) (CD antigen CD3g)	CD3G T3G	182	175	0.69	YSHLQ^GNQLR	YSHLQGNQLR	YSHLQGN	#N/A	1	6JXR	;1SY6;6JXR;	1	>P09693_175_0.69_6JXR YSHLQGNQLR		1	P28324	P29401	P49748	P49767	2X1W;2X1X;4BSK;	;2X1W;2X1X;4BSK;
P09871	Complement C1s subcomponent (EC 3.4.21.42) (C1 esterase) (Complement component 1 subcomponent s) [Cleaved into: Complement C1s subcomponent heavy chain; Complement C1s subcomponent light chain]	C1S	688	342	0.705	YSTCQ^SNGKW	YSTCQSNGKW	YSTCQSN	1	#N/A	4J1Y	;1ELV;1NZI;4J1Y;4LMF;4LOR;4LOS;4LOT;6F1C;6F1H;	1	>P09871_342_0.705_4J1Y YSTCQSNGKW		1	P28329	P29474	P49757	P49770	6CAJ;6EZO;6K71;6K72;6O81;6O85;6O9Z;	;6CAJ;6EZO;6K71;6K72;6O81;6O85;6O9Z;
P09919	Granulocyte colony-stimulating factor (G-CSF) (Pluripoietin) (Filgrastim) (Lenograstim)	CSF3 C17orf33 GCSF	207	191	0.752	ASHLQ^SFLEV	ASHLQSFLEV	ASHLQSF	1	#N/A	1CD9	;1CD9;1GNC;1PGR;1RHG;2D9Q;5GW9;5ZO6;	1	>P09919_191_0.752_1CD9 ASHLQSFLEV		1	P28331	P29475	P49767	P49790	2EBQ;2EBR;2EBV;2GQE;4U0C;4U0D;5TSV;5TSX;6AYA;	;2EBQ;2EBR;2EBV;2GQE;4U0C;4U0D;5TSV;5TSX;6AYA;
P0C025	Nucleoside diphosphate-linked moiety X motif 17 (Nudix motif 17) (EC 3.6.1.-)	NUDT17	328	100	0.747	AVILQ^SSDKT	AVILQSSDKT	AVILQSS	1	#N/A	5LF8	;5LF8;	1	>P0C025_100_0.747_5LF8 AVILQSSDKT		1	P28749	P29536	P49770	P49792	1RRP;1XKE;1Z5S;2LAS;3UIN;3UIO;3UIP;4GA0;4I9Y;4L6E;4LQW;5CLL;5CLQ;	;1RRP;1XKE;1Z5S;2LAS;3UIN;3UIO;3UIP;4GA0;4I9Y;4L6E;4LQW;5CLL;5CLQ;
P0CG29	Glutathione S-transferase theta-2 (EC 2.5.1.18) (GST class-theta-2)	GSTT2	244	90	0.713	PSDLQ^ARARV	PSDLQARARV	PSDLQAR	1	#N/A	4MPF	;4MPF;	1	>P0CG29_90_0.713_4MPF PSDLQARARV		1	P28799	P29590	P49790	P49796	2F5Y;2OJ4;3FBK;	;2F5Y;2OJ4;3FBK;
P0CG30	Glutathione S-transferase theta-2B (EC 2.5.1.18) (GST class-theta-2) (Glutathione S-transferase theta-2)	GSTT2B GSTT2	244	90	0.713	PSDLQ^ARARV	PSDLQARARV	PSDLQAR	1	#N/A	4MPG	;1LJR;2LJR;3LJR;4MPG;	1	>P0CG30_90_0.713_4MPG PSDLQARARV		1	P28827	P29597	P49792	P49840	2DFM;	;2DFM;
P0DJD3	RNA-binding motif protein, Y chromosome, family 1 member A1 (RNA-binding motif protein 1) (RNA-binding motif protein 2) (Y chromosome RNA recognition motif 1) (hRBMY)	RBMY1A1 RBM1 RBM2 YRRM1 YRRM2	496	89	0.689	KPSFQ^SGGRR	KPSFQSGGRR	KPSFQSG	1	#N/A						1	P28908	P29965	P49796	P49841	1GNG;1H8F;1I09;1J1B;1J1C;1O6K;1O6L;1O9U;1PYX;1Q3D;1Q3W;1Q41;1Q4L;1Q5K;1R0E;1UV5;2JDO;2JDR;2JLD;2O5K;2OW3;2UW9;2X39;2XH5;3CQU;3CQW;3DU8;3E87;3E88;3E8D;3F7Z;3F88;3GB2;3I4B;3L1S;3M1S;3MV5;3OW4;3PUP;3Q3B;3QKK;3SAY;3SD0;3ZDI;3ZRK;3ZRL;3ZRM;4ACC;4ACD;4ACG;4ACH;4AFJ;4B7T;4DIT;4EKK;4IQ6;4J1R;4J71;4NM0;4NM3;4NM5;4NM7;4PTC;4PTE;4PTG;5F94;5F95;5HLN;5HLP;5K5N;5KPK;5KPL;5KPM;5OY4;5T31;6B8J;6BUU;6GJO;6GN1;6H0U…	;1GNG;1H8F;1I09;1J1B;1J1C;1O6K;1O6L;1O9U;1PYX;1Q3D;1Q3W;1Q41;1Q4L;1Q5K;1R0E;1UV5;2JDO;2JDR;2JLD;2O5K;2OW3;2UW9;2X39;2XH5;3CQU;3CQW;3DU8;3E87;3E88;3E8D;3F7Z;3F88;3GB2;3I4B;3L1S;3M1S;3MV5;3OW4;3PUP;3Q3B;3QKK;3SAY;3SD0;3ZDI;3ZRK;3ZRL;3ZRM;4ACC;4ACD;4ACG;4ACH;4AFJ;4B7T;4DIT;4EKK;4IQ6;4J1R;4J71;4NM0;4NM3;4NM5;4NM7;4PTC;4PTE;4PTG;5F94;5F95;5HLN;5HLP;5K5N;5KPK;5KPL;5KPM;5OY4;5T31;6B8J;6BUU;6GJO;6GN1;6H0…
P0DJD7	Pepsin A-4 (EC 3.4.23.1) (Pepsinogen-4)	PGA4	388	339	0.572	AYILQ^SEGSC	AYILQSEGSC	AYILQSE	1	#N/A	1FLH	;1FLH;1PSN;1PSO;1QRP;3UTL;	1	>P0DJD7_339_0.572_1FLH AYILQSEGSC		1	P29074	P30043	P49840	P49863	1MZA;1MZD;	;1MZA;1MZD;
P0DJD7	Pepsin A-4 (EC 3.4.23.1) (Pepsinogen-4)	PGA4	388	127	0.539	SSTYQ^STSET	SSTYQSTSET	SSTYQST	1	#N/A	1FLH	;1FLH;1PSN;1PSO;1QRP;3UTL;	1	>P0DJD7_127_0.539_1FLH SSTYQSTSET		1	P29274	P30085	P49841	P49914	3HXT;3HY3;3HY4;3HY6;	;3HXT;3HY3;3HY4;3HY6;
P10071	Transcriptional activator GLI3 (GLI3 form of 190 kDa) (GLI3-190) (GLI3 full-length protein) (GLI3FL) [Cleaved into: Transcriptional repressor GLI3R (GLI3 C-terminally truncated form) (GLI3 form of 83 kDa) (GLI3-83)]	GLI3	1580	1395	0.588	GSRRQ^AMPRD	GSRRQAMPRD	GSRRQAM	1	#N/A						1	P29350	P30153	P49863	P49916	1IMO;1IN1;1UW0;3L2P;3PC7;3PC8;3QVG;	;1IMO;1IN1;1UW0;3L2P;3PC7;3PC8;3QVG;
P10071	Transcriptional activator GLI3 (GLI3 form of 190 kDa) (GLI3-190) (GLI3 full-length protein) (GLI3FL) [Cleaved into: Transcriptional repressor GLI3R (GLI3 C-terminally truncated form) (GLI3 form of 83 kDa) (GLI3-83)]	GLI3	1580	368	0.571	LSRQQ^SLGSA	LSRQQSLGSA	LSRQQSL	1	#N/A						1	P29353	P30260	P49914	P50336	3NKS;4IVM;4IVO;	;3NKS;4IVM;4IVO;
P10074	Telomere zinc finger-associated protein (TZAP) (Krueppel-related zinc finger protein 3) (hKR3) (Zinc finger and BTB domain-containing protein 48) (Zinc finger protein 855)	ZBTB48 HKR3 TZAP ZNF855	688	225	0.837	GAQLQ^GGSNE	GAQLQGGSNE	GAQLQGG	1	#N/A						1	P29374	P30291	P49916	P50502	1UZS;	;1UZS;
P10244	Myb-related protein B (B-Myb) (Myb-like protein 2)	MYBL2 BMYB	700	348	0.534	LVQLQ^ASHQQ	LVQLQASHQQ	LVQLQAS	1	#N/A						1	P29375	P30414	P50336	P50570	2YS1;	;2YS1;
P10253	Lysosomal alpha-glucosidase (EC 3.2.1.20) (Acid maltase) (Aglucosidase alfa) [Cleaved into: 76 kDa lysosomal alpha-glucosidase; 70 kDa lysosomal alpha-glucosidase]	GAA	952	757	0.808	TPVLQ^AGKAE	TPVLQAGKAE	TPVLQAG	1	#N/A	5KZW	;5KZW;5KZX;5NN3;5NN4;5NN5;5NN6;5NN8;	1	>P10253_757_0.808_5KZW TPVLQAGKAE		1	P29401	P30530	P50502	P50897	3GRO;	;3GRO;
P10253	Lysosomal alpha-glucosidase (EC 3.2.1.20) (Acid maltase) (Aglucosidase alfa) [Cleaved into: 76 kDa lysosomal alpha-glucosidase; 70 kDa lysosomal alpha-glucosidase]	GAA	952	553	0.545	GGTLQ^AATIC	GGTLQAATIC	GGTLQAA	1	#N/A	5KZW	;5KZW;5KZX;5NN3;5NN4;5NN5;5NN6;5NN8;	1	>P10253_553_0.545_5KZW GGTLQAATIC		1	P29474	P30622	P50570	P51114	2CPQ;3KUF;3O8V;	;2CPQ;3KUF;3O8V;
P10515	Dihydrolipoyllysine-residue acetyltransferase component of pyruvate dehydrogenase complex, mitochondrial (EC 2.3.1.12) (70 kDa mitochondrial autoantigen of primary biliary cirrhosis) (PBC) (Dihydrolipoamide acetyltransferase component of pyruvate dehydrogenase complex) (M2 antigen complex 70 kDa subunit) (Pyruvate dehydrogenase complex component E2) (PDC-E2) (PDCE2)	DLAT DLTA	647	104	0.783	SPTMQ^AGTIA	SPTMQAGTIA	SPTMQAG	1	#N/A	6CT0	;1FYC;1Y8N;1Y8O;1Y8P;2DNE;2PNR;2Q8I;3B8K;3CRK;3CRL;6CT0;6H55;	1	>P10515_104_0.783_6CT0 SPTMQAGTIA		1	P29475	P30740	P50897	P51157	2HXS;3E5H;	;2HXS;3E5H;
P10586	Receptor-type tyrosine-protein phosphatase F (EC 3.1.3.48) (Leukocyte common antigen related) (LAR)	PTPRF LAR	1907	1004	0.526	SPSIQ^SRTMP	SPSIQSRTMP	SPSIQSR	#N/A	1						1	P29536	P30989	P51114	P51398	3J9M;6NU2;6NU3;	;3J9M;6NU2;6NU3;
P10636	Microtubule-associated protein tau (Neurofibrillary tangle protein) (Paired helical filament-tau) (PHF-tau)	MAPT MAPTL MTBT1 TAU	758	605	0.594	LSNVQ^SKCGS	LSNVQSKCGS	LSNVQSK	1	#N/A	6CVN	;1I8H;2MZ7;2ON9;3OVL;4E0M;4E0N;4E0O;4FL5;4GLR;4NP8;4TQE;4Y32;4Y3B;4Y5I;5DMG;5E2V;5E2W;5HF3;5K7N;5MO3;5MP1;5MP3;5MP5;5N5A;5N5B;5NVB;5O3L;5O3O;5O3T;5V5B;5V5C;5ZIA;5ZV3;6BB4;6CVJ;6CVN;6DC8;6DC9;6DCA;6FBW;6FI5;6GK7;6GK8;6GX5;6H06;6HRE;6HRF;6N4P;6NK4;6NWP;6NWQ;6ODG;6QJH;6QJM;6QJP;6QJQ;	1	>P10636_605_0.594_6CVN LSNVQSKCGS		1	P29590	P31415	P51157	P51530	5EAY;	;5EAY;
P10636	Microtubule-associated protein tau (Neurofibrillary tangle protein) (Paired helical filament-tau) (PHF-tau)	MAPT MAPTL MTBT1 TAU	758	561	0.509	KSRLQ^TAPVP	KSRLQTAPVP	KSRLQTA	1	#N/A	6CVJ	;1I8H;2MZ7;2ON9;3OVL;4E0M;4E0N;4E0O;4FL5;4GLR;4NP8;4TQE;4Y32;4Y3B;4Y5I;5DMG;5E2V;5E2W;5HF3;5K7N;5MO3;5MP1;5MP3;5MP5;5N5A;5N5B;5NVB;5O3L;5O3O;5O3T;5V5B;5V5C;5ZIA;5ZV3;6BB4;6CVJ;6CVN;6DC8;6DC9;6DCA;6FBW;6FI5;6GK7;6GK8;6GX5;6H06;6HRE;6HRF;6N4P;6NK4;6NWP;6NWQ;6ODG;6QJH;6QJM;6QJP;6QJQ;	1	>P10636_561_0.509_6CVJ KSRLQTAPVP		1	P29597	P31785	P51398	P51531	2DAT;4QY4;5DKC;5DKH;6EG2;6EG3;6HAX;6HAY;6HAZ;	;2DAT;4QY4;5DKC;5DKH;6EG2;6EG3;6HAX;6HAY;6HAZ;
P10643	Complement component C7	C7	843	305	0.541	THYLQ^SGSLG	THYLQSGSLG	THYLQSG	1	#N/A	6H03	;2WCY;6H03;6H04;	1	>P10643_305_0.541_6H03 THYLQSGSLG		1	P29965	P31939	P51530	P51532	2GRC;2H60;3UVD;5DKD;5EA1;6BGH;6HR2;	;2GRC;2H60;3UVD;5DKD;5EA1;6BGH;6HR2;
P10721	Mast/stem cell growth factor receptor Kit (SCFR) (EC 2.7.10.1) (Piebald trait protein) (PBT) (Proto-oncogene c-Kit) (Tyrosine-protein kinase Kit) (p145 c-kit) (v-kit Hardy-Zuckerman 4 feline sarcoma viral oncogene homolog) (CD antigen CD117)	KIT SCFR	976	256	0.562	QTKLQ^EKYNS	QTKLQEKYNS	QTKLQEK	#N/A	1	2E9W	;1PKG;1QZJ;1QZK;1R01;1T45;1T46;2E9W;2EC8;2IUH;2VIF;3G0E;3G0F;4HVS;4K94;4K9E;4PGZ;4U0I;6GQJ;6GQK;6GQL;6GQM;6HH1;6ITT;6ITV;6KLA;6MOB;	1	>P10721_256_0.562_2E9W QTKLQEKYNS		1	P30043	P31943	P51531	P51587	1N0W;3EU7;6GY2;6HQU;	;1N0W;3EU7;6GY2;6HQU;
P10827	Thyroid hormone receptor alpha (Nuclear receptor subfamily 1 group A member 1) (V-erbA-related protein 7) (EAR-7) (c-erbA-1) (c-erbA-alpha)	THRA EAR7 ERBA1 NR1A1 THRA1 THRA2	490	320	0.622	VALLQ^AVLLM	VALLQAVLLM	VALLQAV	1	#N/A	1NAV	;1NAV;2H77;2H79;3HZF;3ILZ;3JZB;4LNW;4LNX;	1	>P10827_320_0.622_1NAV VALLQAVLLM		1	P30085	P32248	P51532	P51610	4GO6;4N39;4N3A;4N3B;4N3C;5LWV;6MA1;6MA2;6MA3;6MA4;6MA5;	;4GO6;4N39;4N3A;4N3B;4N3C;5LWV;6MA1;6MA2;6MA3;6MA4;6MA5;
P10828	Thyroid hormone receptor beta (Nuclear receptor subfamily 1 group A member 2) (c-erbA-2) (c-erbA-beta)	THRB ERBA2 NR1A2 THR1	461	374	0.622	VALLQ^AVLLM	VALLQAVLLM	VALLQAV	1	#N/A	1XZX	;1BSX;1N46;1NAX;1NQ0;1NQ1;1NQ2;1NUO;1Q4X;1R6G;1XZX;1Y0X;2J4A;2NLL;2PIN;3D57;3GWS;3IMY;3JZC;4ZO1;6KKB;6KKE;6KNU;6KNV;6KNW;	1	>P10828_374_0.622_1XZX VALLQAVLLM		1	P30153	P32455	P51587	P51617	6BFN;	;6BFN;
P11047	Laminin subunit gamma-1 (Laminin B2 chain) (Laminin-1 subunit gamma) (Laminin-10 subunit gamma) (Laminin-11 subunit gamma) (Laminin-2 subunit gamma) (Laminin-3 subunit gamma) (Laminin-4 subunit gamma) (Laminin-6 subunit gamma) (Laminin-7 subunit gamma) (Laminin-8 subunit gamma) (Laminin-9 subunit gamma) (S-laminin subunit gamma) (S-LAM gamma)	LAMC1 LAMB2	1609	1118	0.712	ISRLQ^NIRNT	ISRLQNIRNT	ISRLQNI	1	#N/A						1	P30260	P32926	P51610	P51659	1IKT;1S9C;1ZBQ;	;1IKT;1S9C;1ZBQ;
P11047	Laminin subunit gamma-1 (Laminin B2 chain) (Laminin-1 subunit gamma) (Laminin-10 subunit gamma) (Laminin-11 subunit gamma) (Laminin-2 subunit gamma) (Laminin-3 subunit gamma) (Laminin-4 subunit gamma) (Laminin-6 subunit gamma) (Laminin-7 subunit gamma) (Laminin-8 subunit gamma) (Laminin-9 subunit gamma) (S-laminin subunit gamma) (S-LAM gamma)	LAMC1 LAMB2	1609	1050	0.656	RVKLQ^ELESL	RVKLQELESL	RVKLQEL	1	#N/A						1	P30291	P33176	P51617	P51687	1MJ4;	;1MJ4;
P11142	Heat shock cognate 71 kDa protein (Heat shock 70 kDa protein 8) (Lipopolysaccharide-associated protein 1) (LAP-1) (LPS-associated protein 1)	HSPA8 HSC70 HSP73 HSPA10	646	559	0.584	DEKLQ^GKIND	DEKLQGKIND	DEKLQGK	1	#N/A	4KBQ	;3AGY;3AGZ;3ESK;3FZF;3FZH;3FZK;3FZL;3FZM;3LDQ;3M3Z;4H5N;4H5R;4H5T;4H5V;4H5W;4HWI;4KBQ;5AQF;5AQG;5AQH;5AQI;5AQJ;5AQK;5AQL;5AQM;5AQN;5AQO;5AQP;5AQQ;5AQR;5AQS;5AQT;5AQU;5AQV;6B1I;6B1M;6B1N;	1	>P11142_559_0.584_4KBQ DEKLQGKIND		1	P30414	P33527	P51659	P51688	4MHX;4MIV;	;4MHX;4MIV;
P11169	Solute carrier family 2, facilitated glucose transporter member 3 (Glucose transporter type 3, brain) (GLUT-3)	SLC2A3 GLUT3	496	198	0.671	PAILQ^SAALP	PAILQSAALP	PAILQSA	#N/A	1	4ZW9	;4ZW9;4ZWB;4ZWC;5C65;	1	>P11169_198_0.671_4ZW9 PAILQSAALP		1	P30530	P34897	P51687	P51692	6MBW;6MBZ;	;6MBW;6MBZ;
P11215	Integrin alpha-M (CD11 antigen-like family member B) (CR-3 alpha chain) (Cell surface glycoprotein MAC-1 subunit alpha) (Leukocyte adhesion receptor MO1) (Neutrophil adherence receptor) (CD antigen CD11b)	ITGAM CD11B CR3A	1152	581	0.618	SPRLQ^YFGQS	SPRLQYFGQS	SPRLQYF	#N/A	1						1	P30622	P34913	P51688	P51813	2EKX;2YS2;3SXR;3SXS;	;2EKX;2YS2;3SXR;3SXS;
P11215	Integrin alpha-M (CD11 antigen-like family member B) (CR-3 alpha chain) (Cell surface glycoprotein MAC-1 subunit alpha) (Leukocyte adhesion receptor MO1) (Neutrophil adherence receptor) (CD antigen CD11b)	ITGAM CD11B CR3A	1152	835	0.547	VSTLQ^NQRSQ	VSTLQNQRSQ	VSTLQNQ	#N/A	1						1	P30740	P34998	P51692	P51825	2LM0;	;2LM0;
P11234	Ras-related protein Ral-B	RALB	206	9	0.568	KSKGQ^SSLAL	KSKGQSSLAL	KSKGQSS	1	#N/A						1	P30989	P35052	P51813	P51911	1WYP;	;1WYP;
P11274	Breakpoint cluster region protein (EC 2.7.11.1) (Renal carcinoma antigen NY-REN-26)	BCR BCR1 D22S11	1271	697	0.603	TPRRQ^SMTVK	TPRRQSMTVK	TPRRQSM	1	#N/A	5N7E	;1K1F;2AIN;5N6R;5N7E;5OC7;	1	>P11274_697_0.603_5N7E TPRRQSMTVK		1	P31415	P35080	P51825	P52292	1EFX;1QGK;1QGR;3FEX;3FEY;3WPT;4E4V;4WV6;5H43;	;1EFX;1QGK;1QGR;3FEX;3FEY;3WPT;4E4V;4WV6;5H43;
P11277	Spectrin beta chain, erythrocytic (Beta-I spectrin)	SPTB SPTB1	2137	1064	0.875	VSQLQ^AFLQD	VSQLQAFLQD	VSQLQAF	1	#N/A						1	P31785	P35221	P51911	P52294	2JDQ;3TJ3;4B18;	;2JDQ;3TJ3;4B18;
P11277	Spectrin beta chain, erythrocytic (Beta-I spectrin)	SPTB SPTB1	2137	937	0.545	NTRWQ^AFQTL	NTRWQAFQTL	NTRWQAF	1	#N/A						1	P31939	P35228	P52292	P52306	5XGC;5ZHX;	;5XGC;5ZHX;
P11308	Transcriptional regulator ERG (Transforming protein ERG)	ERG	486	276	0.712	HPTPQ^SKAAQ	HPTPQSKAAQ	HPTPQSK	1	#N/A						1	P31941	P35251	P52294	P52630	2KA4;	;2KA4;
P11362	Fibroblast growth factor receptor 1 (FGFR-1) (EC 2.7.10.1) (Basic fibroblast growth factor receptor 1) (BFGFR) (bFGF-R-1) (Fms-like tyrosine kinase 2) (FLT-2) (N-sam) (Proto-oncogene c-Fgr) (CD antigen CD331)	FGFR1 BFGFR CEK FGFBR FLG FLT2 HBGFR	822	258	0.841	RPILQ^AGLPA	RPILQAGLPA	RPILQAG	#N/A	1	1CVS	;1AGW;1CVS;1EVT;1FGI;1FGK;1FQ9;1XR0;2CR3;2FGI;3C4F;3DPK;3GQI;3GQL;3JS2;3KRJ;3KRL;3KXX;3KY2;3OJV;3RHX;3TT0;4F63;4F64;4F65;4NK9;4NKA;4NKS;4RWI;4RWJ;4RWK;4RWL;4UWB;4UWC;4UWY;4V01;4V04;4V05;4WUN;4ZSA;5A46;5A4C;5AM6;5AM7;5B7V;5EW8;5FLF;5O49;5O4A;5UQ0;5UR1;5VND;5W21;5W59;5Z0S;5ZV2;6C18;6C19;6C1B;6C1C;6C1O;6ITJ;6MZQ;6MZW;6NVL;6P68;6P69;	1	>P11362_258_0.841_1CVS RPILQAGLPA		1	P31943	P35318	P52306	P52732	1II6;1Q0B;1X88;1YRS;2FKY;2FL2;2FL6;2FME;2G1Q;2GM1;2IEH;2PG2;2Q2Y;2Q2Z;2UYI;2UYM;2WOG;2X2R;2X7C;2X7D;2X7E;2XAE;3CJO;3HQD;3K3B;3K5E;3KEN;3L9H;3WPN;3ZCW;4A1Z;4A28;4A50;4A51;4A5Y;4AP0;4AQV;4AQW;4AS7;4B7B;4BBG;4BXN;4CK5;4CK6;4CK7;4ZCA;4ZHI;5JV3;5ZO7;5ZO8;5ZO9;6G6Y;6G6Z;6HKX;6HKY;	;1II6;1Q0B;1X88;1YRS;2FKY;2FL2;2FL6;2FME;2G1Q;2GM1;2IEH;2PG2;2Q2Y;2Q2Z;2UYI;2UYM;2WOG;2X2R;2X7C;2X7D;2X7E;2XAE;3CJO;3HQD;3K3B;3K5E;3KEN;3L9H;3WPN;3ZCW;4A1Z;4A28;4A50;4A51;4A5Y;4AP0;4AQV;4AQW;4AS7;4B7B;4BBG;4BXN;4CK5;4CK6;4CK7;4ZCA;4ZHI;5JV3;5ZO7;5ZO8;5ZO9;6G6Y;6G6Z;6HKX;6HKY;
P11413	Glucose-6-phosphate 1-dehydrogenase (G6PD) (EC 1.1.1.49)	G6PD	515	178	0.668	GRDLQ^SSDRL	GRDLQSSDRL	GRDLQSS	1	#N/A	1QKI	;1QKI;2BH9;2BHL;5UKW;6E07;6E08;	1	>P11413_178_0.668_1QKI GRDLQSSDRL		1	P32248	P35408	P52630	P52756	2LK0;2LK1;2LKZ;5MF9;5MFY;	;2LK0;2LK1;2LKZ;5MF9;5MFY;
P11413	Glucose-6-phosphate 1-dehydrogenase (G6PD) (EC 1.1.1.49)	G6PD	515	299	0.532	ISEVQ^ANNVV	ISEVQANNVV	ISEVQAN	1	#N/A	1QKI	;1QKI;2BH9;2BHL;5UKW;6E07;6E08;	1	>P11413_299_0.532_1QKI ISEVQANNVV		1	P32455	P35442	P52732	P52757	1XA6;	;1XA6;
P11413	Glucose-6-phosphate 1-dehydrogenase (G6PD) (EC 1.1.1.49)	G6PD	515	372	0.513	EVRLQ^FHDVA	EVRLQFHDVA	EVRLQFH	1	#N/A	1QKI	;1QKI;2BH9;2BHL;5UKW;6E07;6E08;	1	>P11413_372_0.513_1QKI EVRLQFHDVA		1	P32926	P35523	P52756	P52789	2NZT;5HEX;5HFU;5HG1;	;2NZT;5HEX;5HFU;5HG1;
P11474	Steroid hormone receptor ERR1 (Estrogen receptor-like 1) (Estrogen-related receptor alpha) (ERR-alpha) (Nuclear receptor subfamily 3 group B member 1)	ESRRA ERR1 ESRL1 NR3B1	423	262	0.877	MSVLQ^SVWME	MSVLQSVWME	MSVLQSV	1	#N/A	1XB7	;1XB7;2PJL;3D24;3K6P;	1	>P11474_262_0.877_1XB7 MSVLQSVWME		1	P32969	P35558	P52757	P52790	3HM8;	;3HM8;
P11474	Steroid hormone receptor ERR1 (Estrogen receptor-like 1) (Estrogen-related receptor alpha) (ERR-alpha) (Nuclear receptor subfamily 3 group B member 1)	ESRRA ERR1 ESRL1 NR3B1	423	317	0.535	VRRLQ^ALRLE	VRRLQALRLE	VRRLQAL	1	#N/A	1XB7	;1XB7;2PJL;3D24;3K6P;	1	>P11474_317_0.535_1XB7 VRRLQALRLE		1	P33176	P35568	P52789	P52948	1KO6;2Q5X;2Q5Y;3MMY;4OWR;5A9Q;6BZM;	;1KO6;2Q5X;2Q5Y;3MMY;4OWR;5A9Q;6BZM;
P11488	Guanine nucleotide-binding protein G(t) subunit alpha-1 (Transducin alpha-1 chain)	GNAT1 GNATR	350	75	0.772	GNTLQ^SILAI	GNTLQSILAI	GNTLQSI	1	#N/A						1	P33527	P35579	P52790	P53370	3FXT;3H95;	;3FXT;3H95;
P11532	Dystrophin	DMD	3685	743	0.751	EAVLQ^SPEFA	EAVLQSPEFA	EAVLQSP	1	#N/A						1	P34897	P35580	P52948	P53597	6G4Q;	;6G4Q;
P11532	Dystrophin	DMD	3685	3310	0.661	TAKHQ^AKCNI	TAKHQAKCNI	TAKHQAK	1	#N/A						1	P34913	P35590	P53370	P53602	3D4J;	;3D4J;
P11532	Dystrophin	DMD	3685	2064	0.625	TAALQ^SATPV	TAALQSATPV	TAALQSA	1	#N/A						1	P34998	P35658	P53597	P53673	3LWK;	;3LWK;
P11597	Cholesteryl ester transfer protein (Lipid transfer protein I)	CETP	493	389	0.57	VTTVQ^ASYSK	VTTVQASYSK	VTTVQAS	1	#N/A	2OBD	;2OBD;4EWS;4F2A;	1	>P11597_389_0.57_2OBD VTTVQASYSK		1	P35052	P35670	P53602	P53778	1CM8;4QUM;6UNA;	;1CM8;4QUM;6UNA;
P11686	Pulmonary surfactant-associated protein C (SP-C) (Pulmonary surfactant-associated proteolipid SPL(Val)) (SP5)	SFTPC SFTP2	197	151	0.749	ECSLQ^AKPAV	ECSLQAKPAV	ECSLQAK	1	#N/A	2YAD	;2YAD;	1	>P11686_151_0.749_2YAD ECSLQAKPAV		1	P35080	P35680	P53673	P53990	3FRR;3FRS;3JC1;4U7E;4U7I;4U7Y;4WZX;6E8G;	;3FRR;3FRS;3JC1;4U7E;4U7I;4U7Y;4WZX;6E8G;
P11802	Cyclin-dependent kinase 4 (EC 2.7.11.22) (Cell division protein kinase 4) (PSK-J3)	CDK4	303	188	0.793	EVLLQ^STYAT	EVLLQSTYAT	EVLLQST	1	#N/A	2W96	;1LD2;2W96;2W99;2W9F;2W9Z;3G33;5FWK;5FWL;5FWM;5FWP;6P8E;6P8F;6P8G;6P8H;	1	>P11802_188_0.793_2W96 EVLLQSTYAT		1	P35221	P35754	P53778	P54136	4Q2T;4Q2X;4Q2Y;4R3Z;4ZAJ;	;4Q2T;4Q2X;4Q2Y;4R3Z;4ZAJ;
P11940	Polyadenylate-binding protein 1 (PABP-1) (Poly(A)-binding protein 1)	PABPC1 PAB1 PABP1 PABPC2	636	615	0.708	VAVLQ^AHQAK	VAVLQAHQAK	VAVLQAH	1	#N/A	3KTP	;1CVJ;1G9L;1JGN;1JH4;2K8G;2RQG;2RQH;2X04;3KTP;3KTR;3KUI;3KUJ;3KUR;3KUS;3KUT;3PKN;3PTH;4F02;4F25;4F26;5DX1;5DX8;5DXA;5LGP;5LGQ;5LGR;5LGS;	1	>P11940_615_0.708_3KTP VAVLQAHQAK		1	P35228	P35790	P53990	P54253	1OA8;2M41;4APT;4AQP;4J2J;4J2L;	;1OA8;2M41;4APT;4AQP;4J2J;4J2L;
P12004	Proliferating cell nuclear antigen (PCNA) (Cyclin)	PCNA	261	38	0.925	GVNLQ^SMDSS	GVNLQSMDSS	GVNLQSM	1	#N/A	1AXC	;1AXC;1U76;1U7B;1UL1;1VYJ;1VYM;1W60;2ZVK;2ZVL;2ZVM;3JA9;3P87;3TBL;3VKX;3WGW;4D2G;4RJF;4ZTD;5E0T;5E0U;5E0V;5IY4;5MAV;5MLO;5MLW;5MOM;5YCO;5YD8;6CBI;6EHT;6FCM;6FCN;6GIS;6GWS;6HVO;6K3A;6QC0;6QCG;6S1M;6S1N;6S1O;6TNY;6TNZ;	1	>P12004_38_0.925_1AXC GVNLQSMDSS		1	P35251	P35869	P54136	P54277	2CS1;	;2CS1;
P12111	Collagen alpha-3(VI) chain	COL6A3	3177	2761	0.893	RVILQ^AKCKG	RVILQAKCKG	RVILQAK	1	#N/A						1	P35318	P35968	P54253	P54317	2OXE;2PVS;	;2OXE;2PVS;
P12111	Collagen alpha-3(VI) chain	COL6A3	3177	2485	0.685	TSKQQ^SLETA	TSKQQSLETA	TSKQQSL	1	#N/A						1	P35408	P36578	P54277	P54577	1N3L;1NTG;1Q11;4Q93;4QBT;5THH;5THL;	;1N3L;1NTG;1Q11;4Q93;4QBT;5THH;5THL;
P12111	Collagen alpha-3(VI) chain	COL6A3	3177	761	0.673	DSYLQ^AANAL	DSYLQAANAL	DSYLQAA	1	#N/A						1	P35442	P36871	P54317	P54578	2AYN;2AYO;5GJQ;6IIK;6IIL;6IIM;6IIN;	;2AYN;2AYO;5GJQ;6IIK;6IIL;6IIM;6IIN;
P12111	Collagen alpha-3(VI) chain	COL6A3	3177	2710	0.648	MTQLQ^GTRAL	MTQLQGTRAL	MTQLQGT	1	#N/A						1	P35523	P36873	P54577	P54646	2H6D;2LTU;2YZA;3AQV;4CFE;4CFF;4ZHX;5EZV;5ISO;6B1U;6B2E;6BX6;	;2H6D;2LTU;2YZA;3AQV;4CFE;4CFF;4ZHX;5EZV;5ISO;6B1U;6B2E;6BX6;
P12268	Inosine-5'-monophosphate dehydrogenase 2 (IMP dehydrogenase 2) (IMPD 2) (IMPDH 2) (EC 1.1.1.205) (IMPDH-II)	IMPDH2 IMPD2	514	100	0.705	TPEFQ^ANEVR	TPEFQANEVR	TPEFQAN	1	#N/A	1B3O	;1B3O;1NF7;1NFB;6I0M;6I0O;	1	>P12268_100_0.705_1B3O TPEFQANEVR		1	P35558	P36888	P54578	P54802	4XWH;	;4XWH;
P12270	Nucleoprotein TPR (Megator) (NPC-associated intranuclear protein) (Translocated promoter region protein)	TPR	2363	1522	0.89	TVQLQ^SELSR	TVQLQSELSR	TVQLQSE	1	#N/A						1	P35568	P36894	P54646	P54819	2C9Y;	;2C9Y;
P12270	Nucleoprotein TPR (Megator) (NPC-associated intranuclear protein) (Translocated promoter region protein)	TPR	2363	2107	0.728	MTRRQ^SVGRG	MTRRQSVGRG	MTRRQSV	1	#N/A						1	P35579	P36897	P54802	P54886	2H5G;	;2H5G;
P12270	Nucleoprotein TPR (Megator) (NPC-associated intranuclear protein) (Translocated promoter region protein)	TPR	2363	2329	0.65	RVRLQ^TTLRQ	RVRLQTTLRQ	RVRLQTT	1	#N/A						1	P35580	P36956	P54819	P55036	1P9C;1P9D;1UEL;1YX4;1YX5;1YX6;2KDE;2KDF;5GJQ;5GJR;5L4K;5LN3;5M32;5T0C;5T0G;5T0H;5T0I;5T0J;5VFP;5VFQ;5VFR;5VFS;5VFT;5VFU;5VGZ;5VHF;5VHH;5VHI;5VHS;6MSB;6MSD;6MSE;6MSG;6MSH;6MSJ;6MSK;6MUN;	;1P9C;1P9D;1UEL;1YX4;1YX5;1YX6;2KDE;2KDF;5GJQ;5GJR;5L4K;5LN3;5M32;5T0C;5T0G;5T0H;5T0I;5T0J;5VFP;5VFQ;5VFR;5VFS;5VFT;5VFU;5VGZ;5VHF;5VHH;5VHI;5VHS;6MSB;6MSD;6MSE;6MSG;6MSH;6MSJ;6MSK;6MUN;
P12645	Bone morphogenetic protein 3 (BMP-3) (Bone morphogenetic protein 3A) (BMP-3A) (Osteogenin)	BMP3 BMP3A	472	260	0.62	VSSLQ^GHRNF	VSSLQGHRNF	VSSLQGH	1	#N/A						1	P35590	P36980	P54886	P55196	1T2M;1XZ9;2AIN;2EXG;5A6C;	;1T2M;1XZ9;2AIN;2EXG;5A6C;
P12755	Ski oncogene (Proto-oncogene c-Ski)	SKI	728	582	0.787	SAALQ^AKRSL	SAALQAKRSL	SAALQAK	1	#N/A						1	P35658	P37231	P55036	P55197	5DAG;5DAH;6CKN;6CKO;6JN2;	;5DAG;5DAH;6CKN;6CKO;6JN2;
P12757	Ski-like protein (Ski-related oncogene) (Ski-related protein)	SKIL SNO	684	421	0.826	SAVSQ^SKELT	SAVSQSKELT	SAVSQSK	1	#N/A						1	P35670	P37275	P55196	P55201	2D9E;2RS9;2X35;2X4W;2X4X;2X4Y;3L42;3MO8;4LC2;4QYD;4QYL;4UYE;5C6S;5C7N;5C85;5C87;5C89;5D7X;5DY7;5DYA;5DYC;5E3D;5E3G;5EM3;5EPR;5EPS;5EQ1;5ERC;5ETB;5ETD;5EV9;5EVA;5EWC;5EWD;5EWH;5EWV;5EWW;5FFV;5FFW;5FFY;5FG4;5FG5;5G4R;5G4S;5MWG;5MWH;5MWZ;5MYG;5O4S;5O4T;5O55;5O5A;5O5F;5O5H;5OV8;5OWA;5OWB;5OWE;5T4U;5T4V;6EKQ;6U04;	;2D9E;2RS9;2X35;2X4W;2X4X;2X4Y;3L42;3MO8;4LC2;4QYD;4QYL;4UYE;5C6S;5C7N;5C85;5C87;5C89;5D7X;5DY7;5DYA;5DYC;5E3D;5E3G;5EM3;5EPR;5EPS;5EQ1;5ERC;5ETB;5ETD;5EV9;5EVA;5EWC;5EWD;5EWH;5EWV;5EWW;5FFV;5FFW;5FFY;5FG4;5FG5;5G4R;5G4S;5MWG;5MWH;5MWZ;5MYG;5O4S;5O4T;5O55;5O5A;5O5F;5O5H;5OV8;5OWA;5OWB;5OWE;5T4U;5T4V;6EKQ;6U04;
P12757	Ski-like protein (Ski-related oncogene) (Ski-related protein)	SKIL SNO	684	364	0.502	GKRNQ^SKTDA	GKRNQSKTDA	GKRNQSK	1	#N/A						1	P35680	P37288	P55197	P55211	1JXQ;1NW9;2AR9;3D9T;3V3K;3YGS;4RHW;5JUY;5WVC;5WVE;	;1JXQ;1NW9;2AR9;3D9T;3V3K;3YGS;4RHW;5JUY;5WVC;5WVE;
P12821	Angiotensin-converting enzyme (ACE) (EC 3.2.1.-) (EC 3.4.15.1) (Dipeptidyl carboxypeptidase I) (Kininase II) (CD antigen CD143) [Cleaved into: Angiotensin-converting enzyme, soluble form]	ACE DCP DCP1	1306	574	0.734	RKVLQ^AGSSR	RKVLQAGSSR	RKVLQAG	#N/A	1	2C6F	;1O86;1O8A;1UZE;1UZF;2C6F;2C6N;2IUL;2IUX;2OC2;2XY9;2XYD;2YDM;3BKK;3BKL;3L3N;3NXQ;4APH;4APJ;4BXK;4BZR;4BZS;4C2N;4C2O;4C2P;4C2Q;4C2R;4CA5;4CA6;4UFA;4UFB;5AM8;5AM9;5AMA;5AMB;5AMC;6EN5;6EN6;6F9R;6F9T;6F9U;6F9V;6H5W;6H5X;6QS1;	1	>P12821_574_0.734_2C6F RKVLQAGSSR		1	P35754	P39019	P55201	P55265	1QBJ;1QGP;1XMK;2ACJ;2GXB;2L54;2MDR;3F21;3F22;3F23;3IRQ;3IRR;5ZU1;5ZUO;5ZUP;	;1QBJ;1QGP;1XMK;2ACJ;2GXB;2L54;2MDR;3F21;3F22;3F23;3IRQ;3IRR;5ZU1;5ZUO;5ZUP;
P12821	Angiotensin-converting enzyme (ACE) (EC 3.2.1.-) (EC 3.4.15.1) (Dipeptidyl carboxypeptidase I) (Kininase II) (CD antigen CD143) [Cleaved into: Angiotensin-converting enzyme, soluble form]	ACE DCP DCP1	1306	314	0.572	STMLQ^QGWNA	STMLQQGWNA	STMLQQG	#N/A	1	2C6F	;1O86;1O8A;1UZE;1UZF;2C6F;2C6N;2IUL;2IUX;2OC2;2XY9;2XYD;2YDM;3BKK;3BKL;3L3N;3NXQ;4APH;4APJ;4BXK;4BZR;4BZS;4C2N;4C2O;4C2P;4C2Q;4C2R;4CA5;4CA6;4UFA;4UFB;5AM8;5AM9;5AMA;5AMB;5AMC;6EN5;6EN6;6F9R;6F9T;6F9U;6F9V;6H5W;6H5X;6QS1;	1	>P12821_314_0.572_2C6F STMLQQGWNA		1	P35790	P39060	P55211	P55345	1X2P;	;1X2P;
P12883	Myosin-7 (Myosin heavy chain 7) (Myosin heavy chain slow isoform) (MyHC-slow) (Myosin heavy chain, cardiac muscle beta isoform) (MyHC-beta)	MYH7 MYHCB	1935	1105	0.729	GSQLQ^KKLKE	GSQLQKKLKE	GSQLQKK	1	#N/A						1	P35869	P39086	P55265	P55795	1WEZ;1WG5;6DG1;	;1WEZ;1WG5;6DG1;
P12883	Myosin-7 (Myosin heavy chain 7) (Myosin heavy chain slow isoform) (MyHC-slow) (Myosin heavy chain, cardiac muscle beta isoform) (MyHC-beta)	MYH7 MYHCB	1935	789	0.517	ITRIQ^AQSRG	ITRIQAQSRG	ITRIQAQ	1	#N/A						1	P35968	P40692	P55345	P55809	3DLX;	;3DLX;
P12883	Myosin-7 (Myosin heavy chain 7) (Myosin heavy chain slow isoform) (MyHC-slow) (Myosin heavy chain, cardiac muscle beta isoform) (MyHC-beta)	MYH7 MYHCB	1935	1647	0.502	VKSLQ^SLLKD	VKSLQSLLKD	VKSLQSL	1	#N/A	5CHX	;1IK2;2FXM;2FXO;3DTP;4DB1;4P7H;4PA0;4XA1;4XA3;4XA4;4XA6;5CHX;5CJ0;5CJ1;5CJ4;5TBY;5WJ7;5WJB;5WLQ;5WLZ;5WME;	1	>P12883_1647_0.502_5CHX VKSLQSLLKD		1	P36578	P40763	P55795	P56524	2H8N;2O94;2VQJ;2VQM;2VQO;2VQQ;2VQV;2VQW;3UXG;3UZD;3V31;4CBT;4CBY;5A2S;5ZOO;5ZOP;6FYZ;	;2H8N;2O94;2VQJ;2VQM;2VQO;2VQQ;2VQV;2VQW;3UXG;3UZD;3V31;4CBT;4CBY;5A2S;5ZOO;5ZOP;6FYZ;
P12955	Xaa-Pro dipeptidase (X-Pro dipeptidase) (EC 3.4.13.9) (Imidodipeptidase) (Peptidase D) (Proline dipeptidase) (Prolidase)	PEPD PRD	493	49	0.783	IVVLQ^GGEET	IVVLQGGEET	IVVLQGG	1	#N/A	2IW2	;2IW2;2OKN;5M4G;5M4J;5M4L;5M4Q;5MBY;5MBZ;5MC0;5MC1;5MC2;5MC3;5MC4;5MC5;6H2P;6H2Q;	1	>P12955_49_0.783_2IW2 IVVLQGGEET		1	P36871	P40818	P55809	P56545	2OME;4LCJ;	;2OME;4LCJ;
P13489	Ribonuclease inhibitor (Placental ribonuclease inhibitor) (Placental RNase inhibitor) (Ribonuclease/angiogenin inhibitor 1) (RAI)	RNH1 PRI RNH	461	448	0.795	EDRLQ^ALEKD	EDRLQALEKD	EDRLQAL	1	#N/A	1A4Y	;1A4Y;1Z7X;2BEX;2Q4G;	1	>P13489_448_0.795_1A4Y EDRLQALEKD		1	P36873	P40937	P56524	P56945	1WYX;3T6G;5O2M;5O2P;5O2Q;	;1WYX;3T6G;5O2M;5O2P;5O2Q;
P13569	Cystic fibrosis transmembrane conductance regulator (CFTR) (ATP-binding cassette sub-family C member 7) (Channel conductance-controlling ATPase) (EC 5.6.1.6) (cAMP-dependent chloride channel)	CFTR ABCC7	1480	762	0.842	GPTLQ^ARRRQ	GPTLQARRRQ	GPTLQAR	#N/A	1	5D2D	;1NBD;1XMI;1XMJ;2BBO;2BBS;2BBT;2LOB;2PZE;2PZF;2PZG;3GD7;3ISW;4WZ6;5D2D;5D3E;5D3F;5TF7;5TF8;5TFA;5TFB;5TFC;5TFD;5TFF;5TFG;5TFI;5TFJ;5TGK;5UAK;6GJQ;6GJS;6GJU;6GK4;6GKD;6HEP;6MSM;6O1V;6O2P;	1	>P13569_762_0.842_5D2D GPTLQARRRQ		1	P36888	P41146	P56545	P57052	2YWK;	;2YWK;
P13569	Cystic fibrosis transmembrane conductance regulator (CFTR) (ATP-binding cassette sub-family C member 7) (Channel conductance-controlling ATPase) (EC 5.6.1.6) (cAMP-dependent chloride channel)	CFTR ABCC7	1480	958	0.693	HSVLQ^APMST	HSVLQAPMST	HSVLQAP	#N/A	1	5UAK	;1NBD;1XMI;1XMJ;2BBO;2BBS;2BBT;2LOB;2PZE;2PZF;2PZG;3GD7;3ISW;4WZ6;5D2D;5D3E;5D3F;5TF7;5TF8;5TFA;5TFB;5TFC;5TFD;5TFF;5TFG;5TFI;5TFJ;5TGK;5UAK;6GJQ;6GJS;6GJU;6GK4;6GKD;6HEP;6MSM;6O1V;6O2P;	1	>P13569_958_0.693_5UAK HSVLQAPMST		1	P36894	P41159	P56945	P57060	2DAX;	;2DAX;
P13569	Cystic fibrosis transmembrane conductance regulator (CFTR) (ATP-binding cassette sub-family C member 7) (Channel conductance-controlling ATPase) (EC 5.6.1.6) (cAMP-dependent chloride channel)	CFTR ABCC7	1480	890	0.654	NTPLQ^DKGNS	NTPLQDKGNS	NTPLQDK	#N/A	1	5UAK	;1NBD;1XMI;1XMJ;2BBO;2BBS;2BBT;2LOB;2PZE;2PZF;2PZG;3GD7;3ISW;4WZ6;5D2D;5D3E;5D3F;5TF7;5TF8;5TFA;5TFB;5TFC;5TFD;5TFF;5TFG;5TFI;5TFJ;5TGK;5UAK;6GJQ;6GJS;6GJU;6GK4;6GKD;6HEP;6MSM;6O1V;6O2P;	1	>P13569_890_0.654_5UAK NTPLQDKGNS		1	P36897	P41181	P57052	P57075	2CRN;5WDI;	;2CRN;5WDI;
P13591	Neural cell adhesion molecule 1 (N-CAM-1) (NCAM-1) (CD antigen CD56)	NCAM1 NCAM	858	215	0.531	PPTIQ^ARQNI	PPTIQARQNI	PPTIQAR	#N/A	1						1	P36956	P41214	P57060	P57740	3CQC;3CQG;3I4R;5A9Q;	;3CQC;3CQG;3I4R;5A9Q;
P13612	Integrin alpha-4 (CD49 antigen-like family member D) (Integrin alpha-IV) (VLA-4 subunit alpha) (CD antigen CD49d)	ITGA4 CD49D	1032	330	0.575	GAPMQ^STIRE	GAPMQSTIRE	GAPMQST	#N/A	1	3V4P	;3V4P;3V4V;4HKC;5C7Z;5FPI;	1	>P13612_330_0.575_3V4P GAPMQSTIRE		1	P36980	P41218	P57075	P57764	5NH1;5WQT;6AO4;6N9O;	;5NH1;5WQT;6AO4;6N9O;
P13645	Keratin, type I cytoskeletal 10 (Cytokeratin-10) (CK-10) (Keratin-10) (K10)	KRT10 KPP	584	380	0.566	EIELQ^SQLAL	EIELQSQLAL	EIELQSQ	1	#N/A	4ZRY	;3ASW;4F1Z;4ZRY;6E2J;6EC0;6UUI;	1	>P13645_380_0.566_4ZRY EIELQSQLAL		1	P37231	P41229	P57740	P58004	5CUF;5DJ4;5T0N;6N0M;	;5CUF;5DJ4;5T0N;6N0M;
P13726	Tissue factor (TF) (Coagulation factor III) (Thromboplastin) (CD antigen CD142)	F3	295	146	0.58	QPTIQ^SFEQV	QPTIQSFEQV	QPTIQSF	#N/A	1	1AHW	;1AHW;1BOY;1DAN;1FAK;1J9C;1JPS;1NL8;1O5D;1TFH;1UJ3;1W0Y;1W2K;1WQV;1WSS;1WTG;1WUN;1WV7;1Z6J;2A2Q;2AEI;2AER;2B7D;2B8O;2C4F;2CEF;2CEH;2CEZ;2CFJ;2EC9;2F9B;2FIR;2FLB;2FLR;2HFT;2PUQ;2ZP0;2ZWL;2ZZU;3ELA;3TH2;3TH3;3TH4;4IBL;4M7L;4YLQ;4Z6A;4ZMA;5W06;6R2W;	1	>P13726_146_0.58_1AHW QPTIQSFEQV		1	P37275	P41235	P57764	P59044	6NCV;6NDJ;	;6NCV;6NDJ;
P13945	Beta-3 adrenergic receptor (Beta-3 adrenoreceptor) (Beta-3 adrenoceptor)	ADRB3 ADRB3R B3AR	408	69	0.591	TPRLQ^TMTNV	TPRLQTMTNV	TPRLQTM	#N/A	1						1	P37288	P41271	P58004	P59046	2L6A;4XHS;5H7N;	;2L6A;4XHS;5H7N;
P13984	General transcription factor IIF subunit 2 (EC 3.6.4.12) (ATP-dependent helicase GTF2F2) (General transcription factor IIF 30 kDa subunit) (Transcription initiation factor IIF subunit beta) (TFIIF-beta) (Transcription initiation factor RAP30)	GTF2F2 RAP30	249	86	0.503	PFVLQ^SVGGQ	PFVLQSVGGQ	PFVLQSV	1	#N/A	1F3U	;1BBY;1F3U;2BBY;5IY6;5IY7;5IY8;5IY9;5IYA;5IYB;5IYC;5IYD;6O9L;	1	>P13984_86_0.503_1F3U PFVLQSVGGQ		1	P39019	P41279	P59044	P60228	3J8B;3J8C;6FEC;	;3J8B;3J8C;6FEC;
P14136	Glial fibrillary acidic protein (GFAP)	GFAP	432	290	0.669	RRQLQ^SLTCD	RRQLQSLTCD	RRQLQSL	1	#N/A						1	P39060	P41587	P59046	P60520	4CO7;	;4CO7;
P14543	Nidogen-1 (NID-1) (Entactin)	NID1 NID	1247	180	0.52	RNTFQ^AVLAS	RNTFQAVLAS	RNTFQAV	1	#N/A						1	P39086	P41594	P60228	P60604	2CYX;2KLY;2LXP;3H8K;4LAD;	;2CYX;2KLY;2LXP;3H8K;4LAD;
P14635	G2/mitotic-specific cyclin-B1	CCNB1 CCNB	433	57	0.662	SEQLQ^AKMPM	SEQLQAKMPM	SEQLQAK	1	#N/A						1	P40692	P41595	P60520	P61011	1MFQ;1QB2;5L3Q;	;1MFQ;1QB2;5L3Q;
P14649	Myosin light chain 6B (Myosin light chain 1 slow-twitch muscle A isoform) (MLC1sa) (Smooth muscle and nonmuscle myosin light chain alkali 6B)	MYL6B MLC1SA	208	132	0.585	LPMLQ^AVAKN	LPMLQAVAKN	LPMLQAV	1	#N/A	1OE9	;1OE9;1W7I;1W7J;	1	>P14649_132_0.585_1OE9 LPMLQAVAKN		1	P40763	P41597	P60604	P61026	5LPN;5SZJ;	;5LPN;5SZJ;
P14770	Platelet glycoprotein IX (GP-IX) (GPIX) (Glycoprotein 9) (CD antigen CD42a)	GP9	177	140	0.662	GWQLQ^ASWVR	GWQLQASWVR	GWQLQAS	#N/A	1						1	P40818	P42166	P61011	P61313	4UG0;4V6X;5AJ0;5LKS;5T2C;6EK0;6IP5;6IP6;6IP8;6OLE;6OLF;6OLG;6OLI;6OLZ;6OM0;6OM7;6QZP;	;4UG0;4V6X;5AJ0;5LKS;5T2C;6EK0;6IP5;6IP6;6IP8;6OLE;6OLF;6OLG;6OLI;6OLZ;6OM0;6OM7;6QZP;
P14770	Platelet glycoprotein IX (GP-IX) (GPIX) (Glycoprotein 9) (CD antigen CD42a)	GP9	177	64	0.569	NNSLQ^SVPPG	NNSLQSVPPG	NNSLQSV	#N/A	1						1	P40937	P42224	P61026	P61586	1A2B;1CC0;1CXZ;1DPF;1FTN;1KMQ;1LB1;1OW3;1S1C;1TX4;1X86;1XCG;2RGN;3KZ1;3LW8;3LWN;3LXR;3MSX;3T06;4D0N;4XH9;4XOI;4XSG;4XSH;5A0F;5BWM;5C2K;5C4M;5EZ6;5FR1;5FR2;5HPY;5IRC;5JCP;5JHG;5JHH;5M6X;5M70;5ZHX;6BC0;6BCA;6BCB;6R3V;	;1A2B;1CC0;1CXZ;1DPF;1FTN;1KMQ;1LB1;1OW3;1S1C;1TX4;1X86;1XCG;2RGN;3KZ1;3LW8;3LWN;3LXR;3MSX;3T06;4D0N;4XH9;4XOI;4XSG;4XSH;5A0F;5BWM;5C2K;5C4M;5EZ6;5FR1;5FR2;5HPY;5IRC;5JCP;5JHG;5JHH;5M6X;5M70;5ZHX;6BC0;6BCA;6BCB;6R3V;
P14859	POU domain, class 2, transcription factor 1 (NF-A1) (Octamer-binding protein 1) (Oct-1) (Octamer-binding transcription factor 1) (OTF-1)	POU2F1 OCT1 OTF1	743	62	0.874	GTSLQ^AAAQS	GTSLQAAAQS	GTSLQAA	1	#N/A						1	P41146	P42262	P61313	P61587	1M7B;2V55;4BG6;	;1M7B;2V55;4BG6;
P14859	POU domain, class 2, transcription factor 1 (NF-A1) (Octamer-binding protein 1) (Oct-1) (Octamer-binding transcription factor 1) (OTF-1)	POU2F1 OCT1 OTF1	743	71	0.548	SLNVQ^SKSNE	SLNVQSKSNE	SLNVQSK	1	#N/A						1	P41159	P42285	P61586	P61916	5KWY;	;5KWY;
P14868	Aspartate--tRNA ligase, cytoplasmic (EC 6.1.1.12) (Aspartyl-tRNA synthetase) (AspRS) (Cell proliferation-inducing gene 40 protein)	DARS1 DARS PIG40	501	36	0.666	SSMIQ^SQEKP	SSMIQSQEKP	SSMIQSQ	1	#N/A	5Y6L	;4J15;5Y6L;6IY6;	1	>P14868_36_0.666_5Y6L SSMIQSQEKP		1	P41181	P42336	P61587	P61925	1CMK;1JLU;1Q8T;1VEB;1XH4;1XH5;1XH6;1XH7;1XH8;1XH9;1XHA;1YDR;2C1A;2C1B;2F7E;2GNI;2JDS;2JDT;2JDV;2L1L;2UVX;2UVY;2UVZ;2UW0;2UW3;2UW4;2UW5;2UW6;2UW7;2UW8;2VNW;2VNY;2VO0;2VO3;2VO6;2VO7;3AMA;3AMB;3L9L;3L9M;3L9N;3MVJ;3NX8;3OOG;3OVV;3OWP;3OXT;3P0M;3POO;3VQH;3WYG;3X2U;3X2V;3X2W;4AXA;4IAC;4IAD;4IAF;4IAI;4IAK;4IAY;4IAZ;4IB0;4IB1;4IB3;4IE9;4IJ9;4O21;4O22;4UJ1;4UJ2;4UJ9;4UJA;4UJB;4WB5;4WB6;4WB7;4WB8;4Z83;4Z84…	;1CMK;1JLU;1Q8T;1VEB;1XH4;1XH5;1XH6;1XH7;1XH8;1XH9;1XHA;1YDR;2C1A;2C1B;2F7E;2GNI;2JDS;2JDT;2JDV;2L1L;2UVX;2UVY;2UVZ;2UW0;2UW3;2UW4;2UW5;2UW6;2UW7;2UW8;2VNW;2VNY;2VO0;2VO3;2VO6;2VO7;3AMA;3AMB;3L9L;3L9M;3L9N;3MVJ;3NX8;3OOG;3OVV;3OWP;3OXT;3P0M;3POO;3VQH;3WYG;3X2U;3X2V;3X2W;4AXA;4IAC;4IAD;4IAF;4IAI;4IAK;4IAY;4IAZ;4IB0;4IB1;4IB3;4IE9;4IJ9;4O21;4O22;4UJ1;4UJ2;4UJ9;4UJA;4UJB;4WB5;4WB6;4WB7;4WB8;4Z83;4Z8…
P14868	Aspartate--tRNA ligase, cytoplasmic (EC 6.1.1.12) (Aspartyl-tRNA synthetase) (AspRS) (Cell proliferation-inducing gene 40 protein)	DARS1 DARS PIG40	501	199	0.622	VFRLQ^SGICH	VFRLQSGICH	VFRLQSG	1	#N/A	5Y6L	;4J15;5Y6L;6IY6;	1	>P14868_199_0.622_5Y6L VFRLQSGICH		1	P41214	P42356	P61916	P61964	2CNX;2CO0;2G99;2G9A;2GNQ;2H13;2H14;2H68;2H6K;2H6N;2H6Q;2H9L;2H9M;2H9N;2H9P;2O9K;3EG6;3EMH;3MXX;3N0D;3N0E;3P4F;3PSL;3SMR;3UR4;3UVK;3UVL;3UVM;3UVN;3UVO;4A7J;4CY1;4CY2;4ERQ;4ERY;4ERZ;4ES0;4ESG;4EWR;4GM3;4GM8;4GM9;4GMB;4IA9;4O45;4QL1;4Y7R;5EAL;5EAM;5EAP;5EAR;5M23;5M25;5SXM;5VFC;6BYN;6D9X;6DAI;6DAK;6DAR;6DAS;6DY7;6DYA;6E1Y;6E1Z;6E22;6E23;6IAM;6KIU;6KIV;6KIW;6KIX;6KIZ;6PG3;6PG4;6PG5;6PG6;6PG7;6PG8;6PG9…	;2CNX;2CO0;2G99;2G9A;2GNQ;2H13;2H14;2H68;2H6K;2H6N;2H6Q;2H9L;2H9M;2H9N;2H9P;2O9K;3EG6;3EMH;3MXX;3N0D;3N0E;3P4F;3PSL;3SMR;3UR4;3UVK;3UVL;3UVM;3UVN;3UVO;4A7J;4CY1;4CY2;4ERQ;4ERY;4ERZ;4ES0;4ESG;4EWR;4GM3;4GM8;4GM9;4GMB;4IA9;4O45;4QL1;4Y7R;5EAL;5EAM;5EAP;5EAR;5M23;5M25;5SXM;5VFC;6BYN;6D9X;6DAI;6DAK;6DAR;6DAS;6DY7;6DYA;6E1Y;6E1Z;6E22;6E23;6IAM;6KIU;6KIV;6KIW;6KIX;6KIZ;6PG3;6PG4;6PG5;6PG6;6PG7;6PG8;6PG…
P15036	Protein C-ets-2	ETS2	469	294	0.773	DSLLQ^SWNSQ	DSLLQSWNSQ	DSLLQSW	1	#N/A						1	P41218	P42568	P61925	P61968	2L4Z;	;2L4Z;
P15104	Glutamine synthetase (GS) (EC 6.3.1.2) (Glutamate--ammonia ligase) (Palmitoyltransferase GLUL) (EC 2.3.1.225)	GLUL GLNS	373	69	0.946	SSTLQ^SEGSN	SSTLQSEGSN	SSTLQSE	1	#N/A	2OJW	;2OJW;2QC8;	1	>P15104_69_0.946_2OJW SSTLQSEGSN		1	P41229	P42575	P61964	P61978	1J5K;1KHM;1ZZI;1ZZJ;1ZZK;	;1J5K;1KHM;1ZZI;1ZZJ;1ZZK;
P15144	Aminopeptidase N (AP-N) (hAPN) (EC 3.4.11.2) (Alanyl aminopeptidase) (Aminopeptidase M) (AP-M) (Microsomal aminopeptidase) (Myeloid plasma membrane glycoprotein CD13) (gp150) (CD antigen CD13)	ANPEP APN CD13 PEPN	967	213	0.779	TTQMQ^AADAR	TTQMQAADAR	TTQMQAA	#N/A	1	4FYQ	;4FYQ;4FYR;4FYS;4FYT;5LHD;6ATK;6U7E;6U7F;6U7G;	1	>P15144_213_0.779_4FYQ TTQMQAADAR		1	P41235	P42679	P61968	P62068	5CVM;5CVN;5CVO;5L8H;6JLQ;	;5CVM;5CVN;5CVO;5L8H;6JLQ;
P15291	Beta-1,4-galactosyltransferase 1 (Beta-1,4-GalTase 1) (Beta4Gal-T1) (b4Gal-T1) (EC 2.4.1.-) (Beta-N-acetylglucosaminyl-glycolipid beta-1,4-galactosyltransferase) (Beta-N-acetylglucosaminylglycopeptide beta-1,4-galactosyltransferase) (EC 2.4.1.38) (Lactose synthase A protein) (EC 2.4.1.22) (N-acetyllactosamine synthase) (EC 2.4.1.90) (Nal synthase) (Neolactotriaosylceramide beta-1,4-galactosyltran…	B4GALT1 GGTB2	398	61	0.772	STPLQ^GGSNS	STPLQGGSNS	STPLQGG	#N/A	1						1	P41271	P42681	P61978	P62136	3E7A;3E7B;3EGG;3EGH;3HVQ;3N5U;3V4Y;4G9J;4MOV;4MOY;4MP0;4XPN;5IOH;6ALZ;6CZO;6DCX;6DNO;6G0I;6G0J;6GHM;6OBN;6OBP;6OBQ;6OBR;6OBS;6OBU;	;3E7A;3E7B;3EGG;3EGH;3HVQ;3N5U;3V4Y;4G9J;4MOV;4MOY;4MP0;4XPN;5IOH;6ALZ;6CZO;6DCX;6DNO;6G0I;6G0J;6GHM;6OBN;6OBP;6OBQ;6OBR;6OBS;6OBU;
P15309	Prostatic acid phosphatase (PAP) (EC 3.1.3.2) (5'-nucleotidase) (5'-NT) (EC 3.1.3.5) (Acid phosphatase 3) (Ecto-5'-nucleotidase) (Thiamine monophosphatase) (TMPase) [Cleaved into: PAPf39]	ACP3 ACPP	386	259	0.772	KSRLQ^GGVLV	KSRLQGGVLV	KSRLQGG	1	#N/A	1CVI	;1CVI;1ND5;1ND6;2HPA;2L3H;2L77;2L79;2MG0;3PPD;	1	>P15309_259_0.772_1CVI KSRLQGGVLV		1	P41279	P42702	P62068	P62253	2AWF;6D68;	;2AWF;6D68;
P15336	Cyclic AMP-dependent transcription factor ATF-2 (cAMP-dependent transcription factor ATF-2) (EC 2.3.1.48) (Activating transcription factor 2) (Cyclic AMP-responsive element-binding protein 2) (CREB-2) (cAMP-responsive element-binding protein 2) (HB16) (Histone acetyltransferase ATF2) (cAMP response element-binding protein CRE-BP1)	ATF2 CREB2 CREBP1	505	313	0.687	ESRPQ^SLQQP	ESRPQSLQQP	ESRPQSL	1	#N/A						1	P41587	P42765	P62136	P62495	1DT9;2HST;2KTU;2KTV;2LGT;2LLX;2MQ6;2MQ9;3E1Y;3J5Y;3JAG;3JAH;3JAI;4D5N;4D61;5A8L;5LZT;5LZU;5LZV;6D90;6IP8;	;1DT9;2HST;2KTU;2KTV;2LGT;2LLX;2MQ6;2MQ9;3E1Y;3J5Y;3JAG;3JAH;3JAI;4D5N;4D61;5A8L;5LZT;5LZU;5LZV;6D90;6IP8;
P15336	Cyclic AMP-dependent transcription factor ATF-2 (cAMP-dependent transcription factor ATF-2) (EC 2.3.1.48) (Activating transcription factor 2) (Cyclic AMP-responsive element-binding protein 2) (CREB-2) (cAMP-responsive element-binding protein 2) (HB16) (Histone acetyltransferase ATF2) (cAMP response element-binding protein CRE-BP1)	ATF2 CREB2 CREBP1	505	378	0.682	KVWVQ^SLEKK	KVWVQSLEKK	KVWVQSL	1	#N/A	1T2K	;1BHI;1T2K;4H36;	1	>P15336_378_0.682_1T2K KVWVQSLEKK		1	P41594	P42768	P62253	P62508	1KV6;1TFC;1VJB;2E2R;2EWP;2GP7;2GPO;2GPP;2GPU;2GPV;2P7A;2P7G;2P7Z;2ZAS;2ZBS;2ZKC;5YSO;6A6K;6I61;6I62;6I63;6I64;6I65;6I66;6I67;	;1KV6;1TFC;1VJB;2E2R;2EWP;2GP7;2GPO;2GPP;2GPU;2GPV;2P7A;2P7G;2P7Z;2ZAS;2ZBS;2ZKC;5YSO;6A6K;6I61;6I62;6I63;6I64;6I65;6I66;6I67;
P15336	Cyclic AMP-dependent transcription factor ATF-2 (cAMP-dependent transcription factor ATF-2) (EC 2.3.1.48) (Activating transcription factor 2) (Cyclic AMP-responsive element-binding protein 2) (CREB-2) (cAMP-responsive element-binding protein 2) (HB16) (Histone acetyltransferase ATF2) (cAMP response element-binding protein CRE-BP1)	ATF2 CREB2 CREBP1	505	306	0.537	LVRTQ^SEESR	LVRTQSEESR	LVRTQSE	1	#N/A						1	P41595	P42773	P62495	P62820	2FOL;2WWX;3L0I;3SFV;3TKL;4FMB;4FMC;4FMD;4FME;4IRU;4JVS;	;2FOL;2WWX;3L0I;3SFV;3TKL;4FMB;4FMC;4FMD;4FME;4IRU;4JVS;
P15391	B-lymphocyte antigen CD19 (B-lymphocyte surface antigen B4) (Differentiation antigen CD19) (T-cell surface antigen Leu-12) (CD antigen CD19)	CD19	556	386	0.568	SSDVQ^ADGAL	SSDVQADGAL	SSDVQAD	#N/A	1						1	P41597	P42858	P62508	P63010	1E42;2G30;2IV8;2IV9;2JKR;2JKT;2VGL;2XA7;4UQI;5M5R;6QH5;6QH6;6QH7;	;1E42;2G30;2IV8;2IV9;2JKR;2JKT;2VGL;2XA7;4UQI;5M5R;6QH5;6QH6;6QH7;
P15428	15-hydroxyprostaglandin dehydrogenase [NAD(+)] (15-PGDH) (EC 1.1.1.141) (Prostaglandin dehydrogenase 1) (Short chain dehydrogenase/reductase family 36C member 1)	HPGD PGDH1 SDR36C1	266	262	0.646	TTPFQ^AKTQ	TTPFQAKTQ	TTPFQAK	#N/A	#N/A						0	P42166	P43003	P62820	P63096	1KJY;1Y3A;2G83;2GTP;2IK8;2OM2;2XNS;3ONW;3QE0;3QI2;3UMR;3UMS;4G5Q;5JS7;5JS8;5TDH;6CMO;6CRK;6DDE;6DDF;6N4B;6OS9;6OSA;6OT0;6QNO;	;1KJY;1Y3A;2G83;2GTP;2IK8;2OM2;2XNS;3ONW;3QE0;3QI2;3UMR;3UMS;4G5Q;5JS7;5JS8;5TDH;6CMO;6CRK;6DDE;6DDF;6N4B;6OS9;6OSA;6OT0;6QNO;
P15813	Antigen-presenting glycoprotein CD1d (R3G1) (CD antigen CD1d)	CD1D	335	14	0.612	WALLQ^AWGSA	WALLQAWGSA	WALLQAW	#N/A	1						1	P42224	P43146	P63010	P63151	3DW8;	;3DW8;
P15822	Zinc finger protein 40 (Cirhin interaction protein) (CIRIP) (Gate keeper of apoptosis-activating protein) (GAAP) (Human immunodeficiency virus type I enhancer-binding protein 1) (HIV-EP1) (Major histocompatibility complex-binding protein 1) (MBP-1) (Positive regulatory domain II-binding factor 1) (PRDII-BF1)	HIVEP1 ZNF40	2718	72	0.764	RNPLQ^AKHKQ	RNPLQAKHKQ	RNPLQAK	1	#N/A						1	P42262	P43155	P63096	P63208	1FQV;1FS1;1FS2;1LDK;1P22;2ASS;2AST;2E31;2E32;2OVP;2OVQ;2OVR;3L2O;3WSO;4I6J;5IBK;5JH5;5K35;5V4B;5VZT;5VZU;5XYL;6BVA;6BYH;6C16;6M90;6M91;6M92;6M93;6M94;6O60;	;1FQV;1FS1;1FS2;1LDK;1P22;2ASS;2AST;2E31;2E32;2OVP;2OVQ;2OVR;3L2O;3WSO;4I6J;5IBK;5JH5;5K35;5V4B;5VZT;5VZU;5XYL;6BVA;6BYH;6C16;6M90;6M91;6M92;6M93;6M94;6O60;
P15822	Zinc finger protein 40 (Cirhin interaction protein) (CIRIP) (Gate keeper of apoptosis-activating protein) (GAAP) (Human immunodeficiency virus type I enhancer-binding protein 1) (HIV-EP1) (Major histocompatibility complex-binding protein 1) (MBP-1) (Positive regulatory domain II-binding factor 1) (PRDII-BF1)	HIVEP1 ZNF40	2718	315	0.761	LTNLQ^NQENA	LTNLQNQENA	LTNLQNQ	1	#N/A						1	P42285	P43166	P63151	P63272	3H7H;5OIK;6GMH;6GML;	;3H7H;5OIK;6GMH;6GML;
P15822	Zinc finger protein 40 (Cirhin interaction protein) (CIRIP) (Gate keeper of apoptosis-activating protein) (GAAP) (Human immunodeficiency virus type I enhancer-binding protein 1) (HIV-EP1) (Major histocompatibility complex-binding protein 1) (MBP-1) (Positive regulatory domain II-binding factor 1) (PRDII-BF1)	HIVEP1 ZNF40	2718	2486	0.753	TPGLQ^SLPSL	TPGLQSLPSL	TPGLQSL	1	#N/A						1	P42336	P43246	P63208	P63316	1AP4;1IH0;1J1D;1J1E;1LXF;1MXL;1OZS;1SPY;1WRK;1WRL;2JT0;2JT3;2JT8;2JTZ;2JXL;2KDH;2KFX;2KGB;2KRD;2L1R;2L98;2MKP;2MLE;2MLF;2MZP;2N79;2N7L;3RV5;3SD6;3SWB;4GJE;4GJF;4GJG;4Y99;5VLN;5W88;5WCL;6KN7;6KN8;6MV3;	;1AP4;1IH0;1J1D;1J1E;1LXF;1MXL;1OZS;1SPY;1WRK;1WRL;2JT0;2JT3;2JT8;2JTZ;2JXL;2KDH;2KFX;2KGB;2KRD;2L1R;2L98;2MKP;2MLE;2MLF;2MZP;2N79;2N7L;3RV5;3SD6;3SWB;4GJE;4GJF;4GJG;4Y99;5VLN;5W88;5WCL;6KN7;6KN8;6MV3;
P15822	Zinc finger protein 40 (Cirhin interaction protein) (CIRIP) (Gate keeper of apoptosis-activating protein) (GAAP) (Human immunodeficiency virus type I enhancer-binding protein 1) (HIV-EP1) (Major histocompatibility complex-binding protein 1) (MBP-1) (Positive regulatory domain II-binding factor 1) (PRDII-BF1)	HIVEP1 ZNF40	2718	385	0.638	SVVNQ^SVEQM	SVVNQSVEQM	SVVNQSV	1	#N/A						1	P42356	P43320	P63272	P78352	1KEF;2MES;3I4W;3K82;3ZRT;5J7J;5JXB;6QJD;6QJF;6QJG;6QJI;6QJJ;6QJK;6QJL;6QJN;6SPV;6SPZ;	;1KEF;2MES;3I4W;3K82;3ZRT;5J7J;5JXB;6QJD;6QJF;6QJG;6QJI;6QJJ;6QJK;6QJL;6QJN;6SPV;6SPZ;
P15822	Zinc finger protein 40 (Cirhin interaction protein) (CIRIP) (Gate keeper of apoptosis-activating protein) (GAAP) (Human immunodeficiency virus type I enhancer-binding protein 1) (HIV-EP1) (Major histocompatibility complex-binding protein 1) (MBP-1) (Positive regulatory domain II-binding factor 1) (PRDII-BF1)	HIVEP1 ZNF40	2718	1856	0.547	ISELQ^EFENI	ISELQEFENI	ISELQEF	1	#N/A						1	P42568	P43354	P63316	P78364	2L8E;	;2L8E;
P15822	Zinc finger protein 40 (Cirhin interaction protein) (CIRIP) (Gate keeper of apoptosis-activating protein) (GAAP) (Human immunodeficiency virus type I enhancer-binding protein 1) (HIV-EP1) (Major histocompatibility complex-binding protein 1) (MBP-1) (Positive regulatory domain II-binding factor 1) (PRDII-BF1)	HIVEP1 ZNF40	2718	2420	0.543	FVPLQ^AGPVQ	FVPLQAGPVQ	FVPLQAG	1	#N/A						1	P42575	P43357	P78352	P78527	5LUQ;5W1R;5Y3R;	;5LUQ;5W1R;5Y3R;
P15884	Transcription factor 4 (TCF-4) (Class B basic helix-loop-helix protein 19) (bHLHb19) (Immunoglobulin transcription factor 2) (ITF-2) (SL3-3 enhancer factor 2) (SEF-2)	TCF4 BHLHB19 ITF2 SEF2	667	101	0.875	NSRIQ^SKTER	NSRIQSKTER	NSRIQSK	1	#N/A						1	P42679	P43366	P78364	P80192	3DTC;4UY9;	;3DTC;4UY9;
P15884	Transcription factor 4 (TCF-4) (Class B basic helix-loop-helix protein 19) (bHLHb19) (Immunoglobulin transcription factor 2) (ITF-2) (SL3-3 enhancer factor 2) (SEF-2)	TCF4 BHLHB19 ITF2 SEF2	667	119	0.621	ESNLQ^GCHQQ	ESNLQGCHQQ	ESNLQGC	1	#N/A						1	P42681	P43378	P78527	P81274	3SF4;4WND;4WNE;4WNF;4WNG;5A6C;6HC2;	;3SF4;4WND;4WNE;4WNF;4WNG;5A6C;6HC2;
P15907	Beta-galactoside alpha-2,6-sialyltransferase 1 (Alpha 2,6-ST 1) (EC 2.4.99.1) (B-cell antigen CD75) (CMP-N-acetylneuraminate-beta-galactosamide-alpha-2,6-sialyltransferase 1) (ST6Gal I) (ST6GalI) (Sialyltransferase 1)	ST6GAL1 SIAT1	406	61	0.518	GSDSQ^SVSSS	GSDSQSVSSS	GSDSQSV	#N/A	1						1	P42702	P43629	P80192	P82650	3J9M;6NU2;6NU3;	;3J9M;6NU2;6NU3;
P15924	Desmoplakin (DP) (250/210 kDa paraneoplastic pemphigus antigen)	DSP	2871	1262	0.902	DSILQ^ATEQR	DSILQATEQR	DSILQAT	1	#N/A						1	P42765	P43632	P81274	P82664	3J9M;6NU2;6NU3;	;3J9M;6NU2;6NU3;
P15924	Desmoplakin (DP) (250/210 kDa paraneoplastic pemphigus antigen)	DSP	2871	1707	0.698	IERLQ^SLTEN	IERLQSLTEN	IERLQSL	1	#N/A						1	P42768	P43694	P82650	P82673	3J9M;6NU2;6NU3;	;3J9M;6NU2;6NU3;
P15924	Desmoplakin (DP) (250/210 kDa paraneoplastic pemphigus antigen)	DSP	2871	1757	0.61	RSQLQ^ISNNR	RSQLQISNNR	RSQLQIS	1	#N/A						1	P42773	P45974	P82664	P82933	3J9M;6NU2;6NU3;	;3J9M;6NU2;6NU3;
P15924	Desmoplakin (DP) (250/210 kDa paraneoplastic pemphigus antigen)	DSP	2871	775	0.566	RALLQ^AILQT	RALLQAILQT	RALLQAI	1	#N/A						1	P42858	P45985	P82673	P82979	2DO1;	;2DO1;
P15941	Mucin-1 (MUC-1) (Breast carcinoma-associated antigen DF3) (Cancer antigen 15-3) (CA 15-3) (Carcinoma-associated mucin) (Episialin) (H23AG) (Krebs von den Lungen-6) (KL-6) (PEMT) (Peanut-reactive urinary mucin) (PUM) (Polymorphic epithelial mucin) (PEM) (Tumor-associated epithelial membrane antigen) (EMA) (Tumor-associated mucin) (CD antigen CD227) [Cleaved into: Mucin-1 subunit alpha (MUC1-NT) (M…	MUC1 PUM	1255	1053	0.513	ISNLQ^FNSSL	ISNLQFNSSL	ISNLQFN	#N/A	1						1	P43003	P46013	P82933	P83110	2P3W;4RI0;	;2P3W;4RI0;
P16050	Arachidonate 15-lipoxygenase (15-LOX) (15-LOX-1) (EC 1.13.11.33) (12/15-lipoxygenase) (Arachidonate 12-lipoxygenase, leukocyte-type) (12-LOX) (EC 1.13.11.31) (Arachidonate omega-6 lipoxygenase)	ALOX15 LOG15	662	520	0.727	PVSLQ^ARDQV	PVSLQARDQV	PVSLQAR	1	#N/A						1	P43146	P46100	P82979	P84098	4UG0;4V6X;5A2Q;5AJ0;5LKS;5T2C;6EK0;6IP5;6IP6;6IP8;6OLE;6OLF;6OLG;6OLI;6OLZ;6OM0;6OM7;6QZP;	;4UG0;4V6X;5A2Q;5AJ0;5LKS;5T2C;6EK0;6IP5;6IP6;6IP8;6OLE;6OLF;6OLG;6OLI;6OLZ;6OM0;6OM7;6QZP;
P16070	CD44 antigen (CDw44) (Epican) (Extracellular matrix receptor III) (ECMR-III) (GP90 lymphocyte homing/adhesion receptor) (HUTCH-I) (Heparan sulfate proteoglycan) (Hermes antigen) (Hyaluronate receptor) (Phagocytic glycoprotein 1) (PGP-1) (Phagocytic glycoprotein I) (PGP-I) (CD antigen CD44)	CD44 LHR MDU2 MDU3 MIC4	742	386	0.614	TSTIQ^ATPSS	TSTIQATPSS	TSTIQAT	#N/A	1						1	P43155	P46379	P83110	P98082	2LSW;	;2LSW;
P16070	CD44 antigen (CDw44) (Epican) (Extracellular matrix receptor III) (ECMR-III) (GP90 lymphocyte homing/adhesion receptor) (HUTCH-I) (Heparan sulfate proteoglycan) (Hermes antigen) (Hyaluronate receptor) (Phagocytic glycoprotein 1) (PGP-1) (Phagocytic glycoprotein I) (PGP-I) (CD antigen CD44)	CD44 LHR MDU2 MDU3 MIC4	742	507	0.51	MTTQQ^SNSQS	MTTQQSNSQS	MTTQQSN	#N/A	1						1	P43166	P46531	P84098	P98088	5AJN;5AJO;5AJP;	;5AJN;5AJO;5AJP;
P16112	Aggrecan core protein (Cartilage-specific proteoglycan core protein) (CSPCP) (Chondroitin sulfate proteoglycan core protein 1) (Chondroitin sulfate proteoglycan 1) [Cleaved into: Aggrecan core protein 2]	ACAN AGC1 CSPG1 MSK16	2530	1988	0.75	LSGLQ^SGLIE	LSGLQSGLIE	LSGLQSG	1	#N/A						1	P43246	P46782	P98082	P98160	3SH4;3SH5;	;3SH4;3SH5;
P16144	Integrin beta-4 (GP150) (CD antigen CD104)	ITGB4	1822	1603	0.654	RVRAQ^SQEGW	RVRAQSQEGW	RVRAQSQ	#N/A	1	4WTW	;1QG3;2YRZ;3F7P;3F7Q;3F7R;3FQ4;3FSO;3H6A;4Q58;4WTW;4WTX;6GVK;6GVL;	1	>P16144_1603_0.654_4WTW RVRAQSQEGW		1	P43320	P46934	P98088	P98171	2EPD;	;2EPD;
P16152	Carbonyl reductase [NADPH] 1 (EC 1.1.1.184) (15-hydroxyprostaglandin dehydrogenase [NADP(+)]) (EC 1.1.1.197) (NADPH-dependent carbonyl reductase 1) (Prostaglandin 9-ketoreductase) (Prostaglandin-E(2) 9-reductase) (EC 1.1.1.189) (Short chain dehydrogenase/reductase family 21C member 1)	CBR1 CBR CRN SDR21C1	277	51	0.524	VQQLQ^AEGLS	VQQLQAEGLS	VQQLQAE	1	#N/A	1WMA	;1WMA;2PFG;3BHI;3BHJ;3BHM;4Z3D;	1	>P16152_51_0.524_1WMA VQQLQAEGLS		1	P43354	P46939	P98160	P98175	2LXI;2M2B;2MXV;2MXW;5ZSW;5ZSY;	;2LXI;2M2B;2MXV;2MXW;5ZSW;5ZSY;
P16157	Ankyrin-1 (ANK-1) (Ankyrin-R) (Erythrocyte ankyrin)	ANK1 ANK	1881	1472	0.732	YTALQ^SIDRG	YTALQSIDRG	YTALQSI	1	#N/A	2YVI	;1N11;2YQF;2YVI;3F59;3KBT;3KBU;3UD1;3UD2;	1	>P16157_1472_0.732_2YVI YTALQSIDRG		1	P43357	P46940	P98171	Q00341	1VIG;1VIH;2CTE;2CTF;2CTJ;2CTK;2CTL;2CTM;	;1VIG;1VIH;2CTE;2CTF;2CTJ;2CTK;2CTL;2CTM;
P16157	Ankyrin-1 (ANK-1) (Ankyrin-R) (Erythrocyte ankyrin)	ANK1 ANK	1881	623	0.594	RSLLQ^YGGSA	RSLLQYGGSA	RSLLQYG	1	#N/A	1N11	;1N11;2YQF;2YVI;3F59;3KBT;3KBU;3UD1;3UD2;	1	>P16157_623_0.594_1N11 RSLLQYGGSA		1	P43366	P47736	P98175	Q00534	1BI7;1BI8;1BLX;1G3N;1JOW;1XO2;2EUF;2F2C;3NUP;3NUX;4AUA;4EZ5;4TTH;5L2I;5L2S;5L2T;	;1BI7;1BI8;1BLX;1G3N;1JOW;1XO2;2EUF;2F2C;3NUP;3NUX;4AUA;4EZ5;4TTH;5L2I;5L2S;5L2T;
P16157	Ankyrin-1 (ANK-1) (Ankyrin-R) (Erythrocyte ankyrin)	ANK1 ANK	1881	299	0.572	GAPIQ^AKTKN	GAPIQAKTKN	GAPIQAK	1	#N/A						1	P43378	P47900	Q00341	Q00610	2XZG;4G55;6E4L;6QNN;6QNP;	;2XZG;4G55;6E4L;6QNN;6QNP;
P16219	Short-chain specific acyl-CoA dehydrogenase, mitochondrial (SCAD) (EC 1.3.8.1) (Butyryl-CoA dehydrogenase)	ACADS	412	30	0.628	HTIYQ^SVELP	HTIYQSVELP	HTIYQSV	1	#N/A						1	P43629	P47989	Q00534	Q00653	1A3Q;2D96;3DO7;4OT9;5ZMC;	;1A3Q;2D96;3DO7;4OT9;5ZMC;
P16298	Serine/threonine-protein phosphatase 2B catalytic subunit beta isoform (EC 3.1.3.16) (CAM-PRP catalytic subunit) (Calmodulin-dependent calcineurin A subunit beta isoform) (CNA beta)	PPP3CB CALNA2 CALNB CNA2	524	454	0.773	RQTLQ^SATVE	RQTLQSATVE	RQTLQSA	1	#N/A	4OR9	;4OR9;4ORA;4ORC;	1	>P16298_454_0.773_4OR9 RQTLQSATVE		1	P43632	P48147	Q00610	Q00722	2FJU;2ZKM;	;2FJU;2ZKM;
P16333	Cytoplasmic protein NCK1 (NCK adaptor protein 1) (Nck-1) (SH2/SH3 adaptor protein NCK-alpha)	NCK1 NCK	377	251	0.555	VTVMQ^NNPLT	VTVMQNNPLT	VTVMQNN	1	#N/A						1	P43694	P48357	Q00653	Q00872	1X44;2DAV;2YUV;2YUW;2YUX;2YUZ;2YXM;	;1X44;2DAV;2YUV;2YUW;2YUX;2YUZ;2YXM;
P16333	Cytoplasmic protein NCK1 (NCK adaptor protein 1) (Nck-1) (SH2/SH3 adaptor protein NCK-alpha)	NCK1 NCK	377	291	0.511	VTRHQ^AEMAL	VTRHQAEMAL	VTRHQAE	1	#N/A	2CI8	;2CI8;2CI9;2CUB;2JS0;2JS2;2JW4;	1	>P16333_291_0.511_2CI8 VTRHQAEMAL		1	P45974	P48382	Q00722	Q00987	1RV1;1T4E;1T4F;1YCR;1Z1M;2AXI;2C6A;2C6B;2F1Y;2FOP;2GV2;2HDP;2LZG;2M86;2MPS;2RUH;2VJE;2VJF;3EQS;3G03;3IUX;3IWY;3JZK;3JZR;3JZS;3LBK;3LBL;3LNJ;3LNZ;3MQS;3TJ2;3TPX;3TU1;3V3B;3VBG;3VZV;3W69;4DIJ;4ERE;4ERF;4HBM;4HFZ;4HG7;4JV7;4JV9;4JVE;4JVR;4JWR;4MDN;4MDQ;4OAS;4OBA;4OCC;4ODE;4ODF;4OGN;4OGT;4OGV;4OQ3;4QO4;4QOC;4UD7;4UE1;4UMN;4WT2;4XXB;4ZFI;4ZGK;4ZYC;4ZYF;4ZYI;5AFG;5C5A;5HMH;5HMI;5HMK;5J7F;5J7G;5LAV;5LAW…	;1RV1;1T4E;1T4F;1YCR;1Z1M;2AXI;2C6A;2C6B;2F1Y;2FOP;2GV2;2HDP;2LZG;2M86;2MPS;2RUH;2VJE;2VJF;3EQS;3G03;3IUX;3IWY;3JZK;3JZR;3JZS;3LBK;3LBL;3LNJ;3LNZ;3MQS;3TJ2;3TPX;3TU1;3V3B;3VBG;3VZV;3W69;4DIJ;4ERE;4ERF;4HBM;4HFZ;4HG7;4JV7;4JV9;4JVE;4JVR;4JWR;4MDN;4MDQ;4OAS;4OBA;4OCC;4ODE;4ODF;4OGN;4OGT;4OGV;4OQ3;4QO4;4QOC;4UD7;4UE1;4UMN;4WT2;4XXB;4ZFI;4ZGK;4ZYC;4ZYF;4ZYI;5AFG;5C5A;5HMH;5HMI;5HMK;5J7F;5J7G;5LAV;5LA…
P16435	NADPH--cytochrome P450 reductase (CPR) (P450R) (EC 1.6.2.4)	POR CYPOR	677	452	0.739	LPRLQ^ARYYS	LPRLQARYYS	LPRLQAR	#N/A	1	3FJO	;1B1C;3FJO;3QE2;3QFC;3QFR;3QFS;3QFT;5EMN;5FA6;	1	>P16435_452_0.739_3FJO LPRLQARYYS		1	P45985	P48449	Q00872	Q01082	1AA2;1BKR;3EDV;	;1AA2;1BKR;3EDV;
P16473	Thyrotropin receptor (Thyroid-stimulating hormone receptor) (TSH-R)	TSHR LGR3	764	379	0.707	EETLQ^AFDSH	EETLQAFDSH	EETLQAF	#N/A	1						1	P46013	P48552	Q00987	Q01094	1H24;1O9K;2AZE;5M9N;5M9O;6G0P;	;1H24;1O9K;2AZE;5M9N;5M9O;6G0P;
P16473	Thyrotropin receptor (Thyroid-stimulating hormone receptor) (TSH-R)	TSHR LGR3	764	307	0.632	ESSMQ^SLRQR	ESSMQSLRQR	ESSMQSL	#N/A	1						1	P46100	P48556	Q01082	Q01101	2LV2;3ZMS;	;2LV2;3ZMS;
P16473	Thyrotropin receptor (Thyroid-stimulating hormone receptor) (TSH-R)	TSHR LGR3	764	90	0.51	DVTLQ^QLESH	DVTLQQLESH	DVTLQQL	#N/A	1	2XWT	;1XUM;2XWT;3G04;	1	>P16473_90_0.51_2XWT DVTLQQLESH		1	P46379	P48728	Q01094	Q01433	4NO3;4NO5;	;4NO3;4NO5;
P16581	E-selectin (CD62 antigen-like family member E) (Endothelial leukocyte adhesion molecule 1) (ELAM-1) (Leukocyte-endothelial cell adhesion molecule 2) (LECAM2) (CD antigen CD62E)	SELE ELAM1	610	595	0.662	ASSCQ^SLESD	ASSCQSLESD	ASSCQSL	#N/A	1						1	P46531	P48730	Q01101	Q01484	4D8O;4RLV;4RLY;5Y4D;5Y4E;5Y4F;5YIR;5YIS;6KZJ;	;4D8O;4RLV;4RLY;5Y4D;5Y4E;5Y4F;5YIR;5YIS;6KZJ;
P16591	Tyrosine-protein kinase Fer (EC 2.7.10.2) (Feline encephalitis virus-related kinase FER) (Fujinami poultry sarcoma/Feline sarcoma-related protein Fer) (Proto-oncogene c-Fer) (Tyrosine kinase 3) (p94-Fer)	FER TYK3	822	291	0.732	NENLQ^ANEIM	NENLQANEIM	NENLQAN	1	#N/A						1	P46782	P48736	Q01433	Q01518	1K8F;	;1K8F;
P16591	Tyrosine-protein kinase Fer (EC 2.7.10.2) (Feline encephalitis virus-related kinase FER) (Fujinami poultry sarcoma/Feline sarcoma-related protein Fer) (Proto-oncogene c-Fer) (Tyrosine kinase 3) (p94-Fer)	FER TYK3	822	47	0.706	ASTLQ^NLCNQ	ASTLQNLCNQ	ASTLQNL	1	#N/A						1	P46934	P48775	Q01484	Q01523	1ZMP;2LXZ;2MIT;3I5W;4E82;4E83;4E86;4RBW;4RBX;5CUI;5CUJ;5CUM;	;1ZMP;2LXZ;2MIT;3I5W;4E82;4E83;4E86;4RBW;4RBX;5CUI;5CUJ;5CUM;
P16615	Sarcoplasmic/endoplasmic reticulum calcium ATPase 2 (SERCA2) (SR Ca(2+)-ATPase 2) (EC 7.2.2.10) (Calcium pump 2) (Calcium-transporting ATPase sarcoplasmic reticulum type, slow twitch skeletal muscle isoform) (Endoplasmic reticulum class 1/2 Ca(2+) ATPase)	ATP2A2 ATP2B	1042	250	0.504	RTPLQ^QKLDE	RTPLQQKLDE	RTPLQQK	#N/A	1	5ZTF	;5ZTF;6JJU;	1	>P16615_250_0.504_5ZTF RTPLQQKLDE		1	P46939	P49005	Q01518	Q01524	1ZMQ;3QTE;	;1ZMQ;3QTE;
P16860	Natriuretic peptides B (Gamma-brain natriuretic peptide) [Cleaved into: Brain natriuretic peptide 32 (BNP(1-32)) (BNP-32); BNP(1-30); BNP(1-29); BNP(1-28); BNP(2-31); BNP(3-32); BNP(3-30); BNP(3-29); BNP(4-32); BNP(4-31); BNP(4-30); BNP(4-29); BNP(4-27); BNP(5-32); BNP(5-31); BNP(5-29)]	NPPB	134	51	0.749	RNHLQ^GKLSE	RNHLQGKLSE	RNHLQGK	1	#N/A						1	P46940	P49116	Q01523	Q01780	2CPR;3SAF;3SAG;3SAH;6D6Q;6D6R;	;2CPR;3SAF;3SAG;3SAH;6D6Q;6D6R;
P17066	Heat shock 70 kDa protein 6 (Heat shock 70 kDa protein B')	HSPA6 HSP70B'	643	86	0.543	DTTVQ^SDMKH	DTTVQSDMKH	DTTVQSD	1	#N/A	3FE1	;3FE1;	1	>P17066_86_0.543_3FE1 DTTVQSDMKH		1	P47736	P49137	Q01524	Q01826	1YSE;2L1P;2MW8;2O49;2O4A;3NZL;3TUO;	;1YSE;2L1P;2MW8;2O49;2O4A;3NZL;3TUO;
P17252	Protein kinase C alpha type (PKC-A) (PKC-alpha) (EC 2.7.11.13)	PRKCA PKCA PRKACA	672	669	0.548	HPILQ^SAV	HPILQSAV	HPILQSA	#N/A	#N/A						0	P47900	P49189	Q01780	Q01955	5NB0;	;5NB0;
P17480	Nucleolar transcription factor 1 (Autoantigen NOR-90) (Upstream-binding factor 1) (UBF-1)	UBTF UBF UBF1	764	672	0.961	RTTLQ^SKSES	RTTLQSKSES	RTTLQSK	1	#N/A						1	P47989	P49281	Q01826	Q02080	1N6J;1TQE;6BYY;6BZ1;6C9L;	;1N6J;1TQE;6BYY;6BZ1;6C9L;
P17706	Tyrosine-protein phosphatase non-receptor type 2 (EC 3.1.3.48) (T-cell protein-tyrosine phosphatase) (TCPTP)	PTPN2 PTPT	415	62	0.921	RVKLQ^NAEND	RVKLQNAEND	RVKLQNA	1	#N/A	1L8K	;1L8K;	1	>P17706_62_0.921_1L8K RVKLQNAEND		1	P48147	P49327	Q01955	Q02224	1T5C;5JVP;	;1T5C;5JVP;
P18054	Polyunsaturated fatty acid lipoxygenase ALOX12 (EC 1.13.11.-) (Arachidonate (12S)-lipoxygenase) (12S-LOX) (12S-lipoxygenase) (EC 1.13.11.31) (Arachidonate (15S)-lipoxygenase) (EC 1.13.11.33) (Linoleate (13S)-lipoxygenase) (Lipoxin synthase 12-LO) (EC 3.3.2.-) (Platelet-type lipoxygenase 12)	ALOX12 12LO LOG12	663	496	0.57	DPELQ^AWCRE	DPELQAWCRE	DPELQAW	1	#N/A	3D3L	;2ABU;3D3L;	1	>P18054_496_0.57_3D3L DPELQAWCRE		1	P48357	P49354	Q02080	Q02241	3VHX;	;3VHX;
P18075	Bone morphogenetic protein 7 (BMP-7) (Osteogenic protein 1) (OP-1) (Eptotermin alfa)	BMP7 OP1	431	73	0.886	RPHLQ^GKHNS	RPHLQGKHNS	RPHLQGK	1	#N/A						1	P48382	P49418	Q02224	Q02246	2OM5;	;2OM5;
P18510	Interleukin-1 receptor antagonist protein (IL-1RN) (IL-1ra) (IRAP) (ICIL-1RA) (IL1 inhibitor) (Anakinra)	IL1RN IL1F3 IL1RA	177	36	0.617	SSKMQ^AFRIW	SSKMQAFRIW	SSKMQAF	1	#N/A	1ILR	;1ILR;1ILT;1IRA;1IRP;1ITN;2IRT;	1	>P18510_36_0.617_1ILR SSKMQAFRIW		1	P48449	P49588	Q02241	Q02318	1MFX;	;1MFX;
P18887	DNA repair protein XRCC1 (X-ray repair cross-complementing protein 1)	XRCC1	633	217	0.717	AATLQ^ASSAA	AATLQASSAA	AATLQAS	1	#N/A						1	P48552	P49591	Q02246	Q02817	6RBF;	;6RBF;
P19087	Guanine nucleotide-binding protein G(t) subunit alpha-2 (Transducin alpha-2 chain)	GNAT2 GNATC	354	79	0.751	GNVLQ^SILAI	GNVLQSILAI	GNVLQSI	1	#N/A						1	P48556	P49715	Q02318	Q02818	1SNL;	;1SNL;
P19113	Histidine decarboxylase (HDC) (EC 4.1.1.22)	HDC	662	507	0.899	GTSLQ^SVSGA	GTSLQSVSGA	GTSLQSV	1	#N/A						1	P48728	P49736	Q02817	Q02878	4UG0;4V6X;5AJ0;5LKS;5T2C;6EK0;6IP5;6IP6;6IP8;6OLE;6OLF;6OLG;6OLI;6OLZ;6OM0;6OM7;6QZP;	;4UG0;4V6X;5AJ0;5LKS;5T2C;6EK0;6IP5;6IP6;6IP8;6OLE;6OLF;6OLG;6OLI;6OLZ;6OM0;6OM7;6QZP;
P19113	Histidine decarboxylase (HDC) (EC 4.1.1.22)	HDC	662	147	0.556	GGVLQ^STVSE	GGVLQSTVSE	GGVLQST	1	#N/A	4E1O	;4E1O;	1	>P19113_147_0.556_4E1O GGVLQSTVSE		1	P48730	P49748	Q02818	Q03001	3GJO;	;3GJO;
P19320	Vascular cell adhesion protein 1 (V-CAM 1) (VCAM-1) (INCAM-100) (CD antigen CD106)	VCAM1	739	237	0.62	STKLQ^EGGSV	STKLQEGGSV	STKLQEG	#N/A	1						1	P48736	P49757	Q02878	Q03111	5J9S;6HPW;6HPX;6HPY;6HPZ;6HQ0;6HT0;6HT1;6T1I;6T1J;6T1L;6T1M;6T1N;6T1O;	;5J9S;6HPW;6HPX;6HPY;6HPZ;6HQ0;6HT0;6HT1;6T1I;6T1J;6T1L;6T1M;6T1N;6T1O;
P19388	DNA-directed RNA polymerases I, II, and III subunit RPABC1 (RNA polymerases I, II, and III subunit ABC1) (DNA-directed RNA polymerase II 23 kDa polypeptide) (DNA-directed RNA polymerase II subunit E) (RPB5 homolog) (XAP4)	POLR2E	210	174	0.512	LPRIQ^AGDPV	LPRIQAGDPV	LPRIQAG	1	#N/A	5IYB	;5IY6;5IY7;5IY8;5IY9;5IYA;5IYB;5IYC;5IYD;6DRD;6O9L;	1	>P19388_174_0.512_5IYB LPRIQAGDPV		1	P48775	P49767	Q03001	Q03112	6BW3;	;6BW3;
P19404	NADH dehydrogenase [ubiquinone] flavoprotein 2, mitochondrial (EC 1.6.99.3) (EC 7.1.1.2) (NADH-ubiquinone oxidoreductase 24 kDa subunit)	NDUFV2	249	31	0.504	KTVMQ^NGAGG	KTVMQNGAGG	KTVMQNG	1	#N/A						1	P49005	P49770	Q03111	Q03154	1Q7L;	;1Q7L;
P19419	ETS domain-containing protein Elk-1	ELK1	428	346	0.695	GSGLQ^APGPA	GSGLQAPGPA	GSGLQAP	1	#N/A						1	P49116	P49771	Q03112	Q03164	2AGH;2J2S;2JYI;2KKF;2KU7;2KYU;2LXS;2LXT;2MSR;2MTN;2W5Y;2W5Z;3EG6;3EMH;3LQH;3LQI;3LQJ;3P4F;3U85;3U88;4ESG;4GQ6;4NW3;5F5E;5F6L;5SVH;6EMQ;6KIU;6KIV;6KIX;6KIZ;6PWV;6PWW;	;2AGH;2J2S;2JYI;2KKF;2KU7;2KYU;2LXS;2LXT;2MSR;2MTN;2W5Y;2W5Z;3EG6;3EMH;3LQH;3LQI;3LQJ;3P4F;3U85;3U88;4ESG;4GQ6;4NW3;5F5E;5F6L;5SVH;6EMQ;6KIU;6KIV;6KIX;6KIZ;6PWV;6PWW;
P19827	Inter-alpha-trypsin inhibitor heavy chain H1 (ITI heavy chain H1) (ITI-HC1) (Inter-alpha-inhibitor heavy chain 1) (Inter-alpha-trypsin inhibitor complex component III) (Serum-derived hyaluronan-associated protein) (SHAP)	ITIH1 IGHEP1	911	338	0.745	GTRVQ^SWKGS	GTRVQSWKGS	GTRVQSW	1	#N/A	6FPY	;6FPY;6FPZ;	1	>P19827_338_0.745_6FPY GTRVQSWKGS		1	P49137	P49790	Q03154	Q03252	2LLL;5BNW;	;2LLL;5BNW;
P19827	Inter-alpha-trypsin inhibitor heavy chain H1 (ITI heavy chain H1) (ITI-HC1) (Inter-alpha-inhibitor heavy chain 1) (Inter-alpha-trypsin inhibitor complex component III) (Serum-derived hyaluronan-associated protein) (SHAP)	ITIH1 IGHEP1	911	346	0.723	GSLVQ^ASEAN	GSLVQASEAN	GSLVQAS	1	#N/A	6FPY	;6FPY;6FPZ;	1	>P19827_346_0.723_6FPY GSLVQASEAN		1	P49189	P49792	Q03164	Q03426	2R3V;	;2R3V;
P19827	Inter-alpha-trypsin inhibitor heavy chain H1 (ITI heavy chain H1) (ITI-HC1) (Inter-alpha-inhibitor heavy chain 1) (Inter-alpha-trypsin inhibitor complex component III) (Serum-derived hyaluronan-associated protein) (SHAP)	ITIH1 IGHEP1	911	353	0.607	EANLQ^AAQDF	EANLQAAQDF	EANLQAA	1	#N/A	6FPY	;6FPY;6FPZ;	1	>P19827_353_0.607_6FPY EANLQAAQDF		1	P49281	P49796	Q03252	Q03468	4CVO;	;4CVO;
P20020	Plasma membrane calcium-transporting ATPase 1 (EC 7.2.2.10) (Plasma membrane calcium ATPase isoform 1) (PMCA1) (Plasma membrane calcium pump isoform 1)	ATP2B1 PMCA1	1220	363	0.899	KSVLQ^GKLTK	KSVLQGKLTK	KSVLQGK	#N/A	1	6A69	;6A69;	1	>P20020_363_0.899_6A69 KSVLQGKLTK		1	P49327	P49840	Q03426	Q03591	3ZD2;4MUC;	;3ZD2;4MUC;
P20061	Transcobalamin-1 (TC-1) (Haptocorrin) (HC) (Protein R) (Transcobalamin I) (TC I) (TCI)	TCN1 TC1	433	45	0.707	NTMIQ^SNYNR	NTMIQSNYNR	NTMIQSN	1	#N/A	4KKI	;2CKV;4KKI;4KKJ;	1	>P20061_45_0.707_4KKI NTMIQSNYNR		1	P49354	P49841	Q03468	Q03933	5D8K;5D8L;5HDK;	;5D8K;5D8L;5HDK;
P20062	Transcobalamin-2 (TC-2) (Transcobalamin II) (TC II) (TCII)	TCN2 TC2	427	64	0.808	LSSLQ^AGTKE	LSSLQAGTKE	LSSLQAG	1	#N/A	2BB5	;2BB5;4ZRP;4ZRQ;5NO0;5NP4;5NRP;5NSA;	1	>P20062_64_0.808_2BB5 LSSLQAGTKE		1	P49418	P49863	Q03591	Q04637	1LJ2;1UG3;2W97;4AZA;4F02;5EHC;5EI3;5EIR;5T46;	;1LJ2;1UG3;2W97;4AZA;4F02;5EHC;5EI3;5EIR;5T46;
P20142	Gastricsin (EC 3.4.23.3) (Pepsinogen C)	PGC	388	294	0.762	SALLQ^ATGAQ	SALLQATGAQ	SALLQAT	1	#N/A	1AVF	;1AVF;1HTR;	1	>P20142_294_0.762_1AVF SALLQATGAQ		1	P49588	P49914	Q03933	Q04724	1GXR;2CE8;2CE9;4OM2;4OM3;5MWJ;	;1GXR;2CE8;2CE9;4OM2;4OM3;5MWJ;
P20231	Tryptase beta-2 (Tryptase-2) (EC 3.4.21.59) (Tryptase II)	TPSB2 TPS2	275	238	0.812	GTWLQ^AGVVS	GTWLQAGVVS	GTWLQAG	1	#N/A	1A0L	;1A0L;1AAO;2BM2;2FPZ;2FS8;2FS9;2FWW;2FXR;2GDD;2ZA5;3V7T;	1	>P20231_238_0.812_1A0L GTWLQAGVVS		1	P49591	P49916	Q04637	Q04759	1XJD;2ENJ;2ENN;2ENZ;2JED;4Q9Z;4RA5;5F9E;	;1XJD;2ENJ;2ENN;2ENZ;2JED;4Q9Z;4RA5;5F9E;
P20273	B-cell receptor CD22 (B-lymphocyte cell adhesion molecule) (BL-CAM) (Sialic acid-binding Ig-like lectin 2) (Siglec-2) (T-cell surface antigen Leu-14) (CD antigen CD22)	CD22 SIGLEC2	847	835	0.598	GERPQ^AQENV	GERPQAQENV	GERPQAQ	#N/A	1						1	P49715	P50052	Q04724	Q05086	1C4Z;1D5F;1EQX;2KR1;4GIZ;4XR8;6SJV;	;1C4Z;1D5F;1EQX;2KR1;4GIZ;4XR8;6SJV;
P20290	Transcription factor BTF3 (Nascent polypeptide-associated complex subunit beta) (NAC-beta) (RNA polymerase B transcription factor 3)	BTF3 NACB OK/SW-cl.8	206	124	0.548	NPKVQ^ASLAA	NPKVQASLAA	NPKVQAS	1	#N/A	3LKX	;3LKX;3MCB;	1	>P20290_124_0.548_3LKX NPKVQASLAA		1	P49736	P50336	Q04759	Q05193	1DYN;2DYN;2X2E;2X2F;3SNH;3ZYC;3ZYS;4UUD;4UUK;5D3Q;6DLU;6DLV;	;1DYN;2DYN;2X2E;2X2F;3SNH;3ZYC;3ZYS;4UUD;4UUK;5D3Q;6DLU;6DLV;
P20337	Ras-related protein Rab-3B	RAB3B	219	174	0.566	ISVRQ^AFERL	ISVRQAFERL	ISVRQAF	1	#N/A	3DZ8	;3DZ8;	1	>P20337_174_0.566_3DZ8 ISVRQAFERL		1	P49748	P50402	Q05086	Q05195	1E91;1G1E;1NLW;1PD7;1S5Q;	;1E91;1G1E;1NLW;1PD7;1S5Q;
P20366	Protachykinin-1 (PPT) [Cleaved into: Substance P; Neurokinin A (NKA) (Neuromedin L) (Substance K); Neuropeptide K (NPK); Neuropeptide gamma; C-terminal-flanking peptide]	TAC1 NKA NKNA TAC2	129	123	0.532	RSAMQ^NYERR	RSAMQNYERR	RSAMQNY	1	#N/A						1	P49757	P50416	Q05193	Q05209	5HDE;5J8R;5O2P;	;5HDE;5J8R;5O2P;
P20393	Nuclear receptor subfamily 1 group D member 1 (Rev-erbA-alpha) (V-erbA-related protein 1) (EAR-1)	NR1D1 EAR1 HREV THRAL	614	380	0.605	HSCHQ^SNSNG	HSCHQSNSNG	HSCHQSN	1	#N/A						1	P49767	P50502	Q05195	Q05397	1K04;1K05;1MP8;1OW6;1OW7;1OW8;2ETM;2IJM;3B71;3BZ3;3PXK;3S9O;4EBV;4EBW;4GU6;4GU9;4I4E;4I4F;4K8A;4K9Y;4KAB;4KAO;4NY0;4Q9S;6I8Z;6LES;	;1K04;1K05;1MP8;1OW6;1OW7;1OW8;2ETM;2IJM;3B71;3BZ3;3PXK;3S9O;4EBV;4EBW;4GU6;4GU9;4I4E;4I4F;4K8A;4K9Y;4KAB;4KAO;4NY0;4Q9S;6I8Z;6LES;
P20585	DNA mismatch repair protein Msh3 (hMSH3) (Divergent upstream protein) (DUP) (Mismatch repair protein 1) (MRP1)	MSH3 DUC1 DUG	1137	422	0.584	MSSLQ^PVELL	MSSLQPVELL	MSSLQPV	1	#N/A	3THW	;3THW;3THX;3THY;3THZ;	1	>P20585_422_0.584_3THW MSSLQPVELL		1	P49770	P50570	Q05209	Q05516	1BUO;1CS3;	;1BUO;1CS3;
P20700	Lamin-B1	LMNB1 LMN2 LMNB	586	31	0.726	LSRLQ^EKEEL	LSRLQEKEEL	LSRLQEK	1	#N/A						1	P49771	P50591	Q05397	Q05823	1WDY;4G8K;4G8L;4OAU;4OAV;	;1WDY;4G8K;4G8L;4OAU;4OAV;
P20701	Integrin alpha-L (CD11 antigen-like family member A) (Leukocyte adhesion glycoprotein LFA-1 alpha chain) (LFA-1A) (Leukocyte function-associated molecule 1 alpha chain) (CD antigen CD11a)	ITGAL CD11A	1170	142	0.544	GPMLQ^GRPGF	GPMLQGRPGF	GPMLQGR	#N/A	1	5E6R	;1CQP;1DGQ;1IJ4;1LFA;1MJN;1MQ8;1MQ9;1MQA;1RD4;1T0P;1XDD;1XDG;1XUO;1ZON;1ZOO;1ZOP;2ICA;2K8O;2M3E;2O7N;3BN3;3BQM;3BQN;3E2M;3EOA;3EOB;3F74;3F78;3HI6;3M6F;3TCX;4IXD;5E6R;5E6S;5E6U;6BXB;6BXF;6BXJ;6CKB;	1	>P20701_142_0.544_5E6R GPMLQGRPGF		1	P49790	P50895	Q05516	Q05923	1M3G;	;1M3G;
P20702	Integrin alpha-X (CD11 antigen-like family member C) (Leu M5) (Leukocyte adhesion glycoprotein p150,95 alpha chain) (Leukocyte adhesion receptor p150,95) (CD antigen CD11c)	ITGAX CD11C	1163	582	0.695	SSRLQ^YFGQA	SSRLQYFGQA	SSRLQYF	#N/A	1	3K6S	;1N3Y;2LUV;3K6S;3K71;3K72;4NEH;4NEN;5ES4;	1	>P20702_582_0.695_3K6S SSRLQYFGQA		1	P49792	P50897	Q05823	Q05BQ5	3FEO;4C5I;6NFX;	;3FEO;4C5I;6NFX;
P20711	Aromatic-L-amino-acid decarboxylase (AADC) (EC 4.1.1.28) (DOPA decarboxylase) (DDC)	DDC AADC	480	168	0.532	IHRLQ^AASPE	IHRLQAASPE	IHRLQAA	1	#N/A	3RBF	;3RBF;3RBL;3RCH;	1	>P20711_168_0.532_3RBF IHRLQAASPE		1	P49796	P51114	Q05923	Q06124	2SHP;3B7O;3MOW;3O5X;3TKZ;3TL0;3ZM0;3ZM1;3ZM2;3ZM3;4DGP;4DGX;4GWF;4H1O;4H34;4JE4;4JEG;4JMG;4NWF;4NWG;4OHD;4OHE;4OHH;4OHI;4OHL;4PVG;4QSY;4RDD;5DF6;5EHP;5EHR;5I6V;5IBM;5IBS;5X7B;5X94;5XZR;6ATD;6BMR;6BMU;6BMV;6BMW;6BMX;6BMY;6BN5;6CMP;6CMQ;6CMR;6CMS;6CRF;6CRG;6IHZ;6MD7;6MD9;6MDA;6MDB;6MDC;6MDD;	;2SHP;3B7O;3MOW;3O5X;3TKZ;3TL0;3ZM0;3ZM1;3ZM2;3ZM3;4DGP;4DGX;4GWF;4H1O;4H34;4JE4;4JEG;4JMG;4NWF;4NWG;4OHD;4OHE;4OHH;4OHI;4OHL;4PVG;4QSY;4RDD;5DF6;5EHP;5EHR;5I6V;5IBM;5IBS;5X7B;5X94;5XZR;6ATD;6BMR;6BMU;6BMV;6BMW;6BMX;6BMY;6BN5;6CMP;6CMQ;6CMR;6CMS;6CRF;6CRG;6IHZ;6MD7;6MD9;6MDA;6MDB;6MDC;6MDD;
P20823	Hepatocyte nuclear factor 1-alpha (HNF-1-alpha) (HNF-1A) (Liver-specific transcription factor LF-B1) (LFB1) (Transcription factor 1) (TCF-1)	HNF1A TCF1	631	497	0.637	MAQLQ^SPHAL	MAQLQSPHAL	MAQLQSP	1	#N/A						1	P49840	P51157	Q05BQ5	Q06190	4I5J;4I5K;	;4I5J;4I5K;
P20839	Inosine-5'-monophosphate dehydrogenase 1 (IMP dehydrogenase 1) (IMPD 1) (IMPDH 1) (EC 1.1.1.205) (IMPDH-I)	IMPDH1 IMPD1	514	100	0.705	TPEFQ^ANEVR	TPEFQANEVR	TPEFQAN	1	#N/A	1JCN	;1JCN;	1	>P20839_100_0.705_1JCN TPEFQANEVR		1	P49841	P51398	Q06124	Q06278	4UHW;4UHX;5EPG;6Q6Q;	;4UHW;4UHX;5EPG;6Q6Q;
P20929	Nebulin	NEB	6669	6537	0.777	RSREQ^SRSAS	RSREQSRSAS	RSREQSR	1	#N/A						1	P49863	P51530	Q06190	Q06455	1WQ6;2DJ8;2H7B;2KNH;2KYG;2OD1;2ODD;2PP4;4JOL;	;1WQ6;2DJ8;2H7B;2KNH;2KYG;2OD1;2ODD;2PP4;4JOL;
P20929	Nebulin	NEB	6669	1248	0.706	PVMVQ^AKQNT	PVMVQAKQNT	PVMVQAK	1	#N/A						1	P49914	P51531	Q06278	Q07021	1P32;3RPX;	;1P32;3RPX;
P20929	Nebulin	NEB	6669	4659	0.669	VTAVQ^SGINA	VTAVQSGINA	VTAVQSG	1	#N/A						1	P49916	P51532	Q06455	Q07157	2H2B;2H2C;2H3M;2JWE;2KXR;2KXS;2RCZ;3CYY;3LH5;3SHU;3SHW;3TSV;3TSW;3TSZ;4OEO;4OEP;4Q2Q;4YYX;	;2H2B;2H2C;2H3M;2JWE;2KXR;2KXS;2RCZ;3CYY;3LH5;3SHU;3SHW;3TSV;3TSW;3TSZ;4OEO;4OEP;4Q2Q;4YYX;
P20929	Nebulin	NEB	6669	1365	0.667	VAKLQ^SDREY	VAKLQSDREY	VAKLQSD	1	#N/A						1	P50052	P51572	Q07021	Q07352	1W0V;1W0W;	;1W0V;1W0W;
P20929	Nebulin	NEB	6669	414	0.639	DTVLQ^NFSSD	DTVLQNFSSD	DTVLQNF	1	#N/A						1	P50336	P51587	Q07157	Q07864	5VBN;	;5VBN;
P20929	Nebulin	NEB	6669	2259	0.637	PDILQ^AKQNQ	PDILQAKQNQ	PDILQAK	1	#N/A						1	P50402	P51610	Q07352	Q07866	3NF1;5OJ8;	;3NF1;5OJ8;
P20929	Nebulin	NEB	6669	5191	0.633	GQKLQ^SQYLY	GQKLQSQYLY	GQKLQSQ	1	#N/A						1	P50416	P51617	Q07864	Q07960	1AM4;1GRN;1OW3;1RGP;1TX4;2NGR;5M6X;5M70;6R3V;	;1AM4;1GRN;1OW3;1RGP;1TX4;2NGR;5M6X;5M70;6R3V;
P20929	Nebulin	NEB	6669	760	0.626	PVLLQ^AQLNT	PVLLQAQLNT	PVLLQAQ	1	#N/A						1	P50502	P51648	Q07866	Q08050	3G73;	;3G73;
P20929	Nebulin	NEB	6669	1004	0.578	PITVQ^SKINQ	PITVQSKINQ	PITVQSK	1	#N/A						1	P50570	P51659	Q07960	Q08188	1L9M;1L9N;1NUD;1NUF;1NUG;	;1L9M;1L9N;1NUD;1NUF;1NUG;
P20929	Nebulin	NEB	6669	4945	0.571	AYKLQ^SSNLY	AYKLQSSNLY	AYKLQSS	1	#N/A						1	P50591	P51687	Q08050	Q08209	1AUI;1M63;1MF8;2JOG;2JZI;2P6B;2R28;2W73;3LL8;4F0Z;4Q5U;5C1V;5SVE;6NUC;6NUF;6NUU;	;1AUI;1M63;1MF8;2JOG;2JZI;2P6B;2R28;2W73;3LL8;4F0Z;4Q5U;5C1V;5SVE;6NUC;6NUF;6NUU;
P20930	Filaggrin	FLG	4061	715	0.882	RHQLQ^SADSS	RHQLQSADSS	RHQLQSA	1	#N/A						1	P50895	P51688	Q08188	Q08211	3LLM;3VYX;3VYY;	;3LLM;3VYX;3VYY;
P20930	Filaggrin	FLG	4061	1754	0.878	STRGQ^SGERS	STRGQSGERS	STRGQSG	1	#N/A						1	P50897	P51692	Q08209	Q08379	4REY;6IW8;6IWA;6K06;	;4REY;6IW8;6IWA;6K06;
P20930	Filaggrin	FLG	4061	1430	0.858	SARGQ^SGESS	SARGQSGESS	SARGQSG	1	#N/A						1	P51114	P51813	Q08211	Q08380	1BY2;6GFB;	;1BY2;6GFB;
P20930	Filaggrin	FLG	4061	2079	0.858	SARGQ^SGESS	SARGQSGESS	SARGQSG	1	#N/A						1	P51157	P51825	Q08379	Q08495	1QZP;1ZV6;	;1QZP;1ZV6;
P20930	Filaggrin	FLG	4061	2012	0.779	HHQLQ^SADSS	HHQLQSADSS	HHQLQSA	1	#N/A						1	P51398	P51911	Q08380	Q08999	4XI9;5C1D;	;4XI9;5C1D;
P20930	Filaggrin	FLG	4061	1858	0.717	VSRGQ^SGSRS	VSRGQSGSRS	VSRGQSG	1	#N/A						1	P51530	P52292	Q08495	Q08AH3	2VZE;2WD9;3B7W;3C5E;3DAY;3EQ6;3GPC;	;2VZE;2WD9;3B7W;3C5E;3DAY;3EQ6;3GPC;
P20930	Filaggrin	FLG	4061	886	0.669	ASRGQ^SGSRS	ASRGQSGSRS	ASRGQSG	1	#N/A						1	P51531	P52294	Q08999	Q09472	1L3E;1P4Q;2K8F;2MH0;2MZD;3BIY;3I3J;3IO2;3P57;3T92;4BHW;4PZR;4PZS;4PZT;5BT3;5KJ2;5LKT;5LKU;5LKX;5LKZ;5LPK;5LPM;5NU5;5XZC;6DS6;6FGN;6FGS;6GYR;6GYT;6K4N;6PF1;6PGU;	;1L3E;1P4Q;2K8F;2MH0;2MZD;3BIY;3I3J;3IO2;3P57;3T92;4BHW;4PZR;4PZS;4PZT;5BT3;5KJ2;5LKT;5LKU;5LKX;5LKZ;5LPK;5LPM;5NU5;5XZC;6DS6;6FGN;6FGS;6GYR;6GYT;6K4N;6PF1;6PGU;
P20930	Filaggrin	FLG	4061	2183	0.669	ASRGQ^SGSRS	ASRGQSGSRS	ASRGQSG	1	#N/A						1	P51532	P52306	Q08AH3	Q09666	4DRW;4FTG;4HRG;	;4DRW;4FTG;4HRG;
P20930	Filaggrin	FLG	4061	2831	0.669	ASRGQ^SGSRS	ASRGQSGSRS	ASRGQSG	1	#N/A						1	P51572	P52630	Q09472	Q0JRZ9	2V0O;	;2V0O;
P20930	Filaggrin	FLG	4061	3155	0.669	ASRGQ^SGSRS	ASRGQSGSRS	ASRGQSG	1	#N/A						1	P51587	P52732	Q09666	Q10567	4HMY;4P6Z;6CM9;6CRI;6D83;6D84;6DFF;	;4HMY;4P6Z;6CM9;6CRI;6D83;6D84;6DFF;
P20930	Filaggrin	FLG	4061	3479	0.669	ASRGQ^SGSRS	ASRGQSGSRS	ASRGQSG	1	#N/A						1	P51610	P52756	Q0JRZ9	Q12756	4EGX;4EJQ;4UXO;4UXP;4UXR;4UXS;	;4EGX;4EJQ;4UXO;4UXP;4UXR;4UXS;
P20930	Filaggrin	FLG	4061	2301	0.659	ESSRQ^SGTHH	ESSRQSGTHH	ESSRQSG	1	#N/A						1	P51617	P52757	Q10567	Q12769	5A9Q;	;5A9Q;
P20930	Filaggrin	FLG	4061	3597	0.659	ESSRQ^SGTHH	ESSRQSGTHH	ESSRQSG	1	#N/A						1	P51648	P52789	Q12756	Q12778	3CO6;3CO7;3COA;4LG0;5DUI;6QVW;6QZR;6QZS;	;3CO6;3CO7;3COA;4LG0;5DUI;6QVW;6QZR;6QZS;
P20930	Filaggrin	FLG	4061	1652	0.646	ESSRQ^SGTRH	ESSRQSGTRH	ESSRQSG	1	#N/A						1	P51659	P52790	Q12769	Q12802	2DRN;2LG1;4D0N;4D0O;6BCA;	;2DRN;2LG1;4D0N;4D0O;6BCA;
P20930	Filaggrin	FLG	4061	1301	0.636	SSREQ^SRDGS	SSREQSRDGS	SSREQSR	1	#N/A						1	P51687	P52848	Q12778	Q12830	2F6J;2F6N;2FSA;2FUI;2FUU;2RI7;3QZS;3QZT;3QZV;3UV2;5H6Y;6AZE;	;2F6J;2F6N;2FSA;2FUI;2FUU;2RI7;3QZS;3QZT;3QZV;3UV2;5H6Y;6AZE;
P20930	Filaggrin	FLG	4061	3894	0.636	SSREQ^SRDGS	SSREQSRDGS	SSREQSR	1	#N/A						1	P51688	P52948	Q12802	Q12840	4UXT;4UXY;4UY0;	;4UXT;4UXY;4UY0;
P20930	Filaggrin	FLG	4061	3945	0.618	HSGIQ^SRGSP	HSGIQSRGSP	HSGIQSR	1	#N/A						1	P51692	P53370	Q12830	Q12872	2E5Z;2E60;	;2E5Z;2E60;
P20930	Filaggrin	FLG	4061	1989	0.584	SSRGQ^AASSH	SSRGQAASSH	SSRGQAA	1	#N/A						1	P51813	P53597	Q12840	Q12888	1GZH;1KZY;1XNI;2G3R;2IG0;2LVM;2MWO;2MWP;3LGF;3LGL;3LH0;4CRI;4RG2;4X34;5ECG;5J26;5KGF;5Z78;5ZCJ;6CO1;6CO2;6IU7;6IUA;6MXX;6MXY;6MXZ;6MY0;6RML;6RMM;	;1GZH;1KZY;1XNI;2G3R;2IG0;2LVM;2MWO;2MWP;3LGF;3LGL;3LH0;4CRI;4RG2;4X34;5ECG;5J26;5KGF;5Z78;5ZCJ;6CO1;6CO2;6IU7;6IUA;6MXX;6MXY;6MXZ;6MY0;6RML;6RMM;
P20930	Filaggrin	FLG	4061	3919	0.581	SSPVQ^SDSST	SSPVQSDSST	SSPVQSD	1	#N/A						1	P51825	P53602	Q12872	Q12904	1E7Z;1EUJ;1FL0;4R3Z;	;1E7Z;1EUJ;1FL0;4R3Z;
P20930	Filaggrin	FLG	4061	1328	0.574	DSSRQ^SGTHH	DSSRQSGTHH	DSSRQSG	1	#N/A						1	P51911	P53673	Q12888	Q12906	2L33;3P1X;	;2L33;3P1X;
P20930	Filaggrin	FLG	4061	355	0.559	DSSRQ^SGTRH	DSSRQSGTRH	DSSRQSG	1	#N/A						1	P52292	P53778	Q12904	Q12923	1D5G;1Q7X;1WCH;2M0Z;2M10;3LNX;3LNY;3PDZ;5GLJ;	;1D5G;1Q7X;1WCH;2M0Z;2M10;3LNX;3LNY;3PDZ;5GLJ;
P20930	Filaggrin	FLG	4061	1976	0.559	DSSRQ^SGTRH	DSSRQSGTRH	DSSRQSG	1	#N/A						1	P52294	P53990	Q12906	Q12929	2E8M;	;2E8M;
P20930	Filaggrin	FLG	4061	2625	0.559	DSSRQ^SGTRH	DSSRQSGTRH	DSSRQSG	1	#N/A						1	P52306	P54136	Q12923	Q12955	4O6X;	;4O6X;
P20930	Filaggrin	FLG	4061	2949	0.559	DSSRQ^SGTRH	DSSRQSGTRH	DSSRQSG	1	#N/A						1	P52630	P54253	Q12929	Q12959	1PDR;2M3M;2OQS;2X7Z;3LRA;3RL7;3RL8;3W9Y;4AMH;4G69;	;1PDR;2M3M;2OQS;2X7Z;3LRA;3RL7;3RL8;3W9Y;4AMH;4G69;
P21333	Filamin-A (FLN-A) (Actin-binding protein 280) (ABP-280) (Alpha-filamin) (Endothelial actin-binding protein) (Filamin-1) (Non-muscle filamin)	FLNA FLN FLN1	2647	1078	0.702	GPGLQ^GGSAG	GPGLQGGSAG	GPGLQGG	1	#N/A						1	P52732	P54277	Q12955	Q12967	1RAX;2B3A;2RGF;3KH0;	;1RAX;2B3A;2RGF;3KH0;
P21333	Filamin-A (FLN-A) (Actin-binding protein 280) (ABP-280) (Alpha-filamin) (Endothelial actin-binding protein) (Filamin-1) (Non-muscle filamin)	FLNA FLN FLN1	2647	1366	0.649	GPGIQ^SGTTN	GPGIQSGTTN	GPGIQSG	1	#N/A						1	P52756	P54317	Q12959	Q12968	2XRW;2XS0;	;2XRW;2XS0;
P21359	Neurofibromin (Neurofibromatosis-related protein NF-1) [Cleaved into: Neurofibromin truncated]	NF1	2839	2704	0.733	TSYLQ^SFGFN	TSYLQSFGFN	TSYLQSF	1	#N/A						1	P52757	P54577	Q12967	Q12980	6CES;6CET;	;6CES;6CET;
P21359	Neurofibromin (Neurofibromatosis-related protein NF-1) [Cleaved into: Neurofibromin truncated]	NF1	2839	2767	0.728	PPALQ^SQLSI	PPALQSQLSI	PPALQSQ	1	#N/A						1	P52789	P54578	Q12968	Q13007	6DF3;6GG1;	;6DF3;6GG1;
P21359	Neurofibromin (Neurofibromatosis-related protein NF-1) [Cleaved into: Neurofibromin truncated]	NF1	2839	162	0.568	STRLQ^ELTVC	STRLQELTVC	STRLQEL	1	#N/A						1	P52790	P54646	Q12980	Q13009	2D8I;3KZD;3KZE;4GVC;4GVD;4K2O;4K2P;4NXP;4NXQ;4NXR;	;2D8I;3KZD;3KZE;4GVC;4GVD;4K2O;4K2P;4NXP;4NXQ;4NXR;
P21359	Neurofibromin (Neurofibromatosis-related protein NF-1) [Cleaved into: Neurofibromin truncated]	NF1	2839	1447	0.535	SKILQ^SIANH	SKILQSIANH	SKILQSI	1	#N/A	1NF1	;1NF1;2D4Q;2E2X;3P7Z;3PEG;3PG7;6OB2;6OB3;	1	>P21359_1447_0.535_1NF1 SKILQSIANH		1	P52848	P54764	Q13007	Q13017	2EE4;2EE5;5U4V;	;2EE4;2EE5;5U4V;
P21549	Serine--pyruvate aminotransferase (SPT) (EC 2.6.1.51) (Alanine--glyoxylate aminotransferase) (AGT) (EC 2.6.1.44)	AGXT AGT1 SPAT	392	303	0.656	HGRLQ^ALGLQ	HGRLQALGLQ	HGRLQAL	1	#N/A	1H0C	;1H0C;1J04;2YOB;3R9A;4CBR;4CBS;4I8A;4KXK;4KYO;5F9S;5HHY;5LUC;5OFY;5OG0;	1	>P21549_303_0.656_1H0C HGRLQALGLQ		1	P52948	P54802	Q13009	Q13029	2JV0;2QPW;	;2JV0;2QPW;
P21554	Cannabinoid receptor 1 (CB-R) (CB1) (CANN6)	CNR1 CNR	472	261	0.555	CEKLQ^SVCSD	CEKLQSVCSD	CEKLQSV	#N/A	1	5TGZ	;1LVQ;1LVR;2B0Y;2KOE;2MZ2;2MZ3;2MZA;5TGZ;5U09;5XR8;5XRA;6KPG;6KQI;6N4B;	1	>P21554_261_0.555_5TGZ CEKLQSVCSD		1	P53370	P54819	Q13017	Q13033	4N6J;6AKL;6IUR;	;4N6J;6AKL;6IUR;
P21579	Synaptotagmin-1 (Synaptotagmin I) (SytI) (p65)	SYT1 SVP65 SYT	422	264	0.618	WRDLQ^SAEKE	WRDLQSAEKE	WRDLQSA	#N/A	1	2R83	;2K45;2K4A;2K8M;2KI6;2LHA;2N1T;2R83;3F00;3F01;3F04;3F05;4ISQ;4V11;6G5F;6G5K;6QNS;	1	>P21579_264_0.618_2R83 WRDLQSAEKE		1	P53597	P54829	Q13029	Q13043	2JO8;3COM;4NR2;4OH8;5TWG;5TWH;	;2JO8;3COM;4NR2;4OH8;5TWG;5TWH;
P21580	Tumor necrosis factor alpha-induced protein 3 (TNF alpha-induced protein 3) (EC 2.3.2.-) (EC 3.4.19.12) (OTU domain-containing protein 7C) (Putative DNA-binding protein A20) (Zinc finger protein A20) [Cleaved into: A20p50; A20p37]	TNFAIP3 OTUD7C	790	187	0.561	RSGLQ^YNSLE	RSGLQYNSLE	RSGLQYN	1	#N/A	2VFJ	;2EQE;2EQF;2EQG;2VFJ;3DKB;3OJ3;3OJ4;3VUW;3VUX;3VUY;3ZJD;3ZJE;3ZJF;3ZJG;5LRX;5V3B;5V3P;	1	>P21580_187_0.561_2VFJ RSGLQYNSLE		1	P53602	P54886	Q13033	Q13075	2VM5;	;2VM5;
P21583	Kit ligand (Mast cell growth factor) (MGF) (Stem cell factor) (SCF) (c-Kit ligand) [Cleaved into: Soluble KIT ligand (sKITLG)]	KITLG MGF SCF	273	264	0.673	ISMLQ^EKERE	ISMLQEKERE	ISMLQEK	#N/A	1	1SCF	;1EXZ;1SCF;2E9W;	1	>P21583_264_0.673_1SCF ISMLQEKERE		1	P53673	P55036	Q13043	Q13077	3M0D;5E1T;5H10;	;3M0D;5E1T;5H10;
P21675	Transcription initiation factor TFIID subunit 1 (EC 2.3.1.48) (EC 2.7.11.1) (Cell cycle gene 1 protein) (TBP-associated factor 250 kDa) (p250) (Transcription initiation factor TFIID 250 kDa subunit) (TAF(II)250) (TAFII-250) (TAFII250)	TAF1 BA2R CCG1 CCGS TAF2A	1872	741	0.73	GQLLQ^AFENN	GQLLQAFENN	GQLLQAF	1	#N/A	6MZM	;1EQF;3AAD;3UV4;3UV5;4RGW;4YYM;4YYN;5FUR;5I1Q;5I29;5MG2;6BQD;6FIC;6MZD;6MZL;6MZM;	1	>P21675_741_0.73_6MZM GQLLQAFENN		1	P53778	P55196	Q13075	Q13085	2YL2;3COJ;4ASI;6G2D;6G2H;6G2I;	;2YL2;3COJ;4ASI;6G2D;6G2H;6G2I;
P21695	Glycerol-3-phosphate dehydrogenase [NAD(+)], cytoplasmic (GPD-C) (GPDH-C) (EC 1.1.1.8)	GPD1	349	311	0.665	YSILQ^HKGLV	YSILQHKGLV	YSILQHK	1	#N/A	1WPQ	;1WPQ;1X0V;1X0X;6E8Y;6E8Z;6E90;	1	>P21695_311_0.665_1WPQ YSILQHKGLV		1	P53990	P55197	Q13077	Q13105	2LVR;2LVT;2LVU;2M0D;2M0E;2M0F;2N25;2N26;2Q81;3M52;4U2M;4U2N;5ION;	;2LVR;2LVT;2LVU;2M0D;2M0E;2M0F;2N25;2N26;2Q81;3M52;4U2M;4U2N;5ION;
P21709	Ephrin type-A receptor 1 (hEpha1) (EC 2.7.10.1) (EPH tyrosine kinase) (EPH tyrosine kinase 1) (Erythropoietin-producing hepatoma receptor) (Tyrosine-protein kinase receptor EPH)	EPHA1 EPH EPHT EPHT1	976	603	0.61	YVDLQ^AYEDP	YVDLQAYEDP	YVDLQAY	#N/A	1						1	P54136	P55201	Q13085	Q13107	2Y6E;5CTR;	;2Y6E;5CTR;
P21731	Thromboxane A2 receptor (TXA2-R) (Prostanoid TP receptor)	TBXA2R	343	343	0.516	RSGLQ^	RSGLQ	RSGLQ	#N/A	#N/A						0	P54253	P55211	Q13105	Q13123	5O9Z;6Q8I;	;5O9Z;6Q8I;
P21802	Fibroblast growth factor receptor 2 (FGFR-2) (EC 2.7.10.1) (K-sam) (KGFR) (Keratinocyte growth factor receptor) (CD antigen CD332)	FGFR2 BEK KGFR KSAM	821	259	0.841	RPILQ^AGLPA	RPILQAGLPA	RPILQAG	#N/A	1	1EV2	;1DJS;1E0O;1EV2;1GJO;1II4;1IIL;1NUN;1OEC;1WVZ;2FDB;2PSQ;2PVF;2PVY;2PWL;2PY3;2PZ5;2PZP;2PZR;2Q0B;3B2T;3CAF;3CLY;3CU1;3DAR;3EUU;3OJ2;3OJM;3RI1;4J23;4J95;4J96;4J97;4J98;4J99;4WV1;5EG3;5UGL;5UGX;5UHN;5UI0;6AGX;	1	>P21802_259_0.841_1EV2 RPILQAGLPA		1	P54277	P55265	Q13107	Q13127	2CZY;6DU2;6DU3;	;2CZY;6DU2;6DU3;
P21953	2-oxoisovalerate dehydrogenase subunit beta, mitochondrial (EC 1.2.4.4) (Branched-chain alpha-keto acid dehydrogenase E1 component beta chain) (BCKDE1B) (BCKDH E1-beta)	BCKDHB	392	220	0.852	RSPFQ^AKGLL	RSPFQAKGLL	RSPFQAK	1	#N/A	1DTW	;1DTW;1OLS;1OLU;1OLX;1U5B;1V11;1V16;1V1M;1V1R;1WCI;1X7W;1X7X;1X7Y;1X7Z;1X80;2BEU;2BEV;2BEW;2BFB;2BFC;2BFD;2BFE;2BFF;2J9F;	1	>P21953_220_0.852_1DTW RSPFQAKGLL		1	P54317	P55345	Q13123	Q13131	4RED;4RER;4REW;5EZV;6C9F;6C9G;6C9H;6C9J;	;4RED;4RER;4REW;5EZV;6C9F;6C9G;6C9H;6C9J;
P22033	Methylmalonyl-CoA mutase, mitochondrial (MCM) (EC 5.4.99.2) (Methylmalonyl-CoA isomerase)	MMUT MUT	750	293	0.901	RTGLQ^AGLTI	RTGLQAGLTI	RTGLQAG	1	#N/A	2XIJ	;2XIJ;2XIQ;3BIC;	1	>P22033_293_0.901_2XIJ RTGLQAGLTI		1	P54577	P55795	Q13127	Q13144	3JUI;6CAJ;6EZO;6K71;6K72;6O81;6O85;6O9Z;	;3JUI;6CAJ;6EZO;6K71;6K72;6O81;6O85;6O9Z;
P22059	Oxysterol-binding protein 1	OSBP OSBP1	807	208	0.6	KTELQ^NTLRT	KTELQNTLRT	KTELQNT	1	#N/A						1	P54578	P55809	Q13131	Q13164	2Q8Y;4B99;4IC7;4IC8;4ZSG;4ZSJ;4ZSL;5BYY;5BYZ;5O7I;6HKM;6HKN;	;2Q8Y;4B99;4IC7;4IC8;4ZSG;4ZSJ;4ZSL;5BYY;5BYZ;5O7I;6HKM;6HKN;
P22102	Trifunctional purine biosynthetic protein adenosine-3 [Includes: Phosphoribosylamine--glycine ligase (EC 6.3.4.13) (Glycinamide ribonucleotide synthetase) (GARS) (Phosphoribosylglycinamide synthetase); Phosphoribosylformylglycinamidine cyclo-ligase (EC 6.3.3.1) (AIR synthase) (AIRS) (Phosphoribosyl-aminoimidazole synthetase); Phosphoribosylglycinamide formyltransferase (EC 2.1.2.2) (5'-phosphorib…	GART PGFT PRGS	1010	822	0.724	GSNLQ^ALIDS	GSNLQALIDS	GSNLQAL	1	#N/A	1MEJ	;1MEJ;1MEN;1MEO;1NJS;1RBM;1RBQ;1RBY;1RBZ;1RC0;1RC1;1ZLX;1ZLY;2QK4;2V9Y;4EW1;4EW2;4EW3;4ZYT;4ZYU;4ZYV;4ZYW;4ZYX;4ZYY;4ZYZ;4ZZ0;4ZZ1;4ZZ2;4ZZ3;5J9F;	1	>P22102_822_0.724_1MEJ GSNLQALIDS		1	P54646	P56524	Q13144	Q13237	5BV6;5C6C;5C8W;5JIX;5JIZ;6BQ8;	;5BV6;5C6C;5C8W;5JIX;5JIZ;6BQ8;
P22105	Tenascin-X (TN-X) (Hexabrachion-like protein)	TNXB HXBL TNX TNXB1 TNXB2 XB	4244	4002	0.706	NARLQ^AMWGQ	NARLQAMWGQ	NARLQAM	1	#N/A						1	P54764	P56545	Q13164	Q13263	1FP0;2RO1;2YVR;6H3A;6I9H;6QAJ;6QU1;	;1FP0;2RO1;2YVR;6H3A;6I9H;6QAJ;6QU1;
P22105	Tenascin-X (TN-X) (Hexabrachion-like protein)	TNXB HXBL TNX TNXB1 TNXB2 XB	4244	3888	0.556	APPLQ^AETPG	APPLQAETPG	APPLQAE	1	#N/A						1	P54802	P56945	Q13237	Q13303	1ZSX;	;1ZSX;
P22234	Multifunctional protein ADE2 [Includes: Phosphoribosylaminoimidazole-succinocarboxamide synthase (EC 6.3.2.6) (SAICAR synthetase); Phosphoribosylaminoimidazole carboxylase (EC 4.1.1.21) (AIR carboxylase) (AIRC)]	PAICS ADE2 AIRC PAIS	425	34	0.864	KVLLQ^SKDQI	KVLLQSKDQI	KVLLQSK	1	#N/A	2H31	;2H31;	1	>P22234_34_0.864_2H31 KVLLQSKDQI		1	P54819	P57052	Q13263	Q13309	1FQV;1FS1;1FS2;1LDK;2ASS;2AST;	;1FQV;1FS1;1FS2;1LDK;2ASS;2AST;
P22303	Acetylcholinesterase (AChE) (EC 3.1.1.7)	ACHE	614	259	0.89	RAVLQ^SGAPN	RAVLQSGAPN	RAVLQSG	1	#N/A	1B41	;1B41;1F8U;1PUV;1PUW;1VZJ;2CLJ;2X8B;3LII;4BDT;4EY4;4EY5;4EY6;4EY7;4EY8;4M0E;4M0F;4PQE;5FOQ;5FPQ;5HF5;5HF6;5HF8;5HF9;5HFA;6CQT;6CQU;6CQV;6CQW;6CQX;6CQY;6CQZ;6F25;6NEA;6O4W;6O4X;6O50;6O52;6O5R;6O5S;6O5V;6O66;6O69;	1	>P22303_259_0.89_1B41 RAVLQSGAPN		1	P54829	P57060	Q13303	Q13315	5NP0;5NP1;6HKA;6K9K;6K9L;	;5NP0;5NP1;6HKA;6K9K;6K9L;
P22307	Non-specific lipid-transfer protein (NSL-TP) (EC 2.3.1.176) (Propanoyl-CoA C-acyltransferase) (SCP-chi) (SCPX) (Sterol carrier protein 2) (SCP-2) (Sterol carrier protein X) (SCP-X)	SCP2	547	248	0.716	KYGLQ^SKAVE	KYGLQSKAVE	KYGLQSK	1	#N/A						1	P54886	P57075	Q13309	Q13363	1MX3;4LCE;4U6Q;4U6S;6CDF;6CDR;	;1MX3;4LCE;4U6Q;4U6S;6CDF;6CDR;
P22314	Ubiquitin-like modifier-activating enzyme 1 (EC 6.2.1.45) (Protein A1S9) (Ubiquitin-activating enzyme E1)	UBA1 A1S9T UBE1	1058	792	0.796	ATFLQ^SVQVP	ATFLQSVQVP	ATFLQSV	1	#N/A	6DC6	;4P22;6DC6;	1	>P22314_792_0.796_6DC6 ATFLQSVQVP		1	P55036	P57740	Q13315	Q13395	2HA8;	;2HA8;
P22314	Ubiquitin-like modifier-activating enzyme 1 (EC 6.2.1.45) (Protein A1S9) (Ubiquitin-activating enzyme E1)	UBA1 A1S9T UBE1	1058	463	0.506	GSDLQ^EKLGK	GSDLQEKLGK	GSDLQEK	1	#N/A	6DC6	;4P22;6DC6;	1	>P22314_463_0.506_6DC6 GSDLQEKLGK		1	P55196	P57764	Q13363	Q13409	5JPW;6F1T;6F1U;6F1Z;6F38;6F3A;	;5JPW;6F1T;6F1U;6F1Z;6F38;6F3A;
P22455	Fibroblast growth factor receptor 4 (FGFR-4) (EC 2.7.10.1) (CD antigen CD334)	FGFR4 JTK2 TKF	802	252	0.841	RPILQ^AGLPA	RPILQAGLPA	RPILQAG	#N/A	1	Mismatch	;1QCT;4QQ5;4QQC;4QQJ;4QQT;4QRC;4R6V;4TYE;4TYG;4TYI;4TYJ;4UXQ;4XCU;5JKG;5NUD;5NWZ;5XFF;5XFJ;6IUO;6IUP;6J6Y;6JPJ;6NVG;6NVH;6NVI;6NVJ;6NVK;6V9C;	#N/A			1	P55197	P58004	Q13395	Q13421	4F3F;	;4F3F;
P22607	Fibroblast growth factor receptor 3 (FGFR-3) (EC 2.7.10.1) (CD antigen CD333)	FGFR3 JTK4	806	256	0.841	RPILQ^AGLPA	RPILQAGLPA	RPILQAG	#N/A	1	1RY7	;1RY7;2LZL;4K33;6PNX;	1	>P22607_256_0.841_1RY7 RPILQAGLPA		1	P55201	P58400	Q13409	Q13426	1FU1;1IK9;3II6;3MUD;3Q4F;3RWR;3SR2;3W03;4XA4;5CHX;5CJ0;5CJ4;5E50;5WJ7;5WLZ;6ABO;	;1FU1;1IK9;3II6;3MUD;3Q4F;3RWR;3SR2;3W03;4XA4;5CHX;5CJ0;5CJ4;5E50;5WJ7;5WLZ;6ABO;
P22670	MHC class II regulatory factor RFX1 (Enhancer factor C) (EF-C) (Regulatory factor X 1) (RFX) (Transcription factor RFX1)	RFX1	979	251	0.773	RSVVQ^ATPQA	RSVVQATPQA	RSVVQAT	1	#N/A						1	P55211	P59044	Q13421	Q13435	2DO5;5Z56;5Z57;5Z58;6AH0;6FF4;6FF7;6QX9;	;2DO5;5Z56;5Z57;5Z58;6AH0;6FF4;6FF7;6QX9;
P22670	MHC class II regulatory factor RFX1 (Enhancer factor C) (EF-C) (Regulatory factor X 1) (RFX) (Transcription factor RFX1)	RFX1	979	766	0.707	RAVLQ^NTAQI	RAVLQNTAQI	RAVLQNT	1	#N/A						1	P55265	P59046	Q13426	Q13439	1R4A;1UPT;	;1R4A;1UPT;
P22670	MHC class II regulatory factor RFX1 (Enhancer factor C) (EF-C) (Regulatory factor X 1) (RFX) (Transcription factor RFX1)	RFX1	979	10	0.591	YTELQ^AAPPP	YTELQAAPPP	YTELQAA	1	#N/A						1	P55345	P60228	Q13435	Q13459	5C5S;5HPY;	;5C5S;5HPY;
P22670	MHC class II regulatory factor RFX1 (Enhancer factor C) (EF-C) (Regulatory factor X 1) (RFX) (Transcription factor RFX1)	RFX1	979	59	0.587	VTELQ^SPQPQ	VTELQSPQPQ	VTELQSP	1	#N/A						1	P55795	P60508	Q13439	Q13469	1A02;1OWR;1P7H;1PZU;1S9K;2AS5;2O93;3QRF;	;1A02;1OWR;1P7H;1PZU;1S9K;2AS5;2O93;3QRF;
P22670	MHC class II regulatory factor RFX1 (Enhancer factor C) (EF-C) (Regulatory factor X 1) (RFX) (Transcription factor RFX1)	RFX1	979	152	0.502	QTSVQ^AKPGH	QTSVQAKPGH	QTSVQAK	1	#N/A						1	P55809	P60520	Q13459	Q13472	4CGY;4CHT;	;4CGY;4CHT;
P22830	Ferrochelatase, mitochondrial (EC 4.99.1.1) (Heme synthase) (Protoheme ferro-lyase)	FECH	423	390	0.797	HSHIQ^SNELC	HSHIQSNELC	HSHIQSN	1	#N/A	1HRK	;1HRK;2HRC;2HRE;2PNJ;2PO5;2PO7;2QD1;2QD2;2QD3;2QD4;2QD5;3AQI;3HCN;3HCO;3HCP;3HCR;3W1W;4F4D;4KLA;4KLC;4KLR;4KMM;4MK4;	1	>P22830_390_0.797_1HRK HSHIQSNELC		1	P56282	P60604	Q13469	Q13480	4QSY;	;4QSY;
P22888	Lutropin-choriogonadotropic hormone receptor (LH/CG-R) (Luteinizing hormone receptor) (LHR) (LSH-R)	LHCGR LCGR LGR2 LHRHR	699	235	0.891	STKLQ^ALPSY	STKLQALPSY	STKLQAL	#N/A	1						1	P56524	P61011	Q13472	Q13485	1DD1;1G88;1MR1;1U7F;1U7V;1YGS;5C4V;5MEY;5MEZ;5MF0;5UWU;	;1DD1;1G88;1MR1;1U7F;1U7V;1YGS;5C4V;5MEY;5MEZ;5MF0;5UWU;
P23352	Anosmin-1 (Adhesion molecule-like X-linked) (Kallmann syndrome protein)	ANOS1 ADMLX KAL KAL1 KALIG1	680	196	0.805	FTELQ^SGQLE	FTELQSGQLE	FTELQSG	1	#N/A						1	P56545	P61026	Q13480	Q13489	2UVL;3EB5;3EB6;3M0A;3M0D;	;2UVL;3EB5;3EB6;3M0A;3M0D;
P23415	Glycine receptor subunit alpha-1 (Glycine receptor 48 kDa subunit) (Glycine receptor strychnine-binding subunit)	GLRA1	457	383	0.672	PACLQ^AKDGI	PACLQAKDGI	PACLQAK	#N/A	1						1	P56945	P61313	Q13485	Q13535	5YZ0;	;5YZ0;
P23443	Ribosomal protein S6 kinase beta-1 (S6K-beta-1) (S6K1) (EC 2.7.11.1) (70 kDa ribosomal protein S6 kinase 1) (P70S6K1) (p70-S6K 1) (Ribosomal protein S6 kinase I) (Serine/threonine-protein kinase 14A) (p70 ribosomal S6 kinase alpha) (p70 S6 kinase alpha) (p70 S6K-alpha) (p70 S6KA)	RPS6KB1 STK14A	525	374	0.741	KPLLQ^SEEDV	KPLLQSEEDV	KPLLQSE	1	#N/A	3A60	;3A60;3A61;3A62;3WE4;3WF5;3WF6;3WF7;3WF8;3WF9;4L3J;4L3L;4L42;4L43;4L44;4L45;4L46;4RLO;4RLP;5WBH;5WBK;	1	>P23443_374_0.741_3A60 KPLLQSEEDV		1	P57052	P61586	Q13489	Q13546	4ITH;4ITI;4ITJ;4NEU;5HX6;5TX5;5V7Z;6AC5;6C3E;6C4D;6HHO;6NW2;6NYH;6OCQ;6R5F;6RLN;	;4ITH;4ITI;4ITJ;4NEU;5HX6;5TX5;5V7Z;6AC5;6C3E;6C4D;6HHO;6NW2;6NYH;6OCQ;6R5F;6RLN;
P23468	Receptor-type tyrosine-protein phosphatase delta (Protein-tyrosine phosphatase delta) (R-PTP-delta) (EC 3.1.3.48)	PTPRD	1912	606	0.691	ARTMQ^SKPSA	ARTMQSKPSA	ARTMQSK	#N/A	1						1	P57060	P61587	Q13535	Q13547	1TYI;4BKX;5ICN;	;1TYI;4BKX;5ICN;
P23468	Receptor-type tyrosine-protein phosphatase delta (Protein-tyrosine phosphatase delta) (R-PTP-delta) (EC 3.1.3.48)	PTPRD	1912	1220	0.569	NKQLQ^SGQEY	NKQLQSGQEY	NKQLQSG	#N/A	1						1	P57075	P61916	Q13546	Q13572	2ODT;2Q7D;2QB5;	;2ODT;2Q7D;2QB5;
P23471	Receptor-type tyrosine-protein phosphatase zeta (R-PTP-zeta) (EC 3.1.3.48) (Protein-tyrosine phosphatase receptor type Z polypeptide 1) (Protein-tyrosine phosphatase receptor type Z polypeptide 2) (R-PTP-zeta-2)	PTPRZ1 HTPZP2 PTPRZ PTPRZ2 PTPZ	2315	1258	0.502	SASLQ^GLTIS	SASLQGLTIS	SASLQGL	#N/A	1						1	P57740	P61925	Q13547	Q13573	5MQF;5XJC;5YZG;5Z58;6FF4;6FF7;6ICZ;6ID0;6ID1;6QDV;	;5MQF;5XJC;5YZG;5Z58;6FF4;6FF7;6ICZ;6ID0;6ID1;6QDV;
P23508	Colorectal mutant cancer protein (Protein MCC)	MCC	829	285	0.92	QTRLQ^SVQAT	QTRLQSVQAT	QTRLQSV	1	#N/A						1	P57764	P61964	Q13572	Q13574	5ELQ;	;5ELQ;
P23510	Tumor necrosis factor ligand superfamily member 4 (Glycoprotein Gp34) (OX40 ligand) (OX40L) (TAX transcriptionally-activated glycoprotein 1) (CD antigen CD252)	TNFSF4 TXGP1	183	60	0.506	YPRIQ^SIKVQ	YPRIQSIKVQ	YPRIQSI	#N/A	1	2HEV	;2HEV;	1	>P23510_60_0.506_2HEV YPRIQSIKVQ		1	P58004	P61968	Q13573	Q13616	1LDJ;1LDK;1U6G;3RTR;3TDU;3TDZ;4F52;4P5O;5V89;	;1LDJ;1LDK;1U6G;3RTR;3TDU;3TDZ;4F52;4P5O;5V89;
P23610	40-kDa huntingtin-associated protein (HAP40) (CpG island protein) (Factor VIII intron 22 protein)	F8A1; F8A2; F8A3	371	119	0.507	GEPLQ^AAASA	GEPLQAAASA	GEPLQAA	1	#N/A	6EZ8	;6EZ8;	1	>P23610_119_0.507_6EZ8 GEPLQAAASA		1	P58400	P61978	Q13574	Q13617	4WQO;5N4W;6R6H;6R7F;6R7H;6R7I;6R7N;	;4WQO;5N4W;6R6H;6R7F;6R7H;6R7I;6R7N;
P23634	Plasma membrane calcium-transporting ATPase 4 (PMCA4) (EC 7.2.2.10) (Matrix-remodeling-associated protein 1) (Plasma membrane calcium ATPase isoform 4) (Plasma membrane calcium pump isoform 4)	ATP2B4 ATP2B2 MXRA1	1241	1235	0.939	DSSLQ^SLETS	DSSLQSLETS	DSSLQSL	#N/A	1						1	P59044	P62068	Q13616	Q13618	2MYL;2MYM;4AP2;4APF;4EOZ;4HXI;5NLB;6I2M;	;2MYL;2MYM;4AP2;4APF;4EOZ;4HXI;5NLB;6I2M;
P23634	Plasma membrane calcium-transporting ATPase 4 (PMCA4) (EC 7.2.2.10) (Matrix-remodeling-associated protein 1) (Plasma membrane calcium ATPase isoform 4) (Plasma membrane calcium pump isoform 4)	ATP2B4 ATP2B2 MXRA1	1241	353	0.899	KSVLQ^GKLTR	KSVLQGKLTR	KSVLQGK	#N/A	1						1	P59046	P62136	Q13617	Q13619	2HYE;4A0K;	;2HYE;4A0K;
P23760	Paired box protein Pax-3 (HuP2)	PAX3 HUP2	479	277	0.526	RWRKQ^AGANQ	RWRKQAGANQ	RWRKQAG	1	#N/A						1	P60228	P62253	Q13618	Q13620	2DO7;4A0C;4A0L;4A64;	;2DO7;4A0C;4A0L;4A64;
P24043	Laminin subunit alpha-2 (Laminin M chain) (Laminin-12 subunit alpha) (Laminin-2 subunit alpha) (Laminin-4 subunit alpha) (Merosin heavy chain)	LAMA2 LAMM	3122	2035	0.54	AAKLQ^AVKDK	AAKLQAVKDK	AAKLQAV	1	#N/A						1	P60508	P62495	Q13619	Q13625	1YCS;2UWQ;4A63;4IRV;6GHM;6HKP;	;1YCS;2UWQ;4A63;4IRV;6GHM;6HKP;
P24071	Immunoglobulin alpha Fc receptor (IgA Fc receptor) (CD antigen CD89)	FCAR CD89	287	170	0.64	LPQHQ^SGEHP	LPQHQSGEHP	LPQHQSG	#N/A	1	1OVZ	;1OVZ;1OW0;1UCT;	1	>P24071_170_0.64_1OVZ LPQHQSGEHP		1	P60520	P62508	Q13620	Q13636	2FG5;	;2FG5;
P24385	G1/S-specific cyclin-D1 (B-cell lymphoma 1 protein) (BCL-1) (BCL-1 oncogene) (PRAD1 oncogene)	CCND1 BCL1 PRAD1	295	100	0.557	KSRLQ^LLGAT	KSRLQLLGAT	KSRLQLL	1	#N/A	2W96	;2W96;2W99;2W9F;2W9Z;5VZU;6P8E;6P8F;6P8G;6P8H;	1	>P24385_100_0.557_2W96 KSRLQLLGAT		1	P60604	P62820	Q13625	Q13796	5F4Y;5F5P;	;5F4Y;5F5P;
P24592	Insulin-like growth factor-binding protein 6 (IBP-6) (IGF-binding protein 6) (IGFBP-6)	IGFBP6 IBP6	240	123	0.672	ESKPQ^AGTAR	ESKPQAGTAR	ESKPQAG	1	#N/A						1	P61011	P63010	Q13636	Q13813	2FOT;3F31;3FB2;5FW9;5FWB;5FWC;	;2FOT;3F31;3FB2;5FW9;5FWB;5FWC;
P24752	Acetyl-CoA acetyltransferase, mitochondrial (EC 2.3.1.9) (Acetoacetyl-CoA thiolase) (T2)	ACAT1 ACAT MAT	427	96	0.737	GNVLQ^GGEGQ	GNVLQGGEGQ	GNVLQGG	1	#N/A	2F2S	;2F2S;2IB7;2IB8;2IB9;2IBU;2IBW;2IBY;	1	>P24752_96_0.737_2F2S GNVLQGGEGQ		1	P61026	P63096	Q13796	Q13822	4ZG6;4ZG7;4ZG9;4ZGA;5KXA;5M7M;5MHP;	;4ZG6;4ZG7;4ZG9;4ZGA;5KXA;5M7M;5MHP;
P24821	Tenascin (TN) (Cytotactin) (GMEM) (GP 150-225) (Glioma-associated-extracellular matrix antigen) (Hexabrachion) (JI) (Myotendinous antigen) (Neuronectin) (Tenascin-C) (TN-C)	TNC HXB	2201	1899	0.546	ATEVQ^SETAL	ATEVQSETAL	ATEVQSE	1	#N/A						1	P61313	P63151	Q13813	Q13835	1XM9;	;1XM9;
P25054	Adenomatous polyposis coli protein (Protein APC) (Deleted in polyposis 2.5)	APC DP2.5	2843	1338	0.765	SSRLQ^GSSLS	SSRLQGSSLS	SSRLQGS	1	#N/A						1	P61586	P63208	Q13822	Q13882	1RJA;2KGT;5D7V;5DA3;5H2U;6CZ2;6CZ3;6CZ4;	;1RJA;2KGT;5D7V;5DA3;5H2U;6CZ2;6CZ3;6CZ4;
P25054	Adenomatous polyposis coli protein (Protein APC) (Deleted in polyposis 2.5)	APC DP2.5	2843	2500	0.65	HSSVQ^AGGWR	HSSVQAGGWR	HSSVQAG	1	#N/A						1	P61587	P63272	Q13835	Q13905	5L23;	;5L23;
P25054	Adenomatous polyposis coli protein (Protein APC) (Deleted in polyposis 2.5)	APC DP2.5	2843	2600	0.603	SGTKQ^SKENQ	SGTKQSKENQ	SGTKQSK	1	#N/A						1	P61916	P63316	Q13882	Q14004	5EFQ;	;5EFQ;
P25054	Adenomatous polyposis coli protein (Protein APC) (Deleted in polyposis 2.5)	APC DP2.5	2843	1071	0.532	QSRNQ^STTYP	QSRNQSTTYP	QSRNQST	1	#N/A						1	P61925	P78324	Q13905	Q14005	1I16;1X6D;5FB8;	;1I16;1X6D;5FB8;
P26010	Integrin beta-7 (Gut homing receptor beta subunit)	ITGB7	798	444	0.585	WVSLQ^ATHCL	WVSLQATHCL	WVSLQAT	#N/A	1	3V4P	;2BRQ;3V4P;3V4V;	1	>P26010_444_0.585_3V4P WVSLQATHCL		1	P61964	P78352	Q14004	Q14011	1X5S;5TBX;	;1X5S;5TBX;
P26045	Tyrosine-protein phosphatase non-receptor type 3 (EC 3.1.3.48) (Protein-tyrosine phosphatase H1) (PTP-H1)	PTPN3 PTPH1	913	690	0.725	RVLLQ^GNEDY	RVLLQGNEDY	RVLLQGN	1	#N/A	2B49	;2B49;4QUM;4QUN;4RH5;4RH9;4RHG;4RI4;4RI5;4S0G;6HKS;	1	>P26045_690_0.725_2B49 RVLLQGNEDY		1	P61968	P78364	Q14005	Q14141	2QAG;	;2QAG;
P26045	Tyrosine-protein phosphatase non-receptor type 3 (EC 3.1.3.48) (Protein-tyrosine phosphatase H1) (PTP-H1)	PTPN3 PTPH1	913	309	0.501	HTFFQ^AKKLL	HTFFQAKKLL	HTFFQAK	1	#N/A						1	P61978	P78380	Q14011	Q14149	4QQ4;5SVI;5SVX;5SVY;6O1E;6O5W;	;4QQ4;5SVI;5SVX;5SVY;6O1E;6O5W;
P26196	Probable ATP-dependent RNA helicase DDX6 (EC 3.6.4.13) (ATP-dependent RNA helicase p54) (DEAD box protein 6) (Oncogene RCK)	DDX6 HLR2 RCK	483	333	0.551	FSRLQ^INQSI	FSRLQINQSI	FSRLQIN	1	#N/A	2WAX	;1VEC;2WAX;2WAY;4CRW;4CT4;4CT5;5ANR;6F9S;6S8S;	1	>P26196_333_0.551_2WAX FSRLQINQSI		1	P62068	P78423	Q14141	Q14152	3J8B;3J8C;	;3J8B;3J8C;
P26232	Catenin alpha-2 (Alpha N-catenin) (Alpha-catenin-related protein)	CTNNA2 CAPR	953	814	0.712	GTGVQ^STFTT	GTGVQSTFTT	GTGVQST	1	#N/A						1	P62136	P78527	Q14149	Q14160	1UJU;1WHA;1X5Q;2W4F;4WYT;4WYU;5VWC;5VWI;5VWK;6EEY;6ESP;6MS1;6MTU;6MTV;6MYE;6MYF;	;1UJU;1WHA;1X5Q;2W4F;4WYT;4WYU;5VWC;5VWI;5VWK;6EEY;6ESP;6MS1;6MTU;6MTV;6MYE;6MYF;
P26232	Catenin alpha-2 (Alpha N-catenin) (Alpha-catenin-related protein)	CTNNA2 CAPR	953	474	0.547	AARPQ^SKVAQ	AARPQSKVAQ	AARPQSK	1	#N/A						1	P62253	P78536	Q14152	Q14185	3L4C;	;3L4C;
P26232	Catenin alpha-2 (Alpha N-catenin) (Alpha-catenin-related protein)	CTNNA2 CAPR	953	66	0.514	ASVEQ^ATQNF	ASVEQATQNF	ASVEQAT	1	#N/A						1	P62304	P80192	Q14160	Q14191	2AXL;2DGZ;2E1E;2E1F;2FBT;2FBV;2FBX;2FBY;2FC0;3AAF;6TYV;	;2AXL;2DGZ;2E1E;2E1F;2FBT;2FBV;2FBX;2FBY;2FC0;3AAF;6TYV;
P26367	Paired box protein Pax-6 (Aniridia type II protein) (Oculorhombin)	PAX6 AN2	422	422	0.556	WPRLQ^	WPRLQ	WPRLQ	#N/A	#N/A						0	P62495	P81274	Q14185	Q14203	1TXQ;2COY;2HKN;2HKQ;2HL3;2HL5;2HQH;3E2U;3TQ7;	;1TXQ;2COY;2HKN;2HKQ;2HL3;2HL5;2HQH;3E2U;3TQ7;
P26651	mRNA decay activator protein ZFP36 (G0/G1 switch regulatory protein 24) (Growth factor-inducible nuclear protein NUP475) (Tristetraprolin) (Zinc finger protein 36) (Zfp-36)	ZFP36 G0S24 NUP475 RNF162A TIS11A TTP	326	275	0.656	TPSVQ^SLGSD	TPSVQSLGSD	TPSVQSL	1	#N/A						1	P62508	P82279	Q14191	Q14204	2BOR;2BOT;5NUG;5OWO;6F1T;6F1U;6F1V;6F1Y;6F38;6F3A;	;2BOR;2BOT;5NUG;5OWO;6F1T;6F1U;6F1V;6F1Y;6F38;6F3A;
P26927	Hepatocyte growth factor-like protein (Macrophage stimulatory protein) (Macrophage-stimulating protein) (MSP) [Cleaved into: Hepatocyte growth factor-like protein alpha chain; Hepatocyte growth factor-like protein beta chain]	MST1 D3F15S2 DNF15S2 HGFL	711	179	0.682	AVRFQ^SCGIK	AVRFQSCGIK	AVRFQSC	1	#N/A						1	P62820	P82650	Q14203	Q14241	4HFX;	;4HFX;
P26998	Beta-crystallin B3 (Beta-B3 crystallin) [Cleaved into: Beta-crystallin B3, N-terminally processed]	CRYBB3 CRYB3	211	192	0.691	QPQLQ^SVRRI	QPQLQSVRRI	QPQLQSV	1	#N/A	3QK3	;3QK3;	1	>P26998_192_0.691_3QK3 QPQLQSVRRI		1	P63010	P82664	Q14204	Q14376	1EK5;1EK6;1HZJ;1I3K;1I3L;1I3M;1I3N;	;1EK5;1EK6;1HZJ;1I3K;1I3L;1I3M;1I3N;
P27144	Adenylate kinase 4, mitochondrial (AK 4) (EC 2.7.4.10) (EC 2.7.4.6) (Adenylate kinase 3-like) (GTP:AMP phosphotransferase AK4)	AK4 AK3 AK3L1	223	218	0.856	ITPIQ^SKEAY	ITPIQSKEAY	ITPIQSK	1	#N/A	2AR7	;2AR7;2BBW;3NDP;	1	>P27144_218_0.856_2AR7 ITPIQSKEAY		1	P63096	P82673	Q14241	Q14393	1H30;2C5D;4RA0;5VXZ;	;1H30;2C5D;4RA0;5VXZ;
P27169	Serum paraoxonase/arylesterase 1 (PON 1) (EC 3.1.1.2) (EC 3.1.1.81) (EC 3.1.8.1) (Aromatic esterase 1) (A-esterase 1) (K-45) (Serum aryldialkylphosphatase 1)	PON1 PON	355	192	0.838	DPYLQ^SWEMY	DPYLQSWEMY	DPYLQSW	1	#N/A						1	P63151	P82933	Q14376	Q14511	2L81;5X3S;	;2L81;5X3S;
P27169	Serum paraoxonase/arylesterase 1 (PON 1) (EC 3.1.1.2) (EC 3.1.1.81) (EC 3.1.8.1) (Aromatic esterase 1) (A-esterase 1) (K-45) (Serum aryldialkylphosphatase 1)	PON1 PON	355	329	0.744	GTVLQ^GSTVA	GTVLQGSTVA	GTVLQGS	1	#N/A	1V04	;1V04;1XHR;	1	>P27169_329_0.744_1V04 GTVLQGSTVA		1	P63208	P82979	Q14393	Q14541	1LV2;	;1LV2;
P27216	Annexin A13 (Annexin XIII) (Annexin-13) (Intestine-specific annexin) (ISA)	ANXA13 ANX13	316	157	0.841	VSLLQ^ANRNE	VSLLQANRNE	VSLLQAN	1	#N/A	6B3I	;6B3I;	1	>P27216_157_0.841_6B3I VSLLQANRNE		1	P63272	P83110	Q14511	Q14562	2EQS;3I4U;5MQF;5XJC;6HYS;6HYT;6HYU;6ICZ;6QDV;	;2EQS;3I4U;5MQF;5XJC;6HYS;6HYT;6HYU;6ICZ;6QDV;
P27361	Mitogen-activated protein kinase 3 (MAP kinase 3) (MAPK 3) (EC 2.7.11.24) (ERT2) (Extracellular signal-regulated kinase 1) (ERK-1) (Insulin-stimulated MAP2 kinase) (MAP kinase isoform p44) (p44-MAPK) (Microtubule-associated protein 2 kinase) (p44-ERK1)	MAPK3 ERK1 PRKM3	379	282	0.732	RNYLQ^SLPSK	RNYLQSLPSK	RNYLQSL	1	#N/A	2ZOQ	;2ZOQ;4QTB;6GES;	1	>P27361_282_0.732_2ZOQ RNYLQSLPSK		1	P63316	P84098	Q14541	Q14587	2EL4;2EL5;2EL6;2EM1;2EMV;2EMW;2EMX;2EMY;2EN0;2EN6;2EN7;2EOF;2EOG;2EOI;2EOJ;2EOK;2EOL;2EOP;2EPV;2EPW;2EPY;2YTF;2YTQ;	;2EL4;2EL5;2EL6;2EM1;2EMV;2EMW;2EMX;2EMY;2EN0;2EN6;2EN7;2EOF;2EOG;2EOI;2EOJ;2EOK;2EOL;2EOP;2EPV;2EPW;2EPY;2YTF;2YTQ;
P27635	60S ribosomal protein L10 (Laminin receptor homolog) (Large ribosomal subunit protein uL16) (Protein QM) (Ribosomal protein L10) (Tumor suppressor QM)	RPL10 DXS648E QM	214	143	0.96	RTKLQ^NKEHV	RTKLQNKEHV	RTKLQNK	1	#N/A	2PA2	;2PA2;5AJ0;6OLE;6OLF;6OLG;6OLI;6OLZ;6OM0;6OM7;	1	>P27635_143_0.96_2PA2 RTKLQNKEHV		1	P78324	P98073	Q14562	Q14596	1WJ6;2BKF;2CP8;2G4S;2L8J;2MGW;2MJ5;4OLE;	;1WJ6;2BKF;2CP8;2G4S;2L8J;2MGW;2MJ5;4OLE;
P27708	CAD protein [Includes: Glutamine-dependent carbamoyl-phosphate synthase (EC 6.3.5.5); Aspartate carbamoyltransferase (EC 2.1.3.2); Dihydroorotase (EC 3.5.2.3)]	CAD	2225	117	0.577	IPGLQ^GVDTR	IPGLQGVDTR	IPGLQGV	1	#N/A						1	P78352	P98082	Q14587	Q14676	2ADO;2AZM;2ETX;3K05;3UEO;3UMZ;3UN0;3UNM;3UNN;3UOT;	;2ADO;2AZM;2ETX;3K05;3UEO;3UMZ;3UN0;3UNM;3UNN;3UOT;
P27815	cAMP-specific 3',5'-cyclic phosphodiesterase 4A (EC 3.1.4.53) (DPDE2) (PDE46)	PDE4A DPDE2	886	443	0.518	ADVLQ^STHVL	ADVLQSTHVL	ADVLQST	1	#N/A	2QYK	;2QYK;3I8V;3TVX;	1	>P27815_443_0.518_2QYK ADVLQSTHVL		1	P78364	P98088	Q14596	Q14678	5YBJ;5YBU;	;5YBJ;5YBU;
P27918	Properdin (Complement factor P)	CFP PFC	469	125	0.705	EWQLQ^ACEDQ	EWQLQACEDQ	EWQLQAC	1	#N/A	6RUR	;1W0R;1W0S;6RUR;6RUS;6RUV;6RV6;6S08;6S0A;6S0B;6SEJ;	1	>P27918_125_0.705_6RUR EWQLQACEDQ		1	P78380	P98160	Q14676	Q14679	5T6X;	;5T6X;
P27986	Phosphatidylinositol 3-kinase regulatory subunit alpha (PI3-kinase regulatory subunit alpha) (PI3K regulatory subunit alpha) (PtdIns-3-kinase regulatory subunit alpha) (Phosphatidylinositol 3-kinase 85 kDa regulatory subunit alpha) (PI3-kinase subunit p85-alpha) (PtdIns-3-kinase regulatory subunit p85-alpha)	PIK3R1 GRB1	724	214	0.55	APEVQ^SSEEY	APEVQSSEEY	APEVQSS	1	#N/A	1PBW	;1A0N;1AZG;1H9O;1PBW;1PHT;1PIC;1PKS;1PKT;2IUG;2IUH;2IUI;2RD0;2V1Y;3HHM;3HIZ;3I5R;3I5S;4A55;4JPS;4L1B;4L23;4L2Y;4OVU;4OVV;4WAF;4YKN;4ZOP;5AUL;5FI4;5GJI;5ITD;5M6U;5SW8;5SWG;5SWO;5SWP;5SWR;5SWT;5SX8;5SX9;5SXA;5SXB;5SXC;5SXD;5SXE;5SXF;5SXI;5SXJ;5SXK;5UBT;5UK8;5UKJ;5UL1;5VLR;5XGH;5XGI;5XGJ;6NCT;6PYR;6PYU;	1	>P27986_214_0.55_1PBW APEVQSSEEY		1	P78423	P98161	Q14678	Q14690	1WI5;	;1WI5;
P28066	Proteasome subunit alpha type-5 (EC 3.4.25.1) (Macropain zeta chain) (Multicatalytic endopeptidase complex zeta chain) (Proteasome zeta chain)	PSMA5	241	114	0.509	ESVTQ^AVSNL	ESVTQAVSNL	ESVTQAV	1	#N/A	5GJQ	;4R3O;4R67;5A0Q;5GJQ;5GJR;5L4G;5LE5;5LEX;5LEY;5LEZ;5LF0;5LF1;5LF3;5LF4;5LF6;5LF7;5LN3;5M32;5T0C;5T0G;5T0H;5T0I;5T0J;5VFO;5VFP;5VFQ;5VFR;5VFS;5VFT;5VFU;6AVO;6E5B;6MSB;6MSD;6MSE;6MSG;6MSH;6MSJ;6MSK;6R70;6REY;6RGQ;	1	>P28066_114_0.509_5GJQ ESVTQAVSNL		1	P78527	P98164	Q14679	Q14764	1Y7X;	;1Y7X;
P28223	5-hydroxytryptamine receptor 2A (5-HT-2) (5-HT-2A) (Serotonin receptor 2A)	HTR2A HTR2	471	425	0.603	SSQLQ^MGQKK	SSQLQMGQKK	SSQLQMG	#N/A	1						1	P78536	P98171	Q14690	Q14766	1KSQ;	;1KSQ;
P28223	5-hydroxytryptamine receptor 2A (5-HT-2) (5-HT-2A) (Serotonin receptor 2A)	HTR2A HTR2	471	313	0.595	RRTMQ^SISNE	RRTMQSISNE	RRTMQSI	#N/A	1						1	P78545	P98175	Q14764	Q14839	1MM2;1MM3;2EE1;2L5U;2L75;2N5N;4O9I;6BGG;6Q3M;	;1MM2;1MM3;2EE1;2L5U;2L75;2N5N;4O9I;6BGG;6Q3M;
P28324	ETS domain-containing protein Elk-4 (Serum response factor accessory protein 1) (SAP-1) (SRF accessory protein 1)	ELK4 SAP1	431	392	0.536	PARLQ^GANTL	PARLQGANTL	PARLQGA	1	#N/A						1	P80192	Q00341	Q14766	Q14896	1GXE;1PD6;2AVG;2K1M;2MQ0;2MQ3;2V6H;3CX2;5K6P;6CXI;6CXJ;6G2T;	;1GXE;1PD6;2AVG;2K1M;2MQ0;2MQ3;2V6H;3CX2;5K6P;6CXI;6CXJ;6G2T;
P28329	Choline O-acetyltransferase (CHOACTase) (ChAT) (Choline acetylase) (EC 2.3.1.6)	CHAT	748	38	0.559	ACFLQ^SGGRG	ACFLQSGGRG	ACFLQSG	1	#N/A						1	P81274	Q00534	Q14839	Q14934	2YRP;	;2YRP;
P28331	NADH-ubiquinone oxidoreductase 75 kDa subunit, mitochondrial (EC 1.6.99.3) (EC 7.1.1.2) (Complex I-75kD) (CI-75kD)	NDUFS1	727	51	0.917	TTVLQ^ACEKV	TTVLQACEKV	TTVLQAC	1	#N/A	5XTB	;5XTB;5XTD;5XTH;5XTI;	1	>P28331_51_0.917_5XTB TTVLQACEKV		1	P82279	Q00610	Q14896	Q14966	6SXW;	;6SXW;
P28749	Retinoblastoma-like protein 1 (107 kDa retinoblastoma-associated protein) (p107) (pRb1)	RBL1	1068	398	0.82	VSRLQ^SIVAG	VSRLQSIVAG	VSRLQSI	1	#N/A	4YOO	;1H28;4YOO;4YOS;4YOZ;5TUV;	1	>P28749_398_0.82_4YOO VSRLQSIVAG		1	P82650	Q00653	Q14934	Q14980	3RO2;5GXW;6HC2;	;3RO2;5GXW;6HC2;
P28799	Progranulin (PGRN) (Acrogranin) (Epithelin precursor) (Glycoprotein of 88 Kda) (GP88) (Glycoprotein 88) (Granulin precursor) (PC cell-derived growth factor) (PCDGF) (Proepithelin) (PEPI) [Cleaved into: Paragranulin; Granulin-1 (Granulin G); Granulin-2 (Granulin F); Granulin-3 (Epithelin-2) (Granulin B); Granulin-4 (Epithelin-1) (Granulin A); Granulin-5 (Granulin C); Granulin-6 (Granulin D); Granu…	GRN	593	300	0.773	CCRLQ^SGAWG	CCRLQSGAWG	CCRLQSG	1	#N/A						1	P82664	Q00722	Q14966	Q14999	2JNG;	;2JNG;
P28827	Receptor-type tyrosine-protein phosphatase mu (Protein-tyrosine phosphatase mu) (R-PTP-mu) (EC 3.1.3.48)	PTPRM PTPRL1	1452	943	0.527	RVRLQ^TIEGD	RVRLQTIEGD	RVRLQTI	#N/A	1	1RPM	;1RPM;2C9A;2V5Y;	1	>P28827_943_0.527_1RPM RVRLQTIEGD		1	P82673	Q00872	Q14980	Q149N8	2M85;4QN1;	;2M85;4QN1;
P28908	Tumor necrosis factor receptor superfamily member 8 (CD30L receptor) (Ki-1 antigen) (Lymphocyte activation antigen CD30) (CD antigen CD30)	TNFRSF8 CD30 D1S166E	595	176	0.622	GTIPQ^AKPTP	GTIPQAKPTP	GTIPQAK	#N/A	1						1	P82933	Q00975	Q14999	Q14CM0	4WND;4WNE;4WNF;4WNG;	;4WND;4WNE;4WNF;4WNG;
P29074	Tyrosine-protein phosphatase non-receptor type 4 (EC 3.1.3.48) (Protein-tyrosine phosphatase MEG1) (MEG) (PTPase-MEG1)	PTPN4	926	340	0.651	RTEVQ^SVQYG	RTEVQSVQYG	RTEVQSV	1	#N/A						1	P82979	Q00987	Q149N8	Q14CW9	2KKT;	;2KKT;
P29274	Adenosine receptor A2a	ADORA2A ADORA2	412	38	0.812	NSNLQ^NVTNY	NSNLQNVTNY	NSNLQNV	#N/A	1	2YDO	;1MMH;1UPE;2YDO;2YDV;3EML;3PWH;3QAK;3REY;3RFM;3UZA;3UZC;3VG9;3VGA;4EIY;4UG2;4UHR;5G53;5IU4;5IU7;5IU8;5IUA;5IUB;5JTB;5K2A;5K2B;5K2C;5K2D;5MZJ;5MZP;5N2R;5NLX;5NM2;5NM4;5OLG;5OLH;5OLO;5OLV;5OLZ;5OM1;5OM4;5UIG;5UVI;5VRA;5WF5;5WF6;6AQF;6GDG;6GT3;6JZH;6MH8;6PS7;	1	>P29274_38_0.812_2YDO NSNLQNVTNY		1	P83110	Q01082	Q14CM0	Q15003	6IGX;	;6IGX;
P29350	Tyrosine-protein phosphatase non-receptor type 6 (EC 3.1.3.48) (Hematopoietic cell protein-tyrosine phosphatase) (Protein-tyrosine phosphatase 1C) (PTP-1C) (Protein-tyrosine phosphatase SHP-1) (SH-PTP1)	PTPN6 HCP PTP1C	595	125	0.864	ETLLQ^AKGEP	ETLLQAKGEP	ETLLQAK	1	#N/A	2B3O	;1FPR;1GWZ;1X6C;2B3O;2RMX;2YU7;3PS5;4GRY;4GRZ;4GS0;4HJP;4HJQ;	1	>P29350_125_0.864_2B3O ETLLQAKGEP		1	P84098	Q01094	Q14CW9	Q15018	6H3C;6R8F;	;6H3C;6R8F;
P29350	Tyrosine-protein phosphatase non-receptor type 6 (EC 3.1.3.48) (Hematopoietic cell protein-tyrosine phosphatase) (Protein-tyrosine phosphatase 1C) (PTP-1C) (Protein-tyrosine phosphatase SHP-1) (SH-PTP1)	PTPN6 HCP PTP1C	595	290	0.75	RVILQ^GRDSN	RVILQGRDSN	RVILQGR	1	#N/A	1FPR	;1FPR;1GWZ;1X6C;2B3O;2RMX;2YU7;3PS5;4GRY;4GRZ;4GS0;4HJP;4HJQ;	1	>P29350_290_0.75_1FPR RVILQGRDSN		1	P98073	Q01101	Q15003	Q15019	2QA5;2QAG;2QNR;	;2QA5;2QAG;2QNR;
P29353	SHC-transforming protein 1 (SHC-transforming protein 3) (SHC-transforming protein A) (Src homology 2 domain-containing-transforming protein C1) (SH2 domain protein C1)	SHC1 SHC SHCA	583	526	0.682	LTGLQ^SGQPK	LTGLQSGQPK	LTGLQSG	1	#N/A	1MIL	;1MIL;1N3H;1OY2;1QG1;1SHC;1TCE;1WCP;2L1C;4JMH;4XWX;5CZI;6DM4;	1	>P29353_526_0.682_1MIL LTGLQSGQPK		1	P98082	Q01151	Q15018	Q15020	2DO4;5CTQ;5CTR;5CTT;5JJW;5JJX;5JPZ;	;2DO4;5CTQ;5CTR;5CTT;5JJW;5JJX;5JPZ;
P29374	AT-rich interactive domain-containing protein 4A (ARID domain-containing protein 4A) (Retinoblastoma-binding protein 1) (RBBP-1)	ARID4A RBBP1 RBP1	1257	753	0.529	RTQMQ^PLETL	RTQMQPLETL	RTQMQPL	1	#N/A						1	P98088	Q01344	Q15019	Q15022	4W2R;5HYN;5IJ7;5IJ8;5LS6;5WAI;5WAK;5WG6;6B3W;6C23;6C24;	;4W2R;5HYN;5IJ7;5IJ8;5LS6;5WAI;5WAK;5WG6;6B3W;6C23;6C24;
P29375	Lysine-specific demethylase 5A (EC 1.14.11.-) (Histone demethylase JARID1A) (Jumonji/ARID domain-containing protein 1A) (Retinoblastoma-binding protein 2) (RBBP-2)	KDM5A JARID1A RBBP2 RBP2	1690	1204	0.891	GSSWQ^AKEVK	GSSWQAKEVK	GSSWQAK	1	#N/A						1	P98160	Q01433	Q15020	Q15024	2NN6;6D6Q;6D6R;6H25;	;2NN6;6D6Q;6D6R;6H25;
P29375	Lysine-specific demethylase 5A (EC 1.14.11.-) (Histone demethylase JARID1A) (Jumonji/ARID domain-containing protein 1A) (Retinoblastoma-binding protein 2) (RBBP-2)	KDM5A JARID1A RBBP2 RBP2	1690	364	0.69	EYTLQ^SFGEM	EYTLQSFGEM	EYTLQSF	1	#N/A	5CEH	;2JXJ;2KGG;2KGI;3GL6;5C11;5CEH;5E6H;5ISL;5IVB;5IVC;5IVE;5IVF;5IVJ;5IVV;5IVY;5IW0;5IWF;5K4L;5V9P;5V9T;6BGU;6BGV;6BGW;6BGX;6BGY;6BGZ;6BH0;6BH1;6BH2;6BH3;6BH4;6BH5;6DQ4;6DQ5;6DQ6;6DQ7;6DQ8;6DQ9;6DQA;6DQB;6DQC;6DQD;6DQE;6DQF;	1	>P29375_364_0.69_5CEH EYTLQSFGEM		1	P98161	Q01484	Q15022	Q15027	3JUE;3T9K;4CKG;4CKH;4F1P;4NSW;5H3D;	;3JUE;3T9K;4CKG;4CKH;4F1P;4NSW;5H3D;
P29375	Lysine-specific demethylase 5A (EC 1.14.11.-) (Histone demethylase JARID1A) (Jumonji/ARID domain-containing protein 1A) (Retinoblastoma-binding protein 2) (RBBP-2)	KDM5A JARID1A RBBP2 RBP2	1690	964	0.6	KVCLQ^ARPRH	KVCLQARPRH	KVCLQAR	1	#N/A						1	P98164	Q01518	Q15024	Q15046	3BJU;4DPG;4YCU;4YCW;6CHD;6ILD;6ILH;	;3BJU;4DPG;4YCU;4YCW;6CHD;6ILD;6ILH;
P29401	Transketolase (TK) (EC 2.2.1.1)	TKT	623	279	0.747	YSQIQ^SKKKI	YSQIQSKKKI	YSQIQSK	1	#N/A	3MOS	;3MOS;3OOY;4KXU;4KXV;4KXW;4KXX;4KXY;6HA3;6HAD;6RJB;	1	>P29401_279_0.747_3MOS YSQIQSKKKI		1	P98171	Q01523	Q15027	Q15052	1UJY;1WYR;	;1UJY;1WYR;
P29401	Transketolase (TK) (EC 2.2.1.1)	TKT	623	28	0.58	ISSIQ^ATTAA	ISSIQATTAA	ISSIQAT	1	#N/A	3MOS	;3MOS;3OOY;4KXU;4KXV;4KXW;4KXX;4KXY;6HA3;6HAD;6RJB;	1	>P29401_28_0.58_3MOS ISSIQATTAA		1	P98175	Q01524	Q15046	Q15054	1U76;2N1G;3E0J;6S1M;6S1N;6S1O;6TNY;6TNZ;	;1U76;2N1G;3E0J;6S1M;6S1N;6S1O;6TNY;6TNZ;
P29474	Nitric oxide synthase, endothelial (EC 1.14.13.39) (Constitutive NOS) (cNOS) (EC-NOS) (Endothelial NOS) (eNOS) (NOS type III) (NOSIII)	NOS3	1203	770	0.522	VENLQ^SSKST	VENLQSSKST	VENLQSS	1	#N/A						1	Q00341	Q01780	Q15052	Q15057	6IF3;	;6IF3;
P29475	Nitric oxide synthase, brain (EC 1.14.13.39) (Constitutive NOS) (NC-NOS) (NOS type I) (Neuronal NOS) (N-NOS) (nNOS) (Peptidyl-cysteine S-nitrosylase NOS1) (bNOS)	NOS1	1434	1303	0.757	EETLQ^AKNKG	EETLQAKNKG	EETLQAK	1	#N/A						1	Q00534	Q01826	Q15054	Q15063	5WT7;5YJG;5YJH;	;5WT7;5YJG;5YJH;
P29475	Nitric oxide synthase, brain (EC 1.14.13.39) (Constitutive NOS) (NC-NOS) (NOS type I) (Neuronal NOS) (N-NOS) (nNOS) (Peptidyl-cysteine S-nitrosylase NOS1) (bNOS)	NOS1	1434	197	0.723	RVSLQ^GRGEN	RVSLQGRGEN	RVSLQGR	1	#N/A						1	Q00610	Q01955	Q15057	Q15075	1HYI;1HYJ;1JOC;3MJH;	;1HYI;1HYJ;1JOC;3MJH;
P29536	Leiomodin-1 (64 kDa autoantigen 1D) (64 kDa autoantigen 1D3) (64 kDa autoantigen D1) (Leiomodin, muscle form) (Smooth muscle leiomodin) (SM-Lmod) (Thyroid-associated ophthalmopathy autoantigen)	LMOD1	600	413	0.641	RALLQ^NNTLT	RALLQNNTLT	RALLQNN	1	#N/A	4Z79	;4Z79;4Z8G;4Z94;	1	>P29536_413_0.641_4Z79 RALLQNNTLT		1	Q00653	Q01973	Q15063	Q15078	1H4L;1UNG;1UNH;1UNL;3O0G;	;1H4L;1UNG;1UNH;1UNL;3O0G;
P29590	Protein PML (Promyelocytic leukemia protein) (RING finger protein 71) (Tripartite motif-containing protein 19)	PML MYL PP8675 RNF71 TRIM19	882	430	0.529	KAQVQ^ALGLA	KAQVQALGLA	KAQVQAL	1	#N/A						1	Q00722	Q02080	Q15075	Q15080	1H6H;1OEY;1W6X;1W70;1Z9Q;2DYB;	;1H6H;1OEY;1W6X;1W70;1Z9Q;2DYB;
P29597	Non-receptor tyrosine-protein kinase TYK2 (EC 2.7.10.2)	TYK2	1187	816	0.663	EAPLQ^SRSPS	EAPLQSRSPS	EAPLQSR	1	#N/A	3ZON	;3LXN;3LXP;3NYX;3NZ0;3ZON;4GFO;4GIH;4GII;4GJ2;4GJ3;4GVJ;4OLI;4PO6;4PY1;4WOV;5C01;5C03;5F1Z;5F20;5TKD;5WAL;6AAM;6DBK;6DBM;6NZE;6NZF;6NZH;6NZP;6NZQ;6NZR;	1	>P29597_816_0.663_3ZON EAPLQSRSPS		1	Q00872	Q02224	Q15078	Q15113	1UAP;6FZV;6FZW;	;1UAP;6FZV;6FZW;
P29597	Non-receptor tyrosine-protein kinase TYK2 (EC 2.7.10.2)	TYK2	1187	461	0.63	EPFVQ^AKLRP	EPFVQAKLRP	EPFVQAK	1	#N/A	4PO6	;3LXN;3LXP;3NYX;3NZ0;3ZON;4GFO;4GIH;4GII;4GJ2;4GJ3;4GVJ;4OLI;4PO6;4PY1;4WOV;5C01;5C03;5F1Z;5F20;5TKD;5WAL;6AAM;6DBK;6DBM;6NZE;6NZF;6NZH;6NZP;6NZQ;6NZR;	1	>P29597_461_0.63_4PO6 EPFVQAKLRP		1	Q00975	Q02241	Q15080	Q15149	1MB8;2N03;2ODU;2ODV;3F7P;3PDY;3PE0;4GDO;4Q58;4Q59;5J1F;5J1G;5J1H;5J1I;	;1MB8;2N03;2ODU;2ODV;3F7P;3PDY;3PE0;4GDO;4Q58;4Q59;5J1F;5J1G;5J1H;5J1I;
P29597	Non-receptor tyrosine-protein kinase TYK2 (EC 2.7.10.2)	TYK2	1187	534	0.513	GAALQ^GCLLR	GAALQGCLLR	GAALQGC	1	#N/A	4PO6	;3LXN;3LXP;3NYX;3NZ0;3ZON;4GFO;4GIH;4GII;4GJ2;4GJ3;4GVJ;4OLI;4PO6;4PY1;4WOV;5C01;5C03;5F1Z;5F20;5TKD;5WAL;6AAM;6DBK;6DBM;6NZE;6NZF;6NZH;6NZP;6NZQ;6NZR;	1	>P29597_534_0.513_4PO6 GAALQGCLLR		1	Q00987	Q02246	Q15113	Q15154	6HYL;6HYM;	;6HYL;6HYM;
P29965	CD40 ligand (CD40-L) (T-cell antigen Gp39) (TNF-related activation protein) (TRAP) (Tumor necrosis factor ligand superfamily member 5) (CD antigen CD154) [Cleaved into: CD40 ligand, membrane form; CD40 ligand, soluble form (sCD40L)]	CD40LG CD40L TNFSF5 TRAP	261	139	0.591	TSVLQ^WAEKG	TSVLQWAEKG	TSVLQWA	#N/A	1	1ALY	;1ALY;1I9R;3LKJ;3QD6;6BRB;	1	>P29965_139_0.591_1ALY TSVLQWAEKG		1	Q01082	Q02318	Q15149	Q15276	1P4U;1TU3;1X79;4N3Y;4N3Z;4Q9U;	;1P4U;1TU3;1X79;4N3Y;4N3Z;4Q9U;
P30043	Flavin reductase (NADPH) (FR) (EC 1.5.1.30) (Biliverdin reductase B) (BVR-B) (EC 1.3.1.24) (Biliverdin-IX beta-reductase) (Green heme-binding protein) (GHBP) (NADPH-dependent diaphorase) (NADPH-flavin reductase) (FLR)	BLVRB FLR	206	126	0.819	PPRLQ^AVTDD	PPRLQAVTDD	PPRLQAV	1	#N/A	1HDO	;1HDO;1HE2;1HE3;1HE4;1HE5;5OOG;5OOH;	1	>P30043_126_0.819_1HDO PPRLQAVTDD		1	Q01094	Q02643	Q15154	Q15306	2DLL;	;2DLL;
P30043	Flavin reductase (NADPH) (FR) (EC 1.5.1.30) (Biliverdin reductase B) (BVR-B) (EC 1.3.1.24) (Biliverdin-IX beta-reductase) (Green heme-binding protein) (GHBP) (NADPH-dependent diaphorase) (NADPH-flavin reductase) (FLR)	BLVRB FLR	206	57	0.61	GDVLQ^AADVD	GDVLQAADVD	GDVLQAA	1	#N/A	1HDO	;1HDO;1HE2;1HE3;1HE4;1HE5;5OOG;5OOH;	1	>P30043_57_0.61_1HDO GDVLQAADVD		1	Q01101	Q02817	Q15276	Q15326	4NS5;5HDA;	;4NS5;5HDA;
P30085	UMP-CMP kinase (EC 2.7.4.14) (Deoxycytidylate kinase) (CK) (dCMP kinase) (Nucleoside-diphosphate kinase) (EC 2.7.4.6) (Uridine monophosphate/cytidine monophosphate kinase) (UMP/CMP kinase) (UMP/CMPK)	CMPK1 CMK CMPK UCK UMK UMPK	196	157	0.547	QTYLQ^STKPI	QTYLQSTKPI	QTYLQST	1	#N/A	1TEV	;1TEV;	1	>P30085_157_0.547_1TEV QTYLQSTKPI		1	Q01151	Q02818	Q15306	Q15393	5IFE;5O9Z;5Z56;5Z57;5Z58;5ZYA;6AH0;6EN4;6FF4;6FF7;6QX9;	;5IFE;5O9Z;5Z56;5Z57;5Z58;5ZYA;6AH0;6EN4;6FF4;6FF7;6QX9;
P30153	Serine/threonine-protein phosphatase 2A 65 kDa regulatory subunit A alpha isoform (Medium tumor antigen-associated 61 kDa protein) (PP2A subunit A isoform PR65-alpha) (PP2A subunit A isoform R1-alpha)	PPP2R1A	589	557	0.73	NSTLQ^SEVKP	NSTLQSEVKP	NSTLQSE	1	#N/A	1B3U	;1B3U;2IE3;2IE4;2NPP;2NYL;2NYM;2PKG;3C5W;3DW8;3K7V;3K7W;4I5L;4I5N;4LAC;5W0W;6IUR;	1	>P30153_557_0.73_1B3U NSTLQSEVKP		1	Q01344	Q02878	Q15326	Q15397	4WZR;4WZW;	;4WZR;4WZW;
P30260	Cell division cycle protein 27 homolog (Anaphase-promoting complex subunit 3) (APC3) (CDC27 homolog) (CDC27Hs) (H-NUC)	CDC27 ANAPC3 D0S1430E D17S978E	824	299	0.693	GSYLQ^NYTNT	GSYLQNYTNT	GSYLQNY	1	#N/A	5KHU	;3T1N;4RG6;4RG7;4RG9;4UI9;5A31;5G04;5G05;5KHR;5KHU;5L9T;5L9U;5LCW;6Q6G;6Q6H;	1	>P30260_299_0.693_5KHU GSYLQNYTNT		1	Q01433	Q03001	Q15393	Q15431	4YTO;6F5X;6F62;6F63;6F64;	;4YTO;6F5X;6F62;6F63;6F64;
P30260	Cell division cycle protein 27 homolog (Anaphase-promoting complex subunit 3) (APC3) (CDC27 homolog) (CDC27Hs) (H-NUC)	CDC27 ANAPC3 D0S1430E D17S978E	824	174	0.569	FTSLQ^NFSNC	FTSLQNFSNC	FTSLQNF	1	#N/A	5KHU	;3T1N;4RG6;4RG7;4RG9;4UI9;5A31;5G04;5G05;5KHR;5KHU;5L9T;5L9U;5LCW;6Q6G;6Q6H;	1	>P30260_174_0.569_5KHU FTSLQNFSNC		1	Q01484	Q03111	Q15397	Q15435	6HKW;6MKY;6OBN;6OBP;	;6HKW;6MKY;6OBN;6OBP;
P30291	Wee1-like protein kinase (WEE1hu) (EC 2.7.10.2) (Wee1A kinase)	WEE1	646	625	0.604	RSTTQ^SNRTS	RSTTQSNRTS	RSTTQSN	1	#N/A						1	Q01518	Q03112	Q15431	Q15466	1YUC;2Q3Y;2Z4J;4DOR;4ONI;5UFS;	;1YUC;2Q3Y;2Z4J;4DOR;4ONI;5UFS;
P30414	NK-tumor recognition protein (NK-TR protein) (Natural-killer cells cyclophilin-related protein) (Peptidyl-prolyl cis-trans isomerase NKTR) (PPIase) (EC 5.2.1.8) (Rotamase)	NKTR	1462	817	0.508	QSSVQ^ATQSA	QSSVQATQSA	QSSVQAT	1	#N/A						1	Q01523	Q03154	Q15435	Q15468	4YYP;5LHW;5LHZ;	;4YYP;5LHW;5LHZ;
P30530	Tyrosine-protein kinase receptor UFO (EC 2.7.10.1) (AXL oncogene)	AXL UFO	894	261	0.69	HCTLQ^AVLSD	HCTLQAVLSD	HCTLQAV	#N/A	1						1	Q01524	Q03164	Q15466	Q15554	1H6P;1VF9;1VFC;1W0U;1XG1;3BU8;3BUA;3K6G;3SJM;4M7C;4RQI;5WQD;5XYF;6J67;	;1H6P;1VF9;1VFC;1W0U;1XG1;3BU8;3BUA;3K6G;3SJM;4M7C;4RQI;5WQD;5XYF;6J67;
P30530	Tyrosine-protein kinase receptor UFO (EC 2.7.10.1) (AXL oncogene)	AXL UFO	894	361	0.657	RAPLQ^GTLLG	RAPLQGTLLG	RAPLQGT	#N/A	1						1	Q01780	Q03252	Q15468	Q15562	3L15;5DQ8;5DQE;5EMV;5HGU;6E5G;	;3L15;5DQ8;5DQE;5EMV;5HGU;6E5G;
P30622	CAP-Gly domain-containing linker protein 1 (Cytoplasmic linker protein 1) (Cytoplasmic linker protein 170 alpha-2) (CLIP-170) (Reed-Sternberg intermediate filament-associated protein) (Restin)	CLIP1 CYLN1 RSN	1438	749	0.686	LEVLQ^AKCNE	LEVLQAKCNE	LEVLQAK	1	#N/A						1	Q01826	Q03426	Q15554	Q15583	2LK2;6FQP;6FQQ;	;2LK2;6FQP;6FQQ;
P30740	Leukocyte elastase inhibitor (LEI) (Monocyte/neutrophil elastase inhibitor) (EI) (M/NEI) (Peptidase inhibitor 2) (PI-2) (Serpin B1)	SERPINB1 ELANH2 MNEI PI2	379	71	0.747	HSRFQ^SLNAD	HSRFQSLNAD	HSRFQSL	1	#N/A	4GA7	;4GA7;	1	>P30740_71_0.747_4GA7 HSRFQSLNAD		1	Q01955	Q03468	Q15562	Q15596	1GWQ;1GWR;1M2Z;1MV9;1MVC;1MZN;1P93;1T63;1T65;1UHL;1YOK;1ZDT;1ZDU;1ZKY;2AO6;2B1V;2B1Z;2B23;2FAI;2G44;2G5O;2LDC;2P15;2P1T;2P1U;2P1V;2Q7J;2Q7L;2YJD;2ZXZ;2ZY0;3A9E;3CLD;3DZU;3DZY;3E00;3E7C;3E94;3ERD;3FUG;3GN8;3K22;3K23;3KWY;3KYT;3L0E;3L0J;3L0L;3O1D;3O1E;3OAP;3OZJ;3PCU;3PLZ;3Q95;3R5M;3UP0;3UP3;4CSJ;4DOS;4E2J;4FHH;4FHI;4IA1;4IA2;4IA3;4IA7;4IQR;4IU7;4IUI;4IV2;4IV4;4IVW;4IVY;4IW6;4IW8;4IWC;4IWF;4K4J;4K6I…	;1GWQ;1GWR;1M2Z;1MV9;1MVC;1MZN;1P93;1T63;1T65;1UHL;1YOK;1ZDT;1ZDU;1ZKY;2AO6;2B1V;2B1Z;2B23;2FAI;2G44;2G5O;2LDC;2P15;2P1T;2P1U;2P1V;2Q7J;2Q7L;2YJD;2ZXZ;2ZY0;3A9E;3CLD;3DZU;3DZY;3E00;3E7C;3E94;3ERD;3FUG;3GN8;3K22;3K23;3KWY;3KYT;3L0E;3L0J;3L0L;3O1D;3O1E;3OAP;3OZJ;3PCU;3PLZ;3Q95;3R5M;3UP0;3UP3;4CSJ;4DOS;4E2J;4FHH;4FHI;4IA1;4IA2;4IA3;4IA7;4IQR;4IU7;4IUI;4IV2;4IV4;4IVW;4IVY;4IW6;4IW8;4IWC;4IWF;4K4J;4K6…
P30989	Neurotensin receptor type 1 (NT-R-1) (NTR1) (High-affinity levocabastine-insensitive neurotensin receptor) (NTRH)	NTSR1 NTRR	418	95	0.573	KKSLQ^SLQST	KKSLQSLQST	KKSLQSL	#N/A	1	6OS9	;2LYW;6OS9;6OSA;6PWC;6UP7;	1	>P30989_95_0.573_6OS9 KKSLQSLQST		1	Q01973	Q03519	Q15583	Q155Q3	3PZ7;	;3PZ7;
P31415	Calsequestrin-1 (Calmitine) (Calsequestrin, skeletal muscle isoform)	CASQ1 CASQ	396	171	0.798	ERELQ^AFENI	ERELQAFENI	ERELQAF	1	#N/A	3UOM	;3UOM;5CRD;5CRE;5CRG;5CRH;	1	>P31415_171_0.798_3UOM ERELQAFENI		1	Q02080	Q03591	Q15596	Q15631	1J1J;3PJA;3QB5;4WYV;	;1J1J;3PJA;3QB5;4WYV;
P31785	Cytokine receptor common subunit gamma (Interleukin-2 receptor subunit gamma) (IL-2 receptor subunit gamma) (IL-2R subunit gamma) (IL-2RG) (gammaC) (p64) (CD antigen CD132)	IL2RG	369	118	0.572	GCQLQ^KKEIH	GCQLQKKEIH	GCQLQKK	#N/A	1	2B5I	;1ILL;1ILM;1ILN;1ITE;2B5I;2ERJ;3BPL;3QAZ;3QB7;4GS7;5M5E;6OEL;	1	>P31785_118_0.572_2B5I GCQLQKKEIH		1	Q02224	Q03933	Q155Q3	Q15637	1K1G;1O0P;1OPI;2M09;2M0G;4FXW;4FXX;	;1K1G;1O0P;1OPI;2M09;2M0G;4FXW;4FXX;
P31785	Cytokine receptor common subunit gamma (Interleukin-2 receptor subunit gamma) (IL-2 receptor subunit gamma) (IL-2R subunit gamma) (IL-2RG) (gammaC) (p64) (CD antigen CD132)	IL2RG	369	141	0.537	EPRRQ^ATQML	EPRRQATQML	EPRRQAT	#N/A	1	2B5I	;1ILL;1ILM;1ILN;1ITE;2B5I;2ERJ;3BPL;3QAZ;3QB7;4GS7;5M5E;6OEL;	1	>P31785_141_0.537_2B5I EPRRQATQML		1	Q02241	Q04637	Q15631	Q15649	2YQQ;5L85;	;2YQQ;5L85;
P31939	Bifunctional purine biosynthesis protein PURH [Cleaved into: Bifunctional purine biosynthesis protein PURH, N-terminally processed] [Includes: Phosphoribosylaminoimidazolecarboxamide formyltransferase (EC 2.1.2.3) (5-aminoimidazole-4-carboxamide ribonucleotide formyltransferase) (AICAR transformylase); IMP cyclohydrolase (EC 3.5.4.10) (ATIC) (IMP synthase) (Inosinicase)]	ATIC PURH OK/SW-cl.86	592	159	0.858	STEMQ^SSESK	STEMQSSESK	STEMQSS	1	#N/A	1P4R	;1P4R;1PKX;1PL0;5UY8;5UZ0;	1	>P31939_159_0.858_1P4R STEMQSSESK		1	Q02246	Q04656	Q15637	Q15650	2E5O;	;2E5O;
P31941	DNA dC->dU-editing enzyme APOBEC-3A (A3A) (EC 3.5.4.38) (Phorbolin-1)	APOBEC3A	199	195	0.714	RAILQ^NQGN	RAILQNQGN	RAILQNQ	#N/A	#N/A						0	Q02318	Q04721	Q15649	Q15652	2YPD;5FZO;	;2YPD;5FZO;
P31943	Heterogeneous nuclear ribonucleoprotein H (hnRNP H) [Cleaved into: Heterogeneous nuclear ribonucleoprotein H, N-terminally processed]	HNRNPH1 HNRPH HNRPH1	449	284	0.759	GSTFQ^STTGH	GSTFQSTTGH	GSTFQST	1	#N/A						1	Q02643	Q04724	Q15650	Q15661	1LTO;2F9N;2F9O;2F9P;2ZEB;2ZEC;4A6L;4MPU;4MPV;4MPW;4MPX;4MQA;5F03;5WI6;6O1F;	;1LTO;2F9N;2F9O;2F9P;2ZEB;2ZEC;4A6L;4MPU;4MPV;4MPW;4MPX;4MQA;5F03;5WI6;6O1F;
P31943	Heterogeneous nuclear ribonucleoprotein H (hnRNP H) [Cleaved into: Heterogeneous nuclear ribonucleoprotein H, N-terminally processed]	HNRNPH1 HNRPH HNRPH1	449	445	0.63	SSDFQ^SNIA	SSDFQSNIA	SSDFQSN	1	#N/A						0	Q02817	Q04759	Q15652	Q15672	2MJV;	;2MJV;
P32248	C-C chemokine receptor type 7 (C-C CKR-7) (CC-CKR-7) (CCR-7) (BLR2) (CDw197) (Epstein-Barr virus-induced G-protein coupled receptor 1) (EBI1) (EBV-induced G-protein coupled receptor 1) (MIP-3 beta receptor) (CD antigen CD197)	CCR7 CMKBR7 EBI1 EVI1	378	252	0.611	RTLLQ^ARNFE	RTLLQARNFE	RTLLQAR	#N/A	1						1	Q02818	Q04912	Q15661	Q15678	2BZL;6IWD;6JJW;	;2BZL;6IWD;6JJW;
P32455	Guanylate-binding protein 1 (EC 3.6.5.-) (GTP-binding protein 1) (GBP-1) (HuGBP-1) (Guanine nucleotide-binding protein 1) (Interferon-induced guanylate-binding protein 1)	GBP1	592	72	0.751	GSTVQ^SHTKG	GSTVQSHTKG	GSTVQSH	1	#N/A	1DG3	;1DG3;1F5N;2B8W;2B92;2BC9;2D4H;6K1Z;6K2D;	1	>P32455_72_0.751_1DG3 GSTVQSHTKG		1	Q02878	Q05086	Q15672	Q15691	1PA7;1TXQ;1UEG;1VKA;1WU9;1YIB;1YIG;2HKQ;2HL3;2HL5;2QJZ;2R8U;3GJO;3MTU;3MUD;3TQ7;4XA1;4XA3;4XA6;5JV3;5JVM;5JVP;5JVR;5JVS;5JVU;5JX1;5WLQ;	;1PA7;1TXQ;1UEG;1VKA;1WU9;1YIB;1YIG;2HKQ;2HL3;2HL5;2QJZ;2R8U;3GJO;3MTU;3MUD;3TQ7;4XA1;4XA3;4XA6;5JV3;5JVM;5JVP;5JVR;5JVS;5JVU;5JX1;5WLQ;
P32926	Desmoglein-3 (130 kDa pemphigus vulgaris antigen) (PVA) (Cadherin family member 6)	DSG3 CDHF6	999	366	0.721	RYRVQ^STPVT	RYRVQSTPVT	RYRVQST	#N/A	1	5EQX	;5EQX;	1	>P32926_366_0.721_5EQX RYRVQSTPVT		1	Q03001	Q05193	Q15678	Q15700	2BYG;2HE2;	;2BYG;2HE2;
P32926	Desmoglein-3 (130 kDa pemphigus vulgaris antigen) (PVA) (Cadherin family member 6)	DSG3 CDHF6	999	341	0.592	YEQLQ^SVKLS	YEQLQSVKLS	YEQLQSV	#N/A	1	5EQX	;5EQX;	1	>P32926_341_0.592_5EQX YEQLQSVKLS		1	Q03111	Q05195	Q15691	Q15717	3HI9;4ED5;4EGL;4FXV;5SZW;6G2K;6GC5;6GD1;6GD2;6GD3;	;3HI9;4ED5;4EGL;4FXV;5SZW;6G2K;6GC5;6GD1;6GD2;6GD3;
P32969	60S ribosomal protein L9 (Large ribosomal subunit protein uL6)	RPL9 OK/SW-cl.103; RPL9P7; RPL9P8; RPL9P9	192	189	0.609	GTVQQ^ADE	GTVQQADE	GTVQQAD	#N/A	#N/A						0	Q03112	Q05209	Q15700	Q15746	2CQV;2K0F;2YR3;5JQA;5JTH;6C6M;	;2CQV;2K0F;2YR3;5JQA;5JTH;6C6M;
P33176	Kinesin-1 heavy chain (Conventional kinesin heavy chain) (Ubiquitous kinesin heavy chain) (UKHC)	KIF5B KNS KNS1	963	493	0.612	KEVLQ^ALEEL	KEVLQALEEL	KEVLQAL	1	#N/A						1	Q03154	Q05397	Q15717	Q15750	2J4O;2POM;2POP;2YDS;2YIY;4AY5;4AY6;4GS6;4KA3;4L3P;4L52;4L53;4O91;5DIY;5E7R;5GJD;5GJF;5GJG;5J7S;5J8I;5J9L;5JGA;5JGB;5JGD;5JH6;5JK3;5NZZ;5O90;5V5N;5VVU;	;2J4O;2POM;2POP;2YDS;2YIY;4AY5;4AY6;4GS6;4KA3;4L3P;4L52;4L53;4O91;5DIY;5E7R;5GJD;5GJF;5GJG;5J7S;5J8I;5J9L;5JGA;5JGB;5JGD;5JH6;5JK3;5NZZ;5O90;5V5N;5VVU;
P33527	Multidrug resistance-associated protein 1 (EC 7.6.2.2) (ATP-binding cassette sub-family C member 1) (Glutathione-S-conjugate-translocating ATPase ABCC1) (EC 7.6.2.3) (Leukotriene C(4) transporter) (LTC4 transporter)	ABCC1 MRP MRP1	1531	742	0.661	RSVIQ^ACALL	RSVIQACALL	RSVIQAC	#N/A	1	2CBZ	;2CBZ;4C3Z;	1	>P33527_742_0.661_2CBZ RSVIQACALL		1	Q03164	Q05516	Q15746	Q15751	4O2W;4QT6;	;4O2W;4QT6;
P34897	Serine hydroxymethyltransferase, mitochondrial (SHMT) (EC 2.1.2.1) (Glycine hydroxymethyltransferase) (Serine methylase)	SHMT2	504	324	0.505	FPSLQ^GGPHN	FPSLQGGPHN	FPSLQGG	1	#N/A	4PVF	;4PVF;5V7I;5X3V;6DK3;6H3C;6QVG;6QVL;6R8F;	1	>P34897_324_0.505_4PVF FPSLQGGPHN		1	Q03252	Q05823	Q15750	Q15772	1U2H;	;1U2H;
P34913	Bifunctional epoxide hydrolase 2 [Includes: Cytosolic epoxide hydrolase 2 (CEH) (EC 3.3.2.10) (Epoxide hydratase) (Soluble epoxide hydrolase) (SEH); Lipid-phosphate phosphatase (EC 3.1.3.76)]	EPHX2	555	107	0.811	RPMLQ^AALML	RPMLQAALML	RPMLQAA	1	#N/A	1S8O	;1S8O;1VJ5;1ZD2;1ZD3;1ZD4;1ZD5;3ANS;3ANT;3I1Y;3I28;3KOO;3OTQ;3PDC;3WK4;3WK5;3WK6;3WK7;3WK8;3WK9;3WKA;3WKB;3WKC;3WKD;3WKE;4C4X;4C4Y;4C4Z;4HAI;4J03;4JNC;4OCZ;4OD0;4X6X;4X6Y;4Y2J;4Y2P;4Y2Q;4Y2R;4Y2S;4Y2T;4Y2U;4Y2V;4Y2X;4Y2Y;5AHX;5AI0;5AI4;5AI5;5AI6;5AI8;5AI9;5AIA;5AIB;5AIC;5AK3;5AK4;5AK5;5AK6;5AKE;5AKG;5AKH;5AKI;5AKJ;5AKK;5AKL;5AKX;5AKY;5AKZ;5ALD;5ALE;5ALF;5ALG;5ALH;5ALI;5ALJ;5ALK;5ALL;5ALM;5ALN;5AL…	1	>P34913_107_0.811_1S8O RPMLQAALML		1	Q03426	Q05923	Q15751	Q15788	1FM6;1FM9;1K4W;1K74;1K7L;1KV6;1N4H;1NQ7;1NRL;1P8D;1PZL;1RDT;1TFC;1U3R;1U3S;1X76;1X78;1X7B;1X7J;1XIU;1XV9;1XVP;1YY4;1YYE;1ZAF;2A3I;2C52;2FVJ;2GTK;2HBH;2HC4;2HCD;2HFP;2NPA;2NV7;2P54;2PRG;3BEJ;3BQD;3CTB;3CWD;3DCT;3DCU;3DR1;3ET1;3ET3;3FEI;3FEJ;3FUR;3FXV;3G8I;3G9E;3GYT;3GYU;3H0A;3HC5;3HC6;3HVL;3IPQ;3IPS;3IPU;3KMR;3LMP;3OKH;3OKI;3OLF;3OLL;3OLS;3OMK;3OMM;3OMO;3OMP;3OMQ;3OOF;3OOK;3P88;3P89;3QT0;3RUT;3RUU…	;1FM6;1FM9;1K4W;1K74;1K7L;1KV6;1N4H;1NQ7;1NRL;1P8D;1PZL;1RDT;1TFC;1U3R;1U3S;1X76;1X78;1X7B;1X7J;1XIU;1XV9;1XVP;1YY4;1YYE;1ZAF;2A3I;2C52;2FVJ;2GTK;2HBH;2HC4;2HCD;2HFP;2NPA;2NV7;2P54;2PRG;3BEJ;3BQD;3CTB;3CWD;3DCT;3DCU;3DR1;3ET1;3ET3;3FEI;3FEJ;3FUR;3FXV;3G8I;3G9E;3GYT;3GYU;3H0A;3HC5;3HC6;3HVL;3IPQ;3IPS;3IPU;3KMR;3LMP;3OKH;3OKI;3OLF;3OLL;3OLS;3OMK;3OMM;3OMO;3OMP;3OMQ;3OOF;3OOK;3P88;3P89;3QT0;3RUT;3RU…
P34998	Corticotropin-releasing factor receptor 1 (CRF-R-1) (CRF-R1) (CRFR-1) (Corticotropin-releasing hormone receptor 1) (CRH-R-1) (CRH-R1)	CRHR1 CRFR CRFR1 CRHR	444	43	0.54	ISGLQ^CNASV	ISGLQCNASV	ISGLQCN	#N/A	1	3EHS	;2L27;3EHS;3EHT;3EHU;4K5Y;4Z9G;6P9X;6PB0;	1	>P34998_43_0.54_3EHS ISGLQCNASV		1	Q03468	Q05BQ5	Q15772	Q15797	1KHU;2LAW;2LAX;2LAY;2LAZ;2LB0;2LB1;3Q47;3Q4A;5ZOK;	;1KHU;2LAW;2LAX;2LAY;2LAZ;2LB0;2LB1;3Q47;3Q4A;5ZOK;
P35052	Glypican-1 [Cleaved into: Secreted glypican-1]	GPC1	558	123	0.545	ERTLQ^ATFPG	ERTLQATFPG	ERTLQAT	1	#N/A	4ACR	;4ACR;4AD7;4BWE;4YWT;	1	>P35052_123_0.545_4ACR ERTLQATFPG		1	Q03519	Q06124	Q15788	Q15814	2L3L;2YUH;	;2L3L;2YUH;
P35052	Glypican-1 [Cleaved into: Secreted glypican-1]	GPC1	558	97	0.544	SRVLQ^AMLAT	SRVLQAMLAT	SRVLQAM	1	#N/A	4ACR	;4ACR;4AD7;4BWE;4YWT;	1	>P35052_97_0.544_4ACR SRVLQAMLAT		1	Q03591	Q06190	Q15797	Q15835	5AFP;	;5AFP;
P35080	Profilin-2 (Profilin II)	PFN2	140	93	0.531	RTKSQ^GGEPT	RTKSQGGEPT	RTKSQGG	1	#N/A	1D1J	;1D1J;	1	>P35080_93_0.531_1D1J RTKSQGGEPT		1	Q03933	Q06278	Q15814	Q15911	2DA1;2DA2;2DA3;	;2DA1;2DA2;2DA3;
P35221	Catenin alpha-1 (Alpha E-catenin) (Cadherin-associated protein) (Renal carcinoma antigen NY-REN-13)	CTNNA1	906	67	0.739	ASVEQ^ATENF	ASVEQATENF	ASVEQAT	1	#N/A						1	Q04637	Q06418	Q15835	Q16186	2KQZ;2KR0;2L5V;2MKZ;2NBV;4UEL;4UEM;4WLQ;4WLR;5IRS;5V1Y;5V1Z;5YMY;6CO4;6OI4;	;2KQZ;2KR0;2L5V;2MKZ;2NBV;4UEL;4UEM;4WLQ;4WLR;5IRS;5V1Y;5V1Z;5YMY;6CO4;6OI4;
P35221	Catenin alpha-1 (Alpha E-catenin) (Cadherin-associated protein) (Renal carcinoma antigen NY-REN-13)	CTNNA1	906	476	0.674	AAKPQ^SKLAQ	AAKPQSKLAQ	AAKPQSK	1	#N/A	1H6G	;1H6G;4EHP;4IGG;	1	>P35221_476_0.674_1H6G AAKPQSKLAQ		1	Q04656	Q06455	Q15911	Q16222	1JV1;1JV3;1JVD;1JVG;	;1JV1;1JV3;1JVD;1JVG;
P35228	Nitric oxide synthase, inducible (EC 1.14.13.39) (Hepatocyte NOS) (HEP-NOS) (Inducible NO synthase) (Inducible NOS) (iNOS) (NOS type II) (Peptidyl-cysteine S-nitrosylase NOS2)	NOS2 NOS2A	1153	744	0.597	RQNLQ^SPTSS	RQNLQSPTSS	RQNLQSP	1	#N/A						1	Q04721	Q06481	Q16186	Q16512	1CXZ;1URF;2RMK;4NKG;4OTD;4OTG;4OTH;4OTI;	;1CXZ;1URF;2RMK;4NKG;4OTD;4OTG;4OTH;4OTI;
P35251	Replication factor C subunit 1 (Activator 1 140 kDa subunit) (A1 140 kDa subunit) (Activator 1 large subunit) (Activator 1 subunit 1) (DNA-binding protein PO-GA) (Replication factor C 140 kDa subunit) (RF-C 140 kDa subunit) (RFC140) (Replication factor C large subunit)	RFC1 RFC140	1148	287	0.651	SPRKQ^SKYES	SPRKQSKYES	SPRKQSK	1	#N/A						1	Q04724	Q06643	Q16222	Q16540	3J7Y;3J9M;5OOL;5OOM;6NU2;6NU3;	;3J7Y;3J9M;5OOL;5OOM;6NU2;6NU3;
P35251	Replication factor C subunit 1 (Activator 1 140 kDa subunit) (A1 140 kDa subunit) (Activator 1 large subunit) (Activator 1 subunit 1) (DNA-binding protein PO-GA) (Replication factor C 140 kDa subunit) (RF-C 140 kDa subunit) (RFC140) (Replication factor C large subunit)	RFC1 RFC140	1148	255	0.611	FSSVQ^ANLSK	FSSVQANLSK	FSSVQAN	1	#N/A						1	Q04759	Q07021	Q16512	Q16630	3P5T;3P6Y;3Q2S;3Q2T;4B4N;4U0A;4U0B;4WYM;6AY9;6GX9;	;3P5T;3P6Y;3Q2S;3Q2T;4B4N;4U0A;4U0B;4WYM;6AY9;6GX9;
P35318	ADM [Cleaved into: Adrenomedullin (AM); Proadrenomedullin N-20 terminal peptide (ProAM N-terminal 20 peptide) (PAMP) (ProAM-N20)]	ADM AM	185	169	0.502	SSKPQ^AHGAP	SSKPQAHGAP	SSKPQAH	1	#N/A						1	Q04912	Q07157	Q16540	Q16643	5Y1Z;5ZZ9;	;5Y1Z;5ZZ9;
P35408	Prostaglandin E2 receptor EP4 subtype (PGE receptor EP4 subtype) (PGE2 receptor EP4 subtype) (Prostanoid EP4 receptor)	PTGER4 PTGER2	488	164	0.526	SSRLQ^YPDTW	SSRLQYPDTW	SSRLQYP	#N/A	1	5YHL	;5YHL;5YWY;	1	>P35408_164_0.526_5YHL SSRLQYPDTW		1	Q05086	Q07352	Q16630	Q16658	1DFC;3LLP;3P53;4GOV;4GOY;4GP0;4GP3;6B0T;6I0Z;6I10;6I11;6I12;6I13;6I14;6I15;6I16;6I17;6I18;	;1DFC;3LLP;3P53;4GOV;4GOY;4GP0;4GP3;6B0T;6I0Z;6I10;6I11;6I12;6I13;6I14;6I15;6I16;6I17;6I18;
P35442	Thrombospondin-2	THBS2 TSP2	1172	984	0.515	VIRHQ^GKELV	VIRHQGKELV	VIRHQGK	1	#N/A	1YO8	;1YO8;2RHP;	1	>P35442_984_0.515_1YO8 VIRHQGKELV		1	Q05193	Q07817	Q16643	Q16659	2I6L;	;2I6L;
P35523	Chloride channel protein 1 (ClC-1) (Chloride channel protein, skeletal muscle)	CLCN1 CLC1	988	658	0.855	RSELQ^ALLQR	RSELQALLQR	RSELQAL	#N/A	1	6COY	;6COY;6COZ;6QV6;6QVB;6QVC;6QVD;6QVU;	1	>P35523_658_0.855_6COY RSELQALLQR		1	Q05195	Q07864	Q16658	Q16661	1UYA;1UYB;	;1UYA;1UYB;
P35558	Phosphoenolpyruvate carboxykinase, cytosolic [GTP] (PEPCK-C) (EC 4.1.1.32)	PCK1 PEPCK1	622	6	0.788	PPQLQ^NGLNL	PPQLQNGLNL	PPQLQNG	1	#N/A	1KHB	;1KHB;1KHE;1KHF;1KHG;1M51;1NHX;2GMV;	1	>P35558_6_0.788_1KHB PPQLQNGLNL		1	Q05209	Q07866	Q16659	Q16665	1D7G;1H2K;1H2L;1H2M;1L3E;1L8C;1LM8;1LQB;2ILM;3HQR;3HQU;4AJY;4H6J;5JWP;5L9B;5L9V;5LA9;5LAS;6GFX;6GMR;	;1D7G;1H2K;1H2L;1H2M;1L3E;1L8C;1LM8;1LQB;2ILM;3HQR;3HQU;4AJY;4H6J;5JWP;5L9B;5L9V;5LA9;5LAS;6GFX;6GMR;
P35568	Insulin receptor substrate 1 (IRS-1)	IRS1	1242	271	0.739	RSKSQ^SSSNC	RSKSQSSSNC	RSKSQSS	1	#N/A						1	Q05397	Q07954	Q16661	Q16678	3PM0;6IQ5;	;3PM0;6IQ5;
P35579	Myosin-9 (Cellular myosin heavy chain, type A) (Myosin heavy chain 9) (Myosin heavy chain, non-muscle IIa) (Non-muscle myosin heavy chain A) (NMMHC-A) (Non-muscle myosin heavy chain IIa) (NMMHC II-a) (NMMHC-IIA)	MYH9	1960	1563	0.709	EVNLQ^AMKAQ	EVNLQAMKAQ	EVNLQAM	1	#N/A						1	Q05516	Q07960	Q16665	Q16718	5XTB;5XTD;5XTH;5XTI;	;5XTB;5XTD;5XTH;5XTI;
P35579	Myosin-9 (Cellular myosin heavy chain, type A) (Myosin heavy chain 9) (Myosin heavy chain, non-muscle IIa) (Non-muscle myosin heavy chain A) (NMMHC-A) (Non-muscle myosin heavy chain IIa) (NMMHC II-a) (NMMHC-IIA)	MYH9	1960	267	0.646	RAIRQ^AKEER	RAIRQAKEER	RAIRQAK	1	#N/A	Mismatch	;2LNK;3ZWH;4CFQ;4CFR;4ETO;	#N/A			1	Q05823	Q08050	Q16678	Q16740	1TG6;6BBA;6DL7;6H23;	;1TG6;6BBA;6DL7;6H23;
P35579	Myosin-9 (Cellular myosin heavy chain, type A) (Myosin heavy chain 9) (Myosin heavy chain, non-muscle IIa) (Non-muscle myosin heavy chain A) (NMMHC-A) (Non-muscle myosin heavy chain IIa) (NMMHC II-a) (NMMHC-IIA)	MYH9	1960	1238	0.571	KVLLQ^GKGDS	KVLLQGKGDS	KVLLQGK	1	#N/A						1	Q05923	Q08174	Q16718	Q16769	1MOI;2AFM;2AFO;2AFS;2AFU;2AFW;2AFX;2AFZ;2ZED;2ZEE;2ZEF;2ZEG;2ZEH;2ZEL;2ZEM;2ZEN;2ZEO;2ZEP;3PBB;3PBE;3SI0;4YU9;4YWY;6GBX;	;1MOI;2AFM;2AFO;2AFS;2AFU;2AFW;2AFX;2AFZ;2ZED;2ZEE;2ZEF;2ZEG;2ZEH;2ZEL;2ZEM;2ZEN;2ZEO;2ZEP;3PBB;3PBE;3SI0;4YU9;4YWY;6GBX;
P35580	Myosin-10 (Cellular myosin heavy chain, type B) (Myosin heavy chain 10) (Myosin heavy chain, non-muscle IIb) (Non-muscle myosin heavy chain B) (NMMHC-B) (Non-muscle myosin heavy chain IIb) (NMMHC II-b) (NMMHC-IIB)	MYH10	1976	855	0.647	EEELQ^AKDEE	EEELQAKDEE	EEELQAK	1	#N/A						1	Q05BQ5	Q08188	Q16740	Q16772	1TDI;2VCV;	;1TDI;2VCV;
P35580	Myosin-10 (Cellular myosin heavy chain, type B) (Myosin heavy chain 10) (Myosin heavy chain, non-muscle IIb) (Non-muscle myosin heavy chain B) (NMMHC-B) (Non-muscle myosin heavy chain IIb) (NMMHC II-b) (NMMHC-IIB)	MYH10	1976	274	0.622	RAVRQ^AKDER	RAVRQAKDER	RAVRQAK	1	#N/A	4PD3	;4PD3;	1	>P35580_274_0.622_4PD3 RAVRQAKDER		1	Q06124	Q08209	Q16769	Q16773	1W7L;1W7M;1W7N;3FVS;3FVU;3FVX;4WLH;4WLJ;4WP0;	;1W7L;1W7M;1W7N;3FVS;3FVU;3FVX;4WLH;4WLJ;4WP0;
P35590	Tyrosine-protein kinase receptor Tie-1 (EC 2.7.10.1)	TIE1 TIE	1138	742	0.554	GNGLQ^AEGPV	GNGLQAEGPV	GNGLQAE	#N/A	1						1	Q06190	Q08211	Q16772	Q16881	1W1C;2CFY;2J3N;2ZZ0;2ZZB;2ZZC;3QFA;3QFB;	;1W1C;2CFY;2J3N;2ZZ0;2ZZB;2ZZC;3QFA;3QFB;
P35658	Nuclear pore complex protein Nup214 (214 kDa nucleoporin) (Nucleoporin Nup214) (Protein CAN)	NUP214 CAIN CAN KIAA0023	2090	992	0.759	SSVSQ^SLESE	SSVSQSLESE	SSVSQSL	1	#N/A						1	Q06278	Q08345	Q16773	Q17RY0	2MKI;2MKJ;5DIF;	;2MKI;2MKJ;5DIF;
P35670	Copper-transporting ATPase 2 (EC 7.2.2.8) (Copper pump 2) (Wilson disease-associated protein) [Cleaved into: WND/140 kDa]	ATP7B PWD WC1 WND	1465	1210	0.722	VHTLQ^SMGVD	VHTLQSMGVD	VHTLQSM	#N/A	1						1	Q06418	Q08379	Q16881	Q1MX18	3SF4;	;3SF4;
P35670	Copper-transporting ATPase 2 (EC 7.2.2.8) (Copper pump 2) (Wilson disease-associated protein) [Cleaved into: WND/140 kDa]	ATP7B PWD WC1 WND	1465	228	0.673	IERLQ^STNPK	IERLQSTNPK	IERLQST	#N/A	1						1	Q06455	Q08380	Q17RY0	Q2KHR2	4QQI;6MEW;	;4QQI;6MEW;
P35670	Copper-transporting ATPase 2 (EC 7.2.2.8) (Copper pump 2) (Wilson disease-associated protein) [Cleaved into: WND/140 kDa]	ATP7B PWD WC1 WND	1465	799	0.579	LMSLQ^ATEAT	LMSLQATEAT	LMSLQAT	#N/A	1						1	Q06481	Q08495	Q1MX18	Q2M1K9	2MDG;	;2MDG;
P35680	Hepatocyte nuclear factor 1-beta (HNF-1-beta) (HNF-1B) (Homeoprotein LFB3) (Transcription factor 2) (TCF-2) (Variant hepatic nuclear factor 1) (vHNF1)	HNF1B TCF2	557	508	0.509	VTQLQ^NSHMY	VTQLQNSHMY	VTQLQNS	1	#N/A						1	Q06643	Q08554	Q2KHR2	Q2M1P5	2XT3;4A14;6MLQ;6MLR;	;2XT3;4A14;6MLQ;6MLR;
P35754	Glutaredoxin-1 (Thioltransferase-1) (TTase-1)	GLRX GRX	106	91	0.577	VSLQQ^SGELL	VSLQQSGELL	VSLQQSG	1	#N/A	4RQR	;1B4Q;1JHB;4RQR;	1	>P35754_91_0.577_4RQR VSLQQSGELL		1	Q07021	Q08999	Q2M1K9	Q2NKJ3	5W2L;	;5W2L;
P35790	Choline kinase alpha (CK) (EC 2.7.1.32) (CHETK-alpha) (Ethanolamine kinase) (EK) (EC 2.7.1.82)	CHKA CHK CKI	457	427	0.633	WSIVQ^AKISS	WSIVQAKISS	WSIVQAK	1	#N/A	2CKO	;2CKO;2CKP;2CKQ;2I7Q;3F2R;3G15;3ZM9;4BR3;4CG8;4CG9;4CGA;4DA5;5AFV;5EQE;5EQP;5EQY;5FTG;5FUT;5W6O;	1	>P35790_427_0.633_2CKO WSIVQAKISS		1	Q07157	Q08AH3	Q2M1P5	Q2NKX8	5JNO;	;5JNO;
P35869	Aryl hydrocarbon receptor (Ah receptor) (AhR) (Class E basic helix-loop-helix protein 76) (bHLHe76)	AHR BHLHE76	848	364	0.717	WTWVQ^SNARL	WTWVQSNARL	WTWVQSN	1	#N/A						1	Q07352	Q09328	Q2NKJ3	Q2TAY7	5O9Z;6AHD;6Q8F;6Q8I;6Q8J;	;5O9Z;6AHD;6Q8F;6Q8I;6Q8J;
P35968	Vascular endothelial growth factor receptor 2 (VEGFR-2) (EC 2.7.10.1) (Fetal liver kinase 1) (FLK-1) (Kinase insert domain receptor) (KDR) (Protein-tyrosine kinase receptor flk-1) (CD antigen CD309)	KDR FLK1 VEGFR2	1356	1165	0.66	GNLLQ^ANAQQ	GNLLQANAQQ	GNLLQAN	#N/A	1	1VR2	;1VR2;1Y6A;1Y6B;1YWN;2M59;2MET;2MEU;2OH4;2P2H;2P2I;2QU5;2QU6;2RL5;2X1W;2X1X;2XIR;3B8Q;3B8R;3BE2;3C7Q;3CJF;3CJG;3CP9;3CPB;3CPC;3DTW;3EFL;3EWH;3KVQ;3S35;3S36;3S37;3U6J;3V2A;3V6B;3VHE;3VHK;3VID;3VNT;3VO3;3WZD;3WZE;4AG8;4AGC;4AGD;4ASD;4ASE;5EW3;5OYJ;6GQO;6GQP;6GQQ;	1	>P35968_1165_0.66_1VR2 GNLLQANAQQ		1	Q07817	Q09428	Q2NKX8	Q2TBE0	6ID0;6ID1;	;6ID0;6ID1;
P35968	Vascular endothelial growth factor receptor 2 (VEGFR-2) (EC 2.7.10.1) (Fetal liver kinase 1) (FLK-1) (Kinase insert domain receptor) (KDR) (Protein-tyrosine kinase receptor flk-1) (CD antigen CD309)	KDR FLK1 VEGFR2	1356	2	0.508	MQ^SKVLL	MQSKVLL	MQSKVLL	#N/A	1	3V2A	;1VR2;1Y6A;1Y6B;1YWN;2M59;2MET;2MEU;2OH4;2P2H;2P2I;2QU5;2QU6;2RL5;2X1W;2X1X;2XIR;3B8Q;3B8R;3BE2;3C7Q;3CJF;3CJG;3CP9;3CPB;3CPC;3DTW;3EFL;3EWH;3KVQ;3S35;3S36;3S37;3U6J;3V2A;3V6B;3VHE;3VHK;3VID;3VNT;3VO3;3WZD;3WZE;4AG8;4AGC;4AGD;4ASD;4ASE;5EW3;5OYJ;6GQO;6GQP;6GQQ;	1	>P35968_2_0.508_3V2A MQSKVLL		0	Q07864	Q09472	Q2TAY7	Q3SYG4	4YD8;	;4YD8;
P36578	60S ribosomal protein L4 (60S ribosomal protein L1) (Large ribosomal subunit protein uL4)	RPL4 RPL1	427	362	0.611	AAALQ^AKSDE	AAALQAKSDE	AAALQAK	1	#N/A	5AJ0	;4UG0;4V6X;5A8L;5AJ0;5LKS;5T2C;6EK0;6IP5;6IP6;6IP8;6OLE;6OLF;6OLG;6OLI;6OLZ;6OM0;6OM7;6QZP;	1	>P36578_362_0.611_5AJ0 AAALQAKSDE		1	Q07866	Q09666	Q2TBE0	Q3V6T2	6MHF;	;6MHF;
P36871	Phosphoglucomutase-1 (PGM 1) (EC 5.4.2.2) (Glucose phosphomutase 1)	PGM1	562	407	0.584	ATRKQ^SVEDI	ATRKQSVEDI	ATRKQSV	1	#N/A	5EPC	;5EPC;5F9C;5HSH;5JN5;5TR2;5VBI;5VEC;5VG7;5VIN;6BJ0;	1	>P36871_407_0.584_5EPC ATRKQSVEDI		1	Q07954	Q0JRZ9	Q3SYG4	Q3YBR2	2WZO;	;2WZO;
P36873	Serine/threonine-protein phosphatase PP1-gamma catalytic subunit (PP-1G) (EC 3.1.3.16) (Protein phosphatase 1C catalytic subunit)	PPP1CC	323	181	0.878	SPDLQ^SMEQI	SPDLQSMEQI	SPDLQSM	1	#N/A	1IT6	;1IT6;1JK7;1U32;2BCD;2BDX;4UT2;4UT3;5INB;5J28;	1	>P36873_181_0.878_1IT6 SPDLQSMEQI		1	Q07960	Q10567	Q3V6T2	Q460N5	3GOY;3Q6Z;3Q71;3SE2;3SMI;3SMJ;3VFQ;4ABK;4ABL;4D86;4F1L;4F1Q;4PY4;5LXP;5LYH;5NQE;5O2D;5QHT;5QHU;5QHV;5QHW;5QHX;5QHY;5QHZ;5QI0;5QI1;5QI2;5QI3;5QI4;5QI5;5QI6;5QI7;5QI8;5QI9;5QIA;5V7T;5V7W;6FYM;6FZM;6G0W;	;3GOY;3Q6Z;3Q71;3SE2;3SMI;3SMJ;3VFQ;4ABK;4ABL;4D86;4F1L;4F1Q;4PY4;5LXP;5LYH;5NQE;5O2D;5QHT;5QHU;5QHV;5QHW;5QHX;5QHY;5QHZ;5QI0;5QI1;5QI2;5QI3;5QI4;5QI5;5QI6;5QI7;5QI8;5QI9;5QIA;5V7T;5V7W;6FYM;6FZM;6G0W;
P36873	Serine/threonine-protein phosphatase PP1-gamma catalytic subunit (PP-1G) (EC 3.1.3.16) (Protein phosphatase 1C catalytic subunit)	PPP1CC	323	31	0.504	NVQLQ^ENEIR	NVQLQENEIR	NVQLQEN	1	#N/A	1IT6	;1IT6;1JK7;1U32;2BCD;2BDX;4UT2;4UT3;5INB;5J28;	1	>P36873_31_0.504_1IT6 NVQLQENEIR		1	Q08050	Q12756	Q3YBR2	Q495M9	2L7T;3K1R;3PVL;	;2L7T;3K1R;3PVL;
P36888	Receptor-type tyrosine-protein kinase FLT3 (EC 2.7.10.1) (FL cytokine receptor) (Fetal liver kinase-2) (FLK-2) (Fms-like tyrosine kinase 3) (FLT-3) (Stem cell tyrosine kinase 1) (STK-1) (CD antigen CD135)	FLT3 CD135 FLK2 STK1	993	730	0.652	YPTFQ^SHPNS	YPTFQSHPNS	YPTFQSH	#N/A	1	4RT7	;1RJB;3QS7;3QS9;4RT7;4XUF;5X02;6IL3;6JQR;	1	>P36888_730_0.652_4RT7 YPTFQSHPNS		1	Q08174	Q12769	Q460N5	Q49A26	2UYY;4GUR;4GUS;4GUT;4GUU;4HSU;6R1U;6R25;	;2UYY;4GUR;4GUS;4GUT;4GUU;4HSU;6R1U;6R25;
P36888	Receptor-type tyrosine-protein kinase FLT3 (EC 2.7.10.1) (FL cytokine receptor) (Fetal liver kinase-2) (FLK-2) (Fms-like tyrosine kinase 3) (FLT-3) (Stem cell tyrosine kinase 1) (STK-1) (CD antigen CD135)	FLT3 CD135 FLK2 STK1	993	577	0.604	ESQLQ^MVQVT	ESQLQMVQVT	ESQLQMV	#N/A	1	1RJB	;1RJB;3QS7;3QS9;4RT7;4XUF;5X02;6IL3;6JQR;	1	>P36888_577_0.604_1RJB ESQLQMVQVT		1	Q08188	Q12772	Q495M9	Q4G0P3	2E6J;2YS4;	;2E6J;2YS4;
P36894	Bone morphogenetic protein receptor type-1A (BMP type-1A receptor) (BMPR-1A) (EC 2.7.11.30) (Activin receptor-like kinase 3) (ALK-3) (Serine/threonine-protein kinase receptor R5) (SKR5) (CD antigen CD292)	BMPR1A ACVRLK3 ALK3	532	109	0.514	GSDFQ^CKDSP	GSDFQCKDSP	GSDFQCK	#N/A	1	1ES7	;1ES7;1REW;2GOO;2H62;2H64;2K3G;2QJ9;2QJA;2QJB;3NH7;3QB4;	1	>P36894_109_0.514_1ES7 GSDFQCKDSP		1	Q08209	Q12778	Q49A26	Q4VCS5	6JJX;	;6JJX;
P36897	TGF-beta receptor type-1 (TGFR-1) (EC 2.7.11.30) (Activin A receptor type II-like protein kinase of 53kD) (Activin receptor-like kinase 5) (ALK-5) (ALK5) (Serine/threonine-protein kinase receptor R4) (SKR4) (TGF-beta type I receptor) (Transforming growth factor-beta receptor type I) (TGF-beta receptor type I) (TbetaR-I)	TGFBR1 ALK5 SKR4	503	459	0.552	PNRWQ^SCEAL	PNRWQSCEAL	PNRWQSC	#N/A	1	1B6C	;1B6C;1IAS;1PY5;1RW8;1TBI;1VJY;2L5S;2PJY;2WOT;2WOU;2X7O;3FAA;3GXL;3HMM;3KCF;3KFD;3TZM;4X0M;4X2F;4X2G;4X2J;4X2K;4X2N;5E8S;5E8T;5E8U;5E8W;5E8X;5E8Z;5E90;5FRI;5QIK;5QIL;5QIM;5QTZ;5QU0;5USQ;6B8Y;6MAC;	1	>P36897_459_0.552_1B6C PNRWQSCEAL		1	Q08211	Q12791	Q4G0P3	Q53ET0	4HTM;	;4HTM;
P36956	Sterol regulatory element-binding protein 1 (SREBP-1) (Class D basic helix-loop-helix protein 1) (bHLHd1) (Sterol regulatory element-binding transcription factor 1) [Cleaved into: Processed sterol regulatory element-binding protein 1]	SREBF1 BHLHD1 SREBP1	1147	1005	0.626	SSRPQ^ASALE	SSRPQASALE	SSRPQAS	#N/A	1						1	Q08345	Q12802	Q4VCS5	Q53GL7	2DHX;3HKV;5LX6;6FXI;	;2DHX;3HKV;5LX6;6FXI;
P36956	Sterol regulatory element-binding protein 1 (SREBP-1) (Class D basic helix-loop-helix protein 1) (bHLHd1) (Sterol regulatory element-binding transcription factor 1) [Cleaved into: Processed sterol regulatory element-binding protein 1]	SREBF1 BHLHD1 SREBP1	1147	437	0.608	GSPFQ^SSPLS	GSPFQSSPLS	GSPFQSS	#N/A	1						1	Q08379	Q12830	Q53ET0	Q53GS9	3JCR;6AH0;6QW6;6QX9;	;3JCR;6AH0;6QW6;6QX9;
P36980	Complement factor H-related protein 2 (FHR-2) (DDESK59) (H factor-like 3) (H factor-like protein 2)	CFHR2 CFHL2 FHR2 HFL3	270	121	0.919	GYRLQ^NNENN	GYRLQNNENN	GYRLQNN	1	#N/A	Mismatch	;3ZD1;5EA0;	#N/A			1	Q08380	Q12840	Q53GL7	Q53QZ3	3BYI;	;3BYI;
P37231	Peroxisome proliferator-activated receptor gamma (PPAR-gamma) (Nuclear receptor subfamily 1 group C member 3)	PPARG NR1C3	505	443	0.573	DNLLQ^ALELQ	DNLLQALELQ	DNLLQAL	1	#N/A	1FM6	;1FM6;1FM9;1I7I;1K74;1KNU;1NYX;1PRG;1RDT;1WM0;1ZEO;1ZGY;2ATH;2F4B;2FVJ;2G0G;2G0H;2GTK;2HFP;2HWQ;2HWR;2I4J;2I4P;2I4Z;2OM9;2P4Y;2POB;2PRG;2Q59;2Q5P;2Q5S;2Q61;2Q6R;2Q6S;2Q8S;2QMV;2VSR;2VST;2VV0;2VV1;2VV2;2VV3;2VV4;2XKW;2YFE;2ZK0;2ZK1;2ZK2;2ZK3;2ZK4;2ZK5;2ZK6;2ZNO;2ZVT;3ADS;3ADT;3ADU;3ADV;3ADW;3ADX;3AN3;3AN4;3B0Q;3B0R;3B1M;3B3K;3BC5;3CDP;3CDS;3CS8;3CWD;3D6D;3DZU;3DZY;3E00;3ET0;3ET3;3FEJ;3FUR;3G9E;3GB…	1	>P37231_443_0.573_1FM6 DNLLQALELQ		1	Q08495	Q12866	Q53GS9	Q53SF7	2DAJ;	;2DAJ;
P37275	Zinc finger E-box-binding homeobox 1 (NIL-2-A zinc finger protein) (Negative regulator of IL2) (Transcription factor 8) (TCF-8)	ZEB1 AREB6 TCF8	1124	678	0.695	TVNLQ^SPLKM	TVNLQSPLKM	TVNLQSP	1	#N/A						1	Q08554	Q12872	Q53QZ3	Q59H18	4YFF;4YFI;6B5J;	;4YFF;4YFI;6B5J;
P37288	Vasopressin V1a receptor (V1aR) (AVPR V1a) (Antidiuretic hormone receptor 1a) (Vascular/hepatic-type arginine vasopressin receptor)	AVPR1A AVPR1	418	255	0.626	TASRQ^SKGAE	TASRQSKGAE	TASRQSK	#N/A	1						1	Q08999	Q12888	Q53SF7	Q5FWF4	5MKW;5MLO;5MLW;5YD8;	;5MKW;5MLO;5MLW;5YD8;
P39019	40S ribosomal protein S19 (Small ribosomal subunit protein eS19)	RPS19	145	105	0.744	RRVLQ^ALEGL	RRVLQALEGL	RRVLQAL	1	#N/A	6QZP	;4UG0;4V6X;5A2Q;5AJ0;5FLX;5LKS;5OA3;5T2C;5VYC;6EK0;6G18;6G4S;6G4W;6G51;6G53;6G5H;6G5I;6IP5;6IP6;6IP8;6OLE;6OLF;6OLG;6OLI;6OLZ;6OM0;6OM7;6QZP;	1	>P39019_105_0.744_6QZP RRVLQALEGL		1	Q08AH3	Q12904	Q59H18	Q5FWF5	4MXE;5T53;	;4MXE;5T53;
P39060	Collagen alpha-1(XVIII) chain [Cleaved into: Endostatin; Non-collagenous domain 1 (NC1)]	COL18A1	1754	1626	0.563	SSRLQ^DLYSI	SSRLQDLYSI	SSRLQDL	1	#N/A	1BNL	;1BNL;3HON;3HSH;	1	>P39060_1626_0.563_1BNL SSRLQDLYSI		1	Q09328	Q12906	Q5FWF4	Q5H9F3	4HPM;5JH5;	;4HPM;5JH5;
P39086	Glutamate receptor ionotropic, kainate 1 (GluK1) (Excitatory amino acid receptor 3) (EAA3) (Glutamate receptor 5) (GluR-5) (GluR5)	GRIK1 GLUR5	918	120	0.508	VSAVQ^SICNA	VSAVQSICNA	VSAVQSI	#N/A	1						1	Q09428	Q12913	Q5FWF5	Q5JRX3	4L3T;4NGE;4RPU;	;4L3T;4NGE;4RPU;
P40692	DNA mismatch repair protein Mlh1 (MutL protein homolog 1)	MLH1 COCA2	756	86	0.932	TSKLQ^SFEDL	TSKLQSFEDL	TSKLQSF	1	#N/A	4P7A	;3RBN;4P7A;5U5P;	1	>P40692_86_0.932_4P7A TSKLQSFEDL		1	Q09472	Q12923	Q5H9F3	Q5JS13	3QXL;	;3QXL;
P40763	Signal transducer and activator of transcription 3 (Acute-phase response factor)	STAT3 APRF	770	635	0.753	KTQIQ^SVEPY	KTQIQSVEPY	KTQIQSV	1	#N/A	6NJS	;5AX3;5U5S;6NJS;6NUQ;6QHD;	1	>P40763_635_0.753_6NJS KTQIQSVEPY		1	Q09666	Q12929	Q5JRX3	Q5JU85	6FAE;	;6FAE;
P40818	Ubiquitin carboxyl-terminal hydrolase 8 (EC 3.4.19.12) (Deubiquitinating enzyme 8) (Ubiquitin isopeptidase Y) (hUBPy) (Ubiquitin thioesterase 8) (Ubiquitin-specific-processing protease 8)	USP8 KIAA0055 UBPY	1118	554	0.692	GVKRQ^SKSEH	GVKRQSKSEH	GVKRQSK	1	#N/A						1	Q0JRZ9	Q12955	Q5JS13	Q5JVG2	2EMF;2EMG;2EMH;2EMI;2EOV;2EP1;2EP2;2EP3;2EQW;2YTJ;2YTO;2YTP;2YTS;	;2EMF;2EMG;2EMH;2EMI;2EOV;2EP1;2EP2;2EP3;2EQW;2YTJ;2YTO;2YTP;2YTS;
P40937	Replication factor C subunit 5 (Activator 1 36 kDa subunit) (A1 36 kDa subunit) (Activator 1 subunit 5) (Replication factor C 36 kDa subunit) (RF-C 36 kDa subunit) (RFC36)	RFC5	340	166	0.728	IPALQ^SRCTR	IPALQSRCTR	IPALQSR	1	#N/A						1	Q10567	Q12959	Q5JU85	Q5S007	2ZEJ;3D6T;5MY9;5MYC;6DLO;6DLP;	;2ZEJ;3D6T;5MY9;5MYC;6DLO;6DLP;
P41146	Nociceptin receptor (Kappa-type 3 opioid receptor) (KOR-3) (Orphanin FQ receptor)	OPRL1 OOR ORL1	370	19	0.828	GSHLQ^GNLSL	GSHLQGNLSL	GSHLQGN	#N/A	1						1	Q12756	Q12967	Q5JVG2	Q5SQI0	3VWD;3VWE;4B5O;4B5P;4GS4;4IF5;4PK2;4PK3;4U9Y;4U9Z;	;3VWD;3VWE;4B5O;4B5P;4GS4;4IF5;4PK2;4PK3;4U9Y;4U9Z;
P41159	Leptin (Obese protein) (Obesity factor)	LEP OB OBS	167	151	0.669	LSRLQ^GSLQD	LSRLQGSLQD	LSRLQGS	1	#N/A	1AX8	;1AX8;	1	>P41159_151_0.669_1AX8 LSRLQGSLQD		1	Q12769	Q12968	Q5S007	Q5SRE5	5IJO;	;5IJO;
P41181	Aquaporin-2 (AQP-2) (ADH water channel) (Aquaporin-CD) (AQP-CD) (Collecting duct water channel protein) (WCH-CD) (Water channel protein for renal collecting duct)	AQP2	271	255	0.538	VRRRQ^SVELH	VRRRQSVELH	VRRRQSV	#N/A	1						1	Q12772	Q12980	Q5SQI0	Q5SSJ5	2RQP;	;2RQP;
P41181	Aquaporin-2 (AQP-2) (ADH water channel) (Aquaporin-CD) (AQP-CD) (Collecting duct water channel protein) (WCH-CD) (Water channel protein for renal collecting duct)	AQP2	271	57	0.519	GTLVQ^ALGHI	GTLVQALGHI	GTLVQAL	#N/A	1	4NEF	;4NEF;4OJ2;6QF5;	1	>P41181_57_0.519_4NEF GTLVQALGHI		1	Q12778	Q13002	Q5SRE5	Q5SW79	4JON;	;4JON;
P41214	Eukaryotic translation initiation factor 2D (eIF2d) (Hepatocellular carcinoma-associated antigen 56) (Ligatin)	EIF2D HCA56 LGTN	584	212	0.57	DSTLQ^GDMRH	DSTLQGDMRH	DSTLQGD	1	#N/A	5OA3	;5OA3;5OA9;5W2F;	1	>P41214_212_0.57_5OA3 DSTLQGDMRH		1	Q12791	Q13007	Q5SSJ5	Q5SWA1	4V0U;4V0V;4V0W;4V0X;	;4V0U;4V0V;4V0W;4V0X;
P41218	Myeloid cell nuclear differentiation antigen	MNDA	407	155	0.622	VSQEQ^SKPPG	VSQEQSKPPG	VSQEQSK	1	#N/A						1	Q12802	Q13009	Q5SW79	Q5SYB0	2EDV;4G2V;	;2EDV;4G2V;
P41229	Lysine-specific demethylase 5C (EC 1.14.11.-) (Histone demethylase JARID1C) (Jumonji/ARID domain-containing protein 1C) (Protein SmcX) (Protein Xe169)	KDM5C DXS1272E JARID1C SMCX XE169	1560	1316	0.716	RQRLQ^AEPRP	RQRLQAEPRP	RQRLQAE	1	#N/A						1	Q12830	Q13017	Q5SWA1	Q5T2D3	4BOU;	;4BOU;
P41229	Lysine-specific demethylase 5C (EC 1.14.11.-) (Histone demethylase JARID1C) (Jumonji/ARID domain-containing protein 1C) (Protein SmcX) (Protein Xe169)	KDM5C DXS1272E JARID1C SMCX XE169	1560	395	0.69	EYTLQ^SFGEM	EYTLQSFGEM	EYTLQSF	1	#N/A	5FWJ	;2JRZ;5FWJ;	1	>P41229_395_0.69_5FWJ EYTLQSFGEM		1	Q12840	Q13029	Q5SYB0	Q5T5U3	2DHJ;2J59;2YUY;	;2DHJ;2J59;2YUY;
P41235	Hepatocyte nuclear factor 4-alpha (HNF-4-alpha) (Nuclear receptor subfamily 2 group A member 1) (Transcription factor 14) (TCF-14) (Transcription factor HNF-4)	HNF4A HNF4 NR2A1 TCF14	474	345	0.667	LPTLQ^SITWQ	LPTLQSITWQ	LPTLQSI	1	#N/A	1PZL	;1PZL;3CBB;3FS1;4B7W;4IQR;6CHT;	1	>P41235_345_0.667_1PZL LPTLQSITWQ		1	Q12866	Q13033	Q5T2D3	Q5T5Y3	5M54;5M5C;6QUS;6QVJ;	;5M54;5M5C;6QUS;6QVJ;
P41235	Hepatocyte nuclear factor 4-alpha (HNF-4-alpha) (Nuclear receptor subfamily 2 group A member 1) (Transcription factor 14) (TCF-14) (Transcription factor HNF-4)	HNF4A HNF4 NR2A1 TCF14	474	426	0.543	RPRGQ^AATPE	RPRGQAATPE	RPRGQAA	1	#N/A						1	Q12872	Q13043	Q5T5U3	Q5T6F0	3I7P;	;3I7P;
P41271	Neuroblastoma suppressor of tumorigenicity 1 (DAN domain family member 1) (Protein N03) (Zinc finger protein DAN)	NBL1 DAN DAND1	181	74	0.574	NTFPQ^STESL	NTFPQSTESL	NTFPQST	1	#N/A	4X1J	;4X1J;4YU8;	1	>P41271_74_0.574_4X1J NTFPQSTESL		1	Q12888	Q13075	Q5T5Y3	Q5T7N2	2LR6;3SOO;	;2LR6;3SOO;
P41279	Mitogen-activated protein kinase kinase kinase 8 (EC 2.7.11.25) (Cancer Osaka thyroid oncogene) (Proto-oncogene c-Cot) (Serine/threonine-protein kinase cot) (Tumor progression locus 2) (TPL-2)	MAP3K8 COT ESTF	467	399	0.526	QPRCQ^SLDSA	QPRCQSLDSA	QPRCQSL	1	#N/A						1	Q12904	Q13077	Q5T6F0	Q5T890	6HQ9;	;6HQ9;
P41587	Vasoactive intestinal polypeptide receptor 2 (VIP-R-2) (Helodermin-preferring VIP receptor) (Pituitary adenylate cyclase-activating polypeptide type III receptor) (PACAP type III receptor) (PACAP-R-3) (PACAP-R3) (VPAC2)	VIPR2 VIP2R	438	428	0.698	GSRAQ^SFLQT	GSRAQSFLQT	GSRAQSF	#N/A	1						1	Q12906	Q13085	Q5T7N2	Q5TA45	5V8W;	;5V8W;
P41594	Metabotropic glutamate receptor 5 (mGluR5)	GRM5 GPRC1E MGLUR5	1212	330	0.593	TIKLQ^SPDVK	TIKLQSPDVK	TIKLQSP	#N/A	1	3LMK	;3LMK;4OO9;5CGC;5CGD;6N4X;6N4Y;6N50;6N51;6N52;	1	>P41594_330_0.593_3LMK TIKLQSPDVK		1	Q12913	Q13105	Q5T890	Q5TAQ9	3I8E;	;3I8E;
P41595	5-hydroxytryptamine receptor 2B (5-HT-2B) (5-HT2B) (Serotonin receptor 2B)	HTR2B	481	11	0.744	VSELQ^STIPE	VSELQSTIPE	VSELQST	#N/A	1						1	Q12923	Q13107	Q5TA45	Q5TAX3	6IW6;	;6IW6;
P41595	5-hydroxytryptamine receptor 2B (5-HT-2B) (5-HT2B) (Serotonin receptor 2B)	HTR2B	481	20	0.66	EHILQ^STFVH	EHILQSTFVH	EHILQST	#N/A	1						1	Q12929	Q13123	Q5TAQ9	Q5TBB1	3P56;3P87;3PUF;	;3P56;3P87;3PUF;
P41595	5-hydroxytryptamine receptor 2B (5-HT-2B) (5-HT2B) (Serotonin receptor 2B)	HTR2B	481	454	0.581	SSTIQ^SSSII	SSTIQSSSII	SSTIQSS	#N/A	1						1	Q12955	Q13127	Q5TAX3	Q5TC82	3X1O;4QIK;4QIL;4ULW;4YWQ;	;3X1O;4QIK;4QIL;4ULW;4YWQ;
P41597	C-C chemokine receptor type 2 (C-C CKR-2) (CC-CKR-2) (CCR-2) (CCR2) (Monocyte chemoattractant protein 1 receptor) (MCP-1-R) (CD antigen CD192)	CCR2 CMKBR2	374	369	0.585	EASLQ^DKEGA	EASLQDKEGA	EASLQDK	#N/A	1						1	Q12959	Q13131	Q5TBB1	Q5TCQ9	3SOE;	;3SOE;
P42166	Lamina-associated polypeptide 2, isoform alpha (Thymopoietin isoform alpha) (TP alpha) (Thymopoietin-related peptide isoform alpha) (TPRP isoform alpha) [Cleaved into: Thymopoietin (TP) (Splenin); Thymopentin (TP5)]	TMPO LAP2	694	239	0.649	STELQ^AAKKV	STELQAAKKV	STELQAA	1	#N/A						1	Q12967	Q13144	Q5TC82	Q5TCY1	4BTJ;4BTK;4BTM;4NFM;4NFN;	;4BTJ;4BTK;4BTM;4NFM;4NFN;
P42224	Signal transducer and activator of transcription 1-alpha/beta (Transcription factor ISGF-3 components p91/p84)	STAT1	750	718	0.736	PSRLQ^TTDNL	PSRLQTTDNL	PSRLQTT	1	#N/A						1	Q12968	Q13164	Q5TCQ9	Q5TCZ1	2DNU;2EGA;2EGC;2EKH;	;2DNU;2EGA;2EGC;2EKH;
P42262	Glutamate receptor 2 (GluR-2) (AMPA-selective glutamate receptor 2) (GluR-B) (GluR-K2) (Glutamate receptor ionotropic, AMPA 2) (GluA2)	GRIA2 GLUR2	883	162	0.68	LSTLQ^AVLDS	LSTLQAVLDS	LSTLQAV	#N/A	1	2WJW	;2WJW;2WJX;2XHD;3R7X;3RN8;3RNN;3UA8;5H8S;5YBF;5YBG;5ZG0;5ZG1;5ZG2;5ZG3;	1	>P42262_162_0.68_2WJW LSTLQAVLDS		1	Q12980	Q13190	Q5TCY1	Q5THR3	1WLZ;5D67;	;1WLZ;5D67;
P42285	Exosome RNA helicase MTR4 (EC 3.6.4.13) (ATP-dependent RNA helicase DOB1) (ATP-dependent RNA helicase SKIV2L2) (Superkiller viralicidic activity 2-like 2) (TRAMP-like complex helicase)	MTREX DOB1 KIAA0052 MTR4 SKIV2L2	1042	102	0.908	RVKVQ^SVETV	RVKVQSVETV	RVKVQSV	1	#N/A	6C90	;6C90;6D6Q;6D6R;6IEG;6IEH;6RO1;	1	>P42285_102_0.908_6C90 RVKVQSVETV		1	Q13002	Q13237	Q5TCZ1	Q5VST9	1V1C;2CR6;2DKU;2DM7;2E7B;2EDF;2EDH;2EDL;2EDQ;2EDR;2EDT;2EDW;2ENY;2EO1;2GQH;2MWC;2N56;2YZ8;4C4K;4RSV;4UOW;5TZM;6MG9;	;1V1C;2CR6;2DKU;2DM7;2E7B;2EDF;2EDH;2EDL;2EDQ;2EDR;2EDT;2EDW;2ENY;2EO1;2GQH;2MWC;2N56;2YZ8;4C4K;4RSV;4UOW;5TZM;6MG9;
P42285	Exosome RNA helicase MTR4 (EC 3.6.4.13) (ATP-dependent RNA helicase DOB1) (ATP-dependent RNA helicase SKIV2L2) (Superkiller viralicidic activity 2-like 2) (TRAMP-like complex helicase)	MTREX DOB1 KIAA0052 MTR4 SKIV2L2	1042	847	0.783	RTVLQ^MDELK	RTVLQMDELK	RTVLQMD	1	#N/A	6C90	;6C90;6D6Q;6D6R;6IEG;6IEH;6RO1;	1	>P42285_847_0.783_6C90 RTVLQMDELK		1	Q13007	Q13255	Q5THR3	Q5VT06	2COZ;	;2COZ;
P42336	Phosphatidylinositol 4,5-bisphosphate 3-kinase catalytic subunit alpha isoform (PI3-kinase subunit alpha) (PI3K-alpha) (PI3Kalpha) (PtdIns-3-kinase subunit alpha) (EC 2.7.1.153) (Phosphatidylinositol 4,5-bisphosphate 3-kinase 110 kDa catalytic subunit alpha) (PtdIns-3-kinase subunit p110-alpha) (p110alpha) (Phosphoinositide-3-kinase catalytic alpha polypeptide) (Serine/threonine protein kinase PI…	PIK3CA	1068	1014	0.685	MPELQ^SFDDI	MPELQSFDDI	MPELQSF	1	#N/A	2RD0	;2ENQ;2RD0;3HHM;3HIZ;3ZIM;4JPS;4L1B;4L23;4L2Y;4OVU;4OVV;4TUU;4TV3;4WAF;4YKN;4ZOP;5DXH;5DXT;5FI4;5ITD;5SW8;5SWG;5SWO;5SWP;5SWR;5SWT;5SX8;5SX9;5SXA;5SXB;5SXC;5SXD;5SXE;5SXF;5SXI;5SXJ;5SXK;5UBR;5UK8;5UKJ;5UL1;5XGH;5XGI;5XGJ;6GVF;6GVG;6GVH;6GVI;6NCT;6OAC;6PYS;	1	>P42336_1014_0.685_2RD0 MPELQSFDDI		1	Q13009	Q13263	Q5VST9	Q5VT52	4FLB;	;4FLB;
P42356	Phosphatidylinositol 4-kinase alpha (PI4-kinase alpha) (PI4K-alpha) (PtdIns-4-kinase alpha) (EC 2.7.1.67)	PI4KA PIK4 PIK4CA	2102	467	0.895	SEKLQ^SKTSS	SEKLQSKTSS	SEKLQSK	1	#N/A						1	Q13017	Q13303	Q5VT06	Q5VTR2	5TRB;	;5TRB;
P42356	Phosphatidylinositol 4-kinase alpha (PI4-kinase alpha) (PI4K-alpha) (PtdIns-4-kinase alpha) (EC 2.7.1.67)	PI4KA PIK4 PIK4CA	2102	846	0.725	RSVLQ^YNSAM	RSVLQYNSAM	RSVLQYN	1	#N/A						1	Q13029	Q13309	Q5VT52	Q5VV41	1X6B;	;1X6B;
P42356	Phosphatidylinositol 4-kinase alpha (PI4-kinase alpha) (PI4K-alpha) (PtdIns-4-kinase alpha) (EC 2.7.1.67)	PI4KA PIK4 PIK4CA	2102	1796	0.716	GTPMQ^SAAKA	GTPMQSAAKA	GTPMQSA	1	#N/A	6BQ1	;6BQ1;	1	>P42356_1796_0.716_6BQ1 GTPMQSAAKA		1	Q13033	Q13315	Q5VTR2	Q5VVJ2	2CU7;2DCE;	;2CU7;2DCE;
P42356	Phosphatidylinositol 4-kinase alpha (PI4-kinase alpha) (PI4K-alpha) (PtdIns-4-kinase alpha) (EC 2.7.1.67)	PI4KA PIK4 PIK4CA	2102	1447	0.619	GSRQQ^ATQGW	GSRQQATQGW	GSRQQAT	1	#N/A	6BQ1	;6BQ1;	1	>P42356_1447_0.619_6BQ1 GSRQQATQGW		1	Q13043	Q13324	Q5VV41	Q5VZF2	2E5S;2RPP;	;2E5S;2RPP;
P42356	Phosphatidylinositol 4-kinase alpha (PI4-kinase alpha) (PI4K-alpha) (PtdIns-4-kinase alpha) (EC 2.7.1.67)	PI4KA PIK4 PIK4CA	2102	91	0.569	ESDLQ^HKDCV	ESDLQHKDCV	ESDLQHK	1	#N/A						1	Q13075	Q13332	Q5VVJ2	Q5VZK9	3LK2;3LK3;	;3LK2;3LK3;
P42568	Protein AF-9 (ALL1-fused gene from chromosome 9 protein) (Myeloid/lymphoid or mixed-lineage leukemia translocated to chromosome 3 protein) (YEATS domain-containing protein 3)	MLLT3 AF9 YEATS3	568	559	0.505	VRKLQ^SYLET	VRKLQSYLET	VRKLQSY	1	#N/A						1	Q13077	Q13363	Q5VZF2	Q5XUX0	5VZT;5VZU;	;5VZT;5VZU;
P42575	Caspase-2 (CASP-2) (EC 3.4.22.55) (Neural precursor cell expressed developmentally down-regulated protein 2) (NEDD-2) (Protease ICH-1) [Cleaved into: Caspase-2 subunit p18; Caspase-2 subunit p13; Caspase-2 subunit p12]	CASP2 ICH1 NEDD2	452	195	0.756	AYRLQ^SRPRG	AYRLQSRPRG	AYRLQSR	1	#N/A	1PYO	;1PYO;2P2C;3R5J;3R6G;3R6L;3R7B;3R7N;3R7S;3RJM;6GKF;6GKG;6S9K;6SAD;	1	>P42575_195_0.756_1PYO AYRLQSRPRG		1	Q13085	Q13395	Q5VZK9	Q63HK5	2DMI;	;2DMI;
P42575	Caspase-2 (CASP-2) (EC 3.4.22.55) (Neural precursor cell expressed developmentally down-regulated protein 2) (NEDD-2) (Protease ICH-1) [Cleaved into: Caspase-2 subunit p18; Caspase-2 subunit p13; Caspase-2 subunit p12]	CASP2 ICH1 NEDD2	452	309	0.624	CPSLQ^NKPKM	CPSLQNKPKM	CPSLQNK	1	#N/A	1PYO	;1PYO;2P2C;3R5J;3R6G;3R6L;3R7B;3R7N;3R7S;3RJM;6GKF;6GKG;6S9K;6SAD;	1	>P42575_309_0.624_1PYO CPSLQNKPKM		1	Q13105	Q13409	Q5XUX0	Q63HR2	2DKQ;2KNO;2L6K;2LOZ;3HQC;	;2DKQ;2KNO;2L6K;2LOZ;3HQC;
P42575	Caspase-2 (CASP-2) (EC 3.4.22.55) (Neural precursor cell expressed developmentally down-regulated protein 2) (NEDD-2) (Protease ICH-1) [Cleaved into: Caspase-2 subunit p18; Caspase-2 subunit p13; Caspase-2 subunit p12]	CASP2 ICH1 NEDD2	452	13	0.551	WSTFQ^HKELM	WSTFQHKELM	WSTFQHK	1	#N/A						1	Q13107	Q13421	Q63HK5	Q63ZY3	4HBD;5YBV;	;4HBD;5YBV;
P42679	Megakaryocyte-associated tyrosine-protein kinase (EC 2.7.10.2) (CSK homologous kinase) (CHK) (Hematopoietic consensus tyrosine-lacking kinase) (Protein kinase HYL) (Tyrosine-protein kinase CTK)	MATK CTK HYL	507	251	0.597	GAVLQ^GEYLG	GAVLQGEYLG	GAVLQGE	1	#N/A						1	Q13123	Q13426	Q63HR2	Q66GS9	5FCN;5NG4;	;5FCN;5NG4;
P42681	Tyrosine-protein kinase TXK (EC 2.7.10.2) (Protein-tyrosine kinase 4) (Resting lymphocyte kinase)	TXK PTK4 RLK	527	474	0.602	KSNLQ^VVEAI	KSNLQVVEAI	KSNLQVV	1	#N/A						1	Q13127	Q13435	Q63ZY3	Q68CZ1	2YRB;	;2YRB;
P42702	Leukemia inhibitory factor receptor (LIF receptor) (LIF-R) (CD antigen CD118)	LIFR	1097	802	0.72	IADLQ^GKTSY	IADLQGKTSY	IADLQGK	#N/A	1						1	Q13131	Q13439	Q66GS9	Q68DC2	4NL9;	;4NL9;
P42765	3-ketoacyl-CoA thiolase, mitochondrial (EC 2.3.1.16) (Acetyl-CoA acetyltransferase) (EC 2.3.1.9) (Acetyl-CoA acyltransferase) (Acyl-CoA hydrolase, mitochondrial) (EC 3.1.2.-) (EC 3.1.2.1) (EC 3.1.2.2) (Beta-ketothiolase) (Mitochondrial 3-oxoacyl-CoA thiolase) (T1)	ACAA2	397	61	0.654	GNVLQ^SSSDA	GNVLQSSSDA	GNVLQSS	1	#N/A	4C2J	;4C2J;4C2K;	1	>P42765_61_0.654_4C2J GNVLQSSSDA		1	Q13144	Q13459	Q68CZ1	Q68DK7	4B7Y;4B86;4DNC;	;4B7Y;4B86;4DNC;
P42768	Wiskott-Aldrich syndrome protein (WASp)	WAS IMD2	502	152	0.543	RNQRQ^SGDRR	RNQRQSGDRR	RNQRQSG	1	#N/A						1	Q13164	Q13469	Q68DC2	Q68E01	4OWT;4OWW;4OWX;	;4OWT;4OWW;4OWX;
P42773	Cyclin-dependent kinase 4 inhibitor C (Cyclin-dependent kinase 6 inhibitor) (p18-INK4c) (p18-INK6)	CDKN2C CDKN6	168	157	0.746	VSLMQ^ANGAG	VSLMQANGAG	VSLMQAN	1	#N/A	1G3N	;1BU9;1G3N;1IHB;1MX2;1MX4;1MX6;	1	>P42773_157_0.746_1G3N VSLMQANGAG		1	Q13190	Q13472	Q68DK7	Q69YH5	5INB;5IOH;5SW9;	;5INB;5IOH;5SW9;
P42858	Huntingtin (Huntington disease protein) (HD protein) [Cleaved into: Huntingtin, myristoylated N-terminal fragment]	HTT HD IT15	3142	2025	0.738	AANLQ^SSMAQ	AANLQSSMAQ	AANLQSS	1	#N/A	6EZ8	;2D3X;2LD0;2LD2;3IO4;3IO6;3IOR;3IOT;3IOU;3IOV;3IOW;3LRH;4FE8;4FEB;4FEC;4FED;4RAV;6EZ8;6N8C;	1	>P42858_2025_0.738_6EZ8 AANLQSSMAQ		1	Q13237	Q13480	Q68E01	Q6DN90	3QWM;4C0A;5NLV;5NLY;6FNE;	;3QWM;4C0A;5NLV;5NLY;6FNE;
P42858	Huntingtin (Huntington disease protein) (HD protein) [Cleaved into: Huntingtin, myristoylated N-terminal fragment]	HTT HD IT15	3142	2371	0.68	VESLQ^SVLAL	VESLQSVLAL	VESLQSV	1	#N/A	6EZ8	;2D3X;2LD0;2LD2;3IO4;3IO6;3IOR;3IOT;3IOU;3IOV;3IOW;3LRH;4FE8;4FEB;4FEC;4FED;4RAV;6EZ8;6N8C;	1	>P42858_2371_0.68_6EZ8 VESLQSVLAL		1	Q13255	Q13485	Q69YH5	Q6E0U4	4F20;	;4F20;
P43003	Excitatory amino acid transporter 1 (Sodium-dependent glutamate/aspartate transporter 1) (GLAST-1) (Solute carrier family 1 member 3)	SLC1A3 EAAT1 GLAST GLAST1	542	204	0.591	KVPIQ^ANETL	KVPIQANETL	KVPIQAN	#N/A	1						1	Q13263	Q13489	Q6DN90	Q6IMN6	4OUL;4OUM;5J97;	;4OUL;4OUM;5J97;
P43146	Netrin receptor DCC (Colorectal cancer suppressor) (Immunoglobulin superfamily DCC subclass member 1) (Tumor suppressor protein DCC)	DCC IGDCC1	1447	203	0.674	ISRLQ^PGDIG	ISRLQPGDIG	ISRLQPG	#N/A	1						1	Q13285	Q13535	Q6E0U4	Q6L8Q7	4Z0V;4Z2B;4ZKF;	;4Z0V;4Z2B;4ZKF;
P43155	Carnitine O-acetyltransferase (Carnitine acetylase) (EC 2.3.1.7) (Carnitine acetyltransferase) (CAT) (CrAT)	CRAT CAT1	626	619	0.687	RALLQ^SHPRA	RALLQSHPRA	RALLQSH	1	#N/A	1NM8	;1NM8;1S5O;	1	>P43155_619_0.687_1NM8 RALLQSHPRA		1	Q13303	Q13546	Q6IMN6	Q6MZP7	5FD3;	;5FD3;
P43166	Carbonic anhydrase 7 (EC 4.2.1.1) (Carbonate dehydratase VII) (Carbonic anhydrase VII) (CA-VII)	CA7	264	47	0.518	SPSLQ^PLELS	SPSLQPLELS	SPSLQPL	1	#N/A	3MDZ	;3MDZ;3ML5;6G4T;6H36;6H37;6H38;	1	>P43166_47_0.518_3MDZ SPSLQPLELS		1	Q13309	Q13547	Q6L8Q7	Q6MZZ7	2I7A;	;2I7A;
P43246	DNA mismatch repair protein Msh2 (hMSH2) (MutS protein homolog 2)	MSH2	934	493	0.509	EKKMQ^STLIS	EKKMQSTLIS	EKKMQST	1	#N/A	3THW	;2O8B;2O8C;2O8D;2O8E;2O8F;3THW;3THX;3THY;3THZ;	1	>P43246_493_0.509_3THW EKKMQSTLIS		1	Q13315	Q13563	Q6MZP7	Q6N021	4NM6;5D9Y;5DEU;	;4NM6;5D9Y;5DEU;
P43320	Beta-crystallin B2 (Beta-B2 crystallin) (Beta-crystallin Bp)	CRYBB2 CRYB2 CRYB2A	205	147	0.821	SVRVQ^SGTWV	SVRVQSGTWV	SVRVQSG	1	#N/A	1YTQ	;1YTQ;	1	>P43320_147_0.821_1YTQ SVRVQSGTWV		1	Q13324	Q13572	Q6MZZ7	Q6NVY1	3BPT;	;3BPT;
P43320	Beta-crystallin B2 (Beta-B2 crystallin) (Beta-crystallin Bp)	CRYBB2 CRYB2 CRYB2A	205	185	0.54	HPQVQ^SVRRI	HPQVQSVRRI	HPQVQSV	1	#N/A	1YTQ	;1YTQ;	1	>P43320_185_0.54_1YTQ HPQVQSVRRI		1	Q13332	Q13573	Q6N021	Q6P0Q8	2KQF;2KYL;	;2KQF;2KYL;
P43354	Nuclear receptor subfamily 4 group A member 2 (Immediate-early response protein NOT) (Orphan nuclear receptor NURR1) (Transcriptionally-inducible nuclear receptor)	NR4A2 NOT NURR1 TINUR	598	388	0.671	YSRFQ^ANPDY	YSRFQANPDY	YSRFQAN	1	#N/A	1OVL	;1OVL;5Y41;5YD6;6DDA;	1	>P43354_388_0.671_1OVL YSRFQANPDY		1	Q13363	Q13574	Q6NVY1	Q6P1J9	5YDE;5YDF;	;5YDE;5YDF;
P43357	Melanoma-associated antigen 3 (Antigen MZ2-D) (Cancer/testis antigen 1.3) (CT1.3) (MAGE-3 antigen)	MAGEA3 MAGE3	314	106	0.525	ESEFQ^AALSR	ESEFQAALSR	ESEFQAA	1	#N/A						1	Q13395	Q13586	Q6P0Q8	Q6P1M3	3WP0;3WP1;6N8P;6N8Q;6N8R;6N8S;	;3WP0;3WP1;6N8P;6N8Q;6N8R;6N8S;
P43366	Melanoma-associated antigen B1 (Cancer/testis antigen 3.1) (CT3.1) (DSS-AHC critical interval MAGE superfamily 10) (DAM10) (MAGE-B1 antigen) (MAGE-XP antigen)	MAGEB1 MAGEL1 MAGEXP	347	86	0.514	GAKCQ^GEENA	GAKCQGEENA	GAKCQGE	1	#N/A						1	Q13409	Q13616	Q6P1J9	Q6P2H3	5OI7;5OID;	;5OI7;5OID;
P43378	Tyrosine-protein phosphatase non-receptor type 9 (EC 3.1.3.48) (Protein-tyrosine phosphatase MEG2) (PTPase MEG2)	PTPN9	593	129	0.646	HVVLQ^ALFYL	HVVLQALFYL	HVVLQAL	1	#N/A						1	Q13421	Q13617	Q6P1M3	Q6P2P2	6PDM;	;6PDM;
P43629	Killer cell immunoglobulin-like receptor 3DL1 (CD158 antigen-like family member E) (HLA-BW4-specific inhibitory NK cell receptor) (MHC class I NK cell receptor) (Natural killer-associated transcript 3) (NKAT-3) (p70 natural killer cell receptor clones CL-2/CL-11) (p70 NK receptor CL-2/CL-11) (CD antigen CD158e)	KIR3DL1 CD158E NKAT3 NKB1	444	235	0.915	GPKVQ^AGESV	GPKVQAGESV	GPKVQAG	#N/A	1	3VH8	;3VH8;3WUW;5B38;5B39;5T6Z;5T70;	1	>P43629_235_0.915_3VH8 GPKVQAGESV		1	Q13426	Q13618	Q6P2H3	Q6PCD5	6CVZ;	;6CVZ;
P43632	Killer cell immunoglobulin-like receptor 2DS4 (CD158 antigen-like family member I) (MHC class I NK cell receptor) (Natural killer-associated transcript 8) (NKAT-8) (P58 natural killer cell receptor clones CL-39/CL-17) (p58 NK receptor CL-39/CL-17) (CD antigen CD158i)	KIR2DS4 CD158I KKA3 NKAT8	304	140	0.938	GPTVQ^AGENV	GPTVQAGENV	GPTVQAG	#N/A	1	3H8N	;3H8N;	1	>P43632_140_0.938_3H8N GPTVQAGENV		1	Q13435	Q13619	Q6P2P2	Q6PCT2	6ASB;	;6ASB;
P43694	Transcription factor GATA-4 (GATA-binding factor 4)	GATA4	442	55	0.553	LSYLQ^GGGAG	LSYLQGGGAG	LSYLQGG	1	#N/A						1	Q13439	Q13620	Q6PCD5	Q6PI48	4AH6;	;4AH6;
P45974	Ubiquitin carboxyl-terminal hydrolase 5 (EC 3.4.19.12) (Deubiquitinating enzyme 5) (Isopeptidase T) (Ubiquitin thioesterase 5) (Ubiquitin-specific-processing protease 5)	USP5 ISOT	858	551	0.901	STALQ^AKSVA	STALQAKSVA	STALQAK	1	#N/A	3IHP	;2DAG;2DAK;2G43;2G45;3IHP;6DXH;6DXT;6NFT;6P9G;	1	>P45974_551_0.901_3IHP STALQAKSVA		1	Q13459	Q13625	Q6PCT2	Q6PIF6	5MV7;5MV8;5XBF;	;5MV7;5MV8;5XBF;
P45974	Ubiquitin carboxyl-terminal hydrolase 5 (EC 3.4.19.12) (Deubiquitinating enzyme 5) (Isopeptidase T) (Ubiquitin thioesterase 5) (Ubiquitin-specific-processing protease 5)	USP5 ISOT	858	608	0.58	GTGLQ^PGEEE	GTGLQPGEEE	GTGLQPG	1	#N/A	3IHP	;2DAG;2DAK;2G43;2G45;3IHP;6DXH;6DXT;6NFT;6P9G;	1	>P45974_608_0.58_3IHP GTGLQPGEEE		1	Q13469	Q13635	Q6PI48	Q6PJG6	4IFI;	;4IFI;
[truncated: 2,272 more rows]

## Sheet: Cuts and unique proteins
Full motif only			Includes "small motif"
Cuts	Unique proteins		Cuts	Unique proteins
A0A0B4J1U3	A0A0B4J1U3		A0A0B4J1U3	A0A0B4J1U3
A4D126	A4D126		A4D126	A4D126
A7KAX9	A7KAX9		A7KAX9	A7KAX9
[truncated: 962 more rows]

## Sheet: No transmembrane domain
Entry	Entry name	Status	Protein names	Gene names	Length	Subcellular location [CC]	Tissue specificity	Cross-reference (PDB)
[truncated: 1,780 more rows]

[truncated: 3 more sheets: With transmembrane domain, PDB, PDB transmembrane]
